# Supplementary material for: Toxin-mediated depletion of NAD and NADP drives persister formation in a human pathogen
Source: EMBO J. 2024 Sep 25;43(21):19. doi: 10.1038/s44318-024-00248-5 (PMC11535050; doi:10.1038/s44318-024-00248-5)
Supplement: Supplementary file 3 — Dataset EV1 [file 44318_2024_248_MOESM3_ESM.xlsx]

## Sheet: Dataset EV1.a
Dataset EV1. NatT variants in 8286 genomes of Pseudomonas aeruginosa
SRA Ref	Isolation tag category	Strain deposited as	SNP with respect to PAO1 natT
ERR1559964	NA	PA83	V117A
ERR1974704	NA	NA	I14V|V117A|I142M|E167K|S170T
SRR8582255	Experiment	E80	V117A|D151G
SRR8309451	NA	NA	PAO1
SRR2939426	Hospital	WH-SGI-V-07679	I14V|V117A
ERR3418443	NA	NA	I14V|V117A
SRR4097745	Hospital	MDRGX	I14V|V117A
SRR8309688	NA	NA	PAO1
ERR873365	NA	P49_London_7_VIM_2_01_13	I14V|V117A
ERR3184626	NA	NA	I14V|V117A
ERR531357	NA	NA	PAO1
SRR7059179	NA	PAO1	PAO1
SRR1374987	NA	Pseudomonas aeruginosa strain CFEX2_SP2_G5	PAO1
SRR2187513	NA	missing	PAO1
SRR8526280	Respiratory	H26023	PAO1
SRR5311781	Experiment	MPAO1	PAO1
SRR8309431	NA	NA	PAO1
ERR1158234	NA	NA	PAO1
SRR8309466	NA	NA	PAO1
ERR2181766	NA	NA	PAO1
SRR5031310	Laboratory	DPB BAC(-)_1	V117A
SRR5949772	Hospital	missing	I14V|S105C|V117A|P165S|S232A
ERR784390	NA	NA	I14V|V117A|S232A
ERR1959744	NA	LESB	I14V|V117A|S170T
DRR039959	NA	NCGM3006	I14V|V117A
ERR584037	NA	PA14	I14V|V117A|S232A
SRR8244428	NA	NA	PAO1
ERR2022361	NA	NA	D38E|V117A
ERR431538	NA	ACFB03	I14V|V117A
SRR8150854	CF	NA	V117A
SRR8150832	Respiratory	NA	V117A
SRR8902678	NA	Not applicable	I14V|V117A
ERR873319	NA	E8_London_17_VIM_2_04_13	I14V|V117A
SRR6164161	NA	PAO1	I14V
DRR153280	NA	MyJU52	I14V|V117A
SRR8612877	CF	MCF178	V117A|S170T
SRR5949795	Hospital	missing	I14V|S105C|V117A|P165S|S232A
ERR1663007	NA	NA	PAO1
ERR1294863	NA	NA	PAO1
ERR1559945	NA	PA83	V117A
ERR233187	NA	NA	V117A
SRR5311756	Experiment	MPAO1	PAO1
ERR431114	NA	NA	I14V|V117A
SRR2134862	NA	missing	PAO1
ERR1158265	NA	NA	PAO1
SRR8309798	NA	NA	PAO1
SRR7760709	Laboratory	PAO1	PAO1
ERR1890264	NA	Pseudomonas aeruginosa PAO1	PAO1
ERR430991	NA	NA	I14V|V117A
ERR431181	NA	NA	I142M|S170T|E239K
DRR039972	NA	NCGM3019	I14V|V117A|S232A
SRR8612898	Other	AUS516	I14V|S105C|V117A|P165S|S232A
SRR6789269	Other	PAO1	PAO1
SRR5949766	Hospital	missing	I14V|S105C|V117A|P165S|S232A
ERR3418931	NA	NA	V117A
SRR1374942	NA	Pseudomonas aeruginosa strain CFEX2_SP2_A10	PAO1
ERR1158338	NA	NA	PAO1
SRR8309562	NA	NA	PAO1
SRR7886578	NA	PA14-1	I14V|V117A|S232A
SRR8640951	NA	PA14	I14V|V117A|S232A
ERR3297054	NA	NA	PAO1
ERR3418028	NA	NA	PAO1
SRR9067338	NA	UCBPP-PA14	I14V|V117A|S232A
SRR2593700	Urine	NA	I14V|V117A|P165S|S232A
ERR2181754	NA	NA	PAO1
SRR5311824	Experiment	MPAO1	PAO1
SRR1038443	NA	NA	PAO1
SRR8309791	NA	NA	PAO1
SRR8244443	NA	NA	PAO1
SRR2037126	Biofilm	PAO1	PAO1
ERR431395	NA	NA	I14V|V117A
SRR023922	NA	PA01LM13	PAO1
SRR9902561	CF	UJPc388	I14V|V117A|S232A
SRR5282873	Laboratory	PA14	I14V|V117A|S232A
ERR784471	NA	NA	V117A
ERR1158331	NA	NA	PAO1
SRR7059180	NA	PAO1	PAO1
SRR8309754	NA	NA	PAO1
SRR2029158	NA	NA	PAO1
SRR8289553	NA	B348	I14V|V117A|A146G
SRR3471441	NA	NA	V117A
SRR2593438	Sputum	NA	PAO1
SRR5311721	Sputum	PAO1	I142M|S170T
ERR958743	NA	PAO1	PAO1
ERR1294897	NA	NA	PAO1
SRR8309522	NA	NA	PAO1
SRR8612836	Environemental	PT12	V117A
ERR3394473	NA	NA	PAO1
SRR023918	NA	D8 AMT0041-1	PAO1
SRR2939486	CF	WH-SGI-V-07281	V117A
SRR3121760	CF	AU15431	V117A
SRR5122331	NA	FDA-CDC-AR_0243	I14V|V117A
ERR2719451	NA	NA	I14V|V117A|S232A
SRR8612770	Environemental	62	V117A
SRR3121734	CF	AU6923	PAO1
SRR8640944	NA	PA14	I14V|V117A|S232A
SRR2187511	NA	missing	PAO1
SRR8309608	NA	NA	PAO1
SRR9902568	CF	UJPc265	V117A
SRR8309606	NA	NA	PAO1
ERR246365	NA	NA	PAO1
ERR2286108	NA	NA	I14V|V117A|S170T
SRR1038508	NA	NA	PAO1
SRR5311857	Experiment	MPAO1	PAO1
ERR431315	NA	NA	V117A
ERR431174	NA	NA	V117A
ERR431384	NA	NA	I14V|V117A|S170T
DRR153289	NA	MyJU195	I14V
SRR2939491	Environemental	WH-SGI-V-07287	PAO1
SRR8942458	CF	not collected	I142M|S170T|E239K
ERR2181630	NA	missing	PAO1
SRR1056070	NA	NA	V117A
ERR431229	NA	NA	V117A
ERR2719498	NA	NA	I14V|V117A|S232A
SRR2029247	NA	NA	PAO1
SRR3121767	CF	AU10272	PAO1
SRR5949812	NA	NA	I14V|S105C|V117A|P165S|S232A
ERR1912117	NA	NA	I14V|V117A|S170T
SRR2821691	Respiratory	FDAARGOS_154	PAO1
SRR1374950	NA	Pseudomonas aeruginosa strain CFEX2_SP2_B9	PAO1
ERR2238812	NA	NA	V117A
ERR431183	NA	NA	I142M|S170T|E239K
SRR2939304	Hospital	WH-SGI-V-07236	PAO1
SRR6048083	Respiratory	2010	V117A
ERR1158310	NA	NA	PAO1
SRR8248605	NA	NA	I14V|V117A|S232A
SRR5311797	Experiment	MPAO1	PAO1
ERR1195535	NA	NA	I14V|V117A|S232A
ERR431283	NA	NA	PAO1
ERR3184660	NA	NA	PAO1
ERR1158303	NA	NA	PAO1
ERR784450	NA	NA	I14V|V117A|S232A
SRR5311784	Experiment	MPAO1	PAO1
SRR8309636	NA	NA	PAO1
SRR1048524	NA	NA	PAO1
ERR2181727	NA	NA	PAO1
SRR2056460	NA	missing	PAO1
ERR1158357	NA	NA	PAO1
SRR8640961	NA	PA14	I14V|V117A|S232A
SRR9067350	NA	UCBPP-PA14	I14V|V117A|S232A
SRR2939336	Hospital	WH-SGI-V-07389	PAO1
ERR1974828	NA	NA	S232A
ERR431378	NA	NA	I14V|V117A
ERR2870125	NA	NA	V117A
SRR1374938	NA	Pseudomonas aeruginosa strain CFEX2_SP2_A5	PAO1
SRR9067371	NA	UCBPP-PA14	I14V|V117A|S232A
DRR121161	NA	missing	I14V|V117A
SRR8612873	Environemental	JYH25	S170T
SRR8309727	NA	NA	PAO1
SRR8640953	NA	PA14	I14V|V117A|S232A
SRR3500543	Lesion	BAMCPA07-48	I14V|V117A
SRR7725329	CF	NA	I14V|V117A|S170T
ERR1559955	NA	PA83	V117A
ERR3418454	NA	NA	I14V|V117A
SRR8309491	NA	NA	PAO1
ERR1559974	NA	PA83	V117A
ERR2275072	NA	NA	I14V|V117A
ERR445115	NA	ACFB83	PAO1
ERR2181716	NA	NA	PAO1
SRR2939245	Hospital	WH-SGI-V-07074	PAO1
SRR5282898	Laboratory	PA14	I14V|V117A|S232A
ERR531411	NA	NA	I14V|S105C|V117A|P165S|S232A
ERR1974694	NA	NA	S170T
SRR8612849	Environemental	JYH15	V117A
SRR6164194	NA	PAO1	PAO1
ERR531438	NA	NA	I14V|S105C|V117A|P165S|S232A
SRR5192967	NA	NA	PAO1
SRR1056059	NA	NA	I14V|V117A|S232A
SRR7938979	NA	NA	PAO1
ERR1959755	NA	LESB	I14V|V117A|S170T
ERR705922	NA	NA	S170T
DRR039963	NA	NCGM3010	I14V|V117A
ERR953482	NA	Liverpool Epidemic Strain	I14V|V117A|S170T
ERR583507	NA	NA	PAO1
ERR1890289	NA	Pseudomonas aeruginosa PAO1	PAO1
SRR9067432	NA	UCBPP-PA14	I14V|V117A|S232A
SRR8612796	Environemental	W15Dec4	V117A
SRR7647048	Respiratory	PAL0.1	I14V|V117A|S232A
SRR1374969	NA	Pseudomonas aeruginosa strain CFEX2_SP2_E3	PAO1
SRR5420588	NA	NA	PAO1
ERR1559935	NA	PA83	V117A
ERR712492	NA	NA	I14V|V117A
ERR531408	NA	NA	I14V|S105C|V117A|P165S|S232A
SRR5043050	NA	NA	V117A
SRR2164203	NA	NA	V117A
SRR9067357	NA	UCBPP-PA14	I14V|V117A|S232A
ERR233154	NA	NA	PAO1
ERR431407	NA	NA	I14V|V117A
SRR9902500	CF	UJPc774	I14V|V117A
SRR9902524	CF	UJPc570	V117A
SRR6799371	NA	NA	I14V|V117A
ERR3401308	NA	NA	PAO1
SRR1182323	NA	NA	PAO1
SRR8510161	Other	PAO1	V117A
SRR8640964	NA	PA14	I14V|V117A|S232A
SRR7786917	NA	NA	PAO1
ERR1974765	NA	NA	I14V|V117A
SRR8612829	Sputum	T4242	V117A
SRR8309592	NA	NA	PAO1
ERR431203	NA	NA	I14V|S105C|V117A|P165S|S232A
SRR8309492	NA	NA	PAO1
SRR4097341	Hospital	MDRGX	I14V|V117A
SRR9067422	NA	UCBPP-PA14	I14V|V117A|S232A
SRR2029084	NA	NA	PAO1
ERR431139	NA	NA	V117A
ERR2181709	NA	NA	PAO1
SRR9902517	Blood	UJPc937	PAO1
SRR2939256	Hospital	WH-SGI-V-07061	H13Y
SRR8612789	CF	BJ4	I14V|V117A
ERR2719475	NA	NA	I14V|V117A
SRR5311738	Experiment	MPAO1	PAO1
SRR8612780	Environemental	AUS155	V117A
SRR8182787	CF	NA	PAO1
ERR1015398	NA	NA	I142M|S170T
DRR039961	NA	NCGM3008	V117A|D151G
SRR5311757	Experiment	MPAO1	PAO1
ERR1294907	NA	NA	PAO1
SRR8309558	NA	NA	PAO1
SRR1041864	NA	NA	PAO1
SRR8612896	CF	MCF104	I14V|V117A
ERR1974753	NA	NA	I14V|V117A
ERR705704	NA	NA	I14V|V117A
ERR1158298	NA	NA	PAO1
ERR431340	NA	NA	I14V|S105C|V117A|P165S|S232A
SRR6502034	NA	NA	PAO1
SRR8902806	NA	Not applicable	S170T
SRR8309576	NA	NA	PAO1
ERR1890274	NA	Pseudomonas aeruginosa PAO1	PAO1
SRR2029174	NA	NA	PAO1
SRR1014585	NA	NA	PAO1
SRR2029255	NA	NA	PAO1
DRR039950	NA	NCGM2997	V117A|D151G
ERR330008	NA	NA	PAO1
SRR9902514	CF	UJPc812	S170T
ERR1959717	NA	LESB	I14V|V117A|S170T
SRR8612883	Other	AUS177	I14V|V117A
SRR6048048	Respiratory	1637	V117A|S232A
ERR2719500	NA	NA	PAO1
SRR9067323	NA	UCBPP-PA14	I14V|V117A|S232A
SRR2029187	NA	NA	PAO1
ERR3418852	NA	NA	PAO1
SRR9620707	NA	ATCC 27853	PAO1
ERR1890277	NA	Pseudomonas aeruginosa PAO1	PAO1
SRR023994	NA	PA01LM06	PAO1
SRR5311709	Sputum	PAO1	PAO1
ERR2814612	NA	NA	PAO1
SRR2939453	Hospital	WH-SGI-V-07706	I14V|V117A
SRR8942525	CF	not collected	PAO1
SRR2939327	Hospital	WH-SGI-V-07380	I14V|V117A
ERR1158283	NA	NA	PAO1
SRR2939282	Skin	WH-SGI-V-07181	PAO1
ERR1294869	NA	NA	PAO1
ERR1294881	NA	NA	PAO1
ERR339455	NA	PA97498	S170T
ERR1531724	NA	AUST-02	PAO1
SRR2029129	NA	NA	PAO1
SRR6133351	Experiment	PA15_5b	I14V|V117A|S232A
SRR3439777	Laboratory	PAO1	I14V|V117A|S232A
ERR3417513	NA	NA	PAO1
ERR1158291	NA	NA	PAO1
ERR1158366	NA	NA	PAO1
ERR2022355	NA	NA	I14V|V117A|S232A
SRR5282861	Respiratory	NA	I14V|V117A|S232A
SRR8309458	NA	NA	PAO1
SRR1656444	NA	958_PAER	I14V|V117A|S170T
SRR8244421	NA	NA	PAO1
ERR431420	NA	NA	V117A
SRR5413232	NA	UCBPP-PA14	I14V|V117A|S232A
SRR1374993	NA	Pseudomonas aeruginosa strain CFEX2_SP2_G12	PAO1
SRR2939386	Hospital	WH-SGI-V-07505	S170T
SRR5012637	NA	NA	PAO1
SRR3722276	NA	NA	PAO1
ERR369862	NA	PAE0031	PAO1
DRR121172	NA	missing	I14V|V117A
SRR1525788	NA	NA	PAO1
SRR2939357	Hospital	WH-SGI-V-07421	V117A
SRR8902868	Laboratory	PAO1	V117A|D151G
SRR2939350	Hospital	WH-SGI-V-07414	I14V|V117A
SRR2939270	Hospital	WH-SGI-V-07170	I14V|V117A
ERR3418485	NA	NA	PAO1
SRR1374949	NA	Pseudomonas aeruginosa strain CFEX2_SP2_B6	PAO1
ERR1559929	NA	PA83	V117A
SRR8179110	Other	FDAARGOS_571	I14V|V117A
SRR9067360	NA	UCBPP-PA14	I14V|V117A|S232A
SRR9620608	NA	ATCC 27853	PAO1
ERR2719438	NA	NA	I14V|V117A|S232A
ERR246353	NA	NA	PAO1
SRR1168609	NA	NA	V117A|S232A
ERR1195607	NA	NA	PAO1
SRR7725301	CF	NA	I14V|V117A|S170T
SRR7875556	NA	NA	PAO1
SRR7760719	Laboratory	PAO1	PAO1
DRR153305	NA	MyJU368	I14V|V117A
ERR3184659	NA	NA	PAO1
SRR1168626	NA	NA	I14V|V117A|S232A
SRR5642377	Eye	2330	PAO1
SRR2164198	NA	NA	V117A
ERR2437282	NA	NA	PAO1
ERR953493	NA	Liverpool Epidemic Strain	I14V|V117A|S170T
SRR7260662	NA	NA	PAO1
SRR2939416	Hospital	WH-SGI-V-07644	I14V|V117A
DRR021833	NA	PA-PL2409	PAO1
SRR1056108	NA	NA	I14V|V117A
SRR7723451	NA	NA	PAO1
SRR2593664	Sputum	NA	PAO1
SRR8597327	Laboratory	PAO1-delta-lasI	PAO1
SRR2029266	NA	NA	S170T
ERR3401328	NA	NA	PAO1
ERR1294924	NA	NA	PAO1
SRR8309548	NA	NA	PAO1
SRR8309740	NA	NA	PAO1
SRR8902722	NA	Not applicable	PAO1
SRR1168602	NA	NA	I14V|V117A|S232A
ERR1974773	NA	NA	I14V|V117A|V118M
SRR8612910	Environemental	W15Aug23	H13Y
SRR3618623	NA	NA	I142M|S170T
ERR1195645	NA	NA	V117A
DRR101530	BAL	PA-VAP-4	V117A
SRR2593699	Urine	NA	I14V|V117A|P165S|S232A
ERR873331	NA	P19_London_7_VIM_2_05_10	I14V|V117A
ERR712580	NA	NA	V117A
SRR5043074	NA	NA	V117A
ERR505224	NA	NA	I14V|V117A|S170T
ERR2591772	NA	NA	V117A
SRR4097610	Hospital	MDRGX	I14V|V117A
SRR2029205	NA	NA	PAO1
SRR2134858	NA	ps2554	PAO1
ERR3184650	NA	NA	PAO1
SRR8309504	NA	NA	PAO1
SRR2939459	Lesion	WH-SGI-V-07299	I14V|V117A
ERR1974742	NA	NA	V117A|I142M|S170T
ERR431086	NA	NA	I14V|V117A
SRR5311706	Sputum	PAO1	PAO1
ERR584008	NA	PA14	I14V|V117A|S232A
SRR2939466	Lesion	WH-SGI-V-07253	PAO1
ERR1294917	NA	NA	PAO1
SRR2029136	NA	NA	PAO1
ERR1278917	NA	NA	PAO1
SRR5949786	Hospital	missing	I14V|S105C|V117A|P165S|S232A
ERR3419000	NA	NA	V117A|A200V
ERR705933	NA	NA	PAO1
SRR2029289	NA	NA	S170T
SRR6048141	Respiratory	5295	V117A|D151G
ERR2719411	NA	NA	I14V|V117A|S232A
ERR1158235	NA	NA	PAO1
ERR3418627	NA	NA	I14V|V117A|S232A
SRR8309485	NA	NA	PAO1
SRR988255	NA	NA	I14V|V117A|S232A
SRR2029293	NA	NA	S170T
DRR153299	NA	MyJU312	I14V
ERR2870083	NA	NA	V117A
ERR2248419	NA	NA	PAO1
SRR5282883	Laboratory	PA14	I14V|V117A|S232A
ERR2870105	NA	NA	V117A
ERR1195600	NA	NA	I14V|V117A
SRR2939437	Hospital	WH-SGI-V-07690	PAO1
ERR3401321	NA	NA	PAO1
ERR431453	NA	NA	V57M|V117A
SRR2056473	NA	missing	PAO1
SRR8178086	Other	FDAARGOS_501	I14V|V117A
ERR784478	NA	NA	I14V|V117A
SRR6799223	NA	AR_0351	PAO1
ERR584099	NA	PA14	I14V|V117A|S232A
SRR8942486	CF	not collected	I142M|S170T|E239K
SRR5311731	Experiment	MPAO1	PAO1
ERR1294942	NA	NA	PAO1
SRR1283224	NA	NA	PAO1
ERR706023	NA	NA	S170T
SRR8612822	Environemental	W5Aug28	I14V|V117A
SRR4241180	NA	NFHH01	D38E|V117A
SRR8377272	NA	CFSAN084950	I14V|V117A|S232A
ERR1959700	NA	NA	I14V|V117A|S170T
ERR369933	NA	PAE0229	PAO1
SRR5311802	Experiment	MPAO1	I14V|V117A|S232A
SRR1056177	NA	NA	I14V|V117A|S170T
ERR2719463	NA	NA	I14V|V117A|S232A
ERR732514	NA	NA	PAO1
SRR8612823	Sputum	T2584	PAO1
ERR2036990	NA	NA	V117A
DRR140471	NA	NCGM3603	I14V|V117A
ERR2797103	NA	NA	PAO1
ERR431437	NA	NA	I14V|V117A|I142M|E167K|S170T
SRR8180474	Respiratory	FDAARGOS_532	PAO1
SRR8309803	NA	NA	PAO1
SRR5012633	NA	NA	V117A
SRR6674613	NA	NA	PAO1
SRR8942465	CF	not collected	S170T
ERR583664	NA	NA	PAO1
SRR5420131	Laboratory	WT PAO1	PAO1
ERR2232112	NA	NA	I14V|V117A
SRR8902833	NA	Not applicable	I14V|V117A
ERR1195638	NA	NA	I14V|V117A
ERR873357	NA	P42_1_London_26_VIM_2_10_12	I14V|V117A
DRR059445	NA	NCGM 2894	I14V|V117A
SRR5311792	Experiment	MPAO1	PAO1
SRR8942513	CF	not collected	PAO1
SRR8309614	NA	NA	PAO1
ERR1224290	NA	NA	S170T
ERR431263	NA	NA	V117A
ERR2248416	NA	NA	PAO1
ERR1294910	NA	NA	PAO1
SRR8582257	Experiment	E80	V117A|D151G
SRR7760731	Laboratory	PAO1	PAO1
DRR090464	NA	NCGM257	I14V|V117A
SRR8309772	NA	NA	PAO1
SRR6917130	NA	NA	PAO1
ERR445097	NA	ACFB80	V117A
ERR1158361	NA	NA	PAO1
ERR2181755	NA	NA	PAO1
SRR8142534	NA	NA	V117A
ERR1158202	NA	NA	PAO1
ERR1912158	NA	NA	PAO1
ERR584090	NA	PA14	I14V|V117A|S232A
SRR8142716	NA	NA	I14V|V117A|S232A
SRR5642102	Blood	Pseudomonas aeruginosa_17	I14V|V117A
ERR2870062	NA	NA	I14V|G84D|V117A
ERR531323	NA	NA	I14V|K97R|V117A|V118M
SRR6705507	NA	NA	PAO1
ERR583671	NA	NA	PAO1
SRR2593669	Skin	NA	PAO1
SRR2174566	NA	NA	I14V|V117A|S232A
SRR5413234	NA	UCBPP-PA14	I14V|V117A|S232A
ERR1559953	NA	PA83	V117A
ERR2437287	NA	NA	PAO1
SRR7829015	NA	PA14	I14V|V117A|S232A
SRR8179091	Other	FDAARGOS_570	PAO1
SRR4417563	NA	FDA-CDC-AR_0237	I14V|V117A|S232A
ERR964510	NA	Liverpool Epidemic Strain	I14V|V117A|S170T
ERR431277	NA	NA	I14V|V117A|S170T
ERR712575	NA	NA	V117A|D151G
SRR2029276	NA	NA	S170T
SRR8002636	Environemental	WPB101	I14V|V117A
ERR531432	NA	NA	I14V|S105C|V117A|P165S|S232A
SRR5282903	Laboratory	PA14	I14V|V117A|S232A
ERR584075	NA	PA14	I14V|V117A|S232A
ERR1158377	NA	NA	PAO1
SRR5311710	Sputum	PAO1	PAO1
SRR3436750	Laboratory	PA14	I14V|V117A|S232A
ERR3418929	NA	NA	V117A
ERR2796924	NA	NA	I142M|S170T|E239K
SRR5949761	Hospital	missing	I14V|S105C|V117A|P165S|S232A
SRR8942561	CF	not collected	V117A
DRR021826	NA	PA-PL0533	I14V|V117A
SRR7971404	NA	NA	I14V|V117A
ERR1891416	NA	Pseudomonas aeruginosa	I14V|V117A
SRR8178088	Other	FDAARGOS_501	I14V|V117A
SRR1375004	NA	Pseudomonas aeruginosa strain CFEX2_SP1_F5	PAO1
SRR8182791	CF	NA	PAO1
SRR5478848	Colonization	missing	I14V|V117A
ERR705893	NA	NA	I14V|V117A|S170T
ERR1912031	NA	NA	I14V|V117A
SRR2939445	Hospital	WH-SGI-V-07698	PAO1
SRR2593683	Skin	NA	I14V|V117A|P165S|S232A
SRR6164110	NA	DK2	I14V|V117A
ERR1912081	NA	P 37	I14V|V117A
SRR6985658	NA	AR_0241	I14V|V117A
SRR8309573	NA	NA	PAO1
SRR2029342	NA	NA	S170T
SRR2593572	BAL	NA	PAO1
SRR8142526	NA	NA	V117A
ERR705885	Skin	VA-134	I14V|V117A|S170T
SRR3437331	Laboratory	PA14	I14V|V117A|S232A
ERR873325	NA	P14_London_17_VIM_2_01_10	I14V|V117A
SRR2593692	Urine	NA	I14V|S105C|V117A|P165S|S232A
ERR369813	NA	PAE0122	PAO1
SRR5311766	Experiment	MPAO1	PAO1
SRR2939251	Hospital	WH-SGI-V-07073	V117A
ERR2103502	NA	NA	V117A
SRR8309714	NA	NA	PAO1
SRR8358484	Rectal	not applicable	V117A
ERR1195549	NA	NA	S170T
ERR3418465	NA	NA	PAO1
ERR3418620	NA	NA	PAO1
ERR2181667	NA	NA	PAO1
SRR5093750	NA	CLB24232	PAO1
SRR4294852	Sputum	NA	I14V|V117A
DRR090442	NA	NCGM1051	I14V|V117A
ERR3184670	NA	NA	PAO1
SRR9902533	CF	UJPc609	V117A
SRR7440092	Sputum	NA	PAO1
ERR505218	NA	NA	I14V|V117A|S170T
SRR1374973	NA	Pseudomonas aeruginosa strain CFEX2_SP2_E8	PAO1
SRR7886571	NA	PA14-1	I14V|V117A|S232A
SRR7002831	NA	WCHPA075008	V117A
ERR1294876	NA	NA	PAO1
ERR2031608	NA	AUST-02	PAO1
SRR2172033	NA	NA	PAO1
SRR7875548	NA	NA	PAO1
SRR1056165	NA	NA	V117A
SRR8309538	NA	NA	PAO1
ERR1559947	NA	PA83	V117A
SRR8309479	NA	NA	PAO1
SRR2007332	NA	NA	PAO1
ERR1974787	NA	NA	I14V|V117A
SRR8571327	Skin	H26027	PAO1
SRR5311844	Experiment	PAO1	PAO1
SRR5031304	Laboratory	DP BAC(-)_2	V117A
ERR705714	NA	NA	PAO1
ERR3418481	NA	NA	PAO1
SRR8942508	CF	not collected	V117A|S170T
ERR531308	NA	NA	I14V|K97R|V117A|V118M
ERR431430	NA	NA	V57M|V117A
ERR431236	NA	NA	I14V|V117A
ERR1891410	NA	Pseudomonas aeruginosa	I14V|V117A
SRR7725311	CF	NA	I14V|V117A|S170T
ERR531369	NA	NA	PAO1
ERR873312	NA	E1_London_17_VIM_2_02_09	I14V|V117A
SRR8309657	NA	NA	PAO1
ERR1158344	NA	NA	PAO1
ERR2031604	NA	AUST-02	PAO1
SRR755318	NA	ADL-213	PAO1
SRR1656116	NA	660_PAER	I14V|V117A
SRR7938981	NA	NA	PAO1
SRR3666022	NA	PAO1R3	I14V|V117A
SRR2029144	NA	NA	PAO1
DRR021795	NA	PA-1663-10	I14V|V117A
ERR3418615	NA	NA	PAO1
SRR7002846	NA	WCHPA075035	I14V|V117A
SRR8942549	CF	not collected	I14V|V117A|S232A
ERR1959737	NA	LESB	I14V|V117A|S170T
SRR5724645	NA	NA	V117A
SRR8309828	NA	NA	PAO1
SRR1168597	NA	NA	I14V|V117A|S232A
SRR5478841	Hospital	missing	PAO1
SRR3437283	Laboratory	PA14	I14V|V117A|S232A
SRR2029072	NA	NA	PAO1
SRR8612926	Environemental	Jp1206	I142M|S170T|E239K
ERR431238	NA	NA	I14V|V117A
ERR531395	NA	NA	I14V|S105C|V117A|P165S|S232A
SRR8289541	NA	R4671	I14V|S232A
SRR8450598	Rectal	163940	PAO1
SRR5602456	NA	NA	I142M|S170T
ERR531426	NA	NA	I14V|S105C|V117A|P165S|S232A
SRR4417531	NA	FDA-CDC-AR_0229	V117A
ERR1158197	NA	NA	PAO1
DRR039946	NA	NCGM2993	I14V|V117A
ERR1559980	NA	PA83	V117A
ERR1559939	NA	PA83	V117A
SRR4417551	NA	FDA-CDC-AR_0266	PAO1
SRR7002865	NA	WCHPA075048	PAO1
DRR140445	NA	NCGM3420	I14V|V117A
SRR5282912	Laboratory	PA14	I14V|V117A|S232A
ERR1664561	NA	NA	PAO1
ERR531340	NA	NA	I14V|S105C|V117A|P165S|S232A
SRR9902496	Respiratory	UJPc950	I14V|V117A
SRR8309541	NA	NA	PAO1
SRR2939481	Lesion	WH-SGI-V-07276	I14V|K97R|V117A|V118M
SRR2029271	NA	NA	S170T
SRR5478832	Hospital	missing	I14V|S105C|V117A|P165S|S232A
SRR2918098	Experiment	smC3-1	I14V|V117A|S232A
ERR1559903	NA	PA77	I14V|V117A
SRR1056102	NA	NA	PAO1
SRR5363669	NA	PA14	PAO1
SRR2593597	Sputum	NA	PAO1
SRR5420452	NA	NA	PAO1
SRR8612791	CF	OY15	V117A
ERR531418	NA	NA	I14V|S105C|V117A|P165S|S232A
ERR2003671	NA	NA	V117A|D151G
ERR1422284	NA	NA	I14V|V117A|S170T
SRR8309444	NA	NA	PAO1
ERR583998	NA	PA14	I14V|V117A|S232A
ERR2181741	NA	NA	PAO1
SRR1813218	NA	NA	V117A|S232A
ERR445090	NA	ACFB24	PAO1
SRR8612785	CF	Zw73_2	V117A
ERR1577344	NA	DSM22644 (PAO1)	PAO1
ERR2181646	NA	NA	PAO1
SRR8612843	Environemental	AUS122	PAO1
ERR3418596	NA	NA	I14V|V117A
ERR1294940	NA	NA	PAO1
SRR7886581	NA	PA14-1	I14V|V117A|S232A
SRR8309731	NA	NA	PAO1
ERR2704882	NA	NA	PAO1
SRR2939311	Hospital	WH-SGI-V-07243	PAO1
SRR6799376	NA	NA	I14V|V117A
SRR8309477	NA	NA	PAO1
ERR1974826	NA	NA	S170T
SRR1813210	NA	NA	PAO1
SRR6502010	NA	NA	PAO1
SRR2593646	Sputum	NA	I14V|V117A
SRR5714879	Other	PA14	I14V|V117A|S232A
SRR8612862	Environemental	JYH23	PAO1
ERR445118	NA	ACFB17	V117A
ERR1223856	NA	NA	S170T
SRR1825713	Laboratory	rpoB+P518	I14V|V117A
SRR7725350	CF	NA	I14V|V117A|S170T
ERR431013	NA	NA	V117A
ERR1974683	NA	NA	V117A|I142M|S170T
SRR7886601	NA	PA14-1	I14V|V117A|S232A
ERR1158316	NA	NA	PAO1
DRR090458	NA	NCGM1780	I14V|V117A
ERR2181662	NA	NA	PAO1
SRR7760744	Laboratory	PAO1	PAO1
SRR5642111	Blood	Pseudomonas aeruginosa_11	I14V|V117A
ERR784447	NA	NA	I14V|V117A|S232A
ERR431455	NA	NA	V57M|V117A
SRR2029230	NA	NA	PAO1
ERR1974689	NA	NA	I14V|V117A|S232A
SRR2593674	Skin	NA	I14V|V117A
ERR2162330	NA	PAO1	PAO1
SRR1639025	NA	NA	I14V|V117A|S232A
SRR8612812	CF	AUS727	PAO1
DRR140439	NA	NCGM3396	I14V|V117A
ERR3418576	NA	NA	I14V|V117A
SRR7548024	NA	NA	I14V|V117A
SRR7725339	CF	NA	I14V|V117A|S170T
ERR233209	NA	NA	I14V|V117A
ERR431336	NA	NA	I14V|V117A|P165S|S232A
SRR6164120	NA	DK2	I14V|V117A|I125L
SRR8902813	NA	Not applicable	I14V|V117A
SRR2593538	BAL	NA	PAO1
SRR5949792	Hospital	missing	I14V|S105C|V117A|P165S|S232A
ERR531349	NA	NA	PAO1
ERR531434	NA	NA	I14V|M102I|V117A
SRR6048143	Sputum	CCUG 70744	V229A
ERR1974782	NA	NA	I14V|V117A|S232A
SRR6048123	Environemental	MB27	S170T
SRR6048133	Respiratory	6018	I14V|V117A
SRR8612872	CF	MCF430	I14V|V117A
ERR3418495	NA	NA	PAO1
SRR9902555	CF	UJPc452	V117A
ERR431390	NA	NA	I14V|V117A|S170T
DRR021816	NA	PA-76-14	I14V|V117A
SRR2593442	BAL	NA	PAO1
ERR2870076	NA	NA	V117A
ERR584064	NA	PA14	I14V|V117A|S232A
SRR6164104	NA	DK2	I14V|V117A
ERR3401312	NA	NA	PAO1
SRR9067441	NA	2_1_26	I14V|V117A|S232A
ERR2162320	NA	PAO1	PAO1
ERR3401314	NA	NA	PAO1
SRR2187502	NA	missing	PAO1
SRR5122326	NA	FDA-CDC-AR_0252	V117A
ERR2719425	NA	NA	I14V|V117A
ERR1305866	NA	S2	V117A
DRR039977	NA	NCGM3024	I14V|V117A
ERR2870085	NA	NA	V117A
SRR3121789	CF	AU17091	I14V|T39A|V117A|S170T
ERR784404	NA	NA	I14V|V117A|S232A
SRR9023128	NA	NA	PAO1
DRR090480	NA	NCGM760	I14V|V117A
ERR2103529	NA	NA	PAO1
SRR2002787	NA	NA	PAO1
ERR2181695	NA	NA	PAO1
ERR531321	NA	NA	I14V|K97R|V117A|V118M
SRR2939277	Hospital	WH-SGI-V-07177	PAO1
SRR8902720	NA	Not applicable	V117A|D151G
SRR6164107	NA	DK2	I14V|V117A
ERR2286117	NA	NA	I14V|V117A|S170T
DRR021800	NA	PA-4	I14V|V117A
SRR2593659	Skin	NA	PAO1
ERR2704884	NA	NA	PAO1
ERR1351121	Laboratory	PA14	PAO1
ERR2181725	NA	NA	PAO1
ERR3184633	NA	NA	PAO1
ERR2719499	NA	NA	PAO1
ERR584092	NA	PA14	I14V|V117A|S232A
SRR2132572	NA	NA	PAO1
ERR531385	NA	NA	I14V|S105C|V117A|P165S|S232A
SRR7886558	NA	PA14-1	I14V|V117A|S232A
ERR363795	NA	PAE0128	PAO1
SRR9067315	NA	UCBPP-PA14	I14V|V117A|S232A
ERR712933	NA	NA	I14V|V117A
ERR453470	NA	NA	I14V|V117A|S170T
ERR2719394	NA	NA	PAO1
ERR2870045	NA	NA	S170T
SRR6352880	NA	NA	PAO1
ERR2719387	NA	NA	I14V|V117A|S232A
ERR2697194	NA	NA	PAO1
ERR2704886	NA	NA	PAO1
SRR2187472	NA	missing	PAO1
SRR7002819	NA	WCHPA075019	V117A|D151G
SRR8309797	NA	NA	PAO1
SRR1056163	NA	NA	V117A|I142M|E167K|S170T
SRR7777124	NA	NA	PAO1
ERR1974807	NA	NA	I14V|S105C|V117A|P165S|S232A
ERR584006	NA	PA14	I14V|V117A|S232A
SRR1382029	NA	NA	PAO1
SRR7786906	NA	NA	PAO1
SRR1374960	NA	Pseudomonas aeruginosa strain CFEX2_SP2_D5	PAO1
ERR784429	NA	NA	I14V|V117A|S232A
ERR431342	NA	NA	PAO1
SRR8612924	Environemental	Jp222	I14V|E99Q|V117A|M172I
SRR2593662	Skin	NA	PAO1
SRR2939393	Hospital	WH-SGI-V-07621	I14V|V117A
SRR2056458	NA	missing	PAO1
SRR7829007	NA	PA14	I14V|V117A|S232A
SRR2918108	Experiment	smA5-1	I14V|V117A|S232A
SRR8309747	NA	NA	PAO1
SRR6819384	NA	AR_0095	PAO1
SRR7647039	Laboratory	UCBPP-PA14	I14V|V117A|S232A
SRR6048093	Respiratory	6359	I14V|V117A
ERR2870091	NA	NA	V117A
SRR2939292	Hospital	WH-SGI-V-07224	I14V|V117A|S232A
ERR2870059	NA	NA	I14V|G84D|V117A
ERR339456	NA	PA156066	PAO1
SRR3121775	CF	AU17907	PAO1
ERR445136	NA	ACFB33	PAO1
ERR1195565	NA	NA	I14V|V117A
DRR140469	NA	NCGM3585	I14V|V117A
SRR8309815	NA	NA	PAO1
SRR7760704	Laboratory	PAO1	PAO1
SRR1655359	NA	1152_PAER	PAO1
SRR8942533	CF	not collected	I142M|S170T|E239K
ERR1158254	NA	NA	PAO1
DRR121146	NA	missing	I14V|V117A
DRR121168	NA	missing	I14V|V117A
ERR445106	NA	ACFB82	PAO1
SRR1656297	NA	852_PAER	PAO1
SRR8309679	NA	NA	PAO1
SRR5282891	Laboratory	PA14	I14V|V117A|S232A
SRR6048063	Respiratory	2568	I14V|V117A
ERR2103504	NA	NA	PAO1
ERR3418503	NA	NA	V117A|D151G
SRR3437125	Laboratory	PA14	I14V|V117A|S232A
ERR584028	NA	PA14	I14V|V117A|S232A
ERR1912100	NA	NA	I14V|V117A
DRR121138	NA	missing	I14V|V117A
SRR7725344	CF	NA	I14V|V117A|S170T
SRR8309677	NA	NA	PAO1
SRR2029096	NA	NA	PAO1
ERR431003	NA	NA	PAO1
SRR2915847	Hospital	NA	I142M|S170T
ERR1538256	NA	AUST-02	PAO1
SRR8309588	NA	NA	PAO1
SRR5311843	Experiment	PAO1	PAO1
SRR8351319	CF	Pseudomonas aeruginosa CW31	V117A|S170T
SRR2029223	NA	NA	PAO1
ERR584100	NA	PA14	I14V|V117A|S232A
ERR453479	NA	NA	I14V|V117A|S170T
SRR1382014	NA	NA	PAO1
SRR9620626	NA	ATCC 27853	PAO1
SRR2029211	NA	NA	PAO1
ERR583642	NA	NA	PAO1
ERR3401335	NA	NA	PAO1
ERR1538264	NA	AUST-02	PAO1
ERR431112	NA	NA	V117A
ERR1912131	NA	NA	D244N
ERR233156	NA	NA	V117A
ERR431190	NA	NA	I142M|S170T|E239K
ERR371827	NA	NA	V117A
ERR2103530	NA	NA	PAO1
DRR090457	NA	NCGM1777	I14V|V117A
ERR1891610	NA	Pseudomonas aeruginosa	PAO1
ERR431400	NA	NA	I14V|V117A
SRR8942488	CF	not collected	PAO1
ERR1912129	NA	NA	I14V|V117A|S170T
SRR2029216	NA	NA	PAO1
SRR2029257	NA	NA	S170T
SRR8942520	CF	not collected	PAO1
SRR9067383	NA	UCBPP-PA14	I14V|V117A|S232A
ERR2031619	NA	AUST-02	PAO1
DRR140461	NA	NCGM3536	I14V|V117A
SRR9067388	NA	UCBPP-PA14	I14V|V117A|S232A
SRR063796	NA	NA	I14V|V117A|P165S
ERR2797087	NA	NA	PAO1
ERR2286110	NA	NA	I14V|V117A|S170T
SRR3084374	NA	NA	PAO1
ERR1974810	NA	NA	I14V|G84D|V117A
ERR953495	NA	Liverpool Epidemic Strain	I14V|V117A|S170T
SRR6048137	Respiratory	5790	PAO1
ERR431126	NA	NA	V117A
SRR8358492	Rectal	not applicable	V117A
ERR3418021	NA	NA	V117A
SRR5363690	NA	PA14	I14V|V117A|S232A
SRR8309716	NA	NA	PAO1
SRR5642373	Other	2320	PAO1
ERR2181757	NA	NA	PAO1
SRR8309707	NA	NA	PAO1
ERR445099	NA	ACFB28	PAO1
SRR6805026	NA	NA	PAO1
SRR7725317	CF	NA	I14V|V117A|S170T
ERR1559882	NA	PA77	I14V|V117A
SRR5043064	NA	NA	V117A
ERR705908	NA	NA	PAO1
SRR3121780	CF	AU12424	PAO1
ERR873383	NA	P61_London_9_VIM_2_11_13	I14V|V117A
SRR5282908	Laboratory	PA14	I14V|V117A|S232A
ERR431119	NA	NA	PAO1
SRR5413236	NA	UCBPP-PA14	I14V|V117A|S232A
SRR8309524	NA	NA	PAO1
SRR9034744	NA	NA	V117A
SRR4289780	NA	NA	I14V|V117A|S232A
ERR584040	NA	PA14	I14V|V117A|S232A
SRR9647833	Hospital	GO36	PAO1
SRR2939269	Hospital	WH-SGI-V-07169	I14V|V117A
SRR1374989	NA	Pseudomonas aeruginosa strain CFEX2_SP2_G8	PAO1
ERR531328	NA	NA	PAO1
SRR4289778	NA	NA	I14V|V117A|S232A
ERR584049	NA	PA14	V117A|S232A
ERR3418577	NA	NA	I14V|V117A
SRR3436613	Laboratory	PA14	I14V|V117A|S232A
ERR1974708	NA	NA	V117A
SRR2079931	NA	NA	I14V|V117A|S232A
ERR1912106	NA	NA	I14V|V117A
ERR1959739	NA	LESB	I14V|V117A|S170T
SRR3121796	CF	AU19319	PAO1
ERR431416	NA	NA	V117A
ERR584018	NA	PA14	I14V|V117A|S232A
SRR7002863	NA	WCHPA075051	PAO1
SRR6927113	NA	NA	PAO1
ERR2103516	NA	NA	PAO1
SRR8942552	CF	not collected	I14V|V117A|I142M|E167K|S170T
SRR8942559	CF	not collected	V117A
SRR9620635	NA	ATCC 27853	PAO1
SRR9067408	NA	UCBPP-PA14	I14V|V117A|S232A
ERR431427	NA	NA	V57M|V117A
SRR8640959	NA	PA14	I14V|V117A|S232A
SRR2939378	Hospital	WH-SGI-V-07497	I14V|V117A
ERR431010	NA	NA	V117A
SRR7647028	Laboratory	UCBPP-PA14	I14V|V117A|S232A
SRR2939284	Hospital	WH-SGI-V-07183	V117A
SRR2939346	Hospital	WH-SGI-V-07410	I14V|V117A
ERR706017	NA	NA	S170T
ERR3298735	NA	NA	PAO1
ERR431199	NA	NA	I14V|S105C|V117A|P165S|S232A
ERR363802	NA	PAE0013	PAO1
ERR431266	NA	NA	I14V|V117A|S232A
ERR3418638	NA	NA	I14V|V117A
ERR958740	NA	PAO1	PAO1
DRR153294	NA	MyJU260	I14V|V117A
ERR1294938	NA	NA	PAO1
ERR953511	NA	Liverpool Epidemic Strain	I14V|V117A|S170T
SRR1374939	NA	Pseudomonas aeruginosa strain CFEX2_SP2_A6	PAO1
SRR8309488	NA	NA	PAO1
ERR2181635	NA	NA	PAO1
SRR8612853	CF	HCF591	I14V|S105C|V117A|P165S|S232A
ERR1189812	NA	NA	I14V|V117A|S232A
SRR6048071	Environemental	MB64	PAO1
SRR7002823	NA	WCHPA075023	V117A
SRR8902745	NA	Not applicable	I14V|V117A
SRR3084463	NA	NA	PAO1
SRR5949809	Hospital	missing	I14V|S105C|V117A|P165S|S232A
ERR431286	NA	NA	PAO1
SRR5093496	NA	CCF_696	PAO1
SRR2029195	NA	NA	PAO1
ERR531318	NA	NA	I14V|K97R|V117A|V118M
SRR024000	NA	PAO1	PAO1
SRR6164095	NA	undetermined	PAO1
SRR9902544	CF	UJPc343	V117A
ERR1538246	NA	AUST-02	PAO1
SRR8309768	NA	NA	PAO1
ERR584086	NA	PA14	I14V|V117A|S232A
SRR9902582	CF	UJPc699	S170T
ERR246342	NA	NA	I14V|V117A|S170T|P226S
ERR1294890	NA	NA	PAO1
SRR8612903	Environemental	AUS226	I14V|V117A
SRR2939511	Lesion	WH-SGI-V-07318	I14V|V117A
SRR8182768	CF	NA	PAO1
SRR7725322	CF	NA	I14V|V117A|S170T
SRR1382025	NA	NA	PAO1
ERR1559917	NA	PA77	I14V|V117A
ERR1974755	NA	NA	V117A|I142M|S170T
SRR6164173	NA	PAO1	PAO1
ERR2719449	NA	NA	I14V|V117A|S232A
SRR2187496	NA	missing	PAO1
ERR1974731	NA	NA	PAO1
ERR1890279	NA	Pseudomonas aeruginosa PAO1	PAO1
SRR3440229	Laboratory	PA14	I14V|V117A|S232A
SRR6048111	Environemental	PT18	PAO1
SRR5420449	NA	NA	PAO1
SRR5311806	Experiment	PA14	PAO1
SRR7725356	CF	NA	I14V|V117A|S170T
ERR431008	NA	NA	V117A
SRR8244438	NA	NA	PAO1
SRR1156265	NA	NA	V117A
ERR2719441	NA	NA	I14V|V117A
ERR2305030	NA	NA	S232A
ERR431159	NA	NA	V117A|I142M|S170T
SRR8351331	Urine	GCID_CRE_0006	PAO1
ERR3184617	NA	NA	I14V|V117A
SRR5714884	Other	PA14	I14V|V117A|S232A
SRR8612806	CF	SMC1596	I142M|S170T|E239K
ERR583673	NA	NA	PAO1
SRR9620605	NA	ATCC 27853	PAO1
SRR6048046	Respiratory	2377	I14V|V117A
ERR1514016	NA	NCTC13717	PAO1
SRR5420617	Sputum	PASGNDM699	I14V|V117A
SRR7002853	NA	WCHPA075012	D38Y|V117A
SRR2029177	NA	NA	PAO1
SRR8182781	CF	NA	PAO1
ERR1912149	NA	NA	S170T
SRR5762359	NA	NA	PAO1
ERR1912093	NA	NA	V57M|V117A
DRR039957	NA	NCGM3004	I14V|V117A
DRR090479	NA	NCGM759	I14V|V117A
SRR9067321	NA	UCBPP-PA14	I14V|V117A|S232A
SRR2939520	Lesion	WH-SGI-V-07329	I14V|V117A
ERR246349	NA	NA	I14V|V117A|S170T
DRR153308	NA	MyJU424	I14V
SRR8902770	NA	Not applicable	PAO1
ERR2181732	NA	NA	PAO1
SRR6164205	NA	DK2	PAO1
SRR3539893	NA	NA	PAO1
ERR431328	NA	NA	I14V|S105C|V117A|P165S|S232A
SRR3112337	NA	NA	PAO1
ERR2103498	NA	NA	PAO1
ERR784435	NA	NA	I14V|V117A|S232A
ERR1974795	NA	NA	I14V|V117A
ERR431245	NA	NA	I14V|V117A
ERR2591780	NA	NA	V117A
DRR101533	NA	KPA16007	V117A
ERR1974778	NA	NA	I14V|V117A
SRR6164155	NA	PAO1	PAO1
ERR1974813	NA	NA	I14V|G84D|V117A
SRR2939388	Hospital	WH-SGI-V-07507	V117A
ERR2181718	NA	NA	PAO1
SRR7002874	NA	WCHPA075059	S170T
ERR2591775	NA	NA	PAO1
ERR1974771	NA	NA	I14V|I142M|S170T
SRR7760714	Laboratory	PAO1	PAO1
ERR1974802	NA	NA	I14V|V117A
ERR873318	NA	P54_1_London_24_VIM_2_04_13	I14V|V117A
ERR1158293	NA	NA	PAO1
ERR2103493	NA	NA	PAO1
SRR2029127	NA	NA	PAO1
ERR431456	NA	NA	V57M|V117A
SRR9902476	CF	UJPc128	PAO1
ERR431106	NA	NA	I14V|V117A
SRR8309625	NA	NA	PAO1
SRR8309835	NA	NA	PAO1
ERR3298757	NA	NA	PAO1
SRR5093687	Sputum	NA	I14V|V117A
SRR1041866	NA	NA	PAO1
SRR3722267	NA	NA	V117A
SRR8309686	NA	NA	PAO1
SRR5311823	Experiment	MPAO1	PAO1
SRR2029194	NA	NA	PAO1
ERR233163	NA	NA	V117A
ERR2181669	NA	NA	PAO1
SRR2029318	NA	NA	S170T
ERR246335	NA	NA	I14V|V117A|S170T
SRR7725332	CF	NA	I14V|V117A|S170T
SRR9620623	NA	ATCC 27853	PAO1
ERR2238808	NA	NA	V117A
SRR4097555	Sputum	PA_D16	I14V|V117A
ERR964549	NA	Liverpool Epidemic Strain	I14V|V117A|S170T
SRR2029092	NA	NA	PAO1
SRR2939406	Hospital	WH-SGI-V-07634	V117A|D151G
SRR2593511	BAL	NA	I14V|V117A
ERR233189	NA	NA	V117A
SRR5192962	NA	NA	PAO1
ERR732516	NA	NA	PAO1
SRR9902527	CF	UJPc573	V117A
SRR4294838	Environemental	31479	I14V|I142M|S170T
ERR3394467	NA	NA	PAO1
SRR3121791	CF	AU25210	PAO1
SRR9067344	NA	UCBPP-PA14	I14V|V117A|S232A
SRR8284754	NA	NA	PAO1
SRR8309556	NA	NA	PAO1
ERR431339	NA	NA	I14V|S105C|V117A|P165S|S232A
ERR233180	NA	NA	V117A
SRR6664664	NA	NA	I14V|V117A|S232A
ERR1974710	NA	NA	V117A
SRR5311867	Experiment	PA14	I14V|V117A|S232A
ERR2719480	NA	NA	I14V|V117A
SRR2029333	NA	NA	S170T
SRR5420812	Urine	PASGNDM592	I14V|V117A
ERR2704876	Laboratory	PAO1	PAO1
SRR6164123	NA	PAO1	PAO1
ERR902066	NA	NCTC13359	PAO1
SRR2029239	NA	NA	PAO1
SRR9620613	NA	ATCC 27853	PAO1
SRR4097316	Sputum	PA_D2	PAO1
SRR6502006	NA	NA	PAO1
SRR2187477	NA	missing	PAO1
SRR5012649	NA	NA	PAO1
SRR5642513	Other	759	PAO1
SRR3440209	Laboratory	PA14	I14V|V117A|S232A
ERR431205	NA	NA	I14V|S105C|V117A|P165S|S232A
ERR431240	NA	NA	I14V|V117A
ERR2181653	NA	NA	PAO1
ERR3184643	NA	NA	PAO1
SRR2029245	NA	NA	PAO1
SRR4098014	NA	NA	V117A|S232A
SRR9587071	NA	NA	PAO1
SRR3468929	NA	NA	PAO1
SRR9902487	CF	UJPc149	V117A
ERR431167	NA	NA	PAO1
ERR1023729	NA	NA	V117A|S170T
SRR2187467	NA	missing	PAO1
SRR7777116	NA	NA	PAO1
SRR8902719	NA	Not applicable	I14V|S105C|V117A|P165S|S232A
ERR583647	NA	NA	PAO1
SRR2029310	NA	NA	S170T
SRR2029321	NA	NA	S170T
SRR1048517	NA	NA	PAO1
ERR784397	NA	NA	I14V|V117A|S232A
ERR531377	NA	NA	I14V|S105C|V117A|P165S|S232A
ERR2760842	NA	NA	V117A
ERR2796937	NA	NA	V117A
SRR1038445	NA	NA	PAO1
SRR9067439	NA	UCBPP-PA14	I14V|V117A|S232A
DRR003276	NA	NA	V117A
SRR7723449	NA	NA	PAO1
ERR431387	NA	NA	I14V|V117A|S170T
SRR5093719	NA	CL232	I14V|V117A
ERR2704892	NA	NA	PAO1
SRR8309697	NA	NA	PAO1
ERR431352	NA	NA	S170T
SRR9067345	NA	UCBPP-PA14	I14V|V117A|S232A
SRR3440091	Laboratory	PA14	I14V|V117A|S232A
SRR5266516	NA	NA	PAO1
DRR140451	NA	NCGM3489	I14V|V117A
ERR1189829	NA	NA	I14V|V117A
ERR1974822	NA	NA	I142M|S170T|E239K
SRR2939262	Hospital	WH-SGI-V-07069	I14V|V117A
SRR6164113	NA	DK2	I14V|V117A
DRR140434	NA	NCGM3374	I14V|V117A
ERR1158205	NA	NA	PAO1
SRR3121757	CF	AU13213	PAO1
ERR531311	NA	NA	I14V|K97R|V117A|V118M
SRR1168616	NA	NA	I14V|V117A|S232A
ERR584055	NA	PA14	I14V|V117A|S232A
ERR531337	NA	NA	PAO1
ERR2031598	NA	AUST-02	PAO1
SRR8309472	NA	NA	PAO1
SRR7875575	NA	NA	PAO1
ERR1294899	NA	NA	PAO1
ERR1559896	NA	PA77	I14V|V117A
ERR1974691	NA	NA	I14V|V117A
SRR7760762	Laboratory	PAO1	PAO1
SRR8309641	NA	NA	PAO1
ERR1278906	NA	NA	PAO1
SRR1014132	NA	NA	PAO1
SRR6985698	NA	AR_0457	I14V|V117A
SRR9067372	NA	UCBPP-PA14	I14V|V117A|S232A
SRR9023121	NA	NA	PAO1
SRR1056171	NA	NA	V117A
SRR7002828	NA	WCHPA075036	V117A
SRR2134856	NA	missing	PAO1
ERR431176	NA	NA	PAO1
SRR5282868	Laboratory	PA14	I14V|V117A|S232A
ERR1912151	NA	NA	I14V|V117A|V118M
ERR1974673	NA	NA	S170T
DRR121149	NA	missing	I14V|V117A
DRR039943	NA	NCGM2990	I14V|V117A
SRR5311728	Sputum	PAO1	PAO1
ERR3418600	NA	NA	I14V|V117A
SRR8942452	CF	not collected	S170T
ERR1158224	NA	NA	PAO1
SRR8179283	Other	FDAARGOS_571	PAO1
SRR5420571	NA	NA	PAO1
ERR431530	NA	ACFB10	I14V|V117A
ERR784415	NA	NA	I14V|V117A|S232A
ERR431435	NA	NA	PAO1
SRR4436852	NA	NA	PAO1
SRR5311870	Experiment	PA14	I14V|V117A|S232A
SRR2593730	Sputum	NA	PAO1
SRR1182321	NA	NA	PAO1
ERR2719401	NA	NA	I14V|V117A|S232A
SRR6048139	Respiratory	4817	PAO1
ERR2103532	NA	NA	PAO1
DRR059428	NA	NCGM 2276	I14V|V117A
ERR1158320	NA	NA	PAO1
SRR3722279	NA	NA	PAO1
SRR7886565	NA	PA14-1	I14V|V117A|S232A
SRR5642104	Blood	Pseudomonas aeruginosa_19	PAO1
ERR953499	NA	Liverpool Epidemic Strain	I14V|V117A|S170T
SRR9067430	NA	UCBPP-PA14	I14V|V117A|S232A
DRR121186	NA	missing	S170T
SRR3440086	Laboratory	PA14	I14V|V117A|S232A
SRR8309683	NA	NA	PAO1
SRR8902751	NA	Not applicable	PAO1
SRR9902512	CF	UJPc540	V117A
ERR1959753	NA	LESB	I14V|V117A|S170T
SRR7002840	NA	WCHPA075004	PAO1
ERR431291	NA	NA	PAO1
ERR453459	NA	NA	I14V|V117A|S170T
ERR531429	NA	NA	PAO1
ERR712941	NA	NA	I14V|V117A|S232A
SRR5420581	NA	NA	PAO1
SRR5513015	NA	ATCC 27853	PAO1
DRR039968	NA	NCGM3015	I14V|V117A
SRR1056047	NA	NA	PAO1
SRR8602925	NA	NA	PAO1
SRR5311707	Sputum	PAO1	PAO1
SRR5311813	Experiment	PAO1	PAO1
ERR2031621	NA	AUST-02	PAO1
SRR8902703	NA	Not applicable	PAO1
DRR140429	NA	NCGM3332	I14V|V117A
SRR5311748	Experiment	MPAO1	PAO1
SRR2187475	NA	missing	PAO1
SRR8150895	CF	NA	V117A
DRR121136	NA	missing	I14V|V117A|S170T
SRR755322	NA	ADL-315	I14V|V117A
ERR1294929	NA	NA	PAO1
ERR1890287	NA	Pseudomonas aeruginosa PAO1	PAO1
SRR5949779	Hospital	missing	I14V|S105C|V117A|P165S|S232A
ERR1912118	NA	NA	S170T
SRR2029340	NA	NA	S170T
ERR1538266	NA	AUST-02	PAO1
SRR8640946	NA	PA14	I14V|V117A|S232A
SRR7455506	NA	NA	V117A|S232A
SRR7875571	NA	NA	PAO1
ERR784463	NA	NA	H13Y
SRR2939314	Hospital	WH-SGI-V-07246	I14V|V117A
SRR1655979	NA	545_PAER	I14V|V117A|S232A
ERR2719473	NA	NA	I14V|V117A
SRR8309729	NA	NA	PAO1
ERR1189830	NA	NA	V57M|V117A
SRR6164198	NA	PAO1	PAO1
SRR8309494	NA	NA	PAO1
ERR1294878	NA	NA	PAO1
ERR431405	NA	NA	I14V|V117A
SRR2720412	NA	NA	PAO1
ERR1912137	NA	NA	I14V|V117A
ERR712567	NA	NA	PAO1
SRR7059185	NA	PAO1	PAO1
SRR7647033	Laboratory	UCBPP-PA14	I14V|V117A|S232A
ERR431536	NA	ACFB15	I14V|V117A
SRR5311759	Experiment	MPAO1	PAO1
ERR873341	NA	P1_London_28_IMP_1_04_05	PAO1
SRR2029118	NA	NA	PAO1
SRR8942481	CF	not collected	I142M|S170T|E239K
ERR712494	NA	NA	I14V|V117A
ERR583656	NA	NA	PAO1
ERR2719389	NA	NA	I14V|V117A|S232A
DRR153279	NA	MyJU51	I14V|V117A
ERR1912019	NA	NA	I14V|V117A
SRR3084473	NA	NA	PAO1
ERR246367	NA	NA	PAO1
SRR2593648	Sputum	NA	I14V|V117A
SRR6164202	NA	PAO1	PAO1
SRR023996	NA	PA01LM04	PAO1
ERR1278920	NA	NA	PAO1
ERR2181707	NA	NA	PAO1
SRR8309594	NA	NA	PAO1
SRR2029185	NA	NA	PAO1
SRR8612787	CF	BJ2	R12W|I142M|S170T
SRR6674605	NA	NA	PAO1
ERR531355	NA	NA	PAO1
ERR431197	NA	NA	I14V|S105C|V117A|P165S|S232A
SRR7829005	NA	PA14	I14V|V117A|S232A
SRR8309789	NA	NA	PAO1
SRR5311741	Experiment	MPAO1	PAO1
ERR1531719	NA	AUST-02	PAO1
SRR8942527	CF	not collected	I14V|V117A|S232A
SRR2029253	NA	NA	S170T
ERR2022358	NA	NA	I14V|V117A|S232A
ERR1559941	NA	PA83	V117A
SRR2939258	Hospital	WH-SGI-V-07064	H13Y
SRR1014161	NA	NA	PAO1
SRR2906970	NA	PAG	PAO1
SRR5282863	Laboratory	PA14	I14V|V117A|S232A
SRR2228986	NA	NA	I14V|V117A|S232A
SRR4019400	Sputum	NA	PAO1
SRR8612912	CF	AMT0026-2	I142M|S170T
SRR1374944	NA	Pseudomonas aeruginosa strain CFEX2_SP2_B1	PAO1
SRR1056060	NA	NA	I14V|V117A
SRR8942518	CF	not collected	V117A|I142M|S170T
SRR023999	NA	PA01LM01	PAO1
ERR705706	NA	NA	I14V|V117A
ERR531439	NA	NA	I14V|S105C|V117A|P165S|S232A
ERR3418448	NA	NA	I14V|V117A
DRR090483	NA	NCGM781	I14V|V117A
ERR1559943	NA	PA83	V117A
SRR9620599	NA	ATCC 27853	PAO1
SRR2187520	NA	missing	PAO1
ERR1559923	NA	PA77	I14V|V117A
SRR6352858	NA	NA	PAO1
ERR1974797	NA	NA	PAO1
SRR2029122	NA	NA	PAO1
ERR431231	NA	NA	I14V|V117A
SRR7647024	Laboratory	UCBPP-PA14	I14V|V117A|S232A
ERR2719447	NA	NA	I14V|V117A
SRR9647825	Hospital	GO77	V117A
SRR2228987	NA	NA	I14V|V117A|S232A
SRR5478838	Hospital	missing	I14V|V117A|S170T|A200V
SRR3666027	NA	H27244	I14V|V117A
ERR246360	NA	NA	PAO1
SRR8309543	NA	NA	PAO1
SRR3618625	Lesion	NA	S170T
SRR2593690	Urine	NA	I14V|S105C|V117A|P165S|S232A
ERR1538260	NA	AUST-02	PAO1
SRR8309695	NA	NA	PAO1
ERR1158226	NA	NA	PAO1
SRR6502022	NA	NA	PAO1
SRR5642076	Blood	Pseudomonas aeruginosa_21	PAO1
ERR1158365	NA	NA	PAO1
SRR5178343	NA	FDA-CDC-AR_0249	I14V|V117A
SRR1538466	NA	NA	PAO1
DRR021835	NA	PA-PL2550	I14V|V117A
ERR3418441	NA	NA	I14V|S81A|V117A
SRR3886583	NA	NA	PAO1
ERR3418471	NA	NA	PAO1
SRR5714891	Other	PA14	I14V|V117A|S232A
SRR6724048	NA	NA	V117A
ERR1890258	NA	NA	PAO1
SRR2939495	Hospital	WH-SGI-V-07294	I14V|V117A
SRR3722274	NA	NA	V117A
ERR246351	NA	NA	PAO1
DRR021802	NA	PA-4-11	I14V|V117A
ERR1158305	NA	NA	PAO1
ERR3184610	NA	NA	I14V|V117A
ERR584016	NA	PA14	I14V|V117A|S232A
DRR121147	NA	missing	I14V|V117A
ERR2036986	NA	NA	V117A
SRR5266517	NA	NA	PAO1
SRR2029302	NA	NA	S170T
SRR8612840	Environemental	AUS136	S170T
SRR7002868	NA	WCHPA075031	V117A
ERR2022363	NA	NA	V117A
SRR6164165	NA	PAO1	PAO1
SRR2187485	NA	missing	PAO1
ERR3184621	NA	NA	I14V|V117A
SRR8309823	NA	NA	PAO1
ERR2181760	NA	NA	PAO1
SRR5311723	Sputum	PAO1	V117A|D151G
ERR431347	NA	NA	I14V|V117A|S232A
SRR2187515	NA	missing	PAO1
SRR5311855	Experiment	MPAO1	PAO1
ERR712920	NA	NA	I14V|V117A
ERR1559962	NA	PA83	V117A
SRR1374985	NA	Pseudomonas aeruginosa strain CFEX2_SP2_G3	PAO1
SRR5311788	Experiment	MPAO1	PAO1
SRR8309775	NA	NA	PAO1
ERR3418438	NA	NA	V117A
SRR2939508	Other	WH-SGI-V-07314	PAO1
DRR140436	NA	NCGM3381	I14V|V117A
SRR5043059	NA	NA	V117A
SRR5031312	Laboratory	DP BAC(+)_3	V117A
SRR2029074	NA	NA	PAO1
SRR4097327	Hospital	MDRGX	I14V|V117A
SRR1038503	NA	NA	PAO1
SRR6789267	Other	PAO1	PAO1
SRR8309581	NA	NA	PAO1
SRR6164099	NA	DK2	I14V|V117A
SRR8902755	NA	Not applicable	S170T
ERR431143	NA	NA	PAO1
SRR8309560	NA	NA	PAO1
SRR5282875	Laboratory	PA14	I14V|V117A|S232A
DRR039974	NA	NCGM3021	I14V|V117A
ERR1015397	NA	NA	I142M|S170T
ERR2036995	NA	NA	V117A
ERR531388	NA	NA	I14V|S105C|V117A|P165S|S232A
SRR8244423	NA	NA	PAO1
SRR9067418	NA	UCBPP-PA14	I14V|V117A|S232A
SRR5724643	NA	NA	V117A
SRR8150842	CF	NA	V117A
ERR2704890	NA	NA	PAO1
SRR3084465	NA	NA	PAO1
SRR2029249	NA	NA	PAO1
ERR431461	NA	NA	V57M|V117A
SRR8309449	NA	NA	PAO1
ERR712523	NA	NA	S170T
SRR2029142	NA	NA	PAO1
ERR1158319	NA	NA	PAO1
SRR8309604	NA	NA	PAO1
SRR6164192	NA	PAO1	PAO1
SRR5012647	NA	NA	PAO1
ERR1447397	NA	NA	PAO1
SRR8351321	CF	Pseudomonas aeruginosa CW28	S232A
ERR431137	NA	NA	S170T
SRR3121736	CF	AU13212	PAO1
SRR2901140	NA	NA	PAO1
ERR1158267	NA	NA	PAO1
SRR8309440	NA	NA	PAO1
SRR023989	NA	F7 AMT0074-3	I14V|V117A
SRR8309553	NA	NA	PAO1
SRR3121762	CF	AU10014	V117A
SRR8309761	NA	NA	PAO1
SRR1655340	NA	1086_PAER	PAO1
SRR3112342	NA	NA	I14V|V117A
ERR2719433	NA	NA	I14V|V117A
ERR1158355	NA	NA	PAO1
SRR8612834	CF	Zw64	V117A
SRR8309612	NA	NA	PAO1
SRR3439782	Laboratory	PAO1	I14V|V117A|S232A
ERR431308	NA	NA	I142M|S170T|E239K
SRR5642112	Blood	Pseudomonas aeruginosa_8	I14V|V117A|S232A
ERR584000	NA	PA14	I14V|V117A|S232A
ERR233177	NA	NA	V117A
SRR8309756	NA	NA	PAO1
ERR1158268	NA	NA	PAO1
SRR8289551	NA	R4722	PAO1
SRR7760707	Laboratory	PAO1	PAO1
SRR6502036	NA	NA	PAO1
SRR5311698	NA	KF702	I14V|V117A
ERR531381	NA	NA	I14V|S105C|V117A|P165S|S232A
SRR5413239	NA	UCBPP-PA14	I14V|V117A|S232A
ERR233216	NA	NA	I14V|V117A
ERR712911	NA	NA	PAO1
SRR5031301	Laboratory	DP Control_2	V117A
SRR6674611	NA	NA	PAO1
SRR8942536	CF	not collected	I14V|V117A|S170T
SRR8309805	NA	NA	PAO1
SRR7532468	NA	AUST-02	PAO1
ERR784459	NA	NA	I14V|V117A|S232A
ERR431253	NA	NA	V117A
ERR531378	NA	NA	I14V|S105C|V117A|P165S|S232A
SRR5043047	NA	NA	V117A
ERR1294922	NA	NA	PAO1
SRR4097338	Hospital	MDRGX	I14V|V117A
SRR5311719	Sputum	PAO1	V117A|D151G
ERR431185	NA	NA	I142M|S170T|E239K
SRR9067376	NA	UCBPP-PA14	I14V|V117A|S232A
ERR2719509	NA	NA	I14V|V117A
SRR1334915	NA	NA	I14V|V117A|S232A
ERR3394471	NA	NA	PAO1
SRR7760710	Laboratory	PAO1	PAO1
SRR6833321	NA	NA	V117A|S232A
SRR2029156	NA	NA	PAO1
ERR431261	NA	NA	I14V|V117A|M172I
SRR7002838	NA	WCHPA075006	V117A|S170T
ERR2238814	NA	NA	V117A
ERR873363	NA	P48_London_17_VIM_2_01_13	I14V|V117A
SRR3121769	CF	AU10410	PAO1
ERR531347	NA	NA	PAO1
SRR7760756	Laboratory	PAO1	PAO1
ERR1158312	NA	NA	PAO1
ERR1158327	NA	NA	PAO1
SRR8942478	CF	not collected	S170T
ERR712461	NA	NA	I14V|V117A
SRR1056114	NA	NA	V117A|S170T
ERR873368	NA	E7_London_9_VIM_2_02_13	I14V|V117A
ERR2275085	NA	NA	V117A|S232A
ERR1891261	NA	PA14	I14V|V117A
ERR246370	NA	NA	PAO1
ERR1158393	NA	NA	PAO1
ERR2181729	NA	NA	PAO1
SRR2029309	NA	NA	S170T
SRR7647042	Laboratory	UCBPP-PA14	I14V|V117A|S232A
SRR8142524	NA	NA	V117A
ERR584073	NA	PA14	I14V|V117A|S232A
ERR784433	NA	NA	I14V|V117A|S232A
ERR1959713	NA	LESB	I14V|V117A|S170T
ERR246357	NA	NA	PAO1
ERR445121	NA	ACFB18	PAO1
ERR953485	NA	Liverpool Epidemic Strain	I14V|V117A|S170T
ERR712510	NA	NA	I142M|S170T
ERR2181665	NA	NA	PAO1
SRR2029274	NA	NA	S170T
ERR583987	NA	PA14	I14V|V117A|S232A
SRR030027	NA	G8 NC-AMT0101-1	PAO1
SRR6048065	Respiratory	2898	I14V|V117A
SRR8309569	NA	NA	PAO1
ERR3418467	NA	NA	PAO1
SRR7938977	NA	NA	PAO1
SRR1374971	NA	Pseudomonas aeruginosa strain CFEX2_SP2_E5	PAO1
ERR2719423	NA	NA	PAO1
ERR445124	NA	ACFB51	PAO1
ERR1912055	NA	NA	I14V|S105C|V117A|P165S|S232A
SRR7760736	Laboratory	PAO1	PAO1
SRR9067406	NA	UCBPP-PA14	I14V|V117A|S232A
SRR1168621	NA	NA	V117A|S232A
ERR953528	NA	Liverpool Epidemic Strain	I14V|V117A|S170T
ERR1158230	NA	NA	PAO1
ERR1294865	NA	NA	PAO1
SRR7760738	Laboratory	PAO1	PAO1
SRR6164191	NA	PAO1	PAO1
SRR2099438	NA	NA	PAO1
SRR5282905	Laboratory	PA14	I14V|V117A|S232A
SRR6705509	NA	NA	PAO1
SRR2939359	Hospital	WH-SGI-V-07423	PAO1
ERR445104	NA	ACFB39	I14V|V117A|S232A
SRR8358475	Rectal	not applicable	V117A
DRR021824	NA	PA-BML270	I14V|V117A
SRR8309655	NA	NA	PAO1
ERR2181749	NA	NA	PAO1
DRR021797	NA	PA-1663-7	I14V|V117A
ERR431224	NA	NA	PAO1
ERR873344	NA	P31_Wales_1_VIM_2_11_11	I14V|V117A
ERR784391	NA	NA	I14V|V117A|S232A
SRR8942499	CF	not collected	E62V|S170T
SRR2029287	NA	NA	S170T
SRR9902571	CF	UJPc268	V117A
SRR5311786	Experiment	MPAO1	PAO1
SRR5642504	Blood	6003	PAO1
ERR2870060	NA	NA	I14V|G84D|V117A
SRR6048034	Respiratory	6454	I14V|V117A
SRR7829013	NA	PA14	I14V|V117A|S232A
DRR039948	NA	NCGM2995	I142M|S170T
ERR431279	NA	NA	V117A
ERR1664563	NA	NA	PAO1
ERR1559951	NA	PA83	V117A
SRR9067369	NA	UCBPP-PA14	I14V|V117A|S232A
SRR8142718	NA	NA	I14V|V117A|S232A
ERR431162	NA	NA	V117A|I142M|S170T
SRR7786915	NA	NA	PAO1
SRR2939398	Hospital	WH-SGI-V-07626	I14V|V117A
SRR7264118	NA	AR_0110	V117A|D244N
ERR2286119	NA	NA	I14V|V117A|S170T
ERR1278919	NA	NA	PAO1
SRR5311712	Sputum	PAO1	P75L|V117A|A171T
SRR2939342	Hospital	WH-SGI-V-07406	I14V|V117A|S232A
ERR233167	NA	NA	V117A
SRR5478830	Hospital	missing	I14V|S105C|V117A|P165S|S232A
ERR1974789	NA	NA	I14V|V117A
SRR6799382	NA	NA	I14V|V117A
SRR8179109	Other	FDAARGOS_571	I14V|V117A
ERR2181775	NA	NA	PAO1
ERR2181656	NA	NA	PAO1
SRR5311864	Experiment	PA14	I14V|V117A|S232A
ERR3184628	NA	NA	PAO1
SRR3437285	Laboratory	PA14	I14V|V117A|S232A
SRR2132570	NA	NA	PAO1
ERR1559949	NA	PA83	V117A
DRR140443	NA	NCGM3417	I14V|V117A
ERR584030	NA	PA14	I14V|V117A|S232A
ERR2031606	NA	AUST-02	PAO1
ERR2870071	NA	NA	V117A
ERR705940	NA	NA	PAO1
SRR2029268	NA	NA	S170T
ERR784477	NA	NA	PAO1
ERR1974744	NA	NA	I142M|S170T
ERR1278915	NA	NA	PAO1
ERR3417898	NA	NA	I14V|V117A|S232A
SRR5478847	Colonization	missing	I14V|V117A
SRR5642371	Blood	Pseudomonas aeruginosa_3	I14V|V117A
ERR1663009	NA	NA	PAO1
ERR873371	NA	P53_London_9_VIM_2_02_13	I14V
ERR431216	NA	NA	PAO1
SRR7725299	CF	NA	I14V|V117A|S170T
ERR583645	NA	NA	PAO1
SRR7886555	NA	PA14-1	I14V|V117A|S232A
SRR1168600	NA	NA	I14V|V117A|S232A
ERR705700	NA	PAO1	I14V|V117A
SRR9902566	CF	UJPc172	I14V|V117A|V118M
SRR8309511	NA	NA	PAO1
SRR9902498	Blood	UJPc946	I14V|V117A
ERR3184622	NA	NA	I14V|V117A
DRR090444	NA	NCGM1268	I14V|V117A
SRR2918096	Experiment	smB4-8	I14V|V117A|S232A
ERR712914	NA	NA	S170T
ERR784460	NA	NA	I14V|V117A|S232A
SRR8309575	NA	NA	PAO1
ERR364076	NA	NA	PAO1
ERR583666	NA	NA	PAO1
SRR8309526	NA	NA	PAO1
SRR9902505	CF	UJPc796	PAO1
SRR2029180	NA	NA	PAO1
SRR8571325	Lesion	ST664	PAO1
SRR6985695	NA	AR_0449	I14V|V117A
ERR1158195	NA	NA	PAO1
DRR059433	NA	NCGM 2336	I14V|V117A
SRR8400040	Rectal	BCW_7428	PAO1
ERR3418461	NA	NA	I14V|V117A
ERR531367	NA	NA	I14V|S105C|V117A|P165S|S232A
SRR5311800	Experiment	MPAO1	PAO1
ERR246361	Skin	ATCC 9027	PAO1
SRR8612783	Environemental	AUS175	PAO1
SRR5093748	NA	CLB24226	I14V|V117A
SRR7943546	NA	NA	PAO1
SRR5311771	Experiment	MPAO1	PAO1
ERR2437280	NA	NA	PAO1
SRR1813216	NA	NA	I14V|V117A|S232A
DRR059443	NA	NCGM 2879	I14V|V117A
SRR2593652	Sputum	NA	I14V|V117A
ERR1974726	NA	NA	PAO1
SRR8612810	CF	AMT0005-137	PAO1
ERR2181674	NA	NA	PAO1
ERR1974775	NA	NA	PAO1
SRR4289776	NA	NA	I14V|V117A|S232A
SRR6994998	NA	AR_0446	I14V|V117A
SRR2163805	NA	NA	V117A
DRR153275	NA	PAO1	I14V|V117A
SRR7455512	NA	NA	V117A|S232A
SRR4237920	NA	NA	PAO1
SRR2228993	NA	NA	I14V|V117A|S232A
ERR953521	NA	Liverpool Epidemic Strain	I14V|V117A|S170T
SRR2939352	Hospital	WH-SGI-V-07416	PAO1
SRR5420133	Laboratory	PAO1	PAO1
ERR1158200	NA	NA	PAO1
ERR1974812	NA	NA	D244N
ERR1759254	NA	NA	PAO1
SRR5373704	NA	NA	I14V|V117A|S232A
SRR2029328	NA	NA	S170T
SRR2939367	Hospital	WH-SGI-V-07486	I14V|V117A
ERR431411	NA	NA	I14V|V117A
SRR2029203	NA	NA	PAO1
SRR1056155	NA	NA	PAO1
DRR153303	NA	MyJU357	I14V
ERR531360	NA	NA	PAO1
SRR6164156	NA	PAO1	PAO1
ERR732509	NA	NA	PAO1
DRR121156	NA	missing	I14V|V117A
ERR1215636	NA	NA	I14V|V117A
ERR964542	NA	Liverpool Epidemic Strain	I14V|V117A|S170T
ERR1531728	NA	AUST-02	PAO1
ERR1158237	NA	NA	PAO1
ERR3394490	NA	NA	PAO1
SRR7632685	NA	NA	I14V|V117A
ERR1974769	NA	NA	I14V|V117A
ERR2008793	NA	NA	PAO1
SRR3084466	NA	NA	PAO1
SRR8309483	NA	NA	PAO1
SRR8182789	CF	NA	PAO1
SRR1056106	NA	NA	I14V|V117A
ERR2796954	NA	NA	I142M|S170T|E239K
ERR2103497	NA	NA	PAO1
SRR023913	NA	E10 AMT0066-3	PAO1
ERR431124	NA	NA	V117A
SRR5590236	Hospital	PA14	I14V|V117A|S232A
ERR1974680	NA	NA	I14V|V117A|S170T
SRR2939457	Other	WH-SGI-V-07710	I14V|V117A
SRR6994986	NA	AR439	PAO1
ERR2797059	NA	NA	PAO1
ERR505226	NA	NA	I14V|V117A|S170T
SRR3121809	CF	AU24787	PAO1
ERR1531721	NA	AUST-02	PAO1
ERR431084	NA	NA	I14V|V117A
SRR2939468	Lesion	WH-SGI-V-07255	I14V|V117A
SRR8244441	NA	NA	PAO1
ERR431325	NA	NA	I14V|S105C|V117A|P165S|S232A
ERR1559868	NA	NA	I14V|V117A
ERR1890262	NA	Pseudomonas aeruginosa PAO1	PAO1
DRR021818	NA	PA-76-16	I14V|V117A
ERR3418499	NA	NA	PAO1
ERR1974746	NA	NA	I14V|V117A
SRR1656067	NA	577_PAER	V117A
SRR8309738	NA	NA	PAO1
ERR1974832	NA	NA	I14V|V117A
SRR2029260	NA	NA	S170T
ERR3418625	NA	NA	PAO1
SRR7725328	CF	NA	I14V|V117A|S170T
SRR6927115	NA	NA	PAO1
DRR121178	NA	missing	I14V|V117A
SRR5714881	Other	PA14	I14V|V117A|S232A
SRR5949788	Hospital	missing	I14V|S105C|V117A|P165S|S232A
SRR7002847	NA	WCHPA075017	I14V|V117A
ERR873323	NA	P12_London_17_VIM_2_11_09	I14V|V117A
DRR121164	NA	missing	I14V|V117A
DRR140457	NA	NCGM3510	I14V|V117A
SRR7875554	NA	NA	PAO1
ERR3394478	NA	NA	PAO1
SRR6164142	NA	DK2	I14V|V117A
ERR1912146	NA	NA	PAO1
ERR3417511	NA	NA	PAO1
DRR153298	NA	MyJU280	I14V
ERR3417346	NA	NA	PAO1
ERR2719488	NA	NA	PAO1
SRR9620606	NA	ATCC 27853	PAO1
ERR2870089	NA	NA	V117A
SRR5311704	Sputum	PAO1	S170T|G231E
SRR8150806	CF	NA	V117A
SRR8309502	NA	NA	PAO1
SRR4417558	NA	FDA-CDC-AR_0272	I142M|S170T|E239K
SRR5282885	Laboratory	PA14	I14V|V117A|S232A
SRR2593685	Urine	NA	I14V|V117A
SRR2029291	NA	NA	S170T
SRR8309531	NA	NA	PAO1
SRR8309821	NA	NA	PAO1
SRR8582259	NA	NA	V117A|D151G
SRR1168604	NA	NA	I14V|V117A|S232A
SRR8942456	CF	not collected	PAO1
SRR8288571	Other	NA	I14V|V117A|A146G
ERR1158256	NA	NA	PAO1
SRR2029347	NA	NA	S170T
ERR2719465	NA	NA	I14V|V117A
ERR2248418	NA	NA	PAO1
SRR1238121	NA	NA	S170T
DRR121142	NA	missing	I14V|V117A
ERR1974763	NA	NA	I14V|V117A
ERR2987816	Other	NA	I14V|V117A|S232A
SRR2029160	NA	NA	PAO1
SRR3437041	Laboratory	PA14	I14V|V117A|S232A
SRR5413223	NA	UCBPP-PA14	I14V|V117A|S232A
SRR8942463	CF	not collected	V117A
ERR3418631	NA	NA	D244N
SRR2918073	Experiment	smB3-3	I14V|V117A|S232A
ERR431043	NA	NA	PAO1
ERR2719468	NA	NA	I14V|V117A
SRR9620638	NA	ATCC 27853	PAO1
SRR6048121	Environemental	MB26	I14V|V117A
ERR2181702	NA	NA	PAO1
ERR712541	NA	NA	PAO1
SRR8309705	NA	NA	PAO1
SRR5311814	Experiment	PAO1	PAO1
ERR505230	NA	NA	I14V|V117A|S170T
ERR1305864	NA	NCTC13719	V117A|D151G
ERR1559969	NA	PA83	V117A
SRR9620619	NA	ATCC 27853	PAO1
SRR023990	NA	G10 NC-AMT0101-3	PAO1
SRR8612825	Urine	U2816	V117A
ERR1559937	NA	PA83	V117A
ERR1912033	NA	NA	I14V|V117A
SRR2939306	Hospital	WH-SGI-V-07238	I14V|V117A|A146G
ERR233148	NA	NA	PAO1
ERR1890291	NA	Pseudomonas aeruginosa PAO1	PAO1
SRR2134864	NA	missing	PAO1
SRR9067397	NA	UCBPP-PA14	I14V|V117A|S232A
SRR6164170	NA	PAO1	PAO1
SRR9067401	NA	UCBPP-PA14	I14V|V117A|S232A
SRR6048085	Respiratory	2474	I14V|V117A
SRR3436859	Laboratory	PA14	I14V|V117A|S232A
DRR090462	NA	NCGM1816	I14V|V117A
ERR784483	NA	NA	V117A
SRR5311790	Experiment	MPAO1	PAO1
SRR9067320	NA	UCBPP-PA14	I14V|V117A|S232A
SRR7875569	NA	NA	PAO1
ERR1912102	NA	NA	I14V|S105C|V117A|P165S|S232A
SRR8902850	NA	Not applicable	V117A
SRR3121798	CF	AU10756	PAO1
SRR7875552	NA	NA	PAO1
SRR8309629	NA	NA	PAO1
ERR2162329	NA	PAO1	PAO1
SRR8309813	NA	NA	PAO1
ERR583991	NA	PA14	I14V|V117A|S232A
DRR003278	NA	NA	PAO1
SRR9067415	NA	UCBPP-PA14	I14V|V117A|S232A
DRR059448	NA	NCGM 2909	I14V|V117A
SRR3121777	CF	AU10502	PAO1
SRR7725330	CF	NA	I14V|V117A|S170T
SRR6164134	NA	DK2	I14V|V117A
ERR339458	NA	PA99736	I14V|V117A
SRR2915841	Environemental	NA	I142M|S170T
SRR8150876	CF	NA	V117A
SRR2593654	Sputum	NA	I14V|V117A
ERR2008798	NA	NA	PAO1
SRR8942473	CF	not collected	I14V|S105C|V117A|P165S|S232A
SRR1283226	NA	NA	PAO1
SRR8309675	NA	NA	PAO1
ERR2103514	NA	NA	I14V|V117A
ERR2103506	NA	NA	PAO1
ERR2870093	NA	NA	I14V|V117A
SRR2939391	Hospital	WH-SGI-V-07619	PAO1
SRR8309759	NA	NA	PAO1
SRR5266520	NA	NA	PAO1
ERR1538254	NA	AUST-02	PAO1
ERR1158342	NA	NA	PAO1
ERR1912133	NA	NA	V117A
SRR1703168	NA	NA	PAO1
DRR153318	NA	MyJU522	V117A
SRR8942540	CF	not collected	PAO1
SRR6048099	Respiratory	1424	I14V|V117A|S232A
ERR958738	NA	ATCC 9027	PAO1
ERR369838	NA	PAE0053	PAO1
SRR2901092	NA	NA	PAO1
ERR1912141	NA	NA	I14V|V117A
ERR2275070	NA	NA	S170T
SRR8942531	CF	not collected	I14V|V117A|S232A
SRR8309749	NA	NA	PAO1
ERR964544	NA	Liverpool Epidemic Strain	I14V|V117A|S170T
SRR9902586	CF	UJPc725	PAO1
SRR8309743	NA	NA	PAO1
SRR5877311	NA	NA	PAO1
SRR1654902	NA	NA	PAO1
SRR2029192	NA	NA	PAO1
SRR8358490	Blood	not applicable	V117A
SRR5311841	Experiment	PAO1	PAO1
DRR121166	NA	missing	I14V|V117A
ERR1974728	NA	NA	V117A
SRR2939463	Blood	WH-SGI-V-07250	I14V|V117A
ERR3418497	NA	NA	I14V|S81A|V117A
ERR531404	NA	NA	I14V|S105C|V117A|P165S|S232A
ERR1215627	NA	AATYA	V117A|S170T
SRR1656347	NA	875_PAER	I14V|V117A|S170T
ERR784441	NA	NA	I14V|V117A|S232A
DRR090451	NA	NCGM1735	I14V|V117A
ERR445134	NA	ACFB29	PAO1
ERR2008795	NA	NA	PAO1
SRR8309648	NA	NA	PAO1
SRR8942522	CF	not collected	PAO1
SRR7630417	Blood	nmrcch-6-2018	V117A
ERR3401305	NA	NA	PAO1
ERR1974806	NA	NA	PAO1
SRR8942564	CF	not collected	PAO1
DRR140467	NA	NCGM3556	I14V|V117A
SRR7886599	NA	PA14-1	I14V|V117A|S232A
ERR431362	NA	NA	H13Y
ERR964525	NA	Liverpool Epidemic Strain	V117A|S170T
SRR1056157	NA	NA	V117A
ERR2181759	NA	NA	PAO1
ERR1559979	NA	PA83	V117A
SRR2918093	Experiment	smB4-5	I14V|V117A|S232A
SRR6048036	Respiratory	6350	I14V|V117A
ERR3298749	NA	NA	PAO1
ERR964521	NA	Liverpool Epidemic Strain	I14V|V117A|S170T
SRR1180592	NA	NA	PAO1
ERR1158341	NA	NA	PAO1
ERR3418023	NA	NA	I14V|V117A
ERR964535	NA	Liverpool Epidemic Strain	I14V|V117A|S170T
DRR121144	NA	missing	I14V|V117A
SRR8284751	NA	NA	PAO1
ERR233158	NA	NA	V117A
ERR531301	NA	NA	I14V|S105C|V117A|P165S|S232A
ERR873385	NA	P6_East_of_England_6_IMP_1_03_09	I14V|V117A
ERR3401325	NA	NA	PAO1
SRR7886588	NA	PA14-1	I14V|V117A|S232A
SRR9067347	NA	UCBPP-PA14	I14V|V117A|S232A
SRR6048092	Respiratory	863	I14V|S105C|V117A|P165S|S232A
SRR9067385	NA	UCBPP-PA14	I14V|V117A|S232A
DRR121170	NA	missing	I14V|V117A
ERR712922	NA	NA	V117A
SRR396639	NA	MPAO1/P1	PAO1
SRR2029105	NA	NA	PAO1
ERR953483	NA	Liverpool Epidemic Strain	I14V|V117A|S170T
SRR5043057	NA	NA	V117A
ERR712483	NA	NA	I14V|V117A
SRR5043072	NA	NA	V117A
SRR4417557	NA	FDA-CDC-AR_0271	I14V|V117A
SRR8902672	NA	Not applicable	S170T
SRR5093696	NA	559543	I14V|V117A
ERR246350	NA	NA	PAO1
ERR705720	NA	NA	I142M|S170T|E239K
ERR431458	NA	NA	V57M|V117A
SRR9067399	NA	UCBPP-PA14	I14V|V117A|S232A
ERR431418	NA	NA	V117A
SRR7429327	NA	NA	PAO1
SRR6048055	Respiratory	1651	S170T
SRR6048101	Environemental	PT7	PAO1
ERR445080	NA	ACFB65	PAO1
ERR3418633	NA	NA	I14V|V117A
ERR1559894	NA	PA77	I14V|V117A
ERR2719492	NA	NA	I14V|V117A
DRR059451	NA	NCGM 2946	I14V|V117A
SRR8137533	NA	MyJU591	V117A
SRR1639018	NA	NA	PAO1
ERR873387	NA	P56_London_12_VIM_2_07_13	I14V|V117A
ERR1959746	NA	LESB	I14V|V117A|S170T
ERR3418598	NA	NA	PAO1
SRR7647038	Laboratory	UCBPP-PA14	I14V|V117A|S232A
ERR1912109	NA	NA	I14V|V117A
SRR7771805	Laboratory	NA	V117A
ERR2181648	NA	NA	PAO1
SRR2939337	Hospital	WH-SGI-V-07390	I14V|V117A
ERR2162332	NA	PAO1	PAO1
ERR3401316	NA	NA	PAO1
SRR2939313	Hospital	WH-SGI-V-07245	PAO1
SRR6352882	NA	NA	PAO1
SRR9902503	CF	UJPc772	PAO1
ERR431397	NA	NA	I14V|V117A
SRR5282910	Laboratory	PA14	I14V|V117A|S232A
ERR712457	NA	NA	PAO1
ERR705906	NA	NA	PAO1
SRR7777122	NA	NA	PAO1
ERR431443	NA	NA	I14V|V117A
SRR6164203	NA	PAO1	PAO1
SRR9023123	NA	NA	PAO1
ERR784402	NA	NA	I14V|V117A|S232A
SRR5311835	Experiment	PA14	I14V|V117A|S232A
ERR3184635	NA	NA	PAO1
SRR1374951	NA	Pseudomonas aeruginosa strain CFEX2_SP2_B12	PAO1
SRR6164137	NA	DK2	I14V|V117A
SRR6164146	NA	DK2	I14V|V117A
SRR8612775	Other	AUS158	I14V|V117A|S170T
SRR8612864	Skin	P2404	D244N
SRR5481506	NA	ATCC 27853	PAO1
SRR8309638	NA	NA	PAO1
SRR9902542	CF	UJPc404	V117A
SRR2029220	NA	NA	PAO1
ERR431166	NA	NA	PAO1
ERR431065	NA	NA	I14V|V117A|S232A
ERR1189827	NA	NA	PAO1
SRR8309733	NA	NA	PAO1
ERR1559909	NA	PA77	I14V|V117A
SRR6048116	Environemental	PT22	I14V|V117A
SRR6164109	NA	DK2	I14V|V117A
ERR431350	NA	NA	H13Y
SRR6214994	NA	NA	PAO1
ERR953497	NA	Liverpool Epidemic Strain	I14V|V117A|S170T
SRR8289547	NA	R486	I14V|V117A
SRR1655653	NA	150_PMEN	I14V|V117A
ERR431334	NA	NA	I14V|V117A|P165S
SRR7725345	CF	NA	I14V|V117A|S170T
ERR2704880	NA	NA	PAO1
SRR1014129	NA	NA	PAO1
ERR3418030	NA	NA	PAO1
SRR5363663	NA	PA14	I14V|V117A|S232A
ERR1158307	NA	NA	PAO1
SRR8351329	CF	Pseudomonas aeruginosa CW42	V117A|S232A
SRR8327202	NA	NA	I14V|V117A
SRR8902742	NA	Not applicable	I14V|V117A
SRR9067390	NA	UCBPP-PA14	I14V|V117A|S232A
SRR9067245	NA	CFSAN084950	I14V|V117A|P165S
SRR8182773	CF	NA	PAO1
DRR039979	NA	NCGM3026	V117A|A200V
ERR705904	NA	NA	I14V|V117A|V118M
SRR6012508	NA	NA	PAO1
SRR8902780	NA	Not applicable	I142M|S170T
SRR6164211	NA	DK2	PAO1
ERR1959721	NA	LESB	I14V|V117A|S170T
SRR6164166	NA	PAO1	PAO1
SRR2939289	Hospital	WH-SGI-V-07188	I142M|S170T|E239K
SRR5420579	NA	NA	PAO1
SRR8640947	NA	PA14	I14V|V117A|S232A
SRR7725337	CF	NA	I14V|V117A|S170T
SRR2164341	NA	NA	PAO1
SRR6012510	NA	NA	PAO1
ERR705910	NA	NA	PAO1
ERR3418636	NA	NA	I14V|V117A
SRR3436777	Laboratory	PA14	I14V|V117A|S232A
ERR1158375	NA	NA	PAO1
SRR5122324	NA	FDA-CDC-AR_0250	I14V|V117A
SRR8309666	NA	NA	PAO1
ERR2719457	NA	NA	I14V|V117A|S232A
ERR1195591	NA	NA	I14V|V117A
ERR1158248	NA	NA	PAO1
SRR5311760	Experiment	MPAO1	PAO1
SRR7760746	Laboratory	PAO1	PAO1
SRR8309631	NA	NA	PAO1
SRR2029061	NA	NA	PAO1
ERR1559972	NA	PA83	V117A
ERR2181682	NA	NA	PAO1
SRR8182796	CF	NA	PAO1
SRR5949790	Hospital	missing	I14V|S105C|V117A|P165S|S232A
ERR2181734	NA	NA	PAO1
ERR3418506	NA	NA	PAO1
SRR1631019	NA	NA	PAO1
ERR431082	NA	NA	I14V|V117A|S232A
SRR8612772	CF	Zw49	PAO1
ERR431214	NA	NA	PAO1
ERR1974687	NA	NA	PAO1
SRR8942554	CF	not collected	PAO1
SRR7760695	Laboratory	PAO1	PAO1
SRR5093535	NA	CCF_795	I14V|V117A
ERR1912040	NA	NA	V117A|D151G
SRR6927110	NA	NA	PAO1
SRR2449005	NA	NA	I14V|V117A
ERR1023726	Respiratory	NA	V117A|S170T
ERR584062	NA	PA14	I14V|V117A|S232A
ERR3298738	NA	NA	I14V|V117A
SRR8902667	NA	Not applicable	V117A
SRR3468934	NA	NA	PAO1
SRR5122328	NA	FDA-CDC-AR_0245	V117A
SRR5206458	NA	NA	PAO1
ERR2719450	NA	NA	I14V|V117A
ERR1294909	NA	NA	PAO1
ERR2036992	NA	NA	V117A
ERR246337	NA	NA	PAO1
SRR2187470	NA	missing	PAO1
SRR8942511	CF	not collected	PAO1
SRR8142714	NA	NA	I14V|V117A|S232A
ERR1890294	NA	Pseudomonas aeruginosa PAO1	PAO1
SRR4097336	Sputum	PA_D5	I14V|V117A
SRR8309795	NA	NA	PAO1
ERR584078	NA	PA14	I14V|V117A|S232A
ERR3297050	NA	NA	I14V|V117A
ERR1195641	NA	NA	PAO1
ERR531387	NA	NA	I14V|S105C|V117A|P165S|S232A
SRR9902553	CF	UJPc454	V117A
SRR2939330	Environemental	WH-SGI-V-07383	I14V|V117A
ERR431392	NA	NA	I14V|V117A|S170T
SRR2299416	Sputum	NA	V117A
ERR873337	NA	P25_London_12_VIM_2_08_10	I14V|V117A
ERR784449	NA	NA	I14V|V117A|S232A
SRR2939275	Hospital	WH-SGI-V-07175	I14V|V117A
ERR2181723	NA	NA	PAO1
ERR1158334	NA	NA	PAO1
ERR2704888	NA	NA	PAO1
SRR5311862	Experiment	PA14	I14V|V117A|S232A
SRR4436850	NA	NA	T211P
SRR3722270	NA	NA	V117A
ERR712610	NA	NA	R20C
SRR5714886	Other	PA14	I14V|V117A|S232A
ERR3418452	NA	NA	PAO1
ERR369795	NA	PAE0088	PAO1
SRR7725300	CF	NA	I14V|V117A|S170T
SRR4436848	NA	NA	PAO1
ERR1294931	NA	NA	PAO1
SRR2593513	BAL	NA	PAO1
DRR039945	NA	NCGM2992	I14V|V117A|S232A
SRR2939371	Hospital	WH-SGI-V-07490	V117A
ERR2181719	NA	NA	PAO1
SRR5311821	Experiment	MPAO1	PAO1
ERR705917	NA	NA	S170T
SRR9067424	NA	UCBPP-PA14	I14V|V117A|S232A
SRR7002817	NA	WCHPA075021	V117A
SRR5282870	Laboratory	PA14	I14V|V117A|S232A
SRR5311869	Experiment	PA14	I14V|V117A|S232A
ERR1974799	NA	NA	I14V|V117A|I142M|E167K|S170T
SRR7725354	CF	NA	I14V|V117A|S170T
SRR2939365	Hospital	WH-SGI-V-07484	V117A
DRR090470	NA	NCGM370	I14V|V117A
SRR5031306	Laboratory	DP BAC(+)_2	V117A
SRR9620621	NA	ATCC 27853	PAO1
SRR4098016	NA	NA	V117A|S232A
SRR2029312	NA	NA	S170T
SRR5724646	NA	NA	V117A
SRR8309777	NA	NA	PAO1
ERR531335	NA	NA	PAO1
SRR1056055	NA	NA	V117A
SRR1639119	NA	NA	PAO1
SRR2939420	Hospital	WH-SGI-V-07648	I14V|V117A|S170T
SRR2029323	NA	NA	S170T
ERR2022366	NA	NA	I14V|V117A
ERR953532	NA	Liverpool Epidemic Strain	I14V|V117A|S170T
ERR431108	NA	NA	V117A
ERR1559889	NA	PA77	I14V|V117A
ERR3184615	NA	NA	PAO1
DRR021810	NA	PA-4-9	I14V|V117A
ERR3418493	NA	NA	V117A
ERR1664529	NA	NA	PAO1
ERR2719431	NA	NA	PAO1
SRR8832544	NA	NA	S232A
SRR5282893	Laboratory	PA14	I14V|V117A|S232A
ERR964518	NA	Liverpool Epidemic Strain	I14V|V117A|S170T
ERR1974736	NA	NA	I14V|V117A
DRR140458	NA	NCGM3511	I14V|V117A
SRR6664670	NA	NA	I14V|V117A|S232A
ERR873351	NA	P38_London_12_VIM_2_08_12	I14V|V117A
ERR3418476	NA	NA	PAO1
ERR3298724	NA	NA	PAO1
ERR233165	NA	NA	V117A
SRR4417537	NA	FDA-CDC-AR_0253	V117A
SRR2029298	NA	NA	S170T
SRR5311804	Experiment	PA14	I14V|V117A|S232A
ERR1747050	NA	NA	I14V|V117A
ERR1974784	NA	NA	PAO1
ERR431207	NA	NA	I14V|S105C|V117A|P165S|S232A
SRR3121759	CF	AU7032	I142M|S170T|E239K
ERR1974677	NA	NA	PAO1
ERR2286107	NA	NA	I14V|V117A|S170T
SRR8612909	NA	43CFBRPA	S170T
SRR8309551	NA	NA	PAO1
SRR6164125	NA	PAO1	PAO1
ERR2031613	NA	AUST-02	PAO1
SRR6164183	NA	PAO1	PAO1
SRR9067340	NA	UCBPP-PA14	I14V|V117A|S232A
SRR2593599	BAL	NA	PAO1
SRR2593697	Sputum	NA	I14V|V117A|P165S|S232A
SRR7829011	NA	PA14	I14V|V117A|S232A
ERR1959719	NA	LESB	I14V|V117A|S170T
SRR7455510	NA	NA	I14V|V117A|S232A
ERR1974693	NA	NA	PAO1
SRR2029229	NA	NA	PAO1
ERR1538270	NA	AUST-02	PAO1
SRR7455508	NA	NA	I14V|V117A|S232A
ERR3418436	NA	NA	S232A
SRR8612807	NA	20CFBRPA	I14V|V117A|S170T
SRR2029079	NA	NA	PAO1
ERR902068	NA	NCTC13618	PAO1
ERR431242	NA	NA	I14V|V117A
ERR1158395	NA	NA	PAO1
ERR1974671	NA	NA	V117A
SRR5724638	NA	NA	PAO1
ERR431304	NA	NA	V117A
SRR7760721	Laboratory	PAO1	PAO1
ERR1577346	NA	DSM22644 (PAO1)	PAO1
ERR964513	NA	Liverpool Epidemic Strain	I14V|V117A|S170T
SRR8309720	NA	NA	PAO1
SRR8309471	NA	NA	PAO1
ERR1189814	NA	NA	PAO1
ERR431433	NA	NA	V117A
SRR9647901	Hospital	GO72	I14V|V117A
ERR1596855	NA	NA	I14V|V117A|S232A
ERR453463	NA	NA	I14V|V117A|S170T
SRR8902747	NA	Not applicable	V117A
ERR2181633	NA	NA	PAO1
SRR2029138	NA	NA	PAO1
SRR8902710	NA	Not applicable	I14V|V117A
SRR7866686	NA	NA	PAO1
ERR1974700	NA	NA	V117A
SRR7002872	NA	WCHPA075056	V117A
ERR2232113	NA	NA	I142M|S170T
SRR8942454	CF	not collected	I14V|V117A|S170T
SRR6164097	NA	undetermined	PAO1
SRR023987	NA	D7 AMT0036-3	V117A
SRR8902789	NA	Not applicable	I14V|V117A|S170T
SRR8902808	NA	Not applicable	PAO1
SRR7768518	NA	NA	I14V|V117A|S232A
ERR705929	NA	NA	S170T
ERR584047	NA	PA14	I14V|V117A|S232A
ERR1959726	NA	LESB	I14V|V117A|S170T
SRR1375006	NA	Pseudomonas aeruginosa strain CFEX2_SP1_F7	PAO1
SRR7760760	Laboratory	PAO1	PAO1
ERR2377071	NA	NA	PAO1
ERR1158203	NA	NA	PAO1
SRR1374965	NA	Pseudomonas aeruginosa strain CFEX2_SP2_D10	PAO1
ERR3184636	NA	NA	I14V|V117A|S232A
ERR431117	NA	NA	PAO1
ERR431110	NA	NA	V117A
ERR2181768	NA	NA	PAO1
DRR059437	NA	NCGM 2447	I14V|V117A
SRR2939451	Hospital	WH-SGI-V-07704	PAO1
SRR8612800	Environemental	W15Okt31	Q7L|V117A
SRR8602927	NA	NA	PAO1
ERR1974723	NA	NA	I14V|V117A
ERR784421	NA	NA	I14V|V117A|S232A
SRR8309486	NA	NA	PAO1
SRR2939513	Blood	WH-SGI-V-07322	I14V|V117A
ERR2719380	NA	PA2	I14V|V117A
ERR1912157	NA	NA	I14V|V117A|S170T
SRR5282887	Laboratory	PA14	I14V|V117A|S232A
SRR2939475	Respiratory	WH-SGI-V-07265	I14V|V117A
ERR431403	NA	NA	I14V|V117A
SRR8309750	NA	NA	PAO1
ERR531313	NA	NA	I14V|K97R|V117A|V118M
SRR1056166	NA	NA	I14V|V117A|S170T
SRR2187494	NA	missing	PAO1
SRR9902584	CF	UJPc705	PAO1
ERR2139380	NA	NA	PAO1
SRR8612855	CF	HCF238	S170T
SRR3436866	Laboratory	PA14	I14V|V117A|S232A
SRR3121787	CF	AU19804	I14V|T39A|V117A|S170T
ERR1195489	NA	NA	I14V|V117A
ERR1189837	NA	NA	I14V|V117A
SRR9067378	NA	UCBPP-PA14	I14V|V117A|S232A
SRR1374934	Hospital	PA14	PAO1
SRR9902478	CF	UJPc113	PAO1
SRR2918101	Experiment	smC3-4	I14V|V117A|S232A
SRR8586093	NA	E80	PAO1
DRR090476	NA	NCGM749	I14V|V117A
ERR953513	NA	Liverpool Epidemic Strain	I14V|V117A|S170T
SRR5986491	NA	NA	PAO1
ERR2305028	NA	NA	V117A|S232A
SRR5642518	Other	838	PAO1
[truncated: 6,288 more rows]

## Sheet: Dataset EV1.b
Dataset EV1. Count of SNP in respect to PAO1 natT
Isolation Category	Datasets	%Variants	Distinct alleles	Rel.Var	PAO1	A101T|D244N	A101T|V117A|D244N	A160P	A44E	A61P	D244N	D38E|V117A	D38N	D38Y|V117A	E62V|S170T	F236L	H13Y	I125T	I142M	I142M|S170T	I142M|S170T|E239K	I14V	I14V|E99Q|V117A|M172I	I14V|G84D|V117A	I14V|I142M|S170T	I14V|K97R|V117A	I14V|K97R|V117A|V118M	I14V|L49P|V117A	I14V|L50F|V117A	I14V|M102I|V117A	I14V|P58L|V117A|S170T	I14V|S105C|P165S|S232A	I14V|S105C|V117A|E139G|P165S|S232A	I14V|S105C|V117A|P165S|S232A	I14V|S170T	I14V|S232A	I14V|S81A|V117A	I14V|T39A|V117A|S170T	I14V|V117A	I14V|V117A|A146G	I14V|V117A|A154T	I14V|V117A|A200V	I14V|V117A|F241Y	I14V|V117A|I125L	I14V|V117A|I142M|E167K|S170T	I14V|V117A|M172I	I14V|V117A|P165S	I14V|V117A|P165S|S232A	I14V|V117A|R140W|S170T
Eye	6	66.6667	2	0.333333	2		1																																2
Colonization	11	81.8182	3	0.272727	2																													4					3
Biofilm	5	0	1	0.2	5
Urine	44	90.9091	6	0.136364	4															3	1													6					15									10
Lesion	40	80	5	0.125	8						1										1						1		1					2		1			12						1		1
Blood	47	74.4681	5	0.106383	12															3																			19
Rectal	24	91.6667	2	0.0833333	2
Other	73	63.0137	6	0.0821918	27															2														1					12	1
Respiratory	102	77.451	8	0.0784314	23							1								3	2							1						2		1			36						1
Sputum	104	55.7692	7	0.0673077	46															2											1								37						1			2
Environemental	142	77.4648	9	0.0633803	32												1			13	2		3		1									1					46			1			1
BAL	36	13.8889	2	0.0555556	31																																		4
Skin	39	33.3333	2	0.0512821	26						1	1											1						1					1					4									1
Hospital	305	79.6721	14	0.0459016	62						1						3			9	4		4				3							54		1			99	2					1
CF	479	67.2234	19	0.039666	157						1			1	2		1	1		8	12		2								1		1	5		4		4	28						5
Experiment	192	38.5417	3	0.015625	118
Laboratory	273	68.1319	4	0.014652	87												1																	1					3
NA	6364	53.2212	45	0.00707102	2977	1		1	1	1	8	16	1	3	3	1	10		1	36	37	29	8	14	1	2	22			1		1		125	1	7	5		986	6	1	2	4	1	14	1	7	2	2
Grand Total	8286	56.2998	56	0.00675839	3621	1	1	1	1	1	12	18	1	4	5	1	16	1	1	79	59	29	18	14	2	2	26	1	2	1	2	1	1	202	1	14	5	4	1306	9	1	3	4	1	24	1	8	15	2
Pooled Categories
Acute Infections (Eye+Urine+Lesion+blood+Rectal)	161	82.6087	10	0.0621118	28	0	1	0	0	0	1	0	0	0	0	0	0	0	0	6	2	0	0	0	0	0	1	0	1	0	0	0	0	8	0	1	0	0	48	0	0	0	0	0	1	0	1	10	0
[truncated: 49 more columns]
