# Supplementary material for: Toxin-mediated depletion of NAD and NADP drives persister formation in a human pathogen
Source: EMBO J. 2024 Sep 25;43(21):19. doi: 10.1038/s44318-024-00248-5 (PMC11535050; doi:10.1038/s44318-024-00248-5)
Supplement: Supplementary file 6 — Source data Fig. 1 [file 44318_2024_248_MOESM6_ESM.zip]

Archive with 24 entries (18 files):
- Fig_1/
- __MACOSX/._Fig_1
- Fig_1/.DS_Store
- __MACOSX/Fig_1/._.DS_Store
- Fig_1/1f/
- __MACOSX/Fig_1/._1f
- Fig_1/1b/
- __MACOSX/Fig_1/._1b
- Fig_1/1e/
- __MACOSX/Fig_1/._1e
- Fig_1/1d/
- __MACOSX/Fig_1/._1d
- Fig_1/1c/
- __MACOSX/Fig_1/._1c
- Fig_1/1f/Fig1h.xlsx
- __MACOSX/Fig_1/1f/._Fig1h.xlsx
- Fig_1/1b/Fig1d.xlsx
- __MACOSX/Fig_1/1b/._Fig1d.xlsx
- Fig_1/1e/Fig1g.xlsx
- __MACOSX/Fig_1/1e/._Fig1g.xlsx
- Fig_1/1d/Fig1f.xlsx
- __MACOSX/Fig_1/1d/._Fig1f.xlsx
- Fig_1/1c/Fig1e.xlsx
- __MACOSX/Fig_1/1c/._Fig1e.xlsx
