# Supplementary material for: Toxin-mediated depletion of NAD and NADP drives persister formation in a human pathogen
Source: EMBO J. 2024 Sep 25;43(21):19. doi: 10.1038/s44318-024-00248-5 (PMC11535050; doi:10.1038/s44318-024-00248-5)
Supplement: Supplementary file 6 — Source data Fig. 1 [file 44318_2024_248_MOESM6_ESM.zip › Fig_1/1f/Fig1h.xlsx]

## Sheet: Sheet1
		3 hours survival
	OD	Mean	SD
PAO1 wt	1.25	-3.48	0.550236
PAO1 wt	1.75	-3.98	0.149368
PAO1 wt	2.2	-2.97	0
PAO1 wt stationary phase	2.4	-3.94474	0.24
PAO1 wt	2.5	-2.7	0
PAO1 wt	2.8	-2.52	0.1738
PAO1 wt stationary phase	3	-3.82282
PAO1 wt stationary phase	3.4	-3.44716	0
PAO1 natT_E29D	1.4	-3.35	0.281386
PAO1 natT_E29D	1.6	-2.97	0.0361703
PAO1 natT_E29D	1.7	-2.60124	0.244276
PAO1 natT_E29D	1.75	-2.28	0.0727425
PAO1 natT_E29D stationary phase	2.15	0.57
PAO1 natT_E29D	2.2	-1.22	0.126039
PAO1 natT_E29D	2.4	-1.38032	0.0116644
PAO1 natT_E29D	2.5	-1.18	0.00335624
PAO1 natT_E29D	2.5	-0.95	0
PAO1 natT_E29D	2.5	-0.56	0
PAO1 natT_E29D	2.6	-0.386873	0.0327568
PAO1 natT_E29D stationary phase	2.7	-0.0319044	0.0865014
PAO1 natT_E29D stationary phase	2.7	0.57
PAO1 natT_E29D	2.8	-0.52	0.034339
PAO1 natT_E29D stationary phase	3	0.217242	0.0560348
PAO1 natT_E29D stationary phase	3.5	0.261895	0.0420222
