# Supplementary material for: Toxin-mediated depletion of NAD and NADP drives persister formation in a human pathogen
Source: EMBO J. 2024 Sep 25;43(21):19. doi: 10.1038/s44318-024-00248-5 (PMC11535050; doi:10.1038/s44318-024-00248-5)
Supplement: Supplementary file 6 — Source data Fig. 1 [file 44318_2024_248_MOESM6_ESM.zip › Fig_1/1b/Fig1d.xlsx]

## Sheet: Sheet1
	500 mM cumate	250 mM cumate	125 mM cumate	64 mM cumate	32 mM cumate	16 mM cumate	8 mM cumate	4 mM cumate	2 mM cumate	0 mM cumate	pVC
delta TA pQF/pGm 250 IPTG	1	1	0.98	0.96	0.96	0.95	0.93	0.96	0.94	0.94
delta TA pQF/pGm no IPTG	0.96	0.95	0.94	0.93	0.93	0.92	0.9	0.92	0.9	0.91
250 mM IPTG p_natR/p_natT	0.74	0.78	0.63	0.58	0.54	0.53	0.52	0.53	0.56	0.57	0.91
125 mM IPTG p_natR/p_natT	0.76	0.79	0.63	0.58	0.53	0.53	0.5	0.48	0.52	0.51	0.91
62.5 mM IPTG p_natR/p_natT	0.88	0.87	0.64	0.6	0.56	0.52	0.49	0.49	0.5	0.5	0.91
31.25 mM IPTG p_natR/p_natT	0.94	0.93	0.7	0.62	0.59	0.53	0.47	0.49	0.48	0.48	0.91
15.625 mM IPTG p_natR/p_natTT	0.98	0.95	0.86	0.69	0.62	0.6	0.54	0.52	0.49	0.51	0.91
0 mM IPTG p_natR/p_natT	0.92	0.93	0.95	0.93	0.85	0.81	0.78	0.75	0.74	0.71	0.87
