# Supplementary material for: Toxin-mediated depletion of NAD and NADP drives persister formation in a human pathogen
Source: EMBO J. 2024 Sep 25;43(21):19. doi: 10.1038/s44318-024-00248-5 (PMC11535050; doi:10.1038/s44318-024-00248-5)
Supplement: Supplementary file 6 — Source data Fig. 1 [file 44318_2024_248_MOESM6_ESM.zip › Fig_1/1e/Fig1g.xlsx]

## Sheet: Sheet1
Time (h)	PAO1_tobra		PAO1 natT_E29D_tobra		PAO1_cipro		PAO1 natT_E29D_cipro
	Mean	SD	Mean	SD	Mean	SD	Mean	SD
0	2	0	2	0	2	0	2	0
1	-2.05392	0.198732	0.481668	0	-1.98288	0.091284	0.906578	0.01307
3	-4.4624	0	-0.602558	0.032144	-3.16355	0.061624	-0.307265	0.057438
5	-4.4624	0	-1.24102	0.166004	-3.9624	0.281386	-1.6497	0.113245
7	-4.4624	0	-1.70254	0.115066	-3.87435	0.156871	-2.06758	0.009988
