# Supplementary material for: Toxin-mediated depletion of NAD and NADP drives persister formation in a human pathogen
Source: EMBO J. 2024 Sep 25;43(21):19. doi: 10.1038/s44318-024-00248-5 (PMC11535050; doi:10.1038/s44318-024-00248-5)
Supplement: Supplementary file 6 — Source data Fig. 1 [file 44318_2024_248_MOESM6_ESM.zip › Fig_1/1d/Fig1f.xlsx]

## Sheet: Sheet1
Time (h)	PAO1 wt		PAO1 natT_E29D		PAO1 wt CFU		PAO1 natT_E29D CFU
0	0.05	0.05	0.05
2.75	0.158	0.16	0.136
4	0.84	0.9	0.73
5.33333	2.45	2.5	2.2
8	2.9	2.8	2.85
16	3.2	3.1	2.6
16	0.041	0.045	0.051	0.05	89000000		58000000
16.8333	0.071	0.08	0.05		67000000		26000000
17.25				0.05
17.5	0.151	0.16	0.061		63000000		13800000
18.25	0.45	0.5	0.087	0.089	260000000		24000000
18.3333	0.62	0.7
18.5	0.81	0.8			500000000
19	1.2	1.25	0.19		1600000000		81000000
19.5	2.15	2.2	0.31	0.3			190000000
19.9167	2.6	2.7	0.47
20.5	2.6	2.7	0.71	1.05			500000000
21.25	2.6	2.8	1.5		2400000000		1300000000
22.5	2.9	2.8	2	2.3	6500000000		4300000000
22.6667	3.2	3.1	2.6	2.75
39.8333	2.15	2.24	1.4		12000000000		3000000000
