# Supplementary material for: Toxin-mediated depletion of NAD and NADP drives persister formation in a human pathogen
Source: EMBO J. 2024 Sep 25;43(21):19. doi: 10.1038/s44318-024-00248-5 (PMC11535050; doi:10.1038/s44318-024-00248-5)
Supplement: Supplementary file 6 — Source data Fig. 1 [file 44318_2024_248_MOESM6_ESM.zip › Fig_1/1c/Fig1e.xlsx]

## Sheet: Sheet1
	500 mM cumate	250 mM cumate	125 mM cumate	64 mM cumate	32 mM cumate	16 mM cumate	8 mM cumate	4 mM cumate	2 mM cumate	0 mM cumate	pVC
delta TA pQF/pGm 250 IPTG	-2.42051	-2.69351	-2.63046	-2.7515	-2.81845	-2.7073	-2.76729	-2.73626		-2.73626
delta TA pQF/pGm no IPTG	-2.7315	-2.90759	-3.20862	-3.05735	-3.08368	-3.20862	-2.96558	-3.20862	-2.7315	-2.85644
250 mM IPTG p_natR/p_natT	-2.55284	-3.0086	-1.46584	-0.0457575	-0.0579919	-0.310271	0.249877	0.407485	0.367977	-0.105684	-0.0800421
125 mM IPTG p_natR/p_natT	-2.81291	-3.33579	-1.84936	-1.29385	0.20412	0.282007	0.48509	0.723104	0.692237	0.31627	-0.0905075
62.5 mM IPTG p_natR/p_natT	-2.90982	-2.93785	-2.10763	-1.36653	0.124939	-0.349554	0.367977	0.612279	-0.373581	0.372386	-0.305351
31.25 mM IPTG p_natR/p_natT	-2.4327	-2.68258	-1.93154	-1.52288	-0.221849	-0.669007	-0.0377886	0.558594	0.524546	0.0647253
15.625 mM IPTG p_natR/p_natTT	-2.38155	-2.69897	-1.63051	-1.63827	-0.574031	-0.309382	-0.954242	0.169142	0.218495	-0.11776
0 mM IPTG p_natR/p_natT	-2.20761	-2.8106	-1.48467	-1.31806	-0.921917	-0.343782	-0.0501666	0.0326691	0.485895	0.196295	-2.84288
