# Supplementary material for: Toxin-mediated depletion of NAD and NADP drives persister formation in a human pathogen
Source: EMBO J. 2024 Sep 25;43(21):19. doi: 10.1038/s44318-024-00248-5 (PMC11535050; doi:10.1038/s44318-024-00248-5)
Supplement: Supplementary file 7 — Source data Fig. 2 [file 44318_2024_248_MOESM7_ESM.zip]

Archive with 24 entries (18 files):
- Fig_2/
- __MACOSX/._Fig_2
- Fig_2/.DS_Store
- __MACOSX/Fig_2/._.DS_Store
- Fig_2/2a/
- __MACOSX/Fig_2/._2a
- Fig_2/2c/
- __MACOSX/Fig_2/._2c
- Fig_2/2d/
- __MACOSX/Fig_2/._2d
- Fig_2/2e/
- __MACOSX/Fig_2/._2e
- Fig_2/2b/
- __MACOSX/Fig_2/._2b
- Fig_2/2a/Fig2a.xlsx
- __MACOSX/Fig_2/2a/._Fig2a.xlsx
- Fig_2/2c/Fig2c.xlsx
- __MACOSX/Fig_2/2c/._Fig2c.xlsx
- Fig_2/2d/Fig2d.xlsx
- __MACOSX/Fig_2/2d/._Fig2d.xlsx
- Fig_2/2e/Fig2e.xlsx
- __MACOSX/Fig_2/2e/._Fig2e.xlsx
- Fig_2/2b/table_figure002.xlsx
- __MACOSX/Fig_2/2b/._table_figure002.xlsx
