# Supplementary material for: Toxin-mediated depletion of NAD and NADP drives persister formation in a human pathogen
Source: EMBO J. 2024 Sep 25;43(21):19. doi: 10.1038/s44318-024-00248-5 (PMC11535050; doi:10.1038/s44318-024-00248-5)
Supplement: Supplementary file 7 — Source data Fig. 2 [file 44318_2024_248_MOESM7_ESM.zip › Fig_2/2a/Fig2a.xlsx]

## Sheet: Sheet1
NAD (mM)	V (μM/min)
1.00392	8.518	0.466
0.703338	7.703	0.703
0.469949	6.961	0.431
0.220304	4.855	0.423
0.092474	3.265	0.113
0.0354713	1.828	0.021
