# Supplementary material for: Toxin-mediated depletion of NAD and NADP drives persister formation in a human pathogen
Source: EMBO J. 2024 Sep 25;43(21):19. doi: 10.1038/s44318-024-00248-5 (PMC11535050; doi:10.1038/s44318-024-00248-5)
Supplement: Supplementary file 7 — Source data Fig. 2 [file 44318_2024_248_MOESM7_ESM.zip › Fig_2/2c/Fig2c.xlsx]

## Sheet: Sheet1
	WT exp			natT_E29D exp			natT_R82A exp			WT O/N			natT_E29D O/N			natT_R82A O/N
NAD+	33.8129	32.3266	31.8977	4.14454	3.90251	4.19022	35.7743	30.3078	30.091	61.4529	55.3953		5.75441	7.49768	5.20621	56.1643	57.562	58.9289
NADH	8.737	6.9337	4.93267	3.66184	5.38401	6.05829	6.62144	10.4469	7.41094	0	0.45202		0.789728	2.88999	2.41681	0	4.12068	3.53094
Total NAD(H)	42.5499	39.2603	36.8304	7.80638	9.28652	10.2485	42.3958	40.7547	37.502	59.6666	55.8473		6.54414	10.3877	7.62302	56.0723	61.6826	62.4599
