# Supplementary material for: Toxin-mediated depletion of NAD and NADP drives persister formation in a human pathogen
Source: EMBO J. 2024 Sep 25;43(21):19. doi: 10.1038/s44318-024-00248-5 (PMC11535050; doi:10.1038/s44318-024-00248-5)
Supplement: Supplementary file 7 — Source data Fig. 2 [file 44318_2024_248_MOESM7_ESM.zip › Fig_2/2d/Fig2d.xlsx]

## Sheet: Sheet1
	log2 ratio NatT_E29D/NatT	-log10 (p-value)
UDP-acetyl-hexosamine	2.43889	8.45502
Hexose P	2.21594	9.01676
IMP	2.0007	8.87478
Hexose bisP	1.88963	6.82964
GDP-4-Dehydro-6-deoxy-D-mannose	1.66956	12.1998
Pentose P	1.44743	10.4684
Hydroxypyruvate	1.29858	10.4497
Deoxyribose 5-phosphate	1.20913	9.45711
Hexuronate	1.11209	13.1465
Ribose 1,5-bisphosphate	1.10511	9.01024
D-Erythrose 4-phosphate	1.01123	11.4187
4-Methyl-2-oxopentanoate	0.97592	16.1531
Anthranilate	0.94353	8.19403
PA(16:0/18:2(9Z,12Z))	0.925921	7.61895
Propenoic acid C3:1	0.839153	6.68283
Orotate	0.829297	2.83473
PC(14:1(9Z)/14:1(9Z))	0.809047	9.46922
Aconitate	0.787762	9.83779
Gamma-glutamyl-L-putrescine	0.784354	12.355
Glutarate	0.754513	9.68013
C18:2	0.753067	5.48827
Acetyl-P	0.747943	10.7999
dTDP-hexose	0.743905	13.8956
PA(18:0/18:2(9Z,12Z))	0.739111	10.1099
Hexosamine P	0.732407	9.3892
Arginine	0.690029	8.17592
UDP-N-acetylmuraminate	0.676347	7.94876
PE(14:1(9Z)/20:5(5Z,8Z,11Z,14Z,17Z))	0.638874	9.56726
Pyruvate	0.632436	5.50976
Se-Adenosylselenomethionine	0.608488	9.04667
AMP	0.565515	6.60048
Hexonic acid	0.542517	6.51794
Acetylornithine	0.517877	7.56247
Xanthine	0.505923	10.3092
Oxobutanoic acid	0.491114	8.13704
(Iso)Citrate	0.474644	5.13399
Lactate	0.446632	4.42785
PC(14:0/20:2(11Z,14Z))	0.437171	7.7902
Guanine	0.435842	10.3531
PC(14:0/18:1(11Z))	0.432024	8.0421
Glycerol	0.418777	0.770363
N-a-Acetylcitrulline	0.416777	7.59333
Oxoglutarate	0.409879	2.44169
Quinolinate	0.402107	5.13234
PC(14:0/18:2(9Z,12Z))	0.398683	6.45956
Nicotinate	0.396321	4.86337
Diaminopimelate	0.391894	6.43932
LysoPC(16:1(9Z))	0.389899	4.76869
Glutamine	0.386898	6.2613
Dephospho-CoA	0.38117	8.22738
CMP	0.364342	5.8749
5(S)-Hydroperoxyeicosatetraenoic acid	0.356299	4.47049
Inosine	0.355055	4.56208
GMP	0.341226	6.96268
PC(20:3(5Z,8Z,11Z)/P-18:1(11Z))	0.328967	4.45829
Glucono-lactone	0.316013	6.52504
PE(14:0/20:3(5Z,8Z,11Z))	0.309981	7.1361
N-Acetyl-D-glucosamine	0.302472	4.60641
Creatinine	0.299241	2.09952
Galactaric acid	0.297297	3.82629
LysoPC(14:1(9Z))	0.29372	1.95399
Acetatic acid	0.288907	1.91942
Catechol	0.284984	3.65515
N2-Succinyl-L-glutamic acid 5-semialdehyde	0.282383	4.73366
FMNH2 (red)	0.271366	6.54403
1-Nitro-5-glutathionyl-6-hydroxy-5,6-dihydronaphthalene	0.27032	4.4548
dTMP	0.257068	7.11588
Uridine	0.256327	5.11343
Hexose	0.249943	4.50486
6-Thioxanthine 5''-monophosphate	0.246794	3.48516
LysoPC(22:6(4Z,7Z,10Z,13Z,16Z,19Z))	0.241202	6.26197
Dihydrouracil	0.237417	4.97439
Riboflavin reduced	0.236896	4.30131
Lotaustralin	0.231026	4.49564
Trehalose 6-phosphate	0.230197	2.02439
S-Adenosylmethionine	0.226794	3.14292
Glycerophosphocholine	0.22355	5.41625
Propinol adenylate	0.219995	2.75334
Porphobilinogen	0.213571	4.61644
Uridine 2'',3''-cyclic phosphate	0.201261	4.30875
Deoxyadenosine	0.200837	4.78212
Leukotriene C4	0.200196	3.45478
Asparagine	0.195894	2.66093
2-Aminoethylphosphonate	0.193962	2.24778
Oxalosuccinic acid	0.193636	1.87478
Coumarate	0.19263	5.03329
Homogentisate	0.190354	3.82539
S-(Formylmethyl)glutathione	0.18933	2.99472
Dehydroisoandrosterone 3-glucuronide	0.188868	2.95144
gamma-Glutamylalanine	0.182055	3.09441
FGAM	0.181979	2.18616
Linamarin	0.180477	2.69357
Octanoylglucuronide	0.177104	3.65911
1-(alpha-Methyl-4-(2-methylpropyl)benzeneacetate)-beta-D-Glucopyranuronic acid	0.173266	2.98771
5-L-Glutamyl-taurine	0.17279	2.97946
Urate	0.171863	2.51883
3,4-Dihydroxyphenylacetaldehyde	0.170971	2.78736
Acetyl adenylate	0.168511	3.12513
4-Hydroxyphenylpyruvic acid	0.167907	1.71263
Cytosine	0.167819	1.54957
Dihydrobiopterin	0.165865	2.0821
Isoniazid	0.164775	1.96904
Cytidine	0.164508	2.19644
Pentose	0.164302	5.01219
Acetylglucosamine P	0.162264	3.35443
2,3-Epoxyaflatoxin B1	0.161498	6.2573
Methionine	0.156902	5.18161
Disaccharide	0.153994	5.36712
2-Methylacetoacetyl-CoA	0.151211	2.46687
6,7-Dimethyl-8-(1-D-ribityl)lumazine	0.150131	5.22406
PC(14:0/16:1(9Z))	0.149797	3.37443
PE(14:0/20:2(11Z,14Z))	0.14784	1.8061
Thiamine monophosphate	0.146572	3.1045
Deoxyuridine	0.144851	0.953554
Thymine	0.141576	4.13205
PA(16:0/18:1(11Z))	0.141445	1.16734
N1-(alpha-D-ribosyl)-5,6-dimethyl-benzimidazole	0.140086	4.56528
Pyridoxal	0.139064	1.49368
3-Carbamoyl-2-phenylpropionaldehyde	0.135381	1.65765
Sinapyl alcohol	0.135337	2.2614
Threonine	0.134714	5.05918
UMP	0.13419	1.55949
Guanosine	0.133588	0.951216
Ketovaline	0.133185	0.965947
Pyridoxal 5''-phosphate	0.131875	1.4401
Thymidine	0.127374	1.32343
Ubiquinone-1	0.126434	1.22781
2-Oxo-4-methylthiobutanoic acid	0.124062	0.646092
S-Adenosylhomocysteine	0.121447	1.35011
PE(22:4(7Z,10Z,13Z,16Z)/P-18:0)	0.119852	2.06793
N,N''-diacetylchitobiose	0.116773	0.61775
Hypoxanthine	0.11529	1.45704
2-Phenylethanol glucuronide	0.115102	1.55477
Oxoproline	0.113646	3.7727
Histidine	0.112027	1.37739
Glycine	0.105824	1.40469
Dihydrothymine	0.102667	2.64438
dIMP	0.098265	1.63998
PC(18:2(9Z,12Z)/22:6(4Z,7Z,10Z,13Z,16Z,19Z))	0.095428	1.28175
Coniferyl alcohol	0.094384	1.09031
3''-Ketolactose	0.093369	2.10102
PC(15:0/20:2(11Z,14Z))	0.093186	2.13653
Phenylalanine	0.091325	3.32799
Coproporphyrin III	0.090317	0.877338
Hydrogen sulfite	0.088404	0.624387
Alpha-Linolenic acid	0.087388	0.514061
D-Glyceric acid	0.085218	0.346991
Dethiobiotin	0.083944	1.94147
Phenyl acetate	0.082206	0.548697
Citrulline	0.078956	0.758174
Chorismate	0.074802	0.461663
Serine	0.074352	1.1738
FMN (ox)	0.07167	1.53318
Ornithine	0.071638	1.16015
dUDP	0.071307	2.01502
Glycerylphosphorylethanolamine	0.06874	0.722795
Lysine	0.066566	2.94851
Taurine	0.065619	0.294856
PC(15:0/18:2(9Z,12Z))	0.063943	0.724728
Stachyose	0.060777	0.735793
Benzyl alcohol	0.056914	0.712083
L-Cystine	0.056898	0.664995
PE(14:0/22:5(4Z,7Z,10Z,13Z,16Z))	0.056197	0.505484
Aspartate	0.055964	0.815947
5-Amino-4-imidazolecarboxyamide	0.053132	0.62302
Indole	0.049413	0.629978
(Iso)Leucine	0.04804	1.71843
cGMP	0.046931	0.911326
alpha-Fluoro-beta-ureidopropionic acid	0.045722	0.298639
Cobinamide	0.041812	0.705832
2-Pyrocatechuic acid	0.040092	0.298869
Valine; Betaine	0.03914	1.45985
Hydroxybutanoic acid	0.036003	0.713443
3,4-Dihydroxyphenylglycol	0.033873	0.190991
S-Acetyldihydrolipoamide-E	0.033041	0.25139
Tryptophan	0.031118	0.580748
Mevalonate	0.028619	0.431277
Glycerol 3-phosphate	0.014856	0.136477
ADP	0.009638	0.052318
Deoxyinosine	0.007244	0.077808
Oxidized glutathione	0.006904	0.04311
7,8-Dihydropteroic acid	0.005794	0.069518
Deoxyribose	-0.00049	0.007342
Carbamoyl phosphate	-0.00159	0.009286
Polyethylene glycol	-0.0017	0.0116
Arachidonic acid	-0.00629	0.039996
dAMP	-0.00687	0.059635
PC(15:0/16:1(9Z))	-0.01338	0.129538
D-Erythro-imidazole-glycerol-phosphate	-0.017	0.111932
Alanine	-0.01795	0.210408
2-Phenylacetamide	-0.01899	0.353994
Cyclic AMP	-0.01997	0.442495
3-(3-Hydroxyphenyl)propanoic acid	-0.02143	0.525961
6-Phosphonoglucono-D-lactone	-0.0359	0.348456
Dihydroneopterin phosphate	-0.04033	0.319224
Hydrocinnamic acid	-0.04253	0.57466
Dihydroorotate	-0.04313	0.162256
Phenylacetaldehyde	-0.04402	0.097075
Ala-Ala	-0.04866	0.663857
Adenine	-0.05028	1.69134
DG(16:1(9Z)/16:1(9Z)/0:0)	-0.0529	0.880419
Proline	-0.05946	1.95314
GTP	-0.06641	0.55707
N2-Succinyl-L-ornithine	-0.06716	0.937926
Phosphoribosyl formamidocarboxamide	-0.07009	0.501852
Sulfo-Cys	-0.07931	0.386104
Aspartate semialdehyde	-0.08116	0.485731
FAD (ox)	-0.08231	1.20835
Uridine diphosphate glucuronic acid	-0.09264	1.02286
Pantetheine 4''-phosphate	-0.09363	2.91187
3-Dehydroquinate	-0.10035	2.49629
Benzoate	-0.10121	1.36728
Dopamine	-0.10567	2.70589
Tyramine	-0.10759	0.646134
dUMP	-0.10995	2.66322
Glycineamideribotide	-0.10995	2.66322
GDP	-0.11612	0.909355
Deoxyhexose	-0.13242	2.22233
Deoxythymidine diphosphate-l-rhamnose	-0.13375	1.4057
CDP	-0.13592	3.30821
2-Naphthol	-0.1376	1.72074
Tyrosine	-0.14224	3.66901
Fumarate	-0.16642	4.98454
Xanthylic acid	-0.17282	3.68385
Hydroxyglutarate	-0.17386	3.74399
Nicotinamide	-0.27869	3.40294
2-Methyl-3-hydroxybutyryl-CoA	-0.28182	4.86711
PC(14:1(9Z)/15:0)	-0.28359	4.57384
Methylisocitric acid	-0.33038	6.78966
ATP	-0.33598	7.03116
PE(14:0/16:1(9Z))	-0.35067	6.02745
Pantothenic acid	-0.43347	9.01076
dTDP	-0.49124	13.2492
Glutamate	-0.49185	7.92676
Phosphoglycerate	-0.51133	5.41429
Acetyl-Glu	-0.55718	10.3522
Malate	-0.55866	6.07943
PA(16:0/16:0)	-0.59196	10.05
PE(14:0/16:0)	-0.63521	12.6005
Aminobutanoic acid (ABA)	-0.64058	9.20535
UDP-hexose	-0.66627	9.29717
Acetyl-CoA	-0.66729	6.74031
PC(14:0/15:0)	-0.73591	14.5828
UDP	-0.7387	13.525
dCMP	-0.76076	13.2131
Coenzyme A	-0.77612	6.24491
dCDP	-0.79109	7.89642
Phosphoserine	-0.90628	8.27058
C3:0 (Propionic acid)	-0.94782	7.64303
Succinate	-1.47974	10.2104
NADH (red)	-1.5162	7.06554
Glutathione	-2.30796	6.99488
