# Supplementary material for: Toxin-mediated depletion of NAD and NADP drives persister formation in a human pathogen
Source: EMBO J. 2024 Sep 25;43(21):19. doi: 10.1038/s44318-024-00248-5 (PMC11535050; doi:10.1038/s44318-024-00248-5)
Supplement: Supplementary file 7 — Source data Fig. 2 [file 44318_2024_248_MOESM7_ESM.zip › Fig_2/2e/Fig2e.xlsx]

## Sheet: Sheet1
Time (h)	PAO1 wt			PAO1 natT_E29D			PAO1 natT_R82A
0	2	2	2	2	2	2	2	2	2
3	-3.44716	-3.44716	-3.44716	-0.0439739	0.0599979	-0.111737	-3.30103	-3.30103	-3.30103
5	-3.44716	-3.44716	-3.44716	-1.32331	-1.29385	-1.29385	-3.30103	-3.30103	-3.30103
7	-3.44716	-3.44716	-3.44716	-1.58087	-1.55198	-1.5477	-3.30103	-3.30103	-3.30103
