# Supplementary material for: Toxin-mediated depletion of NAD and NADP drives persister formation in a human pathogen
Source: EMBO J. 2024 Sep 25;43(21):19. doi: 10.1038/s44318-024-00248-5 (PMC11535050; doi:10.1038/s44318-024-00248-5)
Supplement: Supplementary file 7 — Source data Fig. 2 [file 44318_2024_248_MOESM7_ESM.zip › Fig_2/2b/table_figure002.xlsx]

## Sheet: Sheet1
		PO4(3-) - H2" H3"	PO4(3-) - H1"
	d131P; d21H [ppm]	1.89; 4.08	1.89; 5.58
