# Supplementary material for: Toxin-mediated depletion of NAD and NADP drives persister formation in a human pathogen
Source: EMBO J. 2024 Sep 25;43(21):19. doi: 10.1038/s44318-024-00248-5 (PMC11535050; doi:10.1038/s44318-024-00248-5)
Supplement: Supplementary file 8 — Source data Fig. 3 [file 44318_2024_248_MOESM8_ESM.zip]

Archive with 10 entries (8 files):
- Fig_3/
- __MACOSX/._Fig_3
- Fig_3/.DS_Store
- __MACOSX/Fig_3/._.DS_Store
- Fig_3/3f/
- __MACOSX/Fig_3/._3f
- Fig_3/3f/natT_wt_10nM.csv
- __MACOSX/Fig_3/3f/._natT_wt_10nM.csv
- Fig_3/3f/natT_E29D_10nM.csv
- __MACOSX/Fig_3/3f/._natT_E29D_10nM.csv
