# Supplementary material for: Toxin-mediated depletion of NAD and NADP drives persister formation in a human pathogen
Source: EMBO J. 2024 Sep 25;43(21):19. doi: 10.1038/s44318-024-00248-5 (PMC11535050; doi:10.1038/s44318-024-00248-5)
Supplement: Supplementary file 8 — Source data Fig. 3 [file 44318_2024_248_MOESM8_ESM.zip › Fig_3/3f/natT_wt_10nM.csv]

frame_indices	x_coords	y_coords	contrasts	masses_kDa	fit_errors	diffblur_errors	neareast_neighbour_distances	selections
5.000000000000000000e+00	1.041760651194504419e+02	6.794013514540947263e+00	-4.953295984211996544e-03	9.608829363309145322e+01	2.177495624172466337e-01	0.000000000000000000e+00	9.857409605664607000e+00	1.000000000000000000e+00
5.000000000000000000e+00	7.131782557069841744e+01	2.345048164052236928e+01	-4.663501049956443080e-03	9.073116029775336244e+01	2.280170965819500184e-01	0.000000000000000000e+00	1.078027691171343250e+01	1.000000000000000000e+00
7.000000000000000000e+00	8.845186784195108487e+01	1.495854936734905927e+01	-5.014454258735618654e-03	9.721886215743057846e+01	1.927952040845185566e-01	0.000000000000000000e+00	1.662052420859447466e+01	1.000000000000000000e+00
7.000000000000000000e+00	6.345942208747131730e+01	1.607078889705222480e+01	-3.096608609457398870e-03	6.176567217612713279e+01	3.306903218092358543e-01	0.000000000000000000e+00	9.859937507395322598e+00	1.000000000000000000e+00
8.000000000000000000e+00	1.131342445356793576e+02	1.090735104998603155e+01	-5.795294792807967159e-03	1.116534376458115077e+02	2.373663626644155755e-01	0.000000000000000000e+00	4.752887085164182679e+00	1.000000000000000000e+00
8.000000000000000000e+00	4.658687326584923483e+01	2.358616570083608721e+01	-5.190950754620552408e-03	1.004815667457783661e+02	2.228126009576094635e-01	0.000000000000000000e+00	9.170485237965209535e+00	1.000000000000000000e+00
1.100000000000000000e+01	5.606252801333415192e+01	7.005288589121996701e+00	-2.419952617450002973e-03	4.925704644513880481e+01	4.133197782845169366e-01	0.000000000000000000e+00	1.170031357601532740e+01	1.000000000000000000e+00
1.100000000000000000e+01	1.176860823325206553e+02	9.539612655567186295e+00	-5.581202262297834879e-03	1.076957348136725869e+02	2.181903365996266109e-01	0.000000000000000000e+00	4.752887085164182679e+00	1.000000000000000000e+00
1.100000000000000000e+01	5.563018811215832216e+01	2.206424057447031828e+01	-5.105835740824482029e-03	9.890813524699794357e+01	1.939868744786428234e-01	0.000000000000000000e+00	9.170485237965209535e+00	1.000000000000000000e+00
1.200000000000000000e+01	7.494728858548612038e+01	2.464710777788316776e+01	-4.519275069070178077e-03	8.806500668808985210e+01	1.961642773393004191e-01	0.000000000000000000e+00	1.433611949663883856e+01	1.000000000000000000e+00
1.200000000000000000e+01	1.106190022393275569e+02	2.154776275224403648e+01	-2.929061254488820373e-03	5.866840091824386860e+01	3.631807020033176459e-01	0.000000000000000000e+00	1.093365469561327252e+01	1.000000000000000000e+00
1.800000000000000000e+01	6.889741520565620192e+01	2.225648480109894223e+01	-5.563638686153753697e-03	1.073710555038326362e+02	1.771753010549114160e-01	0.000000000000000000e+00	1.480219083704271554e+01	1.000000000000000000e+00
1.800000000000000000e+01	4.142825260940321641e+01	2.486677275078727334e+01	-3.619159055661029436e-03	7.142551119969218121e+01	3.151726944039232592e-01	0.000000000000000000e+00	1.251839936494197403e+01	1.000000000000000000e+00
2.000000000000000000e+01	1.832846050706466201e+01	1.350913400296819589e+01	-3.732589507189785095e-03	7.352238033471745382e+01	2.519428340617831941e-01	0.000000000000000000e+00	2.574094701243961580e+01	1.000000000000000000e+00
2.000000000000000000e+01	9.361104334007676187e+01	1.541935970353646113e+01	-4.826654625748753695e-03	9.374720839363151015e+01	2.713265707894663148e-01	0.000000000000000000e+00	5.403456889463306823e+00	1.000000000000000000e+00
2.000000000000000000e+01	7.841294599753568662e+01	1.091807541860508657e+01	-3.456077431904413817e-03	6.841079320521816953e+01	2.979951353197729524e-01	0.000000000000000000e+00	1.045712093029951539e+01	1.000000000000000000e+00
2.100000000000000000e+01	1.021605151622110412e+02	1.526397884056247811e+01	-6.173120214438194454e-03	1.186378977653543814e+02	1.959479766715297444e-01	0.000000000000000000e+00	7.025780139556939474e+00	1.000000000000000000e+00
2.100000000000000000e+01	1.184385571997854072e+02	2.533771596927653746e+01	-7.243162617065678974e-03	1.384186432089097423e+02	1.971730086468459486e-01	0.000000000000000000e+00	7.887726268492276205e+00	1.000000000000000000e+00
2.200000000000000000e+01	5.392321937253569786e+01	2.410118261997692457e+01	-2.566015174990101452e-03	5.195715091057014234e+01	3.538210718707415214e-01	0.000000000000000000e+00	1.251839936494197403e+01	1.000000000000000000e+00
2.400000000000000000e+01	7.013114512570547276e+01	2.405930839284580003e+01	-6.152641711884510901e-03	1.182593332850263721e+02	1.261077235717557032e-01	0.000000000000000000e+00	7.493505546686012764e+00	1.000000000000000000e+00
2.500000000000000000e+01	1.063349176605295838e+02	9.612788669330878832e+00	-8.091261904813802641e-03	1.540965603462238676e+02	1.518309817667835571e-01	0.000000000000000000e+00	7.025780139556939474e+00	1.000000000000000000e+00
2.500000000000000000e+01	7.709487225117081266e+01	2.129179508659553477e+01	-3.444355416673723809e-03	6.819410067154436206e+01	3.572948190503287824e-01	0.000000000000000000e+00	7.493505546686012764e+00	1.000000000000000000e+00
2.800000000000000000e+01	3.163718587635943891e+01	1.466449681413227069e+01	-2.398855633939496468e-03	4.886704875960457173e+01	4.108155543278607658e-01	0.000000000000000000e+00	9.141551005022360954e+00	1.000000000000000000e+00
2.900000000000000000e+01	8.539484750447330441e+01	1.103188368988846157e+01	-5.161740142642506912e-03	9.994158096729951524e+01	1.701361362189873772e-01	0.000000000000000000e+00	1.319679396951068107e+01	1.000000000000000000e+00
2.900000000000000000e+01	1.153828413102896491e+02	2.349738836107061957e+01	-5.909473767394713903e-03	1.137641439372264784e+02	2.149849227849920386e-01	0.000000000000000000e+00	5.745216297660821425e+00	1.000000000000000000e+00
2.900000000000000000e+01	2.012269960487900633e+01	9.530471490251247957e+00	-2.188969721386474672e-03	4.498710923739015755e+01	4.207390138025068893e-01	0.000000000000000000e+00	1.260720469106308173e+01	1.000000000000000000e+00
3.100000000000000000e+01	6.307295887589246774e+01	1.534369728435059166e+01	-7.278457897129700718e-03	1.390711098294764270e+02	1.704513616752572069e-01	0.000000000000000000e+00	1.006319269111879500e+01	1.000000000000000000e+00
3.100000000000000000e+01	4.020005497676869055e+01	1.786531351408273594e+01	-4.352621434415978111e-03	8.498425669515182790e+01	2.379937597182578690e-01	0.000000000000000000e+00	9.055559708016341247e+00	1.000000000000000000e+00
3.200000000000000000e+01	6.783359830912995392e+01	6.477798608790905632e+00	-6.027180085092351605e-03	1.159400565008389492e+02	1.689130439686589158e-01	0.000000000000000000e+00	1.006319269111879500e+01	1.000000000000000000e+00
3.200000000000000000e+01	6.551364987619813895e+00	8.229884738123994126e+00	-3.424108330165785696e-03	6.781981413560546912e+01	4.267100471358878933e-01	0.000000000000000000e+00	8.065935907496037061e+00	1.000000000000000000e+00
3.200000000000000000e+01	9.968768952699495856e+01	1.152909734005197251e+01	-4.082219573146293225e-03	7.998562264840249725e+01	2.020813780544251648e-01	0.000000000000000000e+00	1.031923046159472612e+01	1.000000000000000000e+00
3.200000000000000000e+01	1.054673968839843212e+02	2.007786919260878022e+01	-3.126529962204535953e-03	6.231879666966553799e+01	3.094255827338976417e-01	0.000000000000000000e+00	1.031923046159472612e+01	1.000000000000000000e+00
3.400000000000000000e+01	4.911941281703046513e+01	1.630063548240662996e+01	-2.944260561767033692e-03	5.894937448288996507e+01	3.439639186636048729e-01	0.000000000000000000e+00	8.013296989189967690e+00	1.000000000000000000e+00
3.700000000000000000e+01	1.428094725828082012e+01	1.053485328127527865e+01	-2.865844141968536523e-03	5.749977282708618986e+01	3.525330193598563699e-01	0.000000000000000000e+00	8.065935907496037061e+00	1.000000000000000000e+00
3.700000000000000000e+01	5.698729526131981515e+01	1.478097944244085937e+01	-2.877757690957992963e-03	5.772000604336911778e+01	4.071644760536097252e-01	0.000000000000000000e+00	8.013296989189967690e+00	1.000000000000000000e+00
4.000000000000000000e+01	1.203471709192590708e+02	7.794655362454190772e+00	-5.350726175363708891e-03	1.034351664518244007e+02	1.655819170968521048e-01	0.000000000000000000e+00	1.813355365041169520e+01	1.000000000000000000e+00
4.000000000000000000e+01	1.004553622250786304e+02	9.109737260733121289e+00	-7.490416919850157590e-03	1.429893727530792091e+02	1.657738557997914253e-01	0.000000000000000000e+00	7.466170809916819806e+00	1.000000000000000000e+00
4.100000000000000000e+01	1.028878580611206104e+02	2.476146869924876626e+01	-6.593362714343602680e-03	1.264064776784310880e+02	1.851497616328565687e-01	0.000000000000000000e+00	6.856490703372426054e+00	1.000000000000000000e+00
4.300000000000000000e+01	9.313581703251021793e+01	1.058213827160027876e+01	-3.694598374700716961e-03	7.282007833338241198e+01	2.907903426024270876e-01	0.000000000000000000e+00	7.466170809916819806e+00	1.000000000000000000e+00
4.300000000000000000e+01	1.149423714728033303e+02	2.510401441863968941e+01	-5.967682209179506377e-03	1.148401820145809040e+02	1.610063190231646457e-01	0.000000000000000000e+00	1.205937938545394772e+01	1.000000000000000000e+00
4.400000000000000000e+01	1.020479637961504267e+02	1.795661437390845805e+01	-6.011873838962226990e-03	1.156571060704140024e+02	3.090489418829456270e-01	0.000000000000000000e+00	5.728578390100148354e+00	1.000000000000000000e+00
4.500000000000000000e+01	9.680788335742617789e+01	2.027138593223163099e+01	-5.778406647847959127e-03	1.113412443199699453e+02	3.456514505683215832e-01	0.000000000000000000e+00	5.728578390100148354e+00	1.000000000000000000e+00
4.600000000000000000e+01	3.618842432572115797e+01	2.167132518971411415e+01	-5.180434933566063251e-03	1.002871718518021424e+02	1.745175912816349095e-01	0.000000000000000000e+00	1.765172964687373636e+01	1.000000000000000000e+00
4.700000000000000000e+01	8.396689488939371415e+01	9.357575014779524025e+00	-5.766590468018383854e-03	1.111228110646613914e+02	1.908494832208602610e-01	0.000000000000000000e+00	9.250334504032142746e+00	1.000000000000000000e+00
4.700000000000000000e+01	1.045478188898423184e+02	1.252635854558788608e+01	-4.820392275129445868e-03	9.363144292193184981e+01	2.646544782267311602e-01	0.000000000000000000e+00	5.978039298170164884e+00	1.000000000000000000e+00
5.100000000000000000e+01	4.758654202124843380e+01	8.192954645570836192e+00	-7.805056107266060937e-03	1.488057755961427802e+02	1.086924970430309667e-01	0.000000000000000000e+00	5.574251477119100961e+00	1.000000000000000000e+00
5.400000000000000000e+01	9.672277181063482487e+01	1.764106371070154466e+01	-2.674738250781729006e-03	5.396699975468483501e+01	3.211524500161901940e-01	0.000000000000000000e+00	1.776988692373215528e+01	1.000000000000000000e+00
5.400000000000000000e+01	1.143886399644846250e+02	1.956095528394793703e+01	-6.245439661031889148e-03	1.199747911073154114e+02	2.425283718234627628e-01	0.000000000000000000e+00	1.776988692373215528e+01	1.000000000000000000e+00
5.500000000000000000e+01	2.257925423156406097e+01	1.130689039255489625e+01	-4.204556118405570857e-03	8.224712934596483649e+01	2.270840244039731282e-01	0.000000000000000000e+00	2.494098215134156149e+01	1.000000000000000000e+00
6.100000000000000000e+01	3.172957095579452158e+01	1.135731012861465317e+01	-3.045327640111000246e-03	6.081769497611236375e+01	2.659861086892079118e-01	0.000000000000000000e+00	6.203442896003937612e+00	1.000000000000000000e+00
6.100000000000000000e+01	2.341317717950425248e+01	2.425077065084894556e+01	-2.478406199869509236e-03	5.033761617888482931e+01	4.306985832201568609e-01	0.000000000000000000e+00	6.991563424720537157e+00	1.000000000000000000e+00
6.200000000000000000e+01	3.282273294927755813e+01	2.558409590368173170e+01	-2.418944541186647708e-03	4.923841120236323121e+01	3.700711364592954578e-01	0.000000000000000000e+00	9.503551757859570515e+00	1.000000000000000000e+00
6.300000000000000000e+01	9.724963645885119945e+01	6.442606864750137774e+00	-5.903353663323117860e-03	1.136510080274428560e+02	1.388346250638613499e-01	0.000000000000000000e+00	3.957323525251349139e+01	1.000000000000000000e+00
6.400000000000000000e+01	5.433505987487536260e+01	1.409424185553524644e+01	-5.712811517587432913e-03	1.101286563226772444e+02	1.703627503852547243e-01	0.000000000000000000e+00	1.142982015651541339e+01	1.000000000000000000e+00
6.600000000000000000e+01	1.663831959361472457e+01	2.252355792138997970e+01	-4.122500244271147009e-03	8.073024893597745688e+01	1.688872794361924168e-01	0.000000000000000000e+00	6.991563424720537157e+00	1.000000000000000000e+00
6.800000000000000000e+01	6.135836517475669183e+01	2.311166784497063986e+01	-3.993554188737580106e-03	7.834655919228418952e+01	2.857465723958749759e-01	0.000000000000000000e+00	4.006128370261461846e+00	1.000000000000000000e+00
6.800000000000000000e+01	4.275337405347521269e+01	2.109794094368573525e+01	-5.052161393448170203e-03	9.791591419137179741e+01	2.395475652630900676e-01	0.000000000000000000e+00	8.502405405866589660e+00	1.000000000000000000e+00
7.100000000000000000e+01	1.707239481706031725e+01	6.291111333077807011e+00	-3.544431825401678227e-03	7.004410770032379219e+01	2.677725655049448816e-01	0.000000000000000000e+00	1.623824939893512109e+01	1.000000000000000000e+00
7.100000000000000000e+01	9.941288015835104375e+01	1.011894085278224154e+01	-6.968746694559864105e-03	1.333458054452686667e+02	3.250149837135395403e-01	0.000000000000000000e+00	5.905824999925091134e+00	1.000000000000000000e+00
7.200000000000000000e+01	9.497915875697405852e+01	1.628192503708588745e+01	-6.779693261362596327e-03	1.298509739992224752e+02	2.953061257993705446e-01	0.000000000000000000e+00	7.592118249935598584e+00	1.000000000000000000e+00
7.300000000000000000e+01	9.506234284271455692e+01	6.124996186791652697e+00	-6.620728787165200413e-03	1.269123654067534517e+02	2.965423219179822434e-01	0.000000000000000000e+00	5.905824999925091134e+00	1.000000000000000000e+00
7.300000000000000000e+01	8.643353593796304324e+01	1.724197558527857410e+01	-5.345522832674989844e-03	1.033389777429205338e+02	2.364686500395332125e-01	0.000000000000000000e+00	8.599381746374959334e+00	1.000000000000000000e+00
7.300000000000000000e+01	6.536401118517046882e+01	2.304950227355085701e+01	-3.900792139260653938e-03	7.663176500934342528e+01	1.818997844612507686e-01	0.000000000000000000e+00	4.006128370261461846e+00	1.000000000000000000e+00
7.700000000000000000e+01	1.197340613457142808e+02	2.117963574075822919e+01	-6.765305284484294732e-03	1.295849986440602777e+02	1.867121101400835981e-01	0.000000000000000000e+00	5.987385256589973004e+00	1.000000000000000000e+00
7.700000000000000000e+01	9.063505316152753011e+00	5.624826881036083748e+00	-4.014448575082580836e-03	7.873281167767625277e+01	2.726031333714361571e-01	0.000000000000000000e+00	5.893527189758106033e+01	1.000000000000000000e+00
7.800000000000000000e+01	7.281249632617324608e+01	5.727926107958679403e+00	-5.272331924768972229e-03	1.019859746147111821e+02	2.010610357189223096e-01	0.000000000000000000e+00	7.960293503808983040e+00	1.000000000000000000e+00
7.800000000000000000e+01	7.227887714686821141e+01	1.367031386217096767e+01	-5.439552818635595352e-03	1.050772109304845401e+02	1.670885992433498446e-01	0.000000000000000000e+00	7.960293503808983040e+00	1.000000000000000000e+00
7.900000000000000000e+01	1.104010304590587168e+02	7.664888576926593089e+00	-6.610590486929726096e-03	1.267249493420294613e+02	1.463071349238632690e-01	0.000000000000000000e+00	1.064424588740321198e+01	1.000000000000000000e+00
7.900000000000000000e+01	1.153742166497588926e+02	1.707591347457346131e+01	-6.429389380754118102e-03	1.233752755846632709e+02	2.422556627869215662e-01	0.000000000000000000e+00	5.987385256589973004e+00	1.000000000000000000e+00
8.100000000000000000e+01	9.910046273050095067e+01	2.220376330606996262e+01	-5.288470837398894127e-03	1.022843176725978367e+02	1.713147471973182068e-01	0.000000000000000000e+00	1.706252942910112225e+01	1.000000000000000000e+00
8.400000000000000000e+01	8.202710763070349742e+01	1.806431354888851715e+01	5.248662790959776267e-03	-1.015484282991637741e+02	1.746533902750390110e-01	0.000000000000000000e+00	9.321086644356601170e+00	1.000000000000000000e+00
8.400000000000000000e+01	5.478812011212130528e+01	8.457558087891150933e+00	-3.661530627540043013e-03	7.220878976447056630e+01	3.025345261684797560e-01	0.000000000000000000e+00	1.996951589996490384e+01	1.000000000000000000e+00
8.400000000000000000e+01	7.847444759785322788e+01	9.446816062808737868e+00	-3.353327535017934166e-03	6.651136422028048401e+01	2.993806102251477252e-01	0.000000000000000000e+00	9.321086644356601170e+00	1.000000000000000000e+00
8.500000000000000000e+01	2.779680914145503223e+01	2.230468577409830644e+01	-2.564224042357429127e-03	5.192404013049681311e+01	3.281351923584833186e-01	0.000000000000000000e+00	1.158635007749187196e+01	1.000000000000000000e+00
8.600000000000000000e+01	3.550719833579695717e+01	1.365636763760661232e+01	-2.822282917143014921e-03	5.669450240287936538e+01	3.089584793370545590e-01	0.000000000000000000e+00	1.158635007749187196e+01	1.000000000000000000e+00
8.700000000000000000e+01	1.199296628472823585e+02	6.185511870516511301e+00	-6.905373136514889043e-03	1.321742853106815687e+02	1.375501516292730875e-01	0.000000000000000000e+00	3.972039301492248597e+01	1.000000000000000000e+00
8.900000000000000000e+01	1.149498340596409207e+01	1.038789920636027375e+01	-3.731114515850710023e-03	7.349511372534006171e+01	3.440074008927352933e-01	0.000000000000000000e+00	7.882965641732869955e+00	1.000000000000000000e+00
9.200000000000000000e+01	6.671363961220828287e+01	1.360584312595223366e+01	-6.169237039114120955e-03	1.185661135982881262e+02	2.275578429661979651e-01	0.000000000000000000e+00	5.529736998081517640e+00	1.000000000000000000e+00
9.400000000000000000e+01	1.628903242012953001e+01	1.761811195580741085e+01	-2.714270695344998124e-03	5.469779436688649810e+01	3.568029561267483940e-01	0.000000000000000000e+00	7.848815552002961660e+00	1.000000000000000000e+00
9.500000000000000000e+01	5.855159006838629665e+01	1.095440377876662374e+01	-6.148891411816701479e-03	1.181900054426940159e+02	3.469700704217064668e-01	0.000000000000000000e+00	6.214280022668583925e+00	1.000000000000000000e+00
9.600000000000000000e+01	6.431259663282270367e+01	8.624579844504964399e+00	-5.758561365015242572e-03	1.109743855048375565e+02	3.815919679609960369e-01	0.000000000000000000e+00	5.529736998081517640e+00	1.000000000000000000e+00
9.600000000000000000e+01	9.696966419943771598e+01	1.385215623743454039e+01	-4.949463996098312640e-03	9.601745571000225254e+01	1.751391436397756740e-01	0.000000000000000000e+00	7.053272172330857792e+00	1.000000000000000000e+00
9.700000000000000000e+01	3.092558202291054670e+01	1.309307445368918188e+01	-2.481151808881744154e-03	5.038837135720785199e+01	3.754709908276923080e-01	0.000000000000000000e+00	1.257390256169917997e+01	1.000000000000000000e+00
9.800000000000000000e+01	1.201794680150297552e+02	9.427788701107850500e+00	-5.613700681021945547e-03	1.082964988081845945e+02	2.248935155943219133e-01	0.000000000000000000e+00	2.145313593866007196e+01	1.000000000000000000e+00
1.000000000000000000e+02	9.885780954049704405e+01	7.056307835063221567e+00	-6.322056717756039876e-03	1.213911298355503448e+02	1.602645282577099817e-01	0.000000000000000000e+00	7.053272172330857792e+00	1.000000000000000000e+00
1.040000000000000000e+02	1.170647318113065012e+02	1.603595656138392656e+01	-6.057810073389082416e-03	1.165062807924641817e+02	2.084843844674879598e-01	0.000000000000000000e+00	1.362154825433208671e+01	1.000000000000000000e+00
1.050000000000000000e+02	2.121524684897568847e+01	2.188314968962439266e+01	-5.442312318889223552e-03	1.051282229015376544e+02	1.450838714527488138e-01	0.000000000000000000e+00	4.477437442786355604e+01	1.000000000000000000e+00
1.060000000000000000e+02	8.168036335653027891e+01	1.551468014752651037e+01	-2.581399855371652695e-03	5.224155127228540607e+01	4.698898115645872009e-01	0.000000000000000000e+00	8.060736793917854470e+00	1.000000000000000000e+00
1.060000000000000000e+02	9.272267874394380271e+01	2.102847282871637447e+01	-5.777777584810671677e-03	1.113296154950019030e+02	1.933456109660521838e-01	0.000000000000000000e+00	1.234239194185034805e+01	1.000000000000000000e+00
1.070000000000000000e+02	1.062528359256971981e+02	2.432145498959222252e+01	-7.581504046184845205e-03	1.446732043982431435e+02	1.615180537637831426e-01	0.000000000000000000e+00	1.362154825433208671e+01	1.000000000000000000e+00
1.070000000000000000e+02	7.683826234016316903e+01	9.070338799637054805e+00	-2.393557505015884296e-03	4.876910783753665157e+01	3.885060386661491894e-01	0.000000000000000000e+00	8.060736793917854470e+00	1.000000000000000000e+00
1.080000000000000000e+02	7.518088459631646003e+01	2.136851438814184334e+01	-2.719645189472718466e-03	5.479714697194894768e+01	3.793649480109366756e-01	0.000000000000000000e+00	8.747033752711319110e+00	1.000000000000000000e+00
1.100000000000000000e+02	6.586648524160199258e+01	2.520151003946238788e+01	-5.793251170749829336e-03	1.116156593600019136e+02	1.604646503068638541e-01	0.000000000000000000e+00	1.007223366498948458e+01	1.000000000000000000e+00
1.110000000000000000e+02	4.426995605444710691e+01	1.173933795060482410e+01	-2.675282151084764238e-03	5.397705426599634393e+01	4.558008525402158506e-01	0.000000000000000000e+00	1.320814710337218401e+01	1.000000000000000000e+00
1.120000000000000000e+02	5.461700801763055324e+01	2.547967336480887468e+01	-5.898948353453081252e-03	1.135695717096621706e+02	1.385663510485258820e-01	0.000000000000000000e+00	1.125291573985249194e+01	1.000000000000000000e+00
1.120000000000000000e+02	3.145950273112375228e+01	8.522594946373267533e+00	-2.793141206292249629e-03	5.615579032687823968e+01	3.281485930000670459e-01	0.000000000000000000e+00	1.308135905924444131e+01	1.000000000000000000e+00
1.150000000000000000e+02	1.167182898942367757e+02	8.660770565130480492e+00	-5.526278750568816220e-03	1.066804217740116201e+02	1.757785222760861465e-01	0.000000000000000000e+00	5.347431251346247905e+01	1.000000000000000000e+00
1.170000000000000000e+02	2.422992386002878717e+01	1.942466558380237274e+01	-5.441742599091308093e-03	1.051176910924532280e+02	1.172488809751892624e-01	0.000000000000000000e+00	1.308135905924444131e+01	1.000000000000000000e+00
1.180000000000000000e+02	5.143409983863273283e+01	1.769940496114061901e+01	-5.690669584938059557e-03	1.097193417644035378e+02	1.948909130535138035e-01	0.000000000000000000e+00	1.127149517401017853e+01	1.000000000000000000e+00
1.190000000000000000e+02	5.965085846162158845e+01	2.541506962397252778e+01	-2.870913228064792856e-03	5.759347967595059004e+01	3.913415642578008669e-01	0.000000000000000000e+00	1.127149517401017853e+01	1.000000000000000000e+00
1.210000000000000000e+02	7.066830780477687313e+00	1.839501687530441743e+01	-5.318365135073879410e-03	1.028369420275493127e+02	2.642592984262381872e-01	0.000000000000000000e+00	1.719395069552795974e+01	1.000000000000000000e+00
1.230000000000000000e+02	2.884760752257241379e+01	7.734171664605758778e+00	-3.287514598913398971e-03	6.529474987604500313e+01	3.454381054311067567e-01	0.000000000000000000e+00	9.696082647210547023e+00	1.000000000000000000e+00
1.240000000000000000e+02	3.464726389481460700e+01	1.550450014321256731e+01	-6.455323714766898237e-03	1.238546962675215042e+02	1.288077938903459119e-01	0.000000000000000000e+00	9.696082647210547023e+00	1.000000000000000000e+00
1.240000000000000000e+02	8.133256630040662571e+01	2.357677078152092776e+01	-7.208954849993066440e-03	1.377862802941371285e+02	1.749021203507119537e-01	0.000000000000000000e+00	7.226413331659801820e+00	1.000000000000000000e+00
1.260000000000000000e+02	5.650582629691959369e+01	6.517376979180784957e+00	-5.335526214475866912e-03	1.031541808045863888e+02	1.834451700171265687e-01	0.000000000000000000e+00	7.563434908137096180e+00	1.000000000000000000e+00
1.280000000000000000e+02	1.022344631092152412e+02	1.109033869440778552e+01	-6.465818158928490073e-03	1.240486959894225549e+02	1.252285797399208533e-01	0.000000000000000000e+00	1.054540858505007961e+01	1.000000000000000000e+00
1.290000000000000000e+02	6.405353854937587244e+01	7.004806321494281285e+00	-6.363203255410963648e-03	1.221517624845343164e+02	1.776393751758319484e-01	0.000000000000000000e+00	7.563434908137096180e+00	1.000000000000000000e+00
1.290000000000000000e+02	7.813405041157983533e+01	1.709675953547257876e+01	-7.570661259536311943e-03	1.444727652361438288e+02	1.262619649973488745e-01	0.000000000000000000e+00	6.167220186831523954e+00	1.000000000000000000e+00
1.320000000000000000e+02	7.447170864234335852e+01	1.213471785908894596e+01	-3.880305901232071301e-03	7.625305753144870380e+01	3.357657562224380943e-01	0.000000000000000000e+00	6.167220186831523954e+00	1.000000000000000000e+00
1.350000000000000000e+02	4.923247422199145262e+01	1.481720160503253858e+01	-5.090634690853754543e-03	9.862712946703315708e+01	1.756747471301196573e-01	0.000000000000000000e+00	1.629568273105094178e+01	1.000000000000000000e+00
1.360000000000000000e+02	1.004853474601383994e+02	7.935309576558731592e+00	-4.590158764154313176e-03	8.937535880601988936e+01	3.385090676683077948e-01	0.000000000000000000e+00	1.592631273117562429e+01	1.000000000000000000e+00
1.360000000000000000e+02	6.538827187192080714e+01	1.268659653472763083e+01	-2.176200824584347080e-03	4.475106410813386759e+01	4.164633228792098407e-01	0.000000000000000000e+00	9.100186461545124672e+00	1.000000000000000000e+00
1.370000000000000000e+02	2.925463839533734856e+01	2.284459484662753326e+01	-5.966813754019917315e-03	1.148241277999079273e+02	1.327431378542252016e-01	0.000000000000000000e+00	1.254366128047140272e+01	1.000000000000000000e+00
1.380000000000000000e+02	6.996380274235967534e+01	2.461448811752779520e+01	-3.344181502982978508e-03	6.634229117134538001e+01	3.281612084923883899e-01	0.000000000000000000e+00	1.277537006733558655e+01	1.000000000000000000e+00
1.420000000000000000e+02	1.695423545580825930e+01	2.530295321033727163e+01	-6.032955767248387655e-03	1.160468254458928072e+02	1.565804516998867690e-01	0.000000000000000000e+00	1.254366128047140272e+01	1.000000000000000000e+00
1.420000000000000000e+02	4.959717745223696994e+01	1.817763534099206879e+01	-2.394759788801746354e-03	4.879133318997189406e+01	4.630258436721698123e-01	0.000000000000000000e+00	4.495013490317660398e+00	1.000000000000000000e+00
1.430000000000000000e+02	7.589064543705378085e+00	6.273528581504900004e+00	-3.916247737725193738e-03	7.691747635886954981e+01	3.296900793763902771e-01	0.000000000000000000e+00	2.120908833300738650e+01	1.000000000000000000e+00
1.430000000000000000e+02	6.338499468220862809e+01	1.343368422198481760e+01	-3.097691971255918213e-03	6.178569914319606937e+01	4.587135299403668487e-01	0.000000000000000000e+00	5.899109952403011725e+00	1.000000000000000000e+00
1.440000000000000000e+02	6.466508571656417814e+01	1.919223136291392606e+01	-2.966957857892063045e-03	5.936895546005849411e+01	4.639342909368712187e-01	0.000000000000000000e+00	5.899109952403011725e+00	1.000000000000000000e+00
1.450000000000000000e+02	4.517925150349819319e+01	1.734873450880625612e+01	-5.411384683518526487e-03	1.045564963223510233e+02	2.140322322486925000e-01	0.000000000000000000e+00	4.495013490317660398e+00	1.000000000000000000e+00
1.460000000000000000e+02	3.176213948369289497e+01	2.042222015756528108e+01	-4.705672642840298507e-03	9.151074206174369863e+01	1.545909881462369517e-01	0.000000000000000000e+00	1.376463617336584377e+01	1.000000000000000000e+00
1.470000000000000000e+02	7.986781324950442240e+01	2.117846964287323175e+01	-3.066045347559718300e-03	6.120068138507228639e+01	3.311408587921167435e-01	0.000000000000000000e+00	9.015401269409036189e+00	1.000000000000000000e+00
1.490000000000000000e+02	4.691466308566669596e+01	9.027183935169167839e+00	-3.009511502218451592e-03	6.015559980616009739e+01	3.952151253428283217e-01	0.000000000000000000e+00	8.500579821937110481e+00	1.000000000000000000e+00
1.500000000000000000e+02	7.209752818034149868e+01	1.660680364540515441e+01	-5.973915341732164049e-03	1.149554073626954391e+02	1.880593020832399542e-01	0.000000000000000000e+00	6.289107494754960115e+00	1.000000000000000000e+00
1.510000000000000000e+02	1.157613189561019027e+02	1.916682405468077022e+01	-5.605402891507024234e-03	1.081431063241710433e+02	1.672283682823610951e-01	0.000000000000000000e+00	1.028612687576256235e+01	1.000000000000000000e+00
1.530000000000000000e+02	1.111629146773447729e+02	9.965786928715402837e+00	-5.964816477392749852e-03	1.147872062532053263e+02	1.807920801867772820e-01	0.000000000000000000e+00	5.307213354132822580e+00	1.000000000000000000e+00
1.530000000000000000e+02	6.581782128115369801e+01	1.695053950457052139e+01	-2.682678057759076140e-03	5.411377459305032289e+01	4.488094412465351013e-01	0.000000000000000000e+00	6.289107494754960115e+00	1.000000000000000000e+00
1.540000000000000000e+02	1.014537128949232709e+02	1.349988647625759697e+01	-6.101694752738816979e-03	1.173175305793488974e+02	2.280522029310732002e-01	0.000000000000000000e+00	5.248778633078845068e+00	1.000000000000000000e+00
1.540000000000000000e+02	5.180813456947698370e+01	1.877176625159260226e+01	-2.152060765856108476e-03	4.430481230023985972e+01	4.100938722544231751e-01	0.000000000000000000e+00	1.090426282168660777e+01	1.000000000000000000e+00
1.560000000000000000e+02	8.429891206038541895e+01	1.693907346802222236e+01	-3.182563024065332858e-03	6.335462079249450085e+01	2.859481074566669889e-01	0.000000000000000000e+00	1.493509895507916241e+01	1.000000000000000000e+00
1.580000000000000000e+02	3.462876025283271986e+01	1.748532299292545034e+01	-4.815995865928921447e-03	9.355017114144189350e+01	1.611169343598959358e-01	0.000000000000000000e+00	1.366188484144551829e+01	1.000000000000000000e+00
1.580000000000000000e+02	1.086588066808997723e+02	1.464509849436541522e+01	-5.199148989345624312e-03	1.006331188653812632e+02	3.478141124289122477e-01	0.000000000000000000e+00	5.307213354132822580e+00	1.000000000000000000e+00
1.580000000000000000e+02	9.965179257763550424e+01	1.842966946430185615e+01	-5.331240554503503988e-03	1.030749563282826671e+02	3.305717990834762254e-01	0.000000000000000000e+00	4.992667982660276671e+00	1.000000000000000000e+00
1.600000000000000000e+02	5.013778701478450728e+01	1.552924633770441787e+01	-3.359283160922859907e-03	6.662145959565354758e+01	2.971100315832204686e-01	0.000000000000000000e+00	8.986361325999869365e+00	1.000000000000000000e+00
1.600000000000000000e+02	2.634846075741663896e+01	6.618688845815728250e+00	-5.257015491180762161e-03	1.017028358594921684e+02	1.630733179882051243e-01	0.000000000000000000e+00	1.366188484144551829e+01	1.000000000000000000e+00
1.620000000000000000e+02	9.566426235293617708e+01	6.246034811805648346e+00	-4.752859957257736523e-03	9.238304418020591413e+01	3.815589377990846742e-01	0.000000000000000000e+00	4.473061266329612096e+00	1.000000000000000000e+00
1.630000000000000000e+02	1.151358505552466482e+01	2.179118576026952780e+01	-4.654932192245758889e-03	9.057275686186999053e+01	1.850208049404614696e-01	0.000000000000000000e+00	9.850306507842443438e+00	1.000000000000000000e+00
1.640000000000000000e+02	3.638909981442132135e+01	1.965629303837701514e+01	-4.032054192771001612e-03	7.905826816520989553e+01	1.653691129674331739e-01	0.000000000000000000e+00	1.023706307694971152e+01	1.000000000000000000e+00
1.650000000000000000e+02	5.799362050040520700e+01	1.989279651246197034e+01	-6.051720941459803361e-03	1.163937174320127355e+02	1.267496660521949536e-01	0.000000000000000000e+00	8.986361325999869365e+00	1.000000000000000000e+00
1.650000000000000000e+02	1.216426011734216388e+02	1.499547083743386011e+01	-2.496304817592598629e-03	5.066848904906509432e+01	3.444648379362373891e-01	0.000000000000000000e+00	2.285755792259428532e+01	1.000000000000000000e+00
1.650000000000000000e+02	2.129941052006524060e+01	2.291642274686054748e+01	-2.161277283846272084e-03	4.447518834869524795e+01	4.018168855173441800e-01	0.000000000000000000e+00	9.850306507842443438e+00	1.000000000000000000e+00
1.680000000000000000e+02	3.359866543028950758e+01	9.806880041182614249e+00	-5.415868654343175027e-03	1.046393867622447260e+02	2.818496632917222300e-01	0.000000000000000000e+00	1.023706307694971152e+01	1.000000000000000000e+00
1.680000000000000000e+02	8.959681075556207475e+01	1.822876939749377456e+01	-3.836666365523723130e-03	7.544633945653676221e+01	2.626491099577797916e-01	0.000000000000000000e+00	9.905998559335801090e+00	1.000000000000000000e+00
1.680000000000000000e+02	9.705420507554686083e+01	2.474920476745348452e+01	-3.302242337912210304e-03	6.556700605522001979e+01	3.092378251669012368e-01	0.000000000000000000e+00	6.160392737096690219e+00	1.000000000000000000e+00
1.700000000000000000e+02	6.782514302925426364e+01	2.009814608302496808e+01	-5.500636409610875320e-03	1.062063988588258354e+02	2.431199225098520378e-01	0.000000000000000000e+00	9.833666848200468991e+00	1.000000000000000000e+00
1.720000000000000000e+02	1.255966798811391527e+01	7.280177009385905507e+00	-5.217302001799689788e-03	1.009686944626714507e+02	2.322441941009947275e-01	0.000000000000000000e+00	2.119017795071012955e+01	1.000000000000000000e+00
1.730000000000000000e+02	4.125748351820374182e+01	2.090065304107001865e+01	-5.224930495319949145e-03	1.011097143774631775e+02	1.857768507403879665e-01	0.000000000000000000e+00	7.941460029188845304e+00	1.000000000000000000e+00
1.730000000000000000e+02	1.021066959864636772e+02	2.122460914946032062e+01	-6.086213957618703124e-03	1.170313534458232709e+02	1.513414402137269743e-01	0.000000000000000000e+00	6.160392737096690219e+00	1.000000000000000000e+00
1.750000000000000000e+02	5.737228222836679237e+01	2.446286541387896207e+01	-2.640718400593210745e-03	5.333811066117361577e+01	3.471440172583984962e-01	0.000000000000000000e+00	1.132753608512726906e+01	1.000000000000000000e+00
1.760000000000000000e+02	3.352747480279840175e+01	2.272102461164608656e+01	-3.663829402127216466e-03	7.225128478600367998e+01	3.788188632487318186e-01	0.000000000000000000e+00	7.941460029188845304e+00	1.000000000000000000e+00
1.790000000000000000e+02	8.350967924772355389e+00	8.996061423152132974e+00	-4.837166089438091864e-03	9.394152273759341654e+01	2.546491127081305095e-01	0.000000000000000000e+00	8.994129815400192740e+00	1.000000000000000000e+00
1.790000000000000000e+02	4.747294959581934393e+01	1.281034089133737552e+01	-5.552393757570063190e-03	1.071631823678720821e+02	1.935929623030904212e-01	0.000000000000000000e+00	1.528980426029881556e+01	1.000000000000000000e+00
1.790000000000000000e+02	9.459236949877686484e+00	1.792164884943746372e+01	-4.759101714051559157e-03	9.249842895557183908e+01	2.291553574631518542e-01	0.000000000000000000e+00	8.994129815400192740e+00	1.000000000000000000e+00
1.820000000000000000e+02	2.032272323852392049e+01	5.870664318890393751e+00	-5.178955250516205713e-03	1.002598185117153378e+02	1.711674345003182385e-01	0.000000000000000000e+00	1.237299609438500170e+01	1.000000000000000000e+00
1.830000000000000000e+02	1.114219087537322679e+02	2.178946036669481856e+01	-5.460492532690766447e-03	1.054643013414524546e+02	1.905586304339524917e-01	0.000000000000000000e+00	1.096166099165556140e+01	1.000000000000000000e+00
1.840000000000000000e+02	5.923101317434196744e+01	2.458716428018501787e+01	-4.244140251717258561e-03	8.297887947354819005e+01	2.429079676408906208e-01	0.000000000000000000e+00	1.567042675984776778e+01	1.000000000000000000e+00
1.840000000000000000e+02	8.029025156142338915e+01	2.245560587409167397e+01	-4.552851851920291376e-03	8.868570526296944934e+01	2.622844255648782985e-01	0.000000000000000000e+00	1.322606856909522932e+01	1.000000000000000000e+00
1.860000000000000000e+02	3.753496655622835476e+01	2.049610718934400566e+01	-5.786555273774633690e-03	1.114918793740337009e+02	1.534347209207658214e-01	0.000000000000000000e+00	7.344478568182508660e+00	1.000000000000000000e+00
1.870000000000000000e+02	6.437630248082119522e+01	9.785533532582119776e+00	-5.167681668088751346e-03	1.000514156823631140e+02	1.970837597782660877e-01	0.000000000000000000e+00	1.567042675984776778e+01	1.000000000000000000e+00
1.880000000000000000e+02	1.081643087738104754e+02	1.132303528136617388e+01	-3.208359025975923706e-03	6.383148427566293748e+01	2.764269677582861240e-01	0.000000000000000000e+00	1.096166099165556140e+01	1.000000000000000000e+00
1.890000000000000000e+02	9.054483194051337591e+01	1.410261413201557978e+01	-6.517636839446570678e-03	1.250066132888044876e+02	1.323820266164343895e-01	0.000000000000000000e+00	1.322606856909522932e+01	1.000000000000000000e+00
1.900000000000000000e+02	2.432552447669723961e+01	1.553979558753232482e+01	-5.306634263128262412e-03	1.026200857691268453e+02	2.195116915813555281e-01	0.000000000000000000e+00	7.385682331575264215e+00	1.000000000000000000e+00
1.910000000000000000e+02	3.162406365037679734e+01	2.485530347720347777e+01	-3.493682466987611032e-03	6.910595783098455058e+01	3.602596657968116789e-01	0.000000000000000000e+00	4.863131869018866738e+00	1.000000000000000000e+00
1.920000000000000000e+02	1.818487407459297600e+01	1.107940685020799343e+01	-3.261079813069258249e-03	6.480607786795087577e+01	3.958190860779319253e-01	0.000000000000000000e+00	7.589641299093982774e+00	1.000000000000000000e+00
1.940000000000000000e+02	1.614418527233802436e+01	2.449629486418641733e+01	-4.272561550824552010e-03	8.350427405738528819e+01	2.181812417660415893e-01	0.000000000000000000e+00	7.751317433983683891e+00	1.000000000000000000e+00
1.940000000000000000e+02	2.756474605179894155e+01	2.217724593313482018e+01	-4.290375838544318102e-03	8.383358800772751351e+01	3.372928865052238212e-01	0.000000000000000000e+00	4.227490527459274894e+00	1.000000000000000000e+00
1.960000000000000000e+02	8.974063091845718532e+01	2.323678178505366532e+01	-2.478792054966801571e-03	5.034474907515033948e+01	3.498083362344924785e-01	0.000000000000000000e+00	1.329979732446349949e+01	1.000000000000000000e+00
1.960000000000000000e+02	4.108395575422424173e+01	9.025630305607776904e+00	-2.808107910092648603e-03	5.643246399633080301e+01	3.527014061174931214e-01	0.000000000000000000e+00	1.070585150403527308e+01	1.000000000000000000e+00
1.970000000000000000e+02	3.678059839961403554e+01	1.882850600128894669e+01	-3.953656507855697437e-03	7.760901284143413648e+01	3.741303545939771436e-01	0.000000000000000000e+00	5.250023711731496512e+00	1.000000000000000000e+00
1.980000000000000000e+02	1.054203478012722286e+02	6.155506718920342735e+00	-7.164253089447420592e-03	1.369599259888676102e+02	1.662491454717041073e-01	0.000000000000000000e+00	2.318670911125904155e+01	1.000000000000000000e+00
1.980000000000000000e+02	2.336640945556719373e+01	2.168161907298787128e+01	-5.309614176624724222e-03	1.026751722873550818e+02	2.238037376165009640e-01	0.000000000000000000e+00	4.227490527459274894e+00	1.000000000000000000e+00
1.980000000000000000e+02	1.537925052352489175e+01	1.206223779273709340e+01	-2.883136516003028185e-03	5.781943870953263342e+01	3.613562745678681187e-01	0.000000000000000000e+00	1.245756398442330948e+01	1.000000000000000000e+00
1.990000000000000000e+02	4.195047349249285418e+01	1.974236621914186784e+01	-4.999773240194385106e-03	9.694746965008397410e+01	2.766729678588309982e-01	0.000000000000000000e+00	5.250023711731496512e+00	1.000000000000000000e+00
2.000000000000000000e+02	8.138442968214729945e+01	1.288987356229941206e+01	-6.347559470744153741e-03	1.218625723351457282e+02	1.532627407185578328e-01	0.000000000000000000e+00	9.942636711027107665e+00	1.000000000000000000e+00
2.000000000000000000e+02	7.516998619943819904e+01	2.065110522793588643e+01	-4.737868581069899776e-03	9.210591441834598925e+01	2.371619942671234771e-01	0.000000000000000000e+00	9.942636711027107665e+00	1.000000000000000000e+00
2.010000000000000000e+02	6.214370646980628266e+01	2.120748984551171290e+01	-6.867157587256024660e-03	1.314678347531905160e+02	1.402686929892466017e-01	0.000000000000000000e+00	1.267740447117111380e+01	1.000000000000000000e+00
2.040000000000000000e+02	2.518540560320927213e+01	1.719785355799277582e+01	-4.147833317378198451e-03	8.119855474255399486e+01	2.219102621819485366e-01	0.000000000000000000e+00	9.087236504241207768e+00	1.000000000000000000e+00
2.040000000000000000e+02	1.196200813534478868e+02	2.209300565363682622e+01	-2.751821530637759642e-03	5.539195705828554139e+01	4.459646055460589897e-01	0.000000000000000000e+00	1.631259129204112668e+01	1.000000000000000000e+00
2.060000000000000000e+02	6.689940687926043950e+01	9.455898560022463428e+00	-2.643198425367048691e-03	5.338395626376332359e+01	3.171658549005464955e-01	0.000000000000000000e+00	1.267740447117111380e+01	1.000000000000000000e+00
2.070000000000000000e+02	1.163311863392867167e+02	6.115402446428249483e+00	-6.917816956590181442e-03	1.324043210893108551e+02	1.582301734782302072e-01	0.000000000000000000e+00	8.812189455444732644e+00	1.000000000000000000e+00
2.080000000000000000e+02	3.336906000632530578e+01	2.491931799775484180e+01	-2.888139203689018848e-03	5.791191812100941405e+01	3.446226256742949134e-01	0.000000000000000000e+00	1.125136491649571191e+01	1.000000000000000000e+00
2.100000000000000000e+02	5.254129230476972623e+01	8.114124618562545521e+00	-4.876020799738050096e-03	9.465978879119963096e+01	1.892940756947679715e-01	0.000000000000000000e+00	1.442067305794648213e+01	1.000000000000000000e+00
2.100000000000000000e+02	1.030958534660535264e+02	2.418660676105969287e+01	-4.480656897480138345e-03	8.735111327616301935e+01	3.060029866766798001e-01	0.000000000000000000e+00	1.229877564537672185e+01	1.000000000000000000e+00
2.110000000000000000e+02	1.201032468293725657e+02	1.407946187976905250e+01	-6.910510128848299134e-03	1.322692474705391419e+02	1.350069067803602030e-01	0.000000000000000000e+00	8.812189455444732644e+00	1.000000000000000000e+00
2.120000000000000000e+02	1.251793846660641840e+01	8.408086150258709424e+00	-5.214155607304925798e-03	1.009105303857964628e+02	1.696054310146118960e-01	0.000000000000000000e+00	7.336421874177060154e+00	1.000000000000000000e+00
2.130000000000000000e+02	9.096435008294551494e+01	2.216509543510811753e+01	-2.516258071696016695e-03	5.103734381521373109e+01	4.650573184670726556e-01	0.000000000000000000e+00	5.108719904963776592e+00	1.000000000000000000e+00
2.150000000000000000e+02	1.185008167536814838e+01	1.571404626665002269e+01	-5.059729885935416831e-03	9.805582493034258107e+01	2.310080622847073828e-01	0.000000000000000000e+00	7.336421874177060154e+00	1.000000000000000000e+00
2.170000000000000000e+02	1.132531059581037880e+02	8.792574715752540016e+00	-5.627676730537468051e-03	1.085548592966047039e+02	1.580896081463941671e-01	0.000000000000000000e+00	1.623148853649041357e+01	1.000000000000000000e+00
2.170000000000000000e+02	8.585581691044377806e+01	2.212141600262054553e+01	-6.269066127068599788e-03	1.204115486687498020e+02	1.638009652967612473e-01	0.000000000000000000e+00	5.108719904963776592e+00	1.000000000000000000e+00
2.180000000000000000e+02	9.517827872308795634e+01	1.876341783563664833e+01	-2.933414533937674529e-03	5.874887540449880419e+01	3.999668208701498973e-01	0.000000000000000000e+00	5.305834091289534982e+00	1.000000000000000000e+00
2.200000000000000000e+02	3.977860240302552342e+01	1.426687987752267261e+01	-5.214363374522817778e-03	1.009143711592448227e+02	1.975077305282767481e-01	0.000000000000000000e+00	2.409830237866606950e+01	1.000000000000000000e+00
2.210000000000000000e+02	7.811618999286491771e+01	1.195293704938415225e+01	-5.475430637965696644e-03	1.057404463401243504e+02	1.842007722550960125e-01	0.000000000000000000e+00	1.277888058656636616e+01	1.000000000000000000e+00
2.220000000000000000e+02	9.461000288265739755e+01	1.348810381906159783e+01	-4.852065857626998088e-03	9.421695903898580582e+01	1.990754812323768386e-01	0.000000000000000000e+00	5.305834091289534982e+00	1.000000000000000000e+00
2.230000000000000000e+02	1.156125587988935592e+02	1.432409037713395783e+01	-5.426812755484806267e-03	1.048416988185329188e+02	2.030798534260224164e-01	0.000000000000000000e+00	7.982586420666527793e+00	1.000000000000000000e+00
2.240000000000000000e+02	1.157654537503418339e+02	6.342968332131057707e+00	-2.560961880064102809e-03	5.186373597641711797e+01	3.734263166384083066e-01	0.000000000000000000e+00	7.982586420666527793e+00	1.000000000000000000e+00
2.250000000000000000e+02	1.811685140264682303e+01	2.482608065841585443e+01	-1.121265092765442832e-02	2.117983874322418956e+02	9.607055467833691687e-02	0.000000000000000000e+00	4.655273454240555608e+00	1.000000000000000000e+00
2.260000000000000000e+02	2.700389521656120095e+01	2.224792197588296006e+01	-2.942173152160425936e-03	5.891078674284961636e+01	4.238220772722460783e-01	0.000000000000000000e+00	7.476841290701575993e+00	1.000000000000000000e+00
2.270000000000000000e+02	5.420292830823836994e+01	2.298486498375654108e+01	-5.590159703529789907e-03	1.078613215833182011e+02	1.521894482572379026e-01	0.000000000000000000e+00	6.416072511872124018e+00	1.000000000000000000e+00
2.290000000000000000e+02	5.571602256352640836e+00	8.743892153919418320e+00	-4.334403446000183527e-03	8.464747995577999973e+01	2.504020896998535584e-01	0.000000000000000000e+00	1.515145024216270642e+01	1.000000000000000000e+00
2.300000000000000000e+02	7.505917916686905755e+01	1.053976509714061827e+01	-5.032607066649009801e-03	9.755443397359303503e+01	1.882666903660268343e-01	0.000000000000000000e+00	7.615180628805240381e+00	1.000000000000000000e+00
2.310000000000000000e+02	3.771400410344604381e+01	1.024701152145892458e+01	-5.225639917644991049e-03	1.011228287198379974e+02	1.678559696527311962e-01	0.000000000000000000e+00	1.458889088081353513e+01	1.000000000000000000e+00
2.310000000000000000e+02	6.783064587260808764e+01	2.021581884201675905e+01	-5.180577301504425171e-03	1.002898036577391281e+02	3.823975658879071871e-01	0.000000000000000000e+00	6.261650467543187659e+00	1.000000000000000000e+00
2.310000000000000000e+02	4.996622629272827965e+01	1.816653098647347520e+01	-2.968910863076268825e-03	5.940505860728318055e+01	4.155975831844530566e-01	0.000000000000000000e+00	6.416072511872124018e+00	1.000000000000000000e+00
2.330000000000000000e+02	1.019908691852051987e+02	1.823283077666492247e+01	-2.703770548533347955e-03	5.450368922610777389e+01	4.117998041224991690e-01	0.000000000000000000e+00	8.398680595066842614e+00	1.000000000000000000e+00
2.350000000000000000e+02	6.835450721513501549e+01	6.928899545924205761e+00	-6.425608476510749449e-03	1.233053819952121444e+02	1.379091133092562593e-01	0.000000000000000000e+00	7.307059868289563553e+00	1.000000000000000000e+00
2.360000000000000000e+02	1.191776144095986325e+02	2.090524865128560350e+01	-3.419040295310050211e-03	6.772612671991595334e+01	2.919235312077341771e-01	0.000000000000000000e+00	8.104428982244648694e+00	1.000000000000000000e+00
2.370000000000000000e+02	5.326121515776483051e+01	1.816167381180542861e+01	-5.016709953832619064e-03	9.726056081385996777e+01	2.663917644895259507e-01	0.000000000000000000e+00	5.178506246448728589e+00	1.000000000000000000e+00
2.390000000000000000e+02	4.346907515904042896e+01	2.036062519663709480e+01	-5.942284562652618007e-03	1.143706825072901836e+02	2.762968570466858287e-01	0.000000000000000000e+00	5.039823398699183166e+00	1.000000000000000000e+00
2.400000000000000000e+02	6.181849852128740253e+01	1.565459344070195868e+01	-2.492223126809963146e-03	5.059303513606840852e+01	4.751421338802063188e-01	0.000000000000000000e+00	8.916981022229020226e+00	1.000000000000000000e+00
2.400000000000000000e+02	2.875847946641134101e+01	1.805194174620354630e+01	-2.945461861162609885e-03	5.897158163794011898e+01	3.746771636050777454e-01	0.000000000000000000e+00	6.549143044472959474e+00	1.000000000000000000e+00
2.410000000000000000e+02	1.084244971950141547e+02	1.444715112193188489e+01	-2.882933765175994898e-03	5.781569066881184682e+01	3.333346557945279232e-01	0.000000000000000000e+00	7.807816845574969911e+00	1.000000000000000000e+00
2.410000000000000000e+02	4.850676588169601189e+01	2.021402344717392197e+01	-4.574075404314951673e-03	8.907804269398701535e+01	4.468624107437333404e-01	0.000000000000000000e+00	5.002238143178502128e+00	1.000000000000000000e+00
2.410000000000000000e+02	3.469699203676257326e+01	2.081334411977190157e+01	-2.518906450087270415e-03	5.108630159358491341e+01	4.659103429204544122e-01	0.000000000000000000e+00	6.549143044472959474e+00	1.000000000000000000e+00
2.430000000000000000e+02	1.158940554863365406e+02	1.841958994837028030e+01	-4.604741826529967601e-03	8.964494050103681388e+01	2.436168741584621156e-01	0.000000000000000000e+00	8.460175606762442513e+00	1.000000000000000000e+00
2.440000000000000000e+02	5.249449769127318888e+01	2.323402037696644129e+01	-5.354670602695974467e-03	1.035080829201704802e+02	3.262297691247926235e-01	0.000000000000000000e+00	5.002238143178502128e+00	1.000000000000000000e+00
2.440000000000000000e+02	1.052283043169829142e+02	7.323503532356257395e+00	-3.128708232142180488e-03	6.235906404882555165e+01	3.290451547919233111e-01	0.000000000000000000e+00	7.525990428931558007e+00	1.000000000000000000e+00
2.450000000000000000e+02	8.333224992930222186e+01	2.440237417460264879e+01	-4.569788653160466660e-03	8.899879804615014223e+01	1.906511062114499833e-01	0.000000000000000000e+00	7.123279253800175681e+00	1.000000000000000000e+00
2.460000000000000000e+02	1.185764346143004531e+02	8.807623985899574848e+00	-5.538416751124533230e-03	1.069048041896960797e+02	1.536231399696069699e-01	0.000000000000000000e+00	9.979230804517541742e+00	1.000000000000000000e+00
2.470000000000000000e+02	3.220596097296007798e+01	1.205010289462249240e+01	-5.077501582092970936e-03	9.838435153539073497e+01	1.308381239522928841e-01	0.000000000000000000e+00	1.348962477711302377e+01	1.000000000000000000e+00
2.480000000000000000e+02	4.776776381614789813e+01	2.106381265721444507e+01	-4.923077731982806494e-03	9.552968067193495472e+01	3.147904458662769134e-01	0.000000000000000000e+00	5.201135902197528971e+00	1.000000000000000000e+00
2.500000000000000000e+02	8.298337952693808006e+01	1.728764320498937224e+01	-4.862056481323607723e-03	9.440164516327369881e+01	1.982714969317922460e-01	0.000000000000000000e+00	7.123279253800175681e+00	1.000000000000000000e+00
2.500000000000000000e+02	4.093289803715246222e+01	2.383513126386713310e+01	-6.436912300284658613e-03	1.235143438644441147e+02	1.849920872096564306e-01	0.000000000000000000e+00	7.375337079514554972e+00	1.000000000000000000e+00
2.500000000000000000e+02	1.940340447392483014e+01	1.630034097222613809e+01	-4.597355408015385385e-03	8.950839557158566606e+01	2.669802643179934876e-01	0.000000000000000000e+00	1.348962477711302377e+01	1.000000000000000000e+00
2.520000000000000000e+02	1.152275793305080072e+02	6.534037790170576621e+00	-7.433266030333503943e-03	1.419328845292239976e+02	1.692296845370047098e-01	0.000000000000000000e+00	1.321539918819857284e+01	1.000000000000000000e+00
2.530000000000000000e+02	4.051634293236668327e+01	1.501434186942448257e+01	-4.747273250328253556e-03	9.227976862087434995e+01	2.305333067286552406e-01	0.000000000000000000e+00	8.830619666616552621e+00	1.000000000000000000e+00
2.560000000000000000e+02	1.125093083494917181e+02	1.946685568022084212e+01	-4.564443649487211034e-03	8.889999060001910891e+01	2.079555184806104462e-01	0.000000000000000000e+00	4.426675174649650657e+00	1.000000000000000000e+00
2.560000000000000000e+02	8.918594587004105279e+01	1.506207584104574870e+01	-2.297714164365242517e-03	4.699735307415993901e+01	3.844111032480806989e-01	0.000000000000000000e+00	1.068996476954173325e+01	1.000000000000000000e+00
2.560000000000000000e+02	2.044812964228539798e+01	1.887328150686320072e+01	-3.014006680479586371e-03	6.023869742611288558e+01	2.945141977222756058e-01	0.000000000000000000e+00	7.507918790602171377e+00	1.000000000000000000e+00
2.580000000000000000e+02	5.313774423053683904e+01	1.320517198012082716e+01	-2.983602289822254866e-03	5.967664352013467521e+01	3.047589454172068280e-01	0.000000000000000000e+00	1.275040651970807914e+01	1.000000000000000000e+00
2.580000000000000000e+02	8.097601482908315162e+00	7.887797782380068234e+00	-5.729133933592600765e-03	1.104303916139416231e+02	1.369670788544223861e-01	0.000000000000000000e+00	1.652925886047072979e+01	1.000000000000000000e+00
2.590000000000000000e+02	9.433033533964214712e+01	2.443280706966930893e+01	-5.779228561831927305e-03	1.113564381770109861e+02	1.800206100929140351e-01	0.000000000000000000e+00	1.068996476954173325e+01	1.000000000000000000e+00
2.610000000000000000e+02	1.169354785619779449e+02	1.939999498953384460e+01	-6.459690317271546411e-03	1.239354170430585782e+02	2.026512755820365497e-01	0.000000000000000000e+00	4.426675174649650657e+00	1.000000000000000000e+00
2.610000000000000000e+02	2.505661789832403130e+01	1.294616749073096784e+01	-3.976373771962214698e-03	7.802896294561844570e+01	3.786802627384197040e-01	0.000000000000000000e+00	7.090805897566727189e+00	1.000000000000000000e+00
2.620000000000000000e+02	3.213442171161208449e+01	1.337537776270983159e+01	-3.456453016458603967e-03	6.841773624078454930e+01	4.186093576964110552e-01	0.000000000000000000e+00	4.078150860795395793e+00	1.000000000000000000e+00
2.620000000000000000e+02	1.158164357821097639e+02	9.390606271115933268e+00	-6.294830217480281570e-03	1.208878222376913953e+02	1.549402427722831321e-01	0.000000000000000000e+00	9.139979937466458537e+00	1.000000000000000000e+00
2.620000000000000000e+02	6.678401215408851499e+01	2.397824918392892712e+01	-2.201074352099932456e-03	4.521087477999221704e+01	4.126060179736035227e-01	0.000000000000000000e+00	1.738619626832059950e+01	1.000000000000000000e+00
2.640000000000000000e+02	1.068873973579872683e+02	1.488899578752426400e+01	-6.387350927581722342e-03	1.225981550341111443e+02	1.728169882882848452e-01	0.000000000000000000e+00	6.557088046723595909e+00	1.000000000000000000e+00
2.650000000000000000e+02	1.858205492505479484e+01	9.064691980369211421e+00	-6.085266003124032048e-03	1.170138296107816700e+02	1.475295419529453200e-01	0.000000000000000000e+00	7.548895139844441715e+00	1.000000000000000000e+00
2.670000000000000000e+02	3.428676375317965608e+01	1.683929724495923352e+01	-3.081914615331041597e-03	6.149403980282224325e+01	3.160822511674175050e-01	0.000000000000000000e+00	4.078150860795395793e+00	1.000000000000000000e+00
2.670000000000000000e+02	1.126737896482202359e+02	1.797332195640101560e+01	-3.641088412662874581e-03	7.183089609614974336e+01	3.315003057928523900e-01	0.000000000000000000e+00	6.557088046723595909e+00	1.000000000000000000e+00
2.680000000000000000e+02	8.777677334723009039e+01	2.293603622870293890e+01	-2.904241256136696168e-03	5.820957978357921547e+01	4.094296313114536012e-01	0.000000000000000000e+00	1.915390483661723664e+01	1.000000000000000000e+00
2.690000000000000000e+02	1.005633216605109368e+02	8.015227554282825295e+00	-6.392405715005954059e-03	1.226915975585050376e+02	1.194136746981583341e-01	0.000000000000000000e+00	9.340375964153150079e+00	1.000000000000000000e+00
2.690000000000000000e+02	7.874912938394027151e+01	6.043028356738100904e+00	-2.602087878683962720e-03	5.262398894192008214e+01	3.954828178104352610e-01	0.000000000000000000e+00	1.915390483661723664e+01	1.000000000000000000e+00
2.710000000000000000e+02	5.821643682721541779e+01	9.791378867147155773e+00	-3.159900529877023110e-03	6.293568316202840407e+01	3.133859200880751983e-01	0.000000000000000000e+00	2.087202901439790637e+01	1.000000000000000000e+00
2.750000000000000000e+02	7.880680138872691032e+01	1.615606250110375797e+01	-2.892589975030594122e-03	5.799419483707131207e+01	3.081362804175699077e-01	0.000000000000000000e+00	1.356808995367589787e+01	1.000000000000000000e+00
2.800000000000000000e+02	9.222124338587629211e+01	1.411993605705473520e+01	-8.191976197094734749e-03	1.559583592555428879e+02	8.221797047100332101e-02	0.000000000000000000e+00	1.172667293503174157e+01	1.000000000000000000e+00
2.800000000000000000e+02	3.166307273732562777e+01	2.281986738629803568e+01	-4.022330124534898195e-03	7.887850957061419876e+01	2.561614234998166317e-01	0.000000000000000000e+00	2.245968940055333718e+01	1.000000000000000000e+00
2.810000000000000000e+02	8.172455143649979448e+01	2.342884103883915969e+01	-5.657397393250041678e-03	1.091042738451194367e+02	2.565104885769767806e-01	0.000000000000000000e+00	1.402983441955022670e+01	1.000000000000000000e+00
2.830000000000000000e+02	9.721725586208984637e+00	6.594698527415273404e+00	-5.272672432240456918e-03	1.019922692172414429e+02	1.798620845172338445e-01	0.000000000000000000e+00	1.025366400693843438e+01	1.000000000000000000e+00
2.840000000000000000e+02	6.634350020582262175e+01	1.433155590660372702e+01	-2.738507795029307412e-03	5.514584006859716681e+01	3.467063516007367063e-01	0.000000000000000000e+00	1.549241283893928944e+01	1.000000000000000000e+00
2.850000000000000000e+02	1.183473270106084243e+02	2.466752263191407835e+01	-7.698896086599747550e-03	1.468433072491627343e+02	2.492222580340838212e-01	0.000000000000000000e+00	1.894796512609835659e+01	1.000000000000000000e+00
2.860000000000000000e+02	1.694475392259643343e+01	1.387243768315098258e+01	-2.240535004421092494e-03	4.594034224472524386e+01	3.596579942158821819e-01	0.000000000000000000e+00	1.025366400693843438e+01	1.000000000000000000e+00
2.870000000000000000e+02	1.139020217693214789e+02	5.725003300305935738e+00	-7.580870879992636022e-03	1.446614997225772186e+02	2.010795929275903671e-01	0.000000000000000000e+00	1.945712664595061270e+01	1.000000000000000000e+00
2.900000000000000000e+02	6.258000309312545539e+01	1.052250560430342752e+01	-6.092081218778820639e-03	1.171398153153474766e+02	1.608390375550005080e-01	0.000000000000000000e+00	1.657080283555772482e+01	1.000000000000000000e+00
2.910000000000000000e+02	7.896645841746193639e+01	8.057634711446667097e+00	-9.071997792310722286e-03	1.722263904261347705e+02	8.781139132092719013e-02	0.000000000000000000e+00	1.480491626565594743e+01	1.000000000000000000e+00
2.930000000000000000e+02	9.535263189718703813e+01	8.474149306781637137e+00	-5.599826437181150245e-03	1.080400202939101177e+02	1.805176882519058390e-01	0.000000000000000000e+00	6.685266967671598337e+00	1.000000000000000000e+00
2.930000000000000000e+02	1.731441939282822418e+01	2.077279650095060859e+01	-5.895900601292680503e-03	1.135132311295955390e+02	1.509493582725355276e-01	0.000000000000000000e+00	2.022742309981093456e+01	1.000000000000000000e+00
2.950000000000000000e+02	3.318166603726098174e+01	8.227712635806364361e+00	-6.275885859296113575e-03	1.205376178664324556e+02	2.198223652396685823e-01	0.000000000000000000e+00	7.227744086700979231e+00	1.000000000000000000e+00
2.960000000000000000e+02	3.996010498515987308e+01	1.073630786271092497e+01	-5.312623719567599774e-03	1.027308065339123146e+02	3.135773123070212387e-01	0.000000000000000000e+00	7.227744086700979231e+00	1.000000000000000000e+00
2.970000000000000000e+02	4.544775903551268925e+01	1.911271355490578117e+01	-5.934223495018684652e-03	1.142216660510464123e+02	1.699319000780001865e-01	0.000000000000000000e+00	1.001391628168460635e+01	1.000000000000000000e+00
2.970000000000000000e+02	1.016782308924764635e+02	1.063738572008334060e+01	-6.681693900334171633e-03	1.280393631608347675e+02	1.486562860600758595e-01	0.000000000000000000e+00	6.685266967671598337e+00	1.000000000000000000e+00
2.970000000000000000e+02	8.376358609965950563e+01	1.092524395357838429e+01	-2.888078033465699048e-03	5.791078733160028236e+01	3.474388561320750357e-01	0.000000000000000000e+00	1.091011439450607412e+01	1.000000000000000000e+00
2.990000000000000000e+02	6.468605997145098740e+01	1.690859310885284472e+01	-6.018955894562991703e-03	1.157880245636548722e+02	1.715411710145005042e-01	0.000000000000000000e+00	9.626934561276238256e+00	1.000000000000000000e+00
2.990000000000000000e+02	2.493519255782826605e+01	2.490964215218303224e+01	-4.965890968195754186e-03	9.632112381948090274e+01	2.003910063857602397e-01	0.000000000000000000e+00	1.831659163736412310e+01	1.000000000000000000e+00
3.000000000000000000e+02	2.313149060035847882e+01	6.682075434198512909e+00	-5.518077463976879191e-03	1.065288132377644530e+02	1.724258691947536670e-01	0.000000000000000000e+00	1.016833421320879793e+01	1.000000000000000000e+00
3.010000000000000000e+02	5.881530114317969549e+01	2.453827592187787943e+01	-5.746383201770712858e-03	1.107492606438800919e+02	2.084677017765840246e-01	0.000000000000000000e+00	9.626934561276238256e+00	1.000000000000000000e+00
3.020000000000000000e+02	1.128922464384615836e+02	2.011175309747552831e+01	-3.553247581738633223e-03	7.020707529073470710e+01	4.502078112901692908e-01	0.000000000000000000e+00	1.468052389621668929e+01	1.000000000000000000e+00
3.050000000000000000e+02	8.897145313828918489e+00	1.125063344845481694e+01	-5.696111269406663874e-03	1.098199364464397831e+02	1.561713184449283753e-01	0.000000000000000000e+00	1.494952534583529236e+01	1.000000000000000000e+00
3.080000000000000000e+02	3.837750609840900040e+01	2.038746041624572669e+01	-3.833463726428655571e-03	7.538713564505083298e+01	3.449394632489952706e-01	0.000000000000000000e+00	2.393283574986538298e+01	1.000000000000000000e+00
3.090000000000000000e+02	9.757074700717798521e+01	1.248191832912654498e+01	-2.418163146552268668e-03	4.922396638380683243e+01	3.516997952906290026e-01	0.000000000000000000e+00	9.281551087506949571e+00	1.000000000000000000e+00
3.110000000000000000e+02	1.210661343763320303e+02	1.196952054644495611e+01	-1.019554069703557282e-02	1.929961432309795555e+02	8.033064796107691752e-02	0.000000000000000000e+00	2.350097400352377974e+01	1.000000000000000000e+00
3.120000000000000000e+02	9.007846160538250047e+01	1.796031682212097991e+01	-3.557649535694963183e-03	7.028844957127780901e+01	2.872289629493067764e-01	0.000000000000000000e+00	5.925595045489981061e+00	1.000000000000000000e+00
3.150000000000000000e+02	7.217319393754760881e+01	2.437450498869142379e+01	-6.125103467082369108e-03	1.177502627948701814e+02	1.592215512602598304e-01	0.000000000000000000e+00	1.476435755391579896e+01	1.000000000000000000e+00
3.150000000000000000e+02	8.686776522129595435e+01	2.294068883356239397e+01	-3.768977041355163829e-03	7.419503830497791341e+01	2.987907139391312583e-01	0.000000000000000000e+00	5.925595045489981061e+00	1.000000000000000000e+00
3.160000000000000000e+02	1.765087863165183180e+01	5.481923396634369894e+00	-4.222053593200911920e-03	8.257058670988031679e+01	3.383993351243360648e-01	0.000000000000000000e+00	1.651345234160610786e+01	1.000000000000000000e+00
3.180000000000000000e+02	8.322164055954263517e+01	9.413793409041796068e+00	-3.018841077298289703e-03	6.032806582180364785e+01	3.332096412867056046e-01	0.000000000000000000e+00	1.400967968495218940e+01	1.000000000000000000e+00
3.180000000000000000e+02	1.620964501474719199e+01	2.193236271903546708e+01	-4.525262201045867835e-03	8.817568448296721328e+01	2.334334700565099396e-01	0.000000000000000000e+00	7.314556327258355140e+00	1.000000000000000000e+00
3.220000000000000000e+02	4.512849061286096486e+01	9.456750143467987257e+00	-2.910653311570041493e-03	5.832811269029910761e+01	3.912213019620689458e-01	0.000000000000000000e+00	1.148197584636892010e+01	1.000000000000000000e+00
3.220000000000000000e+02	8.972528332921822170e+00	2.299390706492036429e+01	-4.695824014832032656e-03	9.132868086199925983e+01	2.138678015867313542e-01	0.000000000000000000e+00	7.314556327258355140e+00	1.000000000000000000e+00
3.230000000000000000e+02	1.004363116188328320e+02	9.336634045267070192e+00	-6.329602610069778694e-03	1.215306227889473689e+02	2.473058365236332490e-01	0.000000000000000000e+00	1.026328667021702223e+01	1.000000000000000000e+00
3.240000000000000000e+02	8.329912806981578655e+00	1.447099623801643808e+01	-4.492316825385909464e-03	8.756665806693759180e+01	2.919660029340387375e-01	0.000000000000000000e+00	8.547102648122088198e+00	1.000000000000000000e+00
3.270000000000000000e+02	8.563250645377490855e+01	1.378276082400792824e+01	-8.729974086503165462e-03	1.659037588709476836e+02	1.390427060053898156e-01	0.000000000000000000e+00	1.398299554488821173e+01	1.000000000000000000e+00
3.270000000000000000e+02	4.407222305500408055e+01	2.089003786760133607e+01	-6.461969888323463966e-03	1.239775570690872257e+02	1.137028598915293953e-01	0.000000000000000000e+00	1.148197584636892010e+01	1.000000000000000000e+00
3.270000000000000000e+02	9.843623224777756775e+01	1.940314961842015506e+01	-4.607774998264574547e-03	8.970101154814814493e+01	2.593397153397882793e-01	0.000000000000000000e+00	6.138039782709731718e+00	1.000000000000000000e+00
3.290000000000000000e+02	1.042493168323444479e+02	1.613569109673533930e+01	-3.444726685433598286e-03	6.820096392557260856e+01	3.478832560292776099e-01	0.000000000000000000e+00	6.668450912937712971e+00	1.000000000000000000e+00
3.320000000000000000e+02	1.026313139171020907e+02	2.388386632022408662e+01	-5.843960280779407143e-03	1.125530651999025480e+02	2.339361244346110924e-01	0.000000000000000000e+00	6.138039782709731718e+00	1.000000000000000000e+00
3.320000000000000000e+02	2.922642870309951135e+01	6.087931975386327466e+00	-7.630233865653045927e-03	1.455740211808715969e+02	1.202533742090534652e-01	0.000000000000000000e+00	1.262553545719907966e+01	1.000000000000000000e+00
3.330000000000000000e+02	5.699618633842490567e+01	1.545510299736511328e+01	-2.988036535015922094e-03	5.975861473472847507e+01	3.395405305626827408e-01	0.000000000000000000e+00	1.697122276744991609e+01	1.000000000000000000e+00
3.340000000000000000e+02	1.475005448619645598e+01	1.709372553611003198e+01	-3.369627025098421644e-03	6.681267570415269574e+01	3.554524098523521580e-01	0.000000000000000000e+00	6.347607590986763526e+00	1.000000000000000000e+00
3.350000000000000000e+02	1.734856523514770643e+01	1.130236438205155025e+01	-2.864413360331418898e-03	5.747332347584586643e+01	3.937065302926154864e-01	0.000000000000000000e+00	6.347607590986763526e+00	1.000000000000000000e+00
3.360000000000000000e+02	4.037921461203682583e+01	1.200566059795769824e+01	-5.340928812212088379e-03	1.032540529314214695e+02	1.236076938936174763e-01	0.000000000000000000e+00	1.262553545719907966e+01	1.000000000000000000e+00
3.380000000000000000e+02	2.403936384292999406e+01	2.394505891400550013e+01	-5.410448169736280580e-03	1.045391839796947977e+02	1.780444151217983606e-01	0.000000000000000000e+00	1.154261830695972435e+01	1.000000000000000000e+00
3.390000000000000000e+02	6.924614296833890137e+01	1.120947090948568814e+01	-5.359515658828844370e-03	1.035976483633610599e+02	2.014385791516771773e-01	0.000000000000000000e+00	6.778279986280857372e+00	1.000000000000000000e+00
3.390000000000000000e+02	5.007612210779762307e+01	2.397616252910250267e+01	-4.937111450207832056e-03	9.578910722097093355e+01	2.601216668686980871e-01	0.000000000000000000e+00	1.400118358821055509e+01	1.000000000000000000e+00
3.400000000000000000e+02	1.079916116572589715e+02	8.098962361292475265e+00	-6.209376450539883137e-03	1.193081285667767588e+02	2.071641522495337728e-01	0.000000000000000000e+00	8.880688629899252007e+00	1.000000000000000000e+00
3.400000000000000000e+02	8.329883867579582102e+01	2.023185574104765294e+01	-6.391244978303704458e-03	1.226701402431894792e+02	1.606615736454228838e-01	0.000000000000000000e+00	1.376938286207466255e+01	1.000000000000000000e+00
3.450000000000000000e+02	1.008780503860568984e+02	1.341534050642810882e+01	-4.831815107186629953e-03	9.384260477179201132e+01	2.144159576760754637e-01	0.000000000000000000e+00	8.880688629899252007e+00	1.000000000000000000e+00
3.450000000000000000e+02	2.770583511055652082e+01	1.612461854397335514e+01	-5.757385978609285034e-03	1.109526573758989514e+02	2.540080932714150475e-01	0.000000000000000000e+00	1.201638978943616998e+01	1.000000000000000000e+00
3.460000000000000000e+02	1.414893223584140891e+01	2.213324646320119271e+01	-4.709726264400215280e-03	9.158567708862145196e+01	1.918947945114776177e-01	0.000000000000000000e+00	9.377630042387352205e+00	1.000000000000000000e+00
3.480000000000000000e+02	7.851900954680493783e+01	2.136908992593434675e+01	7.405431105024179970e-03	-1.414183296194072170e+02	2.766453122929701802e-01	0.000000000000000000e+00	1.113475061692274615e+01	1.000000000000000000e+00
3.490000000000000000e+02	1.127135164353781249e+01	1.320803077131545145e+01	-6.466272050097399658e-03	1.240570865967940222e+02	1.469516451632565390e-01	0.000000000000000000e+00	9.377630042387352205e+00	1.000000000000000000e+00
3.490000000000000000e+02	5.410859603224437109e+01	1.143192802021783017e+01	2.238413861536416721e-03	-4.590113091314795923e+01	3.983154193931220943e-01	0.000000000000000000e+00	4.370760487367371105e+00	1.000000000000000000e+00
3.500000000000000000e+02	7.553930654801500566e+01	1.064043477535448723e+01	-4.967642268029872146e-03	9.635349825261454271e+01	2.911845001771911079e-01	0.000000000000000000e+00	9.391781025390960380e+00	1.000000000000000000e+00
3.520000000000000000e+02	8.419128240126340756e+01	6.986824962621294155e+00	-3.160262811475344439e-03	6.294238027987876904e+01	4.377924647584847673e-01	0.000000000000000000e+00	7.034912826946766451e+00	1.000000000000000000e+00
3.520000000000000000e+02	5.563649234693554035e+01	7.336921293790509502e+00	-2.599452628299989652e-03	5.257527384717485575e+01	3.722135671095938569e-01	0.000000000000000000e+00	4.370760487367371105e+00	1.000000000000000000e+00
3.540000000000000000e+02	2.028235950995942005e+01	1.997668548641441078e+01	-3.368282172732089703e-03	6.678781483672140951e+01	3.506056010882920848e-01	0.000000000000000000e+00	1.127000219258822789e+01	1.000000000000000000e+00
3.560000000000000000e+02	8.304672837782835870e+01	1.392800602712168612e+01	-5.148432592437508434e-03	9.969557832064172942e+01	2.325881216756577885e-01	0.000000000000000000e+00	6.267242073221567900e+00	1.000000000000000000e+00
3.560000000000000000e+02	1.167215897402537195e+01	6.794447865633017614e+00	-3.723622668915275817e-03	7.335661985185615208e+01	2.796379591464212000e-01	0.000000000000000000e+00	1.574506087507264240e+01	1.000000000000000000e+00
3.570000000000000000e+02	1.071106281365400719e+02	1.128518492059338563e+01	-4.866635714573201189e-03	9.448629661915475708e+01	3.126173535051937069e-01	0.000000000000000000e+00	1.897446596877228941e+01	1.000000000000000000e+00
3.600000000000000000e+02	8.823999888116107115e+01	2.037849748913824754e+01	7.182017546751254256e-03	-1.372883187768610469e+02	1.767361676057779274e-01	0.000000000000000000e+00	5.703191463500418834e+00	1.000000000000000000e+00
3.610000000000000000e+02	7.884146717539516658e+01	6.512028263861554755e+00	-3.206844298892337890e-03	6.380348311348161161e+01	3.374956285262497024e-01	0.000000000000000000e+00	7.212969101356336843e+00	1.000000000000000000e+00
3.640000000000000000e+02	8.292769743733374810e+01	1.830344417915939559e+01	-4.209825493117561046e-03	8.234453871924634427e+01	2.783676694060721601e-01	0.000000000000000000e+00	5.325737974691812759e+00	1.000000000000000000e+00
3.670000000000000000e+02	3.929098622214608838e+01	2.434890510565792709e+01	-4.261861214549044798e-03	8.330646822510563254e+01	2.043678433349026546e-01	0.000000000000000000e+00	1.756052763513774906e+01	1.000000000000000000e+00
3.680000000000000000e+02	6.595575957429311131e+01	1.830910812879346494e+01	-2.603270405261228632e-03	5.264584906367571904e+01	3.329879963482971217e-01	0.000000000000000000e+00	1.664238196721568741e+01	1.000000000000000000e+00
3.690000000000000000e+02	3.213635825682383995e+01	8.311965575240494175e+00	-4.357337397651541225e-03	8.507143573408970383e+01	3.176804811915744375e-01	0.000000000000000000e+00	5.364832506705743853e+00	1.000000000000000000e+00
3.690000000000000000e+02	8.643651820793947138e+01	8.725938296482981471e+00	-3.050164422118950211e-03	6.090710746428133859e+01	4.961805392341893661e-01	0.000000000000000000e+00	6.404746547387887290e+00	1.000000000000000000e+00
3.690000000000000000e+02	1.154934800152105510e+02	2.038343800445763065e+01	-2.976669861299483053e-03	5.954849102488974921e+01	3.319801445127119610e-01	0.000000000000000000e+00	2.280772055505421037e+01	1.000000000000000000e+00
3.720000000000000000e+02	2.678002961536304838e+01	8.613911447332528226e+00	-5.063878763090019948e-03	9.813252084694389055e+01	2.958618197581449616e-01	0.000000000000000000e+00	5.364832506705743853e+00	1.000000000000000000e+00
3.730000000000000000e+02	2.015717459960999847e+01	1.534082677601747946e+01	-4.815155146976994593e-03	9.353462965678968999e+01	2.550580345657169623e-01	0.000000000000000000e+00	9.439999915200312230e+00	1.000000000000000000e+00
3.740000000000000000e+02	9.497163089986533180e+01	1.043126106649843265e+01	-2.518440778602675217e-03	5.107769321594073375e+01	3.461344781753031841e-01	0.000000000000000000e+00	8.703808040955815173e+00	1.000000000000000000e+00
3.750000000000000000e+02	5.788567315136650393e+01	8.192355950076700921e+00	-4.963383288858192605e-03	9.627476699613579569e+01	1.700140412597176409e-01	0.000000000000000000e+00	1.551284115634454253e+01	1.000000000000000000e+00
3.760000000000000000e+02	1.165440045354839924e+02	1.125829983885524577e+01	-3.039896213555115696e-03	6.071728992129069979e+01	3.234349236688776053e-01	0.000000000000000000e+00	2.158822126544279740e+01	1.000000000000000000e+00
3.770000000000000000e+02	4.279171729959477943e+01	2.476896331346737412e+01	-5.104183907261018033e-03	9.887759954191395195e+01	2.329477554168952746e-01	0.000000000000000000e+00	1.456351530604765721e+01	1.000000000000000000e+00
3.800000000000000000e+02	7.668064734353973222e+01	1.185566560274439318e+01	-6.807206250351721666e-03	1.303595776117979028e+02	1.607431597635230469e-01	0.000000000000000000e+00	1.225085117510056243e+01	1.000000000000000000e+00
3.820000000000000000e+02	3.397418413043217100e+01	1.317814423627521947e+01	-5.550900217271534202e-03	1.071355728634427749e+02	1.539663364249032051e-01	0.000000000000000000e+00	1.456351530604765721e+01	1.000000000000000000e+00
3.840000000000000000e+02	1.081300894648032056e+02	1.012669455190824763e+01	-5.787492708391856443e-03	1.115092087391950457e+02	1.812869686783988854e-01	0.000000000000000000e+00	8.461603429705977675e+00	1.000000000000000000e+00
3.870000000000000000e+02	1.148365702634085608e+02	1.528633096347346942e+01	-5.414949781949114464e-03	1.046224005373274792e+02	2.215494853746656778e-01	0.000000000000000000e+00	8.461603429705977675e+00	1.000000000000000000e+00
3.900000000000000000e+02	4.699330865967947091e+01	1.011969776028869461e+01	-4.984272874037395072e-03	9.666093072743899484e+01	1.704669473824417247e-01	0.000000000000000000e+00	8.511277303531436189e+00	1.000000000000000000e+00
3.900000000000000000e+02	6.990379640046282361e+01	1.400608807333558481e+01	-6.206326676687132400e-03	1.192517506138157017e+02	1.638751138568939059e-01	0.000000000000000000e+00	6.079362297643712942e+00	1.000000000000000000e+00
3.910000000000000000e+02	6.529796982649452275e+01	2.348572946601884581e+01	-5.140422929516444243e-03	9.954751212911398284e+01	1.918653437135231510e-01	0.000000000000000000e+00	1.053931873335968561e+01	1.000000000000000000e+00
3.920000000000000000e+02	8.585807445823125761e+01	2.037522606474208331e+01	-6.390444002409293583e-03	1.226553334465290277e+02	1.434106261081993239e-01	0.000000000000000000e+00	7.091711883807906069e+00	1.000000000000000000e+00
3.930000000000000000e+02	1.284678138904105182e+01	1.454014971428582648e+01	-5.376736945614224959e-03	1.039160001308009385e+02	1.966084598110038328e-01	0.000000000000000000e+00	7.492088138966066957e+00	1.000000000000000000e+00
3.930000000000000000e+02	3.961809850789554588e+01	1.436800525323605626e+01	-5.406363300235319212e-03	1.044636713050846595e+02	1.447936578826126697e-01	0.000000000000000000e+00	8.511277303531436189e+00	1.000000000000000000e+00
3.940000000000000000e+02	7.099431387664613169e+01	8.025334142588171460e+00	-7.028567943151133035e-03	1.344516577812077855e+02	1.595790040674116561e-01	0.000000000000000000e+00	6.079362297643712942e+00	1.000000000000000000e+00
3.940000000000000000e+02	3.479956494530249955e+01	5.438954643582540882e+00	-2.903087337960019287e-03	5.818824851515518759e+01	3.405680084957156684e-01	0.000000000000000000e+00	1.014624119975419525e+01	1.000000000000000000e+00
3.950000000000000000e+02	6.313418853977981193e+00	1.820710467275890210e+01	-5.799160818699385447e-03	1.117249047894018616e+02	2.213190655009710239e-01	0.000000000000000000e+00	7.492088138966066957e+00	1.000000000000000000e+00
3.950000000000000000e+02	9.083991481471468887e+01	2.542236823684852354e+01	-6.620940190592616847e-03	1.269162733989725922e+02	2.038472144009215725e-01	0.000000000000000000e+00	7.091711883807906069e+00	1.000000000000000000e+00
3.960000000000000000e+02	2.682210180087326279e+01	1.969122087928065312e+01	-7.920813933520872221e-03	1.509456684533073201e+02	1.506216954521482077e-01	0.000000000000000000e+00	1.338608168357222716e+01	1.000000000000000000e+00
3.970000000000000000e+02	8.461120219461537317e+01	9.679763720707574848e+00	-5.080518579092535222e-03	9.844012357723302387e+01	1.987725497120245155e-01	0.000000000000000000e+00	1.050742775037232768e+01	1.000000000000000000e+00
3.970000000000000000e+02	1.019887140440577582e+02	1.185260934705715030e+01	-3.854402332763434257e-03	7.577420557876006058e+01	3.833687979283054714e-01	0.000000000000000000e+00	6.481025303738451981e+00	1.000000000000000000e+00
3.990000000000000000e+02	1.046961833930293864e+02	5.964205597985824170e+00	-5.998169435083540620e-03	1.154037672084078565e+02	1.923830608768241079e-01	0.000000000000000000e+00	6.481025303738451981e+00	1.000000000000000000e+00
3.990000000000000000e+02	4.530232341203767987e+01	1.337507954004943933e+01	-5.026099675386661546e-03	9.743413869394238702e+01	1.885021229811059129e-01	0.000000000000000000e+00	6.146293325864162327e+00	1.000000000000000000e+00
4.000000000000000000e+02	9.406569870168222280e+01	1.426436116510279994e+01	-3.396604801032643978e-03	6.731138539741137095e+01	2.899200500939899117e-01	0.000000000000000000e+00	8.281951397307558693e+00	1.000000000000000000e+00
4.010000000000000000e+02	4.480921912818018171e+01	7.248598509898139142e+00	-2.334118058336189221e-03	4.767031347089307758e+01	4.755681011079773146e-01	0.000000000000000000e+00	6.146293325864162327e+00	1.000000000000000000e+00
4.010000000000000000e+02	1.349493006958702779e+01	2.094568350689173997e+01	-5.559747869669685524e-03	1.072991300826998327e+02	2.421179500946908369e-01	0.000000000000000000e+00	1.338608168357222716e+01	1.000000000000000000e+00
4.030000000000000000e+02	1.069742206566626948e+02	2.306782546481250407e+01	-4.189834176449984751e-03	8.197498033061442868e+01	3.191798509161072328e-01	0.000000000000000000e+00	1.323695377131146067e+01	1.000000000000000000e+00
4.030000000000000000e+02	1.178287228879344610e+02	1.549176273703939266e+01	-2.667068334165871493e-03	5.382521409480908403e+01	3.438992022066914567e-01	0.000000000000000000e+00	1.323695377131146067e+01	1.000000000000000000e+00
4.040000000000000000e+02	7.363331638442627991e+01	2.459998560897812325e+01	-5.193152398307447279e-03	1.005222662107911020e+02	1.667368054408896461e-01	0.000000000000000000e+00	1.428312855968527728e+01	1.000000000000000000e+00
4.050000000000000000e+02	9.782123023520665583e+01	6.243041144998103142e+00	-7.598894506451184076e-03	1.449946834974171850e+02	1.750287352484163339e-01	0.000000000000000000e+00	8.856951618035902030e+00	1.000000000000000000e+00
4.070000000000000000e+02	1.310988923375368209e+01	1.762247319793005573e+01	-3.344143037476852293e-03	6.634158010009889495e+01	2.941308246456604270e-01	0.000000000000000000e+00	7.736379041603305140e+00	1.000000000000000000e+00
4.090000000000000000e+02	6.206097526083175353e+01	1.622808723574997103e+01	-5.028766256712808615e-03	9.748343297077434499e+01	1.929553324217020416e-01	0.000000000000000000e+00	1.237641947571949430e+01	1.000000000000000000e+00
4.100000000000000000e+02	8.104427334672837446e+01	6.095232711932374592e+00	-5.109648664028678018e-03	9.897862073721105958e+01	2.599763098719649612e-01	0.000000000000000000e+00	9.441102669975583339e+00	1.000000000000000000e+00
4.100000000000000000e+02	4.706191964027274821e+01	1.398184289138780123e+01	-2.706971983058692466e-03	5.456287076998356156e+01	3.211541181728306826e-01	0.000000000000000000e+00	1.516632068641573028e+01	1.000000000000000000e+00
4.100000000000000000e+02	8.967848956615195988e+00	1.108832726920138967e+01	-2.273655323403973166e-03	4.655260265347261139e+01	4.897901875120550530e-01	0.000000000000000000e+00	7.736379041603305140e+00	1.000000000000000000e+00
4.110000000000000000e+02	7.202556613358001414e+01	8.887604432983462033e+00	-4.670795365183277002e-03	9.086600261085493457e+01	1.771555819843259050e-01	0.000000000000000000e+00	9.441102669975583339e+00	1.000000000000000000e+00
4.110000000000000000e+02	9.208779057037941129e+01	2.196945088752696051e+01	-6.094291649968096650e-03	1.171806772256495321e+02	2.038346878953677388e-01	0.000000000000000000e+00	1.480817628641373318e+01	1.000000000000000000e+00
4.120000000000000000e+02	1.024434122035353170e+02	1.138440551585190796e+01	-5.901321207213413265e-03	1.136134361547464664e+02	1.218340571429148422e-01	0.000000000000000000e+00	1.480817628641373318e+01	1.000000000000000000e+00
4.130000000000000000e+02	2.047594043498435923e+01	1.503487060110345652e+01	-4.730997584964412653e-03	9.197889755941351098e+01	2.867491347169829341e-01	0.000000000000000000e+00	1.216599250965960444e+01	1.000000000000000000e+00
4.160000000000000000e+02	9.341764147536036234e+00	2.119202205253813176e+01	-2.718015059813072738e-03	5.476701248404616251e+01	3.623099072993798409e-01	0.000000000000000000e+00	1.272322268907844922e+01	1.000000000000000000e+00
4.190000000000000000e+02	8.956284099928228670e+01	1.449738880949903574e+01	-6.102790970303851453e-03	1.173377951974158577e+02	1.685899582886944970e-01	0.000000000000000000e+00	6.745916521793760445e+00	1.000000000000000000e+00
4.190000000000000000e+02	1.131823293152297651e+02	1.796941867742999577e+01	-2.036307758323114159e-03	4.216500852170378977e+01	4.772021093721502405e-01	0.000000000000000000e+00	2.387331606021635366e+01	1.000000000000000000e+00
4.200000000000000000e+02	2.224543603289707860e+01	2.539722985162251589e+01	-5.950003075762596433e-03	1.145133665193034744e+02	2.195806801173334488e-01	0.000000000000000000e+00	6.676351656733710449e+00	1.000000000000000000e+00
4.210000000000000000e+02	2.890612790260053444e+01	2.494022300130487935e+01	-6.122955110684104481e-03	1.177105483957662244e+02	2.139651280529386579e-01	0.000000000000000000e+00	6.676351656733710449e+00	1.000000000000000000e+00
4.230000000000000000e+02	8.145253550642349794e+00	2.512366631717596022e+01	-3.331184639020614690e-03	6.610203185360923328e+01	2.640057965137309060e-01	0.000000000000000000e+00	1.410283599281584266e+01	1.000000000000000000e+00
4.240000000000000000e+02	7.211307876186607757e+01	1.289978343730270005e+01	-2.291240322411575679e-03	4.687767798519818285e+01	3.739614807805330399e-01	0.000000000000000000e+00	7.554662122378795530e+00	1.000000000000000000e+00
4.250000000000000000e+02	3.126387590560531748e+01	1.639946675480373273e+01	-5.421145096003043666e-03	1.047369267747389472e+02	2.314155662316257356e-01	0.000000000000000000e+00	7.354296273569890907e+00	1.000000000000000000e+00
4.250000000000000000e+02	6.052008794394687641e+00	7.933029992300880018e+00	-6.223818020862904171e-03	1.195750946474324792e+02	2.002819548538306016e-01	0.000000000000000000e+00	1.731761100335935311e+01	1.000000000000000000e+00
4.250000000000000000e+02	3.705691179056786666e+01	2.093007476201205463e+01	-4.709723727010981659e-03	9.158563018258259092e+01	3.531218089468142196e-01	0.000000000000000000e+00	7.354296273569890907e+00	1.000000000000000000e+00
4.310000000000000000e+02	4.971738269526117193e+01	2.110352233069503924e+01	-2.496290607120415974e-03	5.066822635505204175e+01	4.374757330176732850e-01	0.000000000000000000e+00	1.245444599583341194e+01	1.000000000000000000e+00
4.320000000000000000e+02	1.077138739256081976e+02	6.275319565915883580e+00	-6.448652988776790509e-03	1.237313815910096082e+02	2.700112761315393017e-01	0.000000000000000000e+00	2.366289386726291966e+01	1.000000000000000000e+00
4.330000000000000000e+02	6.117254893247926617e+01	1.621553792597057608e+01	-3.402037805037558000e-03	6.741181961286967805e+01	2.780244763756082316e-01	0.000000000000000000e+00	7.990129526069854826e+00	1.000000000000000000e+00
4.350000000000000000e+02	8.113742340898720329e+01	2.449952706592314300e+01	-4.685066131741836941e-03	9.112981122244464416e+01	3.871449465718584948e-01	0.000000000000000000e+00	8.452580570458913201e+00	1.000000000000000000e+00
4.350000000000000000e+02	8.763308202202438224e+01	1.879308065559608565e+01	-5.378212265056313106e-03	1.039432728054727164e+02	2.173837519138338559e-01	0.000000000000000000e+00	8.646219488947677334e+00	1.000000000000000000e+00
4.350000000000000000e+02	6.239263238236708276e+01	2.436467154624846998e+01	-4.850716475962453186e-03	9.419201444319499217e+01	2.370153334347441243e-01	0.000000000000000000e+00	8.239962523327012178e+00	1.000000000000000000e+00
4.360000000000000000e+02	7.420504009878501961e+01	1.966339431955133321e+01	-5.679026051465360832e-03	1.095041000402238041e+02	1.841041383902242146e-01	0.000000000000000000e+00	8.452580570458913201e+00	1.000000000000000000e+00
4.360000000000000000e+02	5.816860137993676005e+01	8.811588375565253983e+00	-5.800626994816446801e-03	1.117520084410663088e+02	1.848376913545783928e-01	0.000000000000000000e+00	7.990129526069854826e+00	1.000000000000000000e+00
4.370000000000000000e+02	3.132178943961584494e+01	2.407595774629128726e+01	-5.583357144280972316e-03	1.077355698443822831e+02	1.632272440588612428e-01	0.000000000000000000e+00	1.277711998425173334e+01	1.000000000000000000e+00
4.380000000000000000e+02	4.304741798261396468e+01	1.900009029691942786e+01	-6.036739656348404613e-03	1.161167742132410012e+02	1.477262936213936673e-01	0.000000000000000000e+00	1.169118773451922699e+01	1.000000000000000000e+00
4.390000000000000000e+02	1.306513164126147863e+01	2.306692659824172864e+01	-2.543452592531792594e-03	5.154006024289086696e+01	3.956785923765865354e-01	0.000000000000000000e+00	1.828452071627658526e+01	1.000000000000000000e+00
4.430000000000000000e+02	2.487219692103006707e+01	6.001718919545598219e+00	-9.950723652709788855e-03	1.884704687136325560e+02	7.486755176546577850e-02	0.000000000000000000e+00	5.740014286713389424e+00	1.000000000000000000e+00
4.430000000000000000e+02	3.310212572464966740e+01	2.514622994286371949e+01	-4.856517868938066765e-03	9.429925867705605924e+01	2.027401805205030216e-01	0.000000000000000000e+00	8.987565931333444169e+00	1.000000000000000000e+00
4.440000000000000000e+02	5.149040190987108190e+01	2.470510090930687142e+01	-5.707329739226077621e-03	1.100273204671282485e+02	1.996599771264879752e-01	0.000000000000000000e+00	6.612096503705597428e+00	1.000000000000000000e+00
4.450000000000000000e+02	1.162816188461216171e+02	1.442797383469789985e+01	-2.676518288066537330e-03	5.399990542676322747e+01	3.245834826988898136e-01	0.000000000000000000e+00	1.132787629263459372e+01	1.000000000000000000e+00
4.450000000000000000e+02	8.304139894964175994e+01	2.528078406325812466e+01	-4.912428746353158029e-03	9.533282410489151459e+01	1.974289196486658238e-01	0.000000000000000000e+00	8.286735172997953924e+00	1.000000000000000000e+00
4.450000000000000000e+02	6.700425220672670434e+00	2.242244790458443759e+01	-2.383607455845339600e-03	4.858517177172269896e+01	3.920960123682156739e-01	0.000000000000000000e+00	6.542921767824696921e+00	1.000000000000000000e+00
4.460000000000000000e+02	9.160365583294660041e+01	1.581219670009104661e+01	-2.274599455895680994e-03	4.657005583517607050e+01	4.071010073452644429e-01	0.000000000000000000e+00	8.193936530991486222e+00	1.000000000000000000e+00
4.460000000000000000e+02	4.053798151857720455e+01	2.009802333239501948e+01	2.588779785598927744e-03	-5.237797625961157877e+01	3.326642454186182762e-01	0.000000000000000000e+00	8.987565931333444169e+00	1.000000000000000000e+00
4.480000000000000000e+02	4.481053956312753428e+01	6.690072089994294480e+00	-7.383417850278681423e-03	1.410113937938402842e+02	1.271836247499331662e-01	0.000000000000000000e+00	1.293729793304365572e+01	1.000000000000000000e+00
4.480000000000000000e+02	1.914028570372665428e+01	5.696829089237768429e+00	-3.202489797509612806e-03	6.372298603862383715e+01	3.402019801119546827e-01	0.000000000000000000e+00	5.740014286713389424e+00	1.000000000000000000e+00
4.490000000000000000e+02	5.585975331368884156e+01	1.974238104170689212e+01	-2.590741695096250227e-03	5.241424401148247370e+01	3.540265379357034892e-01	0.000000000000000000e+00	6.612096503705597428e+00	1.000000000000000000e+00
4.500000000000000000e+02	5.770949648072738825e+01	1.322954979313652757e+01	-2.341289256307601749e-03	4.780287984513164901e+01	3.615569366092772352e-01	0.000000000000000000e+00	6.770415102219391024e+00	1.000000000000000000e+00
4.500000000000000000e+02	1.265915553598948229e+01	1.971997527952444074e+01	-6.186842064184026706e-03	1.188915591307082451e+02	1.592438158401003889e-01	0.000000000000000000e+00	6.542921767824696921e+00	1.000000000000000000e+00
4.500000000000000000e+02	9.122817042154292722e+01	2.399752543996092413e+01	-6.199100567586671162e-03	1.191181691554430273e+02	2.560316279813790175e-01	0.000000000000000000e+00	6.567045075617295780e+00	1.000000000000000000e+00
4.520000000000000000e+02	9.658599638362619544e+01	2.020018663690214566e+01	-5.773934797350834328e-03	1.112585779357892193e+02	2.639234543730828442e-01	0.000000000000000000e+00	6.567045075617295780e+00	1.000000000000000000e+00
4.530000000000000000e+02	7.407772999730275387e+01	1.965856823458656066e+01	-2.414826477560211120e-03	4.916228490296155940e+01	3.534788919960463183e-01	0.000000000000000000e+00	7.757786025272467967e+00	1.000000000000000000e+00
4.550000000000000000e+02	7.200837460827273162e+01	1.218187028109096737e+01	-5.435787175852651969e-03	1.050075994635577530e+02	1.334535239330991718e-01	0.000000000000000000e+00	7.757786025272467967e+00	1.000000000000000000e+00
4.550000000000000000e+02	2.453015554374640317e+01	1.921511295161588606e+01	-5.576472353310771984e-03	1.076082979743337660e+02	1.550945767674065667e-01	0.000000000000000000e+00	7.017528340058173164e+00	1.000000000000000000e+00
4.550000000000000000e+02	4.082441168674181853e+01	2.378781280870456172e+01	-5.059828310994542340e-03	9.805764441061275249e+01	4.681926752471305964e-01	0.000000000000000000e+00	5.924094343603872659e+00	1.000000000000000000e+00
4.560000000000000000e+02	2.480050211205547583e+01	1.220279402443330063e+01	-3.125315486902318415e-03	6.229634594552445748e+01	3.116792818825777633e-01	0.000000000000000000e+00	7.017528340058173164e+00	1.000000000000000000e+00
4.560000000000000000e+02	1.076612997768351221e+02	1.708649749504898097e+01	-3.403537047515170499e-03	6.743953452747025779e+01	2.768972386534296337e-01	0.000000000000000000e+00	1.150466884893778463e+01	1.000000000000000000e+00
4.620000000000000000e+02	1.155090084988917738e+02	1.005290220086492070e+01	-6.190206791468472539e-03	1.189537592956149723e+02	1.548140026022968296e-01	0.000000000000000000e+00	9.668758133602345595e+00	1.000000000000000000e+00
4.620000000000000000e+02	6.102351369517969459e+01	1.165940547320032827e+01	-2.956323719896312117e-03	5.917237336556478766e+01	3.359608748551606849e-01	0.000000000000000000e+00	7.121892940670698557e+00	1.000000000000000000e+00
4.620000000000000000e+02	6.789489214427744912e+01	2.044251566579210433e+01	-5.335966798307555624e-03	1.031623254132484249e+02	1.535068023873690235e-01	0.000000000000000000e+00	4.718595240884334352e+00	1.000000000000000000e+00
4.660000000000000000e+02	2.641949679320819300e+01	2.089741572780557632e+01	-5.408482369826331064e-03	1.045028443098684363e+02	2.064777662672827585e-01	0.000000000000000000e+00	1.527140740616105141e+01	1.000000000000000000e+00
4.670000000000000000e+02	9.725253426344544039e+01	1.399453342274393819e+01	-5.021229542582124512e-03	9.734410968476825587e+01	1.456946392227354004e-01	0.000000000000000000e+00	1.012137478843654748e+01	1.000000000000000000e+00
4.670000000000000000e+02	6.780662080591991980e+01	1.572474614851798691e+01	-5.637876650959243105e-03	1.087434144687289432e+02	1.872507256668956011e-01	0.000000000000000000e+00	4.718595240884334352e+00	1.000000000000000000e+00
4.690000000000000000e+02	1.150119208644001532e+02	1.761557699721016235e+01	-3.074033317928850668e-03	6.134834656926917518e+01	2.682465341727375829e-01	0.000000000000000000e+00	1.267713051099976695e+01	1.000000000000000000e+00
4.700000000000000000e+02	1.114819043301683621e+01	2.095296946872036514e+01	-4.501011306650632045e-03	8.772738377298338719e+01	3.724472829372176275e-01	0.000000000000000000e+00	5.450363178176929502e+00	1.000000000000000000e+00
4.710000000000000000e+02	8.690145542757244357e+01	1.761423194500705591e+01	-5.963477684427316051e-03	1.147624573995282731e+02	1.344717054913486809e-01	0.000000000000000000e+00	9.661083160033168582e+00	1.000000000000000000e+00
4.710000000000000000e+02	8.148035443772290876e+01	2.561099328213153470e+01	-2.795035720072204088e-03	5.619081220519686326e+01	4.815559844644800025e-01	0.000000000000000000e+00	9.661083160033168582e+00	1.000000000000000000e+00
4.720000000000000000e+02	1.657770536867753819e+01	2.047670658179310621e+01	-5.321725778851117521e-03	1.028990667049646959e+02	2.245760792798072725e-01	0.000000000000000000e+00	5.450363178176929502e+00	1.000000000000000000e+00
4.750000000000000000e+02	4.436663627373643237e+01	8.824269673523767565e+00	-5.083916221402135296e-03	9.850293220749797740e+01	2.155030686938331774e-01	0.000000000000000000e+00	1.167566622925727415e+01	1.000000000000000000e+00
4.760000000000000000e+02	5.939314151014091436e+00	1.498873961941102806e+01	-4.295319594412621254e-03	8.392497800883948855e+01	3.108527292365200756e-01	0.000000000000000000e+00	1.197051164655278832e+01	1.000000000000000000e+00
4.770000000000000000e+02	1.055020290753704586e+02	7.628791298591077741e+00	-5.614739228660113948e-03	1.083156973431315890e+02	1.542985052684183733e-01	0.000000000000000000e+00	2.093734136021021541e+01	1.000000000000000000e+00
4.770000000000000000e+02	3.885706618667749979e+01	1.911823972170266117e+01	-2.418165902969823811e-03	4.922401733879129182e+01	4.828720084575345295e-01	0.000000000000000000e+00	9.106247159343427100e+00	1.000000000000000000e+00
4.790000000000000000e+02	3.150686705479661143e+01	1.374252488098169067e+01	-5.790932132220382583e-03	1.115727897403381093e+02	1.499403204360774122e-01	0.000000000000000000e+00	5.185861978705405662e+00	1.000000000000000000e+00
4.810000000000000000e+02	1.188299284989402906e+02	2.377621710548600475e+01	-6.168596112348195999e-03	1.185542654610801065e+02	1.621839312536479394e-01	0.000000000000000000e+00	2.093734136021021541e+01	1.000000000000000000e+00
4.810000000000000000e+02	5.719083211678643863e+01	2.434671175484248096e+01	-2.675427503431099079e-03	5.397974124153620323e+01	4.273247181255805938e-01	0.000000000000000000e+00	1.107388726198129447e+01	1.000000000000000000e+00
4.830000000000000000e+02	3.556990593692509606e+01	1.051996696769379191e+01	-4.736919254213909497e-03	9.208836521390794871e+01	2.126660554302758355e-01	0.000000000000000000e+00	5.185861978705405662e+00	1.000000000000000000e+00
4.840000000000000000e+02	6.432189710377311087e+01	9.430674119973739167e+00	-6.364097913618148999e-03	1.221683010873147879e+02	2.761230665171245935e-01	0.000000000000000000e+00	5.461611620142487133e+00	1.000000000000000000e+00
4.840000000000000000e+02	7.593197537696549659e+01	9.142017549992866421e+00	-2.714373820185049177e-03	5.469970072705031328e+01	4.144985714373401464e-01	0.000000000000000000e+00	6.557882738133749001e+00	1.000000000000000000e+00
4.850000000000000000e+02	4.618536138344308029e+01	1.522655534159427582e+01	-3.392962091039238015e-03	6.724404645932132496e+01	1.912778823106692228e-01	0.000000000000000000e+00	1.161205702958539199e+01	1.000000000000000000e+00
4.860000000000000000e+02	6.208874149127518649e+01	1.441487089574859404e+01	-5.634955113985414508e-03	1.086894070957114451e+02	3.043800623782444426e-01	0.000000000000000000e+00	5.461611620142487133e+00	1.000000000000000000e+00
4.870000000000000000e+02	7.379361293080962980e+01	1.534147172402971471e+01	-3.873920261911694904e-03	7.613501295155114690e+01	2.896138232574746452e-01	0.000000000000000000e+00	6.557882738133749001e+00	1.000000000000000000e+00
4.900000000000000000e+02	6.650187662527733323e+01	2.413585867250618833e+01	-4.631631734422578077e-03	9.014202587047479653e+01	2.666405380314587070e-01	0.000000000000000000e+00	9.859279432670005505e+00	1.000000000000000000e+00
4.930000000000000000e+02	4.961246414149216832e+01	1.825837765565965753e+01	-5.009931201226017206e-03	9.713524916321250657e+01	3.928512175576763799e-01	0.000000000000000000e+00	5.232439288855368353e+00	1.000000000000000000e+00
4.940000000000000000e+02	5.399553125250593411e+01	1.540055617559714030e+01	-5.482850422057291076e-03	1.058776080638107828e+02	3.184293907381752220e-01	0.000000000000000000e+00	5.232439288855368353e+00	1.000000000000000000e+00
4.940000000000000000e+02	7.511848855197951025e+01	1.934426292201934316e+01	-5.645888071404539348e-03	1.088915131497537061e+02	1.308971194966176421e-01	0.000000000000000000e+00	9.859279432670005505e+00	1.000000000000000000e+00
4.960000000000000000e+02	1.814721366268630831e+01	6.558235202649793649e+00	-4.463912544482517668e-03	8.704157808068883639e+01	1.860281452958552073e-01	0.000000000000000000e+00	1.551408384831500697e+01	1.000000000000000000e+00
4.960000000000000000e+02	9.539647739522210657e+01	6.565864673528277962e+00	-6.640609158826397788e-03	1.272798728720537014e+02	1.677637626604634447e-01	0.000000000000000000e+00	6.849787565595704564e+00	1.000000000000000000e+00
4.970000000000000000e+02	2.585386344633870337e+01	2.185722072631681456e+01	-4.654643685806045608e-03	9.056742354757442115e+01	1.799813656327766687e-01	0.000000000000000000e+00	1.347433471754480117e+01	1.000000000000000000e+00
4.980000000000000000e+02	1.213590467478400114e+02	1.298443170643793820e+01	-6.809823229549618467e-03	1.304079549463946819e+02	2.751830977409186474e-01	0.000000000000000000e+00	2.082722005688687261e+01	1.000000000000000000e+00
4.990000000000000000e+02	4.688712448165562563e+01	1.912853081339889627e+01	-2.151657095007783720e-03	4.429735006297329392e+01	3.855205390862304071e-01	0.000000000000000000e+00	8.026658191300017009e+00	1.000000000000000000e+00
5.000000000000000000e+02	1.006277545962548032e+02	1.098777925205023820e+01	-6.626906701258598181e-03	1.270265699894443685e+02	1.710337913500518114e-01	0.000000000000000000e+00	6.849787565595704564e+00	1.000000000000000000e+00
5.040000000000000000e+02	2.529101588531690581e+01	1.135724006240809203e+01	-2.974494600297751448e-03	5.950827926875476237e+01	3.374435044214926238e-01	0.000000000000000000e+00	1.084717329261750685e+01	1.000000000000000000e+00
5.050000000000000000e+02	3.441276627879975081e+01	1.974505451821278257e+01	-5.300369086034998657e-03	1.025042680473839170e+02	1.649331334670146587e-01	0.000000000000000000e+00	8.591659185403299759e+00	1.000000000000000000e+00
5.050000000000000000e+02	8.895385781127990299e+01	2.139353470112091316e+01	-4.827294317037476336e-03	9.375903369187541614e+01	3.547771135596101688e-01	0.000000000000000000e+00	1.563840185607568323e+01	1.000000000000000000e+00
5.070000000000000000e+02	2.601581330226731836e+01	2.295663556672738181e+01	-2.758120930848095408e-03	5.550840742670249028e+01	3.778604880948346345e-01	0.000000000000000000e+00	8.990165299997270765e+00	1.000000000000000000e+00
5.070000000000000000e+02	1.464192454672495636e+01	9.293742521241529886e+00	-4.837883356489211702e-03	9.395478209714627837e+01	2.029951386428514581e-01	0.000000000000000000e+00	8.701915609918630778e+00	1.000000000000000000e+00
5.080000000000000000e+02	7.525148268678707097e+01	1.117433118622091115e+01	-5.336569506422142277e-03	1.031734670425540799e+02	1.361445815508462998e-01	0.000000000000000000e+00	7.970113479562500380e+00	1.000000000000000000e+00
5.080000000000000000e+02	7.348016848698961212e+01	1.894511974869639204e+01	-5.721648205435079723e-03	1.102920108518522113e+02	1.819872922995710018e-01	0.000000000000000000e+00	7.970113479562500380e+00	1.000000000000000000e+00
5.080000000000000000e+02	1.068788583165199668e+02	1.896306431806683435e+01	-6.513838061034862154e-03	1.249363892784531487e+02	1.256744109697445211e-01	0.000000000000000000e+00	1.808902510904773919e+01	1.000000000000000000e+00
5.090000000000000000e+02	6.804045750918655600e+00	1.307408526554336348e+01	-3.730947820568124382e-03	7.349203220544572446e+01	4.507864325666228744e-01	0.000000000000000000e+00	8.701915609918630778e+00	1.000000000000000000e+00
5.100000000000000000e+02	1.209502625349212792e+02	7.224060822957503625e+00	-5.523528020599424715e-03	1.066295719299541389e+02	3.757635833887452703e-01	0.000000000000000000e+00	1.832508171157311239e+01	1.000000000000000000e+00
5.110000000000000000e+02	6.216322501184928484e+01	1.479660158374344014e+01	-4.957946901855835205e-03	9.617427024277141356e+01	2.241841175572325540e-01	0.000000000000000000e+00	1.205335690106560520e+01	1.000000000000000000e+00
5.130000000000000000e+02	2.264181758221448959e+01	1.045243252608529794e+01	-2.556884170026261886e-03	5.178835565125140761e+01	4.136647625929279481e-01	0.000000000000000000e+00	1.273252741680636291e+01	1.000000000000000000e+00
5.140000000000000000e+02	4.609657295621275352e+01	2.106688617054226498e+01	-2.647811825397793431e-03	5.346923932489564635e+01	3.155833153273704950e-01	0.000000000000000000e+00	5.771176944268715303e+00	1.000000000000000000e+00
5.160000000000000000e+02	8.427929894442452508e+01	1.747365158780706196e+01	-5.821732876583716673e-03	1.121421706192893453e+02	1.497244399598918196e-01	0.000000000000000000e+00	1.895023106600732632e+01	1.000000000000000000e+00
5.160000000000000000e+02	1.152165031615579949e+02	1.225850486346086932e+01	-6.381675868545553902e-03	1.224932462025583533e+02	1.388751714166522877e-01	0.000000000000000000e+00	9.724678221130202971e+00	1.000000000000000000e+00
5.170000000000000000e+02	1.076943106520583342e+02	6.095227622045285010e+00	-6.035684522550392207e-03	1.160972690674485222e+02	2.789830041347268752e-01	0.000000000000000000e+00	5.698335733063353281e+00	1.000000000000000000e+00
5.170000000000000000e+02	1.001705314998767271e+01	8.799381573904321741e+00	-6.924943559115727919e-03	1.325360630745715298e+02	2.034350922573937570e-01	0.000000000000000000e+00	6.059162727119647762e+00	1.000000000000000000e+00
5.170000000000000000e+02	5.402892159111740966e+01	1.108001089245602877e+01	-5.386957678426758725e-03	1.041049400396446316e+02	1.762154286579793450e-01	0.000000000000000000e+00	9.222155753922450572e+00	1.000000000000000000e+00
5.190000000000000000e+02	1.020801480603401359e+02	7.071039345923753494e+00	-5.443926261610662794e-03	1.051580581585843674e+02	3.348849333387293736e-01	0.000000000000000000e+00	5.698335733063353281e+00	1.000000000000000000e+00
5.200000000000000000e+02	4.150765359012107325e+01	1.376185451442251129e+01	-4.845753093941533758e-03	9.410026163409710875e+01	1.736907960904231496e-01	0.000000000000000000e+00	1.280525039058030679e+01	1.000000000000000000e+00
5.200000000000000000e+02	1.023831862727688389e+02	2.307369811062125819e+01	-5.666517293142566032e-03	1.092728638166960451e+02	1.394455497175075553e-01	0.000000000000000000e+00	1.600552778566023449e+01	1.000000000000000000e+00
5.200000000000000000e+02	1.479944830203637807e+01	1.251988551334277489e+01	-7.500370836972243375e-03	1.431733803216341983e+02	1.426360738866603306e-01	0.000000000000000000e+00	4.015832610660238444e+00	1.000000000000000000e+00
5.210000000000000000e+02	5.577311362490693369e+01	2.013572460805405129e+01	-7.671592433720050841e-03	1.463385734124789792e+02	1.553081902217132715e-01	0.000000000000000000e+00	6.185245683769998948e+00	1.000000000000000000e+00
5.220000000000000000e+02	1.916163424808526727e+01	2.136183591090622258e+01	-4.972012766097240813e-03	9.643429104131141116e+01	2.244527058352887572e-01	0.000000000000000000e+00	6.008415628450635815e+00	1.000000000000000000e+00
5.220000000000000000e+02	9.543997029476841476e+01	7.111403022137388064e+00	-6.661553257637569878e-03	1.276670443393817038e+02	1.329953961982547339e-01	0.000000000000000000e+00	4.566531263666721685e+00	1.000000000000000000e+00
5.230000000000000000e+02	8.165540255531190894e+01	2.251742992524012976e+01	-5.551334569917140173e-03	1.071436022827390246e+02	1.740645945522729665e-01	0.000000000000000000e+00	1.251015689044950463e+01	1.000000000000000000e+00
5.250000000000000000e+02	1.573743604295217935e+01	1.642463781723272831e+01	-3.747420370488972405e-03	7.379654286407988195e+01	4.242838920572735706e-01	0.000000000000000000e+00	4.015832610660238444e+00	1.000000000000000000e+00
5.260000000000000000e+02	9.364125974683044262e+01	1.893368149542747503e+01	-5.971345972307474416e-03	1.149079101397672247e+02	1.149821867749606374e-01	0.000000000000000000e+00	1.002060438005363707e+01	1.000000000000000000e+00
5.270000000000000000e+02	1.053700799287367431e+02	1.252736442611174184e+01	-4.993208107772615333e-03	9.682610697051222814e+01	1.788775747120933124e-01	0.000000000000000000e+00	1.078919120197576831e+01	1.000000000000000000e+00
5.270000000000000000e+02	9.090464836907322876e+01	6.578427588975507945e+00	-5.757589148064524640e-03	1.109564131553579074e+02	1.374642928236593509e-01	0.000000000000000000e+00	4.566531263666721685e+00	1.000000000000000000e+00
5.280000000000000000e+02	1.199276982013353035e+02	1.408228054089469694e+01	-5.845556048508661513e-03	1.125825644750358663e+02	1.578418169234350188e-01	0.000000000000000000e+00	1.464042396567487359e+01	1.000000000000000000e+00
5.290000000000000000e+02	3.831510902199656954e+01	1.483312665488701931e+01	-7.602253266246083128e-03	1.450567733476378862e+02	1.094813736476519805e-01	0.000000000000000000e+00	1.151156578063244140e+01	1.000000000000000000e+00
5.300000000000000000e+02	5.962474001563354165e+01	6.259093490719995323e+00	-5.987755568652088078e-03	1.152112570420275972e+02	1.331253253400360714e-01	0.000000000000000000e+00	1.323934216434795808e+01	1.000000000000000000e+00
5.300000000000000000e+02	6.090927311820011170e+01	1.943597307782605554e+01	-4.963445112237997031e-03	9.627590985976004845e+01	1.425422202925276105e-01	0.000000000000000000e+00	1.323934216434795808e+01	1.000000000000000000e+00
5.300000000000000000e+02	1.027973609921452436e+02	2.300533007150755083e+01	-5.322174950029474189e-03	1.029073700588484712e+02	1.598367075426356809e-01	0.000000000000000000e+00	1.002060438005363707e+01	1.000000000000000000e+00
5.320000000000000000e+02	8.913262932161997298e+01	1.892595743436053368e+01	-5.054708748864092036e-03	9.796300446453562927e+01	2.174907009539560621e-01	0.000000000000000000e+00	1.247403482387359297e+01	1.000000000000000000e+00
5.320000000000000000e+02	4.484335757938868738e+01	2.431458843536873715e+01	-2.737873543866759397e-03	5.513411533622877414e+01	4.364728451212510629e-01	0.000000000000000000e+00	1.151156578063244140e+01	1.000000000000000000e+00
5.330000000000000000e+02	5.919435807935867544e+00	8.084181066137849925e+00	-4.091666136070338904e-03	8.016025129494794044e+01	2.873020002222885783e-01	0.000000000000000000e+00	1.263566175935491387e+01	1.000000000000000000e+00
5.360000000000000000e+02	7.531750394673319704e+01	1.886012481713777333e+01	-5.325083680063420061e-03	1.029611406834743974e+02	2.028484579422801248e-01	0.000000000000000000e+00	1.381528222865283695e+01	1.000000000000000000e+00
5.360000000000000000e+02	1.145635574293955905e+01	1.944210630493841307e+01	-4.477882772566710995e-03	8.729983095444717378e+01	1.795663796017685776e-01	0.000000000000000000e+00	7.776834586613171396e+00	1.000000000000000000e+00
5.370000000000000000e+02	3.105446692282231425e+01	2.387701436462427296e+01	-6.189964132619666173e-03	1.189492735173821814e+02	1.342162526002967926e-01	0.000000000000000000e+00	1.270057621006984938e+01	1.000000000000000000e+00
5.380000000000000000e+02	1.169565739445008461e+02	9.869840679428042662e+00	-2.653648904773972961e-03	5.357714325560952773e+01	3.729134721579540068e-01	0.000000000000000000e+00	3.025931618720935035e+01	1.000000000000000000e+00
5.390000000000000000e+02	1.923056882568833004e+01	1.924019758407497349e+01	-5.617008009993444163e-03	1.083576379110114232e+02	1.582338043346168677e-01	0.000000000000000000e+00	7.776834586613171396e+00	1.000000000000000000e+00
5.420000000000000000e+02	4.086016707253913438e+01	7.967875934841652352e+00	-2.943023302642454840e-03	5.892650257825243187e+01	3.292549444030028472e-01	0.000000000000000000e+00	1.256509588029720526e+01	1.000000000000000000e+00
5.420000000000000000e+02	5.210781874643870282e+01	1.356894425291152295e+01	-2.123262450174329130e-03	4.377244820858737739e+01	3.890375723982297806e-01	0.000000000000000000e+00	1.014075423092576855e+01	1.000000000000000000e+00
5.430000000000000000e+02	9.102114550475552335e+01	2.545764898477871441e+01	3.572846444230603005e-03	-7.056937879289962723e+01	2.940992905883730302e-01	0.000000000000000000e+00	1.330167503723223277e+01	1.000000000000000000e+00
5.470000000000000000e+02	6.008030726688525647e+01	1.983586719510466878e+01	-6.216515481423187488e-03	1.194401003019804932e+02	2.183740097526847279e-01	0.000000000000000000e+00	6.258661111616310002e+00	1.000000000000000000e+00
5.470000000000000000e+02	1.185402524993361482e+02	1.070141365708053627e+01	-3.100993849374463797e-03	6.184673748185275599e+01	3.255756749046962994e-01	0.000000000000000000e+00	3.122575428753617999e+01	1.000000000000000000e+00
5.500000000000000000e+02	7.888780729290272120e+01	1.767254878507487348e+01	-6.873444449764581736e-03	1.315840533503368022e+02	1.257695463545149828e-01	0.000000000000000000e+00	1.429823037065452240e+01	1.000000000000000000e+00
5.500000000000000000e+02	5.424091406671388427e+01	1.758368470608415279e+01	-5.734888532232799117e-03	1.105367708102726141e+02	2.067922349174243779e-01	0.000000000000000000e+00	4.855884894688262676e+00	1.000000000000000000e+00
5.510000000000000000e+02	4.583595238703320263e+01	1.792945744656231000e+01	-2.712822206293249994e-03	5.467101767734592954e+01	3.859764164493840743e-01	0.000000000000000000e+00	8.204773598048852534e+00	1.000000000000000000e+00
5.520000000000000000e+02	6.484550194791927424e+01	1.497939963759776383e+01	-5.493406807092701856e-03	1.060727528213240163e+02	1.565668051928426063e-01	0.000000000000000000e+00	6.803848725925053742e+00	1.000000000000000000e+00
5.540000000000000000e+02	9.608090980736660924e+01	5.597938281478727518e+00	-6.002988917811539343e-03	1.154928599030319845e+02	1.307537345965473774e-01	0.000000000000000000e+00	2.100949768286759323e+01	1.000000000000000000e+00
5.540000000000000000e+02	1.200633332090762906e+01	7.836622045647621881e+00	-5.497451895636951309e-03	1.061475301073399464e+02	1.982134723194871606e-01	0.000000000000000000e+00	1.136089844947969496e+01	1.000000000000000000e+00
5.550000000000000000e+02	5.421829022108838814e+01	2.243951689759064649e+01	-5.330845532892686429e-03	1.030676539803485099e+02	1.602468527997278347e-01	0.000000000000000000e+00	4.855884894688262676e+00	1.000000000000000000e+00
5.550000000000000000e+02	2.333880425507464906e+01	8.639813246825635673e+00	-2.202746352730682120e-03	4.524178329238117868e+01	4.433195799772146062e-01	0.000000000000000000e+00	1.136089844947969496e+01	1.000000000000000000e+00
5.560000000000000000e+02	7.557743767959972558e+01	1.627551641422218864e+01	-5.699098958630543534e-03	1.098751667063406074e+02	3.223043998135943777e-01	0.000000000000000000e+00	7.564871319166804220e+00	1.000000000000000000e+00
5.570000000000000000e+02	1.176873850418821803e+02	7.156694016649243650e+00	-5.956997654730368345e-03	1.146426679242820086e+02	1.419789031905867027e-01	0.000000000000000000e+00	2.166262891483075848e+01	1.000000000000000000e+00
5.580000000000000000e+02	6.840441937489147506e+01	1.387237545375547398e+01	-5.293762099172671411e-03	1.023821316489087678e+02	3.020246689795996753e-01	0.000000000000000000e+00	7.564871319166804220e+00	1.000000000000000000e+00
5.610000000000000000e+02	3.140975658483156963e+01	2.553132705980893746e+01	-5.434829699658150388e-03	1.049898996108928486e+02	1.863494482974069610e-01	0.000000000000000000e+00	1.669147871108406278e+01	1.000000000000000000e+00
5.630000000000000000e+02	1.552392854517409404e+01	2.040824897558995943e+01	-5.636953005439922920e-03	1.087263400080787079e+02	3.146586172818635063e-01	0.000000000000000000e+00	6.118856583746291378e+00	1.000000000000000000e+00
5.630000000000000000e+02	5.734358554158435339e+01	8.571728541386617550e+00	-3.385242739097546732e-03	6.710134694071076922e+01	3.197005087927378142e-01	0.000000000000000000e+00	1.226535375672617967e+01	1.000000000000000000e+00
5.630000000000000000e+02	9.222398112130886716e+01	1.719624661588176551e+01	-3.068881274452737746e-03	6.125310617480921849e+01	3.813547143852810128e-01	0.000000000000000000e+00	1.095608622820506994e+01	1.000000000000000000e+00
5.640000000000000000e+02	1.784496782374649371e+01	1.474669595898935093e+01	-4.838398660044284684e-03	9.396430797053599804e+01	3.057271772880052474e-01	0.000000000000000000e+00	6.118856583746291378e+00	1.000000000000000000e+00
5.650000000000000000e+02	1.054776795997029666e+02	1.725230975042704884e+01	-5.285998387709372505e-03	1.022386121026032839e+02	2.438004192024724182e-01	0.000000000000000000e+00	8.632167224763010793e+00	1.000000000000000000e+00
5.680000000000000000e+02	3.783358165000112905e+01	1.927642539227696616e+01	-5.258984435116164854e-03	1.017392336496014167e+02	2.040393701543423699e-01	0.000000000000000000e+00	1.078844457091406284e+01	1.000000000000000000e+00
5.680000000000000000e+02	8.113799671722205176e+01	1.911248976431681257e+01	-5.447759504978619619e-03	1.052289192862355378e+02	2.706516486099124208e-01	0.000000000000000000e+00	1.125037946078177242e+01	1.000000000000000000e+00
5.680000000000000000e+02	4.988467881541611604e+01	2.389746309500708676e+01	-2.569873188004198009e-03	5.202846992854772878e+01	4.014611363098274932e-01	0.000000000000000000e+00	8.146286539840534857e+00	1.000000000000000000e+00
5.690000000000000000e+02	6.731281906803445736e+01	1.556321097947823695e+01	-2.984876417903619718e-03	5.970019698229474869e+01	3.489874160321911889e-01	0.000000000000000000e+00	1.427350401702754290e+01	1.000000000000000000e+00
5.710000000000000000e+02	1.121447935841110706e+02	6.790996579811874767e+00	-3.767257522887728326e-03	7.416325138045388599e+01	2.758672737752800863e-01	0.000000000000000000e+00	7.484651885224245405e+00	1.000000000000000000e+00
5.730000000000000000e+02	4.809636393111320274e+01	1.594989024137638012e+01	-3.850459469203161220e-03	7.570131801821766260e+01	3.067142357201407821e-01	0.000000000000000000e+00	5.081803163129165135e+00	1.000000000000000000e+00
5.730000000000000000e+02	1.096292349426019896e+01	1.840548821805646895e+01	3.816063080547795611e-03	-7.506546825516277011e+01	3.433907269552758379e-01	0.000000000000000000e+00	1.196807112706437337e+01	1.000000000000000000e+00
5.740000000000000000e+02	1.146456229878401842e+02	1.384548920057736332e+01	-6.573592901637848214e-03	1.260410139999459744e+02	1.957192310929390944e-01	0.000000000000000000e+00	4.870869618654619870e+00	1.000000000000000000e+00
5.750000000000000000e+02	5.266340890335801816e+01	6.801588307120829846e+00	-6.102110673178862479e-03	1.173252192618993348e+02	1.328770790564240967e-01	0.000000000000000000e+00	7.989491024965585275e+00	1.000000000000000000e+00
5.750000000000000000e+02	1.160831614632849380e+02	2.289363392086952231e+01	-6.354750321634997437e-03	1.219955020121800970e+02	2.607121952009117116e-01	0.000000000000000000e+00	5.456665684507298053e+00	1.000000000000000000e+00
5.760000000000000000e+02	2.422360641865284236e+01	1.219061613825020807e+01	-2.483924801154484968e-03	5.043963274098978644e+01	3.320894203604737305e-01	0.000000000000000000e+00	1.230933767384762412e+01	1.000000000000000000e+00
5.770000000000000000e+02	7.579341644673932876e+01	1.227753831940794349e+01	-5.893935309704357098e-03	1.134769008565750141e+02	1.225421719492192363e-01	0.000000000000000000e+00	1.400200802580104487e+01	1.000000000000000000e+00
5.770000000000000000e+02	2.144457237495640101e+01	2.418214497125480733e+01	-3.977393319250626010e-03	7.804781024113701449e+01	2.131670263141854926e-01	0.000000000000000000e+00	1.151728479395733551e+01	1.000000000000000000e+00
5.770000000000000000e+02	5.011062641393312589e+01	2.061545237675660758e+01	-2.478835341115960544e-03	5.034554926054079260e+01	3.740530191962829765e-01	0.000000000000000000e+00	5.081803163129165135e+00	1.000000000000000000e+00
5.780000000000000000e+02	1.176616542817955775e+02	1.767026711253700455e+01	-4.999175784383650713e-03	9.693642511458061506e+01	3.550119580373995998e-01	0.000000000000000000e+00	4.870869618654619870e+00	1.000000000000000000e+00
5.800000000000000000e+02	4.472800559908191076e+01	5.873503593051326632e+00	-2.422909348183159822e-03	4.931170440807009214e+01	4.763228500636889073e-01	0.000000000000000000e+00	7.989491024965585275e+00	1.000000000000000000e+00
5.820000000000000000e+02	1.070402793666427321e+01	2.002419425074441151e+01	-2.341100929067190407e-03	4.779939843804579880e+01	3.637603204835897497e-01	0.000000000000000000e+00	1.151728479395733551e+01	1.000000000000000000e+00
5.830000000000000000e+02	5.028741710028782563e+01	2.209988460995374027e+01	-6.111796368504080618e-03	1.175042684969591136e+02	1.542689615602449438e-01	0.000000000000000000e+00	1.246108545137948909e+01	1.000000000000000000e+00
5.840000000000000000e+02	8.403723862992877969e+01	9.241065407263052478e+00	-2.508583311057702159e-03	5.089546860900326664e+01	3.860767126969694152e-01	0.000000000000000000e+00	1.421638348806454388e+01	1.000000000000000000e+00
5.870000000000000000e+02	1.060267781293346729e+02	1.090823959158584522e+01	-5.542633797299698420e-03	1.069827602750902997e+02	1.712644319568384921e-01	0.000000000000000000e+00	7.709417738133982567e+00	1.000000000000000000e+00
5.900000000000000000e+02	6.366989674798566057e+01	1.996203406308021755e+01	-4.828378412685122544e-03	9.377907422483924904e+01	1.821581300796569769e-01	0.000000000000000000e+00	2.074397715583662460e+01	1.000000000000000000e+00
5.900000000000000000e+02	2.699941580170205668e+01	2.271847768406677659e+01	-4.644281908715928130e-03	9.037587630191463006e+01	2.808452690212644987e-01	0.000000000000000000e+00	4.592916058169334015e+00	1.000000000000000000e+00
5.900000000000000000e+02	1.188502825000237948e+02	1.416760842380034724e+01	-5.023317699245436092e-03	9.738271123485804992e+01	1.767990838078449256e-01	0.000000000000000000e+00	1.323124142057329067e+01	1.000000000000000000e+00
5.920000000000000000e+02	8.605940374289542660e+01	1.457567492987988800e+01	-3.726845394151104014e-03	7.341619497464371591e+01	2.584844280646809711e-01	0.000000000000000000e+00	1.301541081398965716e+01	1.000000000000000000e+00
5.920000000000000000e+02	9.907025454672348985e+01	1.423117526740464811e+01	-2.930934832442156062e-03	5.870303577801445982e+01	3.054858177130336250e-01	0.000000000000000000e+00	7.709417738133982567e+00	1.000000000000000000e+00
5.950000000000000000e+02	4.542405338467869313e+01	1.009279963463852425e+01	-3.813171418284214739e-03	7.501201314440812951e+01	3.254800428799592416e-01	0.000000000000000000e+00	4.795462679267792794e+00	1.000000000000000000e+00
5.970000000000000000e+02	1.163527839725202853e+02	1.582000722618150945e+01	-3.747693463946793167e-03	7.380159125483353932e+01	4.290586003065574028e-01	0.000000000000000000e+00	6.300400344219374560e+00	1.000000000000000000e+00
5.970000000000000000e+02	3.244901025424426422e+01	8.854136487466069738e+00	-2.665009654887561582e-03	5.378715746204932202e+01	3.895198076366280793e-01	0.000000000000000000e+00	6.499570917566004802e+00	1.000000000000000000e+00
5.970000000000000000e+02	6.257306671256043984e+01	2.229783330165392385e+01	-3.003514995611285786e-03	6.004474871235700562e+01	4.408592675447216003e-01	0.000000000000000000e+00	1.155480405958348022e+01	1.000000000000000000e+00
5.980000000000000000e+02	8.691073741981053047e+01	1.579223714983497118e+01	-3.835883206108881699e-03	7.543186201434507154e+01	2.596345990940696069e-01	0.000000000000000000e+00	7.932264978445706660e+00	1.000000000000000000e+00
5.990000000000000000e+02	1.820641551325711305e+01	9.707104165188390255e+00	-4.726932536757033447e-03	9.190375130015452498e+01	2.437455864635431624e-01	0.000000000000000000e+00	5.221625786846591843e+00	1.000000000000000000e+00
5.990000000000000000e+02	1.100527582818037189e+02	1.588871525883320324e+01	-6.656757708775023173e-03	1.275783940848878331e+02	1.576237184101338951e-01	0.000000000000000000e+00	6.300400344219374560e+00	1.000000000000000000e+00
5.990000000000000000e+02	4.774259405967735859e+01	5.895082225542603638e+00	-5.892794177017548866e-03	1.134558059400187773e+02	1.671407199262511245e-01	0.000000000000000000e+00	4.795462679267792794e+00	1.000000000000000000e+00
6.000000000000000000e+02	1.018824112890880969e+02	1.161317496801960658e+01	-6.955185402531247930e-03	1.330951121411107181e+02	1.477955688689117641e-01	0.000000000000000000e+00	9.221432359441109838e+00	1.000000000000000000e+00
6.000000000000000000e+02	8.268472298986328894e+01	2.250503311918738092e+01	-3.165157913028292767e-03	6.303287085997303052e+01	3.202102267787388934e-01	0.000000000000000000e+00	7.932264978445706660e+00	1.000000000000000000e+00
6.000000000000000000e+02	6.695847779144691003e+01	1.160757294352668723e+01	-6.524879077979219358e-03	1.251404929149801006e+02	2.477043545207080477e-01	0.000000000000000000e+00	6.832482689349541616e+00	1.000000000000000000e+00
6.020000000000000000e+02	5.099313485757677711e+01	1.584794755725553728e+01	-6.013352219357166566e-03	1.156844353296931018e+02	1.461341204411359396e-01	0.000000000000000000e+00	1.047022176412810168e+01	1.000000000000000000e+00
6.020000000000000000e+02	7.753673481784869637e+01	1.588835009794106945e+01	-5.846811394320223544e-03	1.126057707291816570e+02	1.836962989782262579e-01	0.000000000000000000e+00	4.248406264252748699e+00	1.000000000000000000e+00
6.050000000000000000e+02	4.003681912338842608e+01	2.105474728280530883e+01	-2.625521955479054401e-03	5.305719000633603599e+01	3.832553837228863669e-01	0.000000000000000000e+00	8.270709211604517108e+00	1.000000000000000000e+00
6.080000000000000000e+02	1.905198436239540882e+01	8.038411660677121873e+00	-5.732834619184139745e-03	1.104988022857739907e+02	1.264918279467287521e-01	0.000000000000000000e+00	4.340886318512125364e+00	1.000000000000000000e+00
6.080000000000000000e+02	1.146110007648878479e+02	2.307902626655641143e+01	-6.216335108491129191e-03	1.194367659378046511e+02	2.790304951226375563e-01	0.000000000000000000e+00	1.061181952579230092e+01	1.000000000000000000e+00
6.090000000000000000e+02	6.730742263691349869e+00	1.627810586340946486e+01	-4.871274518692239423e-03	9.457204929887650735e+01	2.067849991085657368e-01	0.000000000000000000e+00	1.205512327853775645e+01	1.000000000000000000e+00
6.090000000000000000e+02	1.491430974385617425e+01	2.512995428949153620e+01	-4.833148207576382083e-03	9.386724839282575772e+01	2.065255151421157009e-01	0.000000000000000000e+00	1.205512327853775645e+01	1.000000000000000000e+00
6.100000000000000000e+02	3.218918362157534574e+01	1.844337831354746271e+01	-2.826895002396293509e-03	5.677976115910721688e+01	3.403598534556918631e-01	0.000000000000000000e+00	6.009939407658924537e+00	1.000000000000000000e+00
6.110000000000000000e+02	1.092804886928241643e+02	1.390316910236896675e+01	-6.235732508931291114e-03	1.197953452234772413e+02	1.521008587314690574e-01	0.000000000000000000e+00	9.448761625766259442e+00	1.000000000000000000e+00
6.110000000000000000e+02	1.008464526819549718e+02	1.816299689559192032e+01	-6.703669232057491920e-03	1.284455979434838753e+02	2.373993606636897180e-01	0.000000000000000000e+00	6.989483657918791337e+00	1.000000000000000000e+00
6.120000000000000000e+02	9.284745657467273361e+01	1.404193250031504903e+01	-6.393407179603599610e-03	1.227101105783892194e+02	2.693806128454010462e-01	0.000000000000000000e+00	8.998172618611800289e+00	1.000000000000000000e+00
6.120000000000000000e+02	7.819106927484752134e+01	9.036516036142343111e+00	-3.328711606293490929e-03	6.605631550561339793e+01	2.470353537148722856e-01	0.000000000000000000e+00	1.408271139792698001e+01	1.000000000000000000e+00
6.130000000000000000e+02	2.856346202684429159e+01	7.645946340955941167e+00	-4.934970358192608715e-03	9.574952711085532542e+01	1.591129133449242783e-01	0.000000000000000000e+00	9.519571229235790355e+00	1.000000000000000000e+00
6.130000000000000000e+02	3.818541507841084126e+01	1.884906291984670901e+01	-3.094935764175139013e-03	6.173474804955646533e+01	2.785167442426437212e-01	0.000000000000000000e+00	6.009939407658924537e+00	1.000000000000000000e+00
6.130000000000000000e+02	5.113713558425067163e+01	2.419949175799640173e+01	-5.538939748533756348e-03	1.069144722912536309e+02	2.356310440286497609e-01	0.000000000000000000e+00	1.401335622945109449e+01	1.000000000000000000e+00
6.140000000000000000e+02	1.051856816322903967e+02	2.364241054313531265e+01	-7.213113189642266464e-03	1.378631511338970199e+02	1.783443192222763374e-01	0.000000000000000000e+00	6.989483657918791337e+00	1.000000000000000000e+00
6.160000000000000000e+02	6.457984345679568605e+01	5.423028517511399471e+00	-3.500937302107993542e-03	6.924007031699339620e+01	2.272638386129580690e-01	0.000000000000000000e+00	1.408271139792698001e+01	1.000000000000000000e+00
6.180000000000000000e+02	9.977968709233695677e+01	5.612240803381158827e+00	-5.321599416146096523e-03	1.028967307708975625e+02	1.730708251939523379e-01	0.000000000000000000e+00	1.505540824383172627e+01	1.000000000000000000e+00
6.180000000000000000e+02	1.188776624782101692e+02	7.239237352096622224e+00	-5.630040783943413008e-03	1.085985610588181913e+02	1.741030242549390650e-01	0.000000000000000000e+00	1.916715371694376202e+01	1.000000000000000000e+00
6.200000000000000000e+02	3.829270589341772535e+01	1.829017383064806879e+01	-4.835086805301206520e-03	9.390308520454280483e+01	2.227159120180502994e-01	0.000000000000000000e+00	2.632274902183553777e+01	1.000000000000000000e+00
6.210000000000000000e+02	8.534554332164093182e+01	9.892522452445088987e+00	-5.074108250810415756e-03	9.832162259853640762e+01	1.698005485727976938e-01	0.000000000000000000e+00	1.395914432803036576e+01	1.000000000000000000e+00
6.240000000000000000e+02	9.927983512969085211e+01	9.059922801415121185e+00	-6.503041744799838327e-03	1.247368091658812261e+02	2.080891274578842154e-01	0.000000000000000000e+00	1.166558205611906907e+01	1.000000000000000000e+00
6.240000000000000000e+02	1.328888911164715125e+01	1.006239998773089894e+01	-4.729302645437524072e-03	9.194756499984271159e+01	1.914727138296746789e-01	0.000000000000000000e+00	2.632274902183553777e+01	1.000000000000000000e+00
6.240000000000000000e+02	9.924236732452565946e+01	2.072544468736704459e+01	-2.200805293299954325e-03	4.520590097370318716e+01	3.977664544592108831e-01	0.000000000000000000e+00	4.982521569163714581e+00	1.000000000000000000e+00
6.280000000000000000e+02	1.197895254896190380e+02	1.898756771346943850e+01	-3.155615470486803232e-03	6.285646978805338847e+01	3.399177494016315526e-01	0.000000000000000000e+00	1.564316635026035840e+01	1.000000000000000000e+00
6.290000000000000000e+02	1.041866071507168670e+02	2.010899215206007895e+01	-2.119295386626845329e-03	4.369911328840243669e+01	4.532695192242588433e-01	0.000000000000000000e+00	4.982521569163714581e+00	1.000000000000000000e+00
6.300000000000000000e+02	7.439860811310772704e+01	6.221273715189911790e+00	-6.117794076589269832e-03	1.176151418012193517e+02	2.671707689380065087e-01	0.000000000000000000e+00	7.023334153167019700e+00	1.000000000000000000e+00
6.300000000000000000e+02	8.306903021068589510e+01	2.186824589001934882e+01	-3.070261605124329895e-03	6.127862289225485881e+01	3.252489553447343029e-01	0.000000000000000000e+00	6.690544079389075804e+00	1.000000000000000000e+00
6.310000000000000000e+02	7.660907337952264129e+01	2.360960679969759113e+01	-3.444118172320768251e-03	6.818971498538631693e+01	3.510060956241667363e-01	0.000000000000000000e+00	6.690544079389075804e+00	1.000000000000000000e+00
6.320000000000000000e+02	6.219534987347920918e+01	2.238026014296235289e+01	-5.469658663355437926e-03	1.056337459325593358e+02	2.044855653293502495e-01	0.000000000000000000e+00	1.446605400622765103e+01	1.000000000000000000e+00
6.340000000000000000e+02	6.749895694060728601e+01	7.533537531979658475e+00	-1.100673987957643228e-02	2.079919270377331202e+02	8.811754095217971816e-02	0.000000000000000000e+00	7.023334153167019700e+00	1.000000000000000000e+00
6.340000000000000000e+02	2.839495695868674829e+01	1.795092951779914969e+01	-4.984836591309363754e-03	9.667135157415644642e+01	1.590138128590040667e-01	0.000000000000000000e+00	2.016423236239750594e+01	1.000000000000000000e+00
6.350000000000000000e+02	4.846059336227796166e+01	1.595932150324560972e+01	-6.334040147614119695e-03	1.216126548657559994e+02	1.348726052775678363e-01	0.000000000000000000e+00	1.516152991742563572e+01	1.000000000000000000e+00
6.370000000000000000e+02	1.187687846376406355e+02	2.421547053898987656e+01	-6.760787944054334579e-03	1.295014913354643795e+02	1.815565688951537027e-01	0.000000000000000000e+00	5.391550909463681762e+01	1.000000000000000000e+00
6.400000000000000000e+02	1.878690613807643572e+01	1.926731511399742658e+01	-2.917370354046810391e-03	5.845228357085510851e+01	3.329772577526989297e-01	0.000000000000000000e+00	1.009303552263441084e+01	1.000000000000000000e+00
6.420000000000000000e+02	2.672920593217765983e+01	2.549541595147426776e+01	-4.985203979800778389e-03	9.667814309775374682e+01	1.848034130242200979e-01	0.000000000000000000e+00	9.061124642031462173e+00	1.000000000000000000e+00
6.430000000000000000e+02	3.512784208206812053e+01	2.209440277887658866e+01	-3.228076936831925266e-03	6.419598849938674334e+01	2.870143425138471649e-01	0.000000000000000000e+00	9.061124642031462173e+00	1.000000000000000000e+00
6.440000000000000000e+02	7.850775631860770432e+01	2.125609169986915248e+01	-4.901491204521083236e-03	9.513063330364171577e+01	1.595386424841472861e-01	0.000000000000000000e+00	1.449693892617751345e+01	1.000000000000000000e+00
6.450000000000000000e+02	4.761460692475254319e+01	2.548694414347494686e+01	-2.135769307581145485e-03	4.400364929188613416e+01	4.905633236353104110e-01	0.000000000000000000e+00	1.293942166972738583e+01	1.000000000000000000e+00
6.460000000000000000e+02	2.507182034900478484e+01	1.412916999321608635e+01	-3.263555874544106419e-03	6.485185020521180377e+01	2.563197397351449913e-01	0.000000000000000000e+00	1.143767938426849540e+01	1.000000000000000000e+00
6.490000000000000000e+02	9.300414049981601750e+01	2.138291401704648109e+01	-3.769561941698297298e-03	7.420585074079257026e+01	3.462433119830683470e-01	0.000000000000000000e+00	8.934721228282786143e+00	1.000000000000000000e+00
6.500000000000000000e+02	1.598503283479650783e+01	7.182890242950544568e+00	-4.794900085959111734e-03	9.316019570449527976e+01	2.142663995790720088e-01	0.000000000000000000e+00	1.058568277243146127e+01	1.000000000000000000e+00
6.510000000000000000e+02	4.981670833000344345e+01	1.547765712355026579e+01	-6.767648849521643376e-03	1.296283216594103180e+02	9.415386527967761765e-02	0.000000000000000000e+00	1.801767261843118106e+01	1.000000000000000000e+00
6.510000000000000000e+02	6.767126054939862456e+01	1.789664278490822369e+01	-5.707456712676395837e-03	1.100296676913996095e+02	1.470724340302297373e-01	0.000000000000000000e+00	1.060713281209741332e+01	1.000000000000000000e+00
6.520000000000000000e+02	1.004743701752858271e+02	1.648139261825025770e+01	-6.829018236164073608e-03	1.307627927908535241e+02	1.227032977798349078e-01	0.000000000000000000e+00	6.714342679297002903e+00	1.000000000000000000e+00
6.520000000000000000e+02	1.703757207543359442e+01	1.771611581280669157e+01	-5.339763372739714936e-03	1.032325086809541261e+02	1.755294166999570304e-01	0.000000000000000000e+00	1.058568277243146127e+01	1.000000000000000000e+00
6.530000000000000000e+02	8.745756116774616373e+01	1.253442837275959576e+01	-5.634587392274618967e-03	1.086826094122388611e+02	2.163863442445803642e-01	0.000000000000000000e+00	4.990925492505295047e+00	1.000000000000000000e+00
6.540000000000000000e+02	7.519922287418577866e+01	2.536932969993810261e+01	-3.565089350139440030e-03	7.042598157497421596e+01	3.904110877338367036e-01	0.000000000000000000e+00	5.699938122115922212e+00	1.000000000000000000e+00
6.550000000000000000e+02	9.248456984378073287e+01	2.174753828373910380e+01	-5.325672018082201579e-03	1.029720166679734348e+02	4.831749306244303988e-01	0.000000000000000000e+00	5.504556092691736957e+00	1.000000000000000000e+00
6.560000000000000000e+02	8.987175807048940612e+01	1.690260769445921696e+01	-4.644936038565677244e-03	9.038796851060949678e+01	4.308550182672215012e-01	0.000000000000000000e+00	4.990925492505295047e+00	1.000000000000000000e+00
6.570000000000000000e+02	4.671042814789596065e+01	1.768067609934038842e+01	-1.884420542369891118e-03	3.935722973880357500e+01	4.401784786913141012e-01	0.000000000000000000e+00	1.061216571789185181e+01	1.000000000000000000e+00
6.570000000000000000e+02	1.070768254600120599e+02	1.770204073634977249e+01	-4.708350430766709664e-03	9.156024350317639460e+01	2.613600454584820154e-01	0.000000000000000000e+00	6.714342679297002903e+00	1.000000000000000000e+00
6.580000000000000000e+02	7.515697802176705977e+01	1.966954812794830332e+01	-6.284912018618481026e-03	1.207044749549462495e+02	1.504313786842628176e-01	0.000000000000000000e+00	5.699938122115922212e+00	1.000000000000000000e+00
6.590000000000000000e+02	4.121649365476433502e+01	6.004178537320875364e+00	-3.814595167669620427e-03	7.503833249782715598e+01	2.074283307666769938e-01	0.000000000000000000e+00	9.783460189748941715e+00	1.000000000000000000e+00
6.590000000000000000e+02	8.103134668380822347e+01	1.033023685333815500e+01	-5.579248119318155376e-03	1.076596106332228828e+02	1.847913845272765032e-01	0.000000000000000000e+00	7.278426962479650264e+00	1.000000000000000000e+00
6.610000000000000000e+02	2.376461672022913518e+01	1.356135923118712938e+01	-4.905100708049147003e-03	9.519735838882611745e+01	2.090514654607247280e-01	0.000000000000000000e+00	1.034565293312110335e+01	1.000000000000000000e+00
6.610000000000000000e+02	1.619800542127428855e+01	2.061677757903342467e+01	-4.498391807134890195e-03	8.767895984792848196e+01	2.332502608852259351e-01	0.000000000000000000e+00	1.034565293312110335e+01	1.000000000000000000e+00
6.620000000000000000e+02	5.432204532185279788e+01	2.507535967750141737e+01	-3.579407137436436091e-03	7.069065940936789616e+01	3.890715627559960810e-01	0.000000000000000000e+00	1.061216571789185181e+01	1.000000000000000000e+00
6.630000000000000000e+02	4.965857471157902125e+01	1.094860577559357750e+01	-5.193388080984718234e-03	1.005266230278976991e+02	1.542726937189965453e-01	0.000000000000000000e+00	9.783460189748941715e+00	1.000000000000000000e+00
6.640000000000000000e+02	7.648334210708036096e+01	1.601276740039315172e+01	-5.783627310311772324e-03	1.114377532012907608e+02	2.168136622587459872e-01	0.000000000000000000e+00	7.278426962479650264e+00	1.000000000000000000e+00
6.670000000000000000e+02	9.956036035403977280e+01	1.045879327574692752e+01	-5.548819125152134289e-03	1.070971019081260920e+02	1.460559261924396779e-01	0.000000000000000000e+00	1.959035864836529939e+01	1.000000000000000000e+00
6.670000000000000000e+02	7.397129245618569371e+01	8.738573469791093729e+00	-3.020725181023428164e-03	6.036289526041720421e+01	4.016505398088039414e-01	0.000000000000000000e+00	7.695731985234922412e+00	1.000000000000000000e+00
6.710000000000000000e+02	1.154078315971849236e+02	2.197572894324410342e+01	-5.286428030549909091e-03	1.022465544567001245e+02	2.393309992277363740e-01	0.000000000000000000e+00	1.959035864836529939e+01	1.000000000000000000e+00
6.750000000000000000e+02	6.587349347927013810e+01	1.463726063421044898e+01	-5.592631812205767737e-03	1.079070208493549927e+02	3.198316588484778622e-01	0.000000000000000000e+00	8.147117757518380188e+00	1.000000000000000000e+00
6.760000000000000000e+02	2.343920939848892360e+01	1.604739340562099414e+01	-5.672713222919886777e-03	1.093874014363365177e+02	1.570245552152174096e-01	0.000000000000000000e+00	9.848243811828721661e+00	1.000000000000000000e+00
6.770000000000000000e+02	4.717187947599526154e+01	2.489898380150710722e+01	-5.011009721271355438e-03	9.715518662589643384e+01	2.387963866817204295e-01	0.000000000000000000e+00	6.254204288267413148e+00	1.000000000000000000e+00
6.780000000000000000e+02	1.015390304938775614e+02	9.685498941951543372e+00	-6.578856692753998377e-03	1.261383201551795850e+02	1.429531170928947104e-01	0.000000000000000000e+00	2.538018782270466644e+01	1.000000000000000000e+00
6.780000000000000000e+02	1.246566166106594231e+01	2.248087030304952094e+01	-3.555780017666377180e-03	7.025388976305451649e+01	3.018156484677032569e-01	0.000000000000000000e+00	1.272039209046826613e+01	1.000000000000000000e+00
6.800000000000000000e+02	4.092072299758763165e+01	2.509421177553955928e+01	-4.257426342618438747e-03	8.322448542468698918e+01	2.937175430481809846e-01	0.000000000000000000e+00	6.254204288267413148e+00	1.000000000000000000e+00
6.810000000000000000e+02	2.997196372127926622e+01	8.677791846833246225e+00	-4.492383035502914811e-03	8.756788202354627515e+01	3.409684214480511733e-01	0.000000000000000000e+00	9.848243811828721661e+00	1.000000000000000000e+00
6.850000000000000000e+02	5.688580755094763930e+01	9.595942935938102991e+00	-6.147638670525469758e-03	1.181668473355688889e+02	1.752434424514758282e-01	0.000000000000000000e+00	1.073148937989174989e+01	1.000000000000000000e+00
6.860000000000000000e+02	4.540005244206060553e+01	7.329899781938726377e+00	-5.012600770867767057e-03	9.718459868188357120e+01	1.946158718268755639e-01	0.000000000000000000e+00	4.285222678983212852e+00	1.000000000000000000e+00
6.860000000000000000e+02	1.354479858675932036e+01	1.229190671310138683e+01	-6.197058102921072786e-03	1.190804122651287145e+02	1.411114954071021055e-01	0.000000000000000000e+00	1.682003509578288813e+01	1.000000000000000000e+00
6.860000000000000000e+02	1.038180634974457917e+02	6.853035015977882338e+00	-2.829333804594632955e-03	5.682484472341651838e+01	2.768589499773264073e-01	0.000000000000000000e+00	2.911961106385008335e+01	1.000000000000000000e+00
6.860000000000000000e+02	4.390807371234158296e+01	2.007601324254838460e+01	-2.510287451254086984e-03	5.092697125164812633e+01	3.626464873408494771e-01	0.000000000000000000e+00	9.348236511162781426e+00	1.000000000000000000e+00
6.870000000000000000e+02	7.849189999408855556e+01	2.122443685125881174e+01	-3.078085069748901469e-03	6.142324703223782478e+01	2.676725240811262951e-01	0.000000000000000000e+00	1.705376994334923779e+01	1.000000000000000000e+00
6.900000000000000000e+02	6.730829426599368048e+01	7.039258562493038163e+00	-5.676343929663113345e-03	1.094545184829989779e+02	2.939960522970633816e-01	0.000000000000000000e+00	1.073148937989174989e+01	1.000000000000000000e+00
6.900000000000000000e+02	4.286654624808587499e+01	1.078597845198715888e+01	-5.306457928576003950e-03	1.026168260582195302e+02	1.730833553346804443e-01	0.000000000000000000e+00	4.285222678983212852e+00	1.000000000000000000e+00
6.900000000000000000e+02	6.180217825267791909e+01	2.472932735952964478e+01	-5.268857663813034109e-03	1.019217496163324768e+02	3.449365620963599222e-01	0.000000000000000000e+00	6.220702129817561321e+00	1.000000000000000000e+00
6.920000000000000000e+02	1.089059509839246545e+02	9.658284197757332379e+00	-3.225322247246958235e-03	6.414506545809189220e+01	2.568809677055839957e-01	0.000000000000000000e+00	6.469515278097516031e+00	1.000000000000000000e+00
6.920000000000000000e+02	5.660301617358818760e+01	2.131379684974465860e+01	-5.520680631509137549e-03	1.065769352506642065e+02	2.335363765967425342e-01	0.000000000000000000e+00	6.220702129817561321e+00	1.000000000000000000e+00
6.930000000000000000e+02	5.896501858574286992e+00	1.816798418131340753e+01	2.876902462299507895e-03	-5.770419633307353990e+01	3.940892560050127669e-01	0.000000000000000000e+00	8.099762656339095201e+00	1.000000000000000000e+00
6.940000000000000000e+02	8.016845602469474841e+01	2.424695281844358163e+01	-6.686929569143127035e-03	1.281361494486327217e+02	1.518151169904332631e-01	0.000000000000000000e+00	1.837261125688908336e+01	1.000000000000000000e+00
6.960000000000000000e+02	1.310481222630358644e+01	2.186208985542610961e+01	-2.273387887747714727e-03	4.654765885252977853e+01	4.148102867118593773e-01	0.000000000000000000e+00	8.099762656339095201e+00	1.000000000000000000e+00
6.960000000000000000e+02	1.149171161966743426e+02	2.251600032128359530e+01	-2.729733325490002385e-03	5.498363570367384057e+01	4.091108302816913733e-01	0.000000000000000000e+00	1.419348340359614546e+01	1.000000000000000000e+00
6.970000000000000000e+02	3.087429598763297633e+01	1.969003857121938239e+01	-5.740980684174648054e-03	1.106493899985115803e+02	1.288006600476898633e-01	0.000000000000000000e+00	7.775155215013891841e+00	1.000000000000000000e+00
6.970000000000000000e+02	1.025344178851632648e+02	1.077997662660102662e+01	-2.807429982625402661e-03	5.641993186617796141e+01	3.532519351446965494e-01	0.000000000000000000e+00	6.469515278097516031e+00	1.000000000000000000e+00
7.020000000000000000e+02	1.113106754553007818e+02	1.307882508262062160e+01	-5.694053236392020677e-03	1.097818917604748918e+02	2.014399236050609110e-01	0.000000000000000000e+00	9.072342650117429130e+00	1.000000000000000000e+00
7.020000000000000000e+02	2.311678293392650119e+01	2.021351716594065451e+01	-3.272560860323833754e-03	6.501831588077217816e+01	2.703027702854482461e-01	0.000000000000000000e+00	7.775155215013891841e+00	1.000000000000000000e+00
7.040000000000000000e+02	3.436120745247660579e+01	5.692283159847410623e+00	-5.475305547315823494e-03	1.057381339211992355e+02	1.630151048484603793e-01	0.000000000000000000e+00	1.535814665983329164e+01	1.000000000000000000e+00
7.040000000000000000e+02	1.045973026740629308e+02	2.200958086629338695e+01	-6.089676940081696979e-03	1.170953699505970746e+02	2.089714631048827931e-01	0.000000000000000000e+00	1.117263500556022748e+01	1.000000000000000000e+00
7.050000000000000000e+02	1.192912351383042591e+02	2.552024171049946233e+01	-6.251935477601128048e-03	1.200948724178210796e+02	1.493064558607967163e-01	0.000000000000000000e+00	7.366690733625869569e+00	1.000000000000000000e+00
7.080000000000000000e+02	8.844708272526132475e+01	1.424689451599549628e+01	-3.085958989159907819e-03	6.156880387664860876e+01	2.841429496176661740e-01	0.000000000000000000e+00	8.187007378444125294e+00	1.000000000000000000e+00
7.100000000000000000e+02	9.528736820196591850e+01	1.874551479469014836e+01	-4.398633964066742119e-03	8.583484180654639317e+01	2.554075849350786465e-01	0.000000000000000000e+00	8.187007378444125294e+00	1.000000000000000000e+00
7.100000000000000000e+02	1.248058650014647775e+01	2.305086113567639572e+01	5.812751549770140552e-03	-1.119761423020857478e+02	3.199942944186509042e-01	0.000000000000000000e+00	1.982890381560081039e+01	1.000000000000000000e+00
7.100000000000000000e+02	1.123744084604298905e+02	2.298535688606765603e+01	-6.460406990242115871e-03	1.239486654204708174e+02	2.330264295678380337e-01	0.000000000000000000e+00	6.186014308971405029e+00	1.000000000000000000e+00
7.100000000000000000e+02	1.172656227057158418e+02	9.377257137431378453e+00	-3.436564754225343663e-03	6.805008291079987259e+01	3.486855114248573750e-01	0.000000000000000000e+00	1.016036920693128565e+01	1.000000000000000000e+00
7.100000000000000000e+02	7.498233407172465093e+01	2.254856542024657884e+01	-4.863598635791370299e-03	9.443015334658171867e+01	2.813679918530145319e-01	0.000000000000000000e+00	1.581825515363204104e+01	1.000000000000000000e+00
7.110000000000000000e+02	5.868788837035355499e+01	1.932941276220873306e+01	-3.467879552293151851e-03	6.862896655847087857e+01	3.724544131975255912e-01	0.000000000000000000e+00	6.477922511233449754e+00	1.000000000000000000e+00
7.110000000000000000e+02	5.370781840532368534e+01	2.347216344321193304e+01	-3.823802663894292683e-03	7.520854177041816513e+01	3.659335473476259537e-01	0.000000000000000000e+00	6.477922511233449754e+00	1.000000000000000000e+00
7.120000000000000000e+02	4.101213812039284079e+01	2.473603032901636212e+01	-5.387940491012935956e-03	1.041231082594629811e+02	2.692878273785044296e-01	0.000000000000000000e+00	8.189405584975222752e+00	1.000000000000000000e+00
7.140000000000000000e+02	2.775590964526124083e+01	1.040768395030603699e+01	-5.583156195514821923e-03	1.077318551164606077e+02	1.328755678323173539e-01	0.000000000000000000e+00	7.798680322999726577e+00	1.000000000000000000e+00
7.160000000000000000e+02	4.513791597802588029e+01	1.766182925011788996e+01	-7.509841767653187283e-03	1.433484594292034728e+02	1.231890754920190734e-01	0.000000000000000000e+00	4.990269266798171621e+00	1.000000000000000000e+00
7.160000000000000000e+02	7.172634697055184461e+01	2.525239582113392700e+01	-9.697827289198206191e-03	1.837954403428503554e+02	9.286764932852753507e-02	0.000000000000000000e+00	1.432072382896198448e+01	1.000000000000000000e+00
7.160000000000000000e+02	6.299557609438796391e+01	1.310719272966074023e+01	-6.022256320520905960e-03	1.158490360577494016e+02	1.632617541421774732e-01	0.000000000000000000e+00	7.567839563656082902e+00	1.000000000000000000e+00
7.180000000000000000e+02	1.996027972306679388e+01	1.062578689968941070e+01	-5.245036833417563923e-03	1.014813990459719975e+02	1.716494045305222427e-01	0.000000000000000000e+00	7.798680322999726577e+00	1.000000000000000000e+00
7.190000000000000000e+02	1.172417077980182398e+02	6.697121864650555700e+00	-4.706706755261560494e-03	9.152985860751307712e+01	3.301175032360396111e-01	0.000000000000000000e+00	1.350353771984461737e+01	1.000000000000000000e+00
7.210000000000000000e+02	1.010120808728201638e+02	7.556745711095873119e+00	-6.113895291803726414e-03	1.175430690785004515e+02	1.377657638197757883e-01	0.000000000000000000e+00	1.049868782650707288e+01	1.000000000000000000e+00
7.210000000000000000e+02	4.273129441580745436e+01	2.203343765108608565e+01	-3.120018186474802190e-03	6.219842033899013956e+01	3.599887841329449945e-01	0.000000000000000000e+00	4.990269266798171621e+00	1.000000000000000000e+00
7.220000000000000000e+02	4.768956140075866301e+01	9.481886161944100166e+00	-5.568985584961801474e-03	1.074698979833219994e+02	1.837479330045067583e-01	0.000000000000000000e+00	6.003072225530825534e+00	1.000000000000000000e+00
7.240000000000000000e+02	3.519220992297326944e+01	1.547738073174440210e+01	-2.674633112841115403e-03	5.396505618045391373e+01	3.881856221618752434e-01	0.000000000000000000e+00	9.557400135641721306e+00	1.000000000000000000e+00
7.240000000000000000e+02	6.388780167917867914e+01	1.594216562392921333e+01	-6.304246914934114043e-03	1.210618987927847741e+02	1.257189217493284161e-01	0.000000000000000000e+00	1.051320943429997889e+01	1.000000000000000000e+00
7.250000000000000000e+02	4.740856131119119254e+01	1.547837806092993063e+01	-2.870791423932764902e-03	5.759122801141496240e+01	4.028184494023738793e-01	0.000000000000000000e+00	6.003072225530825534e+00	1.000000000000000000e+00
7.270000000000000000e+02	8.778968812301478408e+01	1.571938543000446664e+01	-5.204434371069169285e-03	1.007308241434045755e+02	1.907478458208654581e-01	0.000000000000000000e+00	6.744484817084680728e+00	1.000000000000000000e+00
7.270000000000000000e+02	9.083649827940550381e+01	2.528488331660390998e+01	-3.882818329556724478e-03	7.629950214430994038e+01	3.067542893715742292e-01	0.000000000000000000e+00	1.003901399279949480e+01	1.000000000000000000e+00
7.280000000000000000e+02	4.306078161575625529e+01	1.005248655136643876e+01	-3.357412042333505781e-03	6.658687019955127084e+01	3.207661438995782488e-01	0.000000000000000000e+00	4.033589496952037834e+00	1.000000000000000000e+00
7.280000000000000000e+02	9.452145289233303060e+01	1.530535821054729695e+01	-3.089309791599332243e-03	6.163074662763038702e+01	4.062428852738575458e-01	0.000000000000000000e+00	6.744484817084680728e+00	1.000000000000000000e+00
7.290000000000000000e+02	9.888684663172746525e+00	5.733297701550954528e+00	1.756251777447571287e-03	-3.698790894691911291e+01	4.853711795564158438e-01	0.000000000000000000e+00	2.711485837456406500e+01	1.000000000000000000e+00
7.290000000000000000e+02	4.473361378520372966e+01	6.382135510555294822e+00	2.596108796185009598e-03	-5.251345994923025984e+01	4.638963924862188337e-01	0.000000000000000000e+00	4.033589496952037834e+00	1.000000000000000000e+00
7.290000000000000000e+02	5.367676336175306773e+01	1.844461823876930850e+01	-2.505990383888561605e-03	5.084753589889709957e+01	4.212304782370444034e-01	0.000000000000000000e+00	6.934618788318265281e+00	1.000000000000000000e+00
7.310000000000000000e+02	6.887733099010165461e+01	2.461701745567572530e+01	-3.299880365747748321e-03	6.552334276672299040e+01	3.096660535912760803e-01	0.000000000000000000e+00	1.640596746055733135e+01	1.000000000000000000e+00
7.330000000000000000e+02	1.205240946671511324e+02	9.190596761897388944e+00	-3.734286635466977505e-03	7.355375335540689719e+01	3.929990233623853468e-01	0.000000000000000000e+00	7.536143270334754618e+00	1.000000000000000000e+00
7.350000000000000000e+02	9.257086423428179955e+01	1.783817715722657837e+01	-2.608946415205190116e-03	5.275077547365807362e+01	3.977242698909890795e-01	0.000000000000000000e+00	8.951274527134097880e+00	1.000000000000000000e+00
7.360000000000000000e+02	1.214576767973591416e+02	1.666869008821848297e+01	-6.493478542499053936e-03	1.245600243301844898e+02	1.349850963088899958e-01	0.000000000000000000e+00	6.657666426224277068e+00	1.000000000000000000e+00
7.370000000000000000e+02	7.317817873583902610e+01	1.255545864507477205e+01	-5.256092091694836155e-03	1.016857659470018262e+02	1.842854712075122636e-01	0.000000000000000000e+00	1.958289275197338597e+01	1.000000000000000000e+00
7.380000000000000000e+02	2.738741147345499272e+01	1.710172233106245798e+01	-3.900829840122066721e-03	7.663246194540950285e+01	4.636750598145850111e-01	0.000000000000000000e+00	5.894659349530416037e+00	1.000000000000000000e+00
7.380000000000000000e+02	2.604554118430063170e+01	2.284161718846979028e+01	-5.033115558295719882e-03	9.756383392241660601e+01	3.086919414684046181e-01	0.000000000000000000e+00	5.894659349530416037e+00	1.000000000000000000e+00
7.380000000000000000e+02	9.954722908005717841e+01	2.344671076225643702e+01	-5.691116004366226534e-03	1.097275942495835181e+02	1.949758263166710970e-01	0.000000000000000000e+00	7.809187621133047763e+00	1.000000000000000000e+00
7.390000000000000000e+02	4.692984734325517593e+01	2.447243342315026382e+01	-3.610133640500821830e-03	7.125866786771945272e+01	2.993709133082064211e-01	0.000000000000000000e+00	1.175477248902433836e+01	1.000000000000000000e+00
7.400000000000000000e+02	1.183447670654421700e+02	1.078359745990662688e+01	-3.156449460869477103e-03	6.287188688874167752e+01	3.532745607379728092e-01	0.000000000000000000e+00	4.854756467335510806e+00	1.000000000000000000e+00
7.400000000000000000e+02	1.019558484059563170e+02	1.601825437852752643e+01	-6.136489787614779999e-03	1.179607496946764797e+02	1.634717247155281772e-01	0.000000000000000000e+00	7.809187621133047763e+00	1.000000000000000000e+00
7.410000000000000000e+02	5.374333920244443163e+01	1.015198182045291020e+01	-5.323777034244421558e-03	1.029369861001915041e+02	1.337819251228620221e-01	0.000000000000000000e+00	1.585872016968694354e+01	1.000000000000000000e+00
7.450000000000000000e+02	1.211805080440661442e+02	6.843136387990205627e+00	-2.480806775841267863e-03	5.038199309525624869e+01	3.908857050706324721e-01	0.000000000000000000e+00	4.854756467335510806e+00	1.000000000000000000e+00
7.450000000000000000e+02	1.066912529437701238e+02	6.414478757597492198e+00	-5.998768926419031575e-03	1.154148493725107443e+02	2.547216840826187489e-01	0.000000000000000000e+00	1.070778045693493219e+01	1.000000000000000000e+00
7.460000000000000000e+02	1.461396134303516625e+01	2.031927846102606239e+01	-6.234336743462993470e-03	1.197695431792222678e+02	1.407435056336346912e-01	0.000000000000000000e+00	2.936366888220094395e+01	1.000000000000000000e+00
7.460000000000000000e+02	8.635485535520504641e+01	2.377812410415345212e+01	-7.594252078093243798e-03	1.449088638202129573e+02	9.370439516331618979e-02	0.000000000000000000e+00	1.487637669347209091e+01	1.000000000000000000e+00
7.460000000000000000e+02	1.012305367355520076e+02	2.363429435591488925e+01	-3.268898867126870424e-03	6.495062047443379072e+01	2.669952860173382403e-01	0.000000000000000000e+00	1.487637669347209091e+01	1.000000000000000000e+00
7.490000000000000000e+02	4.191595633865589576e+01	9.510665252911133294e+00	-1.091574889049501396e-02	2.063098725805851927e+02	7.500044230380820132e-02	0.000000000000000000e+00	9.784840795433261462e+00	1.000000000000000000e+00
7.500000000000000000e+02	5.562532520531291880e+01	2.476481533463529061e+01	-5.047534762485128210e-03	9.783038654394727018e+01	1.695544997490936456e-01	0.000000000000000000e+00	9.950977257268803555e+00	1.000000000000000000e+00
7.520000000000000000e+02	5.630999070262396344e+01	1.483741982868949449e+01	-3.815168849884269589e-03	7.504893755593104743e+01	2.177381371393831699e-01	0.000000000000000000e+00	9.950977257268803555e+00	1.000000000000000000e+00
7.530000000000000000e+02	7.404579457904966944e+01	1.412464386086524115e+01	-6.402746531192358287e-03	1.228827573220429912e+02	1.403304990285553222e-01	0.000000000000000000e+00	8.947343033390115608e+00	1.000000000000000000e+00
7.550000000000000000e+02	1.058557363262359985e+02	1.284200266481534314e+01	-2.704493141166336954e-03	5.451704703407636288e+01	3.180502389776456162e-01	0.000000000000000000e+00	1.518477872086377545e+01	1.000000000000000000e+00
7.550000000000000000e+02	6.595503791268035343e+01	1.914149370365654690e+01	-4.267062835823407299e-03	8.340262511203768270e+01	2.185013673848404947e-01	0.000000000000000000e+00	7.701302554281451940e+00	1.000000000000000000e+00
7.550000000000000000e+02	8.107144935966236687e+01	8.584325976410541514e+00	-2.929616017954849317e-03	5.867865624539348346e+01	3.881918577111962421e-01	0.000000000000000000e+00	8.947343033390115608e+00	1.000000000000000000e+00
7.590000000000000000e+02	7.036549095581430890e+01	1.282817722284454476e+01	-3.466056109447150039e-03	6.859525849355769367e+01	2.889295545037472435e-01	0.000000000000000000e+00	6.683455168207116159e+00	1.000000000000000000e+00
7.590000000000000000e+02	1.233825948971580999e+01	1.437951798042426965e+01	-3.906245612027242717e-03	7.673257760921271142e+01	2.957180659009917001e-01	0.000000000000000000e+00	4.812862165596661690e+00	1.000000000000000000e+00
7.590000000000000000e+02	9.573030812420836355e+01	2.415806242637460954e+01	-2.516147442646613636e-03	5.103529873264547945e+01	3.746327993961833247e-01	0.000000000000000000e+00	1.303629404094590782e+01	1.000000000000000000e+00
7.620000000000000000e+02	6.741387712339735572e+01	6.831799251959177255e+00	-3.311876642060589647e-03	6.574510527579009533e+01	3.803994453262825592e-01	0.000000000000000000e+00	6.429470603565072828e+00	1.000000000000000000e+00
7.620000000000000000e+02	1.141960097255406197e+02	1.144168911079075635e+01	-6.477268712715344642e-03	1.242603703016641390e+02	2.120987048667802854e-01	0.000000000000000000e+00	2.242071109333371837e+01	1.000000000000000000e+00
7.630000000000000000e+02	2.147398468599572396e+01	1.554205304823328326e+01	-2.623015249293323640e-03	5.301085117262255864e+01	3.785215693586984065e-01	0.000000000000000000e+00	9.209395346374774860e+00	1.000000000000000000e+00
7.640000000000000000e+02	9.093464484669270576e+01	1.203591014013890259e+01	-3.810610937119776609e-03	7.496468022937371245e+01	2.782356195348910655e-01	0.000000000000000000e+00	1.220333444323647143e+01	1.000000000000000000e+00
7.640000000000000000e+02	6.352307790237844642e+01	1.195037069952402220e+01	-3.218250716379763860e-03	6.401434152450127613e+01	3.211417164851214645e-01	0.000000000000000000e+00	4.516170236465116616e+00	1.000000000000000000e+00
7.650000000000000000e+02	8.125712202732076150e+01	1.947008283210785606e+01	-5.692251315288462607e-03	1.097485815453176912e+02	1.575188337251532955e-01	0.000000000000000000e+00	4.597990835061319004e+00	1.000000000000000000e+00
7.650000000000000000e+02	2.870613491619915081e+01	2.187038337473952154e+01	-5.051581632795866354e-03	9.790519676760123957e+01	1.952939470673079603e-01	0.000000000000000000e+00	9.609982397154015032e+00	1.000000000000000000e+00
7.690000000000000000e+02	3.949949166943073919e+01	2.410010002736001056e+01	-5.872025709546598027e-03	1.130718811840587392e+02	2.712403498123585610e-01	0.000000000000000000e+00	1.102126065173594505e+01	1.000000000000000000e+00
7.690000000000000000e+02	6.460708751853793785e+01	7.566226911187794002e+00	-2.733931183439802619e-03	5.506123707658140631e+01	4.482507379829924199e-01	0.000000000000000000e+00	4.516170236465116616e+00	1.000000000000000000e+00
7.700000000000000000e+02	7.921804428747290672e+01	2.359120909687636569e+01	-3.112011051567343742e-03	6.205040088018390065e+01	3.724749972199007386e-01	0.000000000000000000e+00	4.597990835061319004e+00	1.000000000000000000e+00
7.710000000000000000e+02	9.604496660645011730e+01	1.487399944453351885e+01	-4.990857026175607274e-03	9.678264500445064300e+01	1.782780350998878216e-01	0.000000000000000000e+00	1.284912571727011432e+01	1.000000000000000000e+00
7.750000000000000000e+02	6.394201538333904722e+01	7.966150148585556146e+00	-5.303359311203193101e-03	1.025595451866129082e+02	2.081514731133312646e-01	0.000000000000000000e+00	6.901267298551898577e+00	1.000000000000000000e+00
7.750000000000000000e+02	3.671799804072212936e+01	9.148903989069044229e+00	-5.495965449895845630e-03	1.061200517525118840e+02	1.525195832455069622e-01	0.000000000000000000e+00	1.428676512028282986e+01	1.000000000000000000e+00
7.750000000000000000e+02	1.088084479741743138e+02	1.635507171622369782e+01	-2.075106422618662894e-03	4.288223851193193781e+01	4.336055264539495635e-01	0.000000000000000000e+00	6.757289999879917630e+00	1.000000000000000000e+00
7.770000000000000000e+02	6.246622316199724168e+01	1.526645250933244391e+01	-5.059147826521229879e-03	9.804506501178533995e+01	3.125096009016157250e-01	0.000000000000000000e+00	7.447978063803596172e+00	1.000000000000000000e+00
7.780000000000000000e+02	4.450076471092252461e+01	2.112973036120831694e+01	-3.445893766873578748e-03	6.822253852936350427e+01	3.086302074393516559e-01	0.000000000000000000e+00	1.428676512028282986e+01	1.000000000000000000e+00
7.790000000000000000e+02	6.810445663195274335e+01	2.240049791892795739e+01	-6.432247838732687781e-03	1.234281168828177613e+02	1.944622668330769910e-01	0.000000000000000000e+00	9.093089715157178787e+00	1.000000000000000000e+00
7.790000000000000000e+02	6.626727404734108262e+00	9.084130730048277869e+00	-3.129355532351029909e-03	6.237103000515155315e+01	3.467569852540192121e-01	0.000000000000000000e+00	2.059490029817676415e+01	1.000000000000000000e+00
7.800000000000000000e+02	1.201494218719242042e+02	1.103974821402110784e+01	-6.020443420839688073e-03	1.158155228932048715e+02	1.648020028699641593e-01	0.000000000000000000e+00	7.321847640052749462e+00	1.000000000000000000e+00
7.800000000000000000e+02	1.111583572516957901e+02	2.269059809766159930e+01	-3.051589590351677216e-03	6.093345304643452209e+01	3.716375640277478354e-01	0.000000000000000000e+00	6.757289999879917630e+00	1.000000000000000000e+00
7.830000000000000000e+02	2.599950650952535014e+01	1.607307543213350698e+01	-1.714361487912054692e-03	3.621352734127039952e+01	4.801381704763743041e-01	0.000000000000000000e+00	1.784481518929224819e+01	1.000000000000000000e+00
7.830000000000000000e+02	9.731563844888465553e+01	2.016936333720115115e+01	-2.596320662243636283e-03	5.251737649362470250e+01	3.307741626134216295e-01	0.000000000000000000e+00	1.249633990395496141e+01	1.000000000000000000e+00
7.850000000000000000e+02	1.135961957655016334e+02	1.430543044936607444e+01	-5.592731461789820016e-03	1.079088629661261081e+02	1.335965323646263192e-01	0.000000000000000000e+00	7.321847640052749462e+00	1.000000000000000000e+00
7.860000000000000000e+02	7.141615621321086849e+01	1.486379250945056008e+01	-2.647607843078976595e-03	5.346546851888496832e+01	3.360794977438557041e-01	0.000000000000000000e+00	8.211235849510861939e+00	1.000000000000000000e+00
7.870000000000000000e+02	9.322197963695634826e+01	8.362565781271820597e+00	-6.531546239748725266e-03	1.252637417035045218e+02	1.655593603604660347e-01	0.000000000000000000e+00	1.249633990395496141e+01	1.000000000000000000e+00
7.870000000000000000e+02	1.001558327676253235e+01	2.400728158203535401e+01	-2.121672842687114327e-03	4.374306281135213226e+01	4.535085404498581108e-01	0.000000000000000000e+00	1.784481518929224819e+01	1.000000000000000000e+00
7.880000000000000000e+02	5.547644205934916073e+01	2.033769405068420966e+01	-3.134623303712639683e-03	6.246840973898545712e+01	4.134637689365231461e-01	0.000000000000000000e+00	1.520149900970176304e+01	1.000000000000000000e+00
7.920000000000000000e+02	4.685837901266500438e+01	7.815131953998855963e+00	-6.166820474344437801e-03	1.185214411138710631e+02	1.573302083372970506e-01	0.000000000000000000e+00	1.162748288586351109e+01	1.000000000000000000e+00
7.940000000000000000e+02	2.984631648971539164e+01	1.388871396960359839e+01	-4.897534975567787406e-03	9.505749867117350504e+01	2.050034270585527896e-01	0.000000000000000000e+00	1.597354429828738098e+01	1.000000000000000000e+00
7.950000000000000000e+02	9.938831128596726217e+01	2.210356629795502315e+01	-5.743882901375066234e-03	1.107030402272524299e+02	1.872091952915557744e-01	0.000000000000000000e+00	1.543775691960814811e+01	1.000000000000000000e+00
7.960000000000000000e+02	1.030171885331454007e+01	2.528165221806951379e+01	-5.518657079564323609e-03	1.065395279798739239e+02	1.701954709609999616e-01	0.000000000000000000e+00	2.262278361966456330e+01	1.000000000000000000e+00
7.960000000000000000e+02	4.488473462480681064e+01	1.927388782413260770e+01	-3.295435808249798891e-03	6.544118091943515481e+01	2.502342780079536144e-01	0.000000000000000000e+00	1.162748288586351109e+01	1.000000000000000000e+00
7.980000000000000000e+02	8.453409278278921590e+01	1.789921957477053027e+01	-2.894226338326142886e-03	5.802444455962711345e+01	3.134548858425236784e-01	0.000000000000000000e+00	1.543775691960814811e+01	1.000000000000000000e+00
7.990000000000000000e+02	1.154199707776045898e+02	1.894823742164775737e+01	-2.395400790028970415e-03	4.880318270366741729e+01	3.403108377888595104e-01	0.000000000000000000e+00	1.633922294276761633e+01	1.000000000000000000e+00
8.050000000000000000e+02	5.227084833398661345e+01	2.247958991909340298e+01	-5.005558538328955427e-03	9.705441635559209601e+01	1.757504669663877417e-01	0.000000000000000000e+00	1.007465012943011295e+01	1.000000000000000000e+00
8.070000000000000000e+02	9.760414595199688392e+01	1.415543838998556758e+01	-2.856579236040332828e-03	5.732850228184960173e+01	3.495121251463612078e-01	0.000000000000000000e+00	1.655053508321168110e+01	1.000000000000000000e+00
8.070000000000000000e+02	6.107012770032038418e+01	8.825653115715439867e+00	-2.650865182104578024e-03	5.352568351030079441e+01	4.334244567933427383e-01	0.000000000000000000e+00	5.080030606076290312e+00	1.000000000000000000e+00
8.090000000000000000e+02	1.294459249185586636e+01	7.200210372683334192e+00	-5.538200530024756790e-03	1.069008071382486804e+02	2.105799433254047504e-01	0.000000000000000000e+00	5.047086858540492216e+00	1.000000000000000000e+00
8.090000000000000000e+02	3.099408141541166728e+01	8.821256068465817890e+00	-5.274988112815872515e-03	1.020350767619503216e+02	1.563421091746584057e-01	0.000000000000000000e+00	1.812213672692539745e+01	1.000000000000000000e+00
8.090000000000000000e+02	7.998911296358978973e+01	5.565801542620842035e+00	-3.134371381307649029e-03	6.246375271515872640e+01	2.775497265168267447e-01	0.000000000000000000e+00	1.428778103763632146e+01	1.000000000000000000e+00
8.100000000000000000e+02	1.137233182377552652e+02	1.040144100550864259e+01	-8.494458580554231295e-03	1.615500320842832878e+02	7.377794322559105833e-02	0.000000000000000000e+00	1.025182785990050327e+01	1.000000000000000000e+00
8.100000000000000000e+02	6.614319273550754019e+01	9.091589400252503950e+00	-5.822417402791390389e-03	1.121548247333975183e+02	1.915051304276782496e-01	0.000000000000000000e+00	5.080030606076290312e+00	1.000000000000000000e+00
8.100000000000000000e+02	6.225247427976243841e+01	2.111367677798923737e+01	-2.518773772716268768e-03	5.108384892694716228e+01	4.676435028300317542e-01	0.000000000000000000e+00	1.007465012943011295e+01	1.000000000000000000e+00
8.130000000000000000e+02	1.115276990352647246e+01	1.191852125366655812e+01	-4.224197139777046556e-03	8.261021219487493283e+01	2.850509291767325815e-01	0.000000000000000000e+00	4.731823151277040118e+00	1.000000000000000000e+00
8.130000000000000000e+02	1.096645571904661587e+01	2.406329101991938302e+01	-4.856283510697099494e-03	9.429492634340668644e+01	2.191014139805692595e-01	0.000000000000000000e+00	8.461470192451880479e+00	1.000000000000000000e+00
8.150000000000000000e+02	4.454275767090200588e+01	9.810714706822979636e+00	-6.755824911990139341e-03	1.294097449956473724e+02	1.717715619922342007e-01	0.000000000000000000e+00	1.322611393797617829e+01	1.000000000000000000e+00
8.150000000000000000e+02	1.970389443113874606e+01	1.667810574375727484e+01	-3.316078614828349338e-03	6.582278271499784239e+01	2.956932129197371584e-01	0.000000000000000000e+00	8.805284133454239992e+00	1.000000000000000000e+00
8.160000000000000000e+02	8.639894694210353165e+00	1.592796117931276356e+01	-3.735408337033507397e-03	7.357448906933439048e+01	3.557094274684237112e-01	0.000000000000000000e+00	4.731823151277040118e+00	1.000000000000000000e+00
8.170000000000000000e+02	7.299198926642256424e+01	1.090938303754701977e+01	-6.873687904362591611e-03	1.315885538387459235e+02	2.945886523755738562e-01	0.000000000000000000e+00	8.056880719201400254e+00	1.000000000000000000e+00
8.170000000000000000e+02	8.275636106950003068e+01	7.613590225263751954e+00	-3.708114203036233427e-03	7.306993119819148319e+01	3.429289630772343056e-01	0.000000000000000000e+00	6.637505663972252279e+00	1.000000000000000000e+00
8.170000000000000000e+02	8.733935044429581751e+01	1.241491190057073446e+01	-2.778729403610255208e-03	5.588937452920959004e+01	4.723639056936799197e-01	0.000000000000000000e+00	6.637505663972252279e+00	1.000000000000000000e+00
8.180000000000000000e+02	5.221525003946567267e+01	2.106478129428223767e+01	-3.830401334869440108e-03	7.533052444185683783e+01	3.004309334069519277e-01	0.000000000000000000e+00	1.362061503386079053e+01	1.000000000000000000e+00
8.190000000000000000e+02	1.147087136442551802e+01	1.980066236515406075e+01	-4.357585110051359276e-03	8.507601493199062759e+01	3.369512261971329137e-01	0.000000000000000000e+00	4.797107814310527907e+00	1.000000000000000000e+00
8.190000000000000000e+02	3.319304216466250779e+01	1.660144720249341432e+01	-2.650671358023975761e-03	5.352210048892723648e+01	3.394693694367302284e-01	0.000000000000000000e+00	7.954892932509570080e+00	1.000000000000000000e+00
8.210000000000000000e+02	1.180220827617108768e+02	8.150256103718852785e+00	-3.852261955997172537e-03	7.573463869069772159e+01	2.719417732254143516e-01	0.000000000000000000e+00	7.942383350639146578e+00	1.000000000000000000e+00
8.220000000000000000e+02	9.877956702341964501e+01	2.065341271374440169e+01	-5.663911916443333319e-03	1.092247009652561900e+02	1.876186962926534862e-01	0.000000000000000000e+00	1.409792364236389339e+01	1.000000000000000000e+00
8.230000000000000000e+02	7.819643910636244755e+01	1.143820405642799187e+01	-3.495394449452977198e-03	6.913760544538570230e+01	2.621515236311181551e-01	0.000000000000000000e+00	1.090942821959264286e+01	1.000000000000000000e+00
8.240000000000000000e+02	6.378452266439205687e+01	1.894080991523278712e+01	-3.020847882181802550e-03	6.036516350733290892e+01	4.096474708302905166e-01	0.000000000000000000e+00	5.932732194364729317e+00	1.000000000000000000e+00
8.240000000000000000e+02	2.628598166241501133e+01	2.054769057891905959e+01	-6.490832413679992370e-03	1.245111081372820507e+02	1.113925350444772144e-01	0.000000000000000000e+00	7.954892932509570080e+00	1.000000000000000000e+00
8.260000000000000000e+02	1.140251826844767322e+02	1.501365490177187034e+01	-4.658467740906596828e-03	9.063811482141589693e+01	1.956668712894605866e-01	0.000000000000000000e+00	5.956126002690392163e+00	1.000000000000000000e+00
8.270000000000000000e+02	3.845703016670567820e+01	6.236496648471342219e+00	-5.604365940337748681e-03	1.081239373014608418e+02	2.049646988881890231e-01	0.000000000000000000e+00	1.491023639619245955e+01	1.000000000000000000e+00
8.270000000000000000e+02	5.215846995985480561e+01	1.211745719799485599e+01	-2.574514868305304363e-03	5.211427577721418913e+01	3.066936799256222423e-01	0.000000000000000000e+00	1.348047639338151171e+01	1.000000000000000000e+00
8.280000000000000000e+02	2.024448337647574192e+01	1.431261095770809177e+01	-5.298371563350759775e-03	1.024673419520837285e+02	1.930872005694450610e-01	0.000000000000000000e+00	8.681930627564783620e+00	1.000000000000000000e+00
8.290000000000000000e+02	9.081590549983926053e+01	1.873693162818304714e+01	-5.468449576192373554e-03	1.056113948132645106e+02	2.231435363859334275e-01	0.000000000000000000e+00	1.071786578903114417e+01	1.000000000000000000e+00
8.300000000000000000e+02	2.221175827198844388e+01	2.301328235152905677e+01	-2.869852138646944179e-03	5.757386443489492933e+01	3.287789964500736906e-01	0.000000000000000000e+00	8.920305668404472144e+00	1.000000000000000000e+00
8.310000000000000000e+02	1.189079568841737569e+02	1.842451301589765578e+01	-5.755507586531673041e-03	1.109179335224897898e+02	2.677294988677396681e-01	0.000000000000000000e+00	5.956126002690392163e+00	1.000000000000000000e+00
8.320000000000000000e+02	1.170824150253538960e+02	9.281172171680486471e+00	-3.460372492535477001e-03	6.849019146158546789e+01	3.168182137960611211e-01	0.000000000000000000e+00	9.323802060953108040e+00	1.000000000000000000e+00
8.330000000000000000e+02	8.550366627123503349e+01	9.428185125577954295e+00	-5.450790998391206142e-03	1.052849593079776156e+02	2.527370129307420221e-01	0.000000000000000000e+00	1.071786578903114417e+01	1.000000000000000000e+00
8.380000000000000000e+02	1.115583377926189712e+02	1.323721961811140346e+01	-4.507222363778793511e-03	8.784220103600573282e+01	2.978553869229372264e-01	0.000000000000000000e+00	6.108910444629549907e+00	1.000000000000000000e+00
8.390000000000000000e+02	1.208411809400863746e+02	1.442976918429801358e+01	-4.945813446992118959e-03	9.594997185850112942e+01	2.342705257549834164e-01	0.000000000000000000e+00	6.085623423404244114e+00	1.000000000000000000e+00
8.400000000000000000e+02	1.990067423324271090e+01	2.266541604128637388e+01	-3.364613292433117891e-03	6.671999211579125699e+01	2.429631718816490649e-01	0.000000000000000000e+00	1.233423737934849207e+01	1.000000000000000000e+00
8.430000000000000000e+02	3.851891188967308466e+01	2.478117292699011287e+01	-5.266303022566851122e-03	1.018745246577081502e+02	1.479417926086528112e-01	0.000000000000000000e+00	1.430479413188347770e+01	1.000000000000000000e+00
8.430000000000000000e+02	1.157167515576789185e+02	1.771230417363255683e+01	-3.745217462122878063e-03	7.375582002027650219e+01	2.617282725620945216e-01	0.000000000000000000e+00	6.085623423404244114e+00	1.000000000000000000e+00
8.440000000000000000e+02	7.717177637872215712e+01	7.103096844066199900e+00	-9.471747248876390829e-03	1.796161370587061867e+02	1.313862892249691994e-01	0.000000000000000000e+00	1.061149158304235129e+01	1.000000000000000000e+00
8.440000000000000000e+02	9.594835258086419572e+01	1.268993634865373998e+01	-4.850140770939998652e-03	9.418137199157645512e+01	2.683721168254835643e-01	0.000000000000000000e+00	9.059178125110852520e+00	1.000000000000000000e+00
8.450000000000000000e+02	2.888107863285106447e+01	1.421049152656641823e+01	-6.004232078860924707e-03	1.155158409103293025e+02	1.095867695049208557e-01	0.000000000000000000e+00	1.233423737934849207e+01	1.000000000000000000e+00
8.450000000000000000e+02	8.936570166173754615e+01	2.127809463871797035e+01	-4.613672914011231370e-03	8.981004009668573929e+01	2.968384321614586652e-01	0.000000000000000000e+00	1.082070958571007502e+01	1.000000000000000000e+00
8.470000000000000000e+02	1.081672260036892794e+02	1.076206912841796282e+01	-2.947726165226408415e-03	5.901343943925979119e+01	3.109467510740883123e-01	0.000000000000000000e+00	1.026163258327210137e+01	1.000000000000000000e+00
8.490000000000000000e+02	8.755983663840949305e+01	9.269189560937601158e+00	-2.685575992035079892e-03	5.416734564788425388e+01	3.616598062881158926e-01	0.000000000000000000e+00	9.059178125110852520e+00	1.000000000000000000e+00
8.500000000000000000e+02	5.851501177794052211e+01	6.513479518477195640e+00	-5.946628283699089204e-03	1.144509802974404522e+02	3.136331354007221295e-01	0.000000000000000000e+00	7.369881594834127192e+00	1.000000000000000000e+00
8.500000000000000000e+02	7.172311915756381495e+01	2.309348267267592547e+01	-5.921426692944962294e-03	1.139851050664627223e+02	1.471502235312590612e-01	0.000000000000000000e+00	1.173280227561524214e+01	1.000000000000000000e+00
8.520000000000000000e+02	4.394865251554493568e+01	2.532629124196220971e+01	-5.550568677696855746e-03	1.071294440409633353e+02	1.372513907196469818e-01	0.000000000000000000e+00	1.508762919066955099e+01	1.000000000000000000e+00
8.530000000000000000e+02	1.125835354678765299e+01	1.449602341173746467e+01	-4.849546079648735242e-03	9.417037856082913549e+01	1.803156205610686458e-01	0.000000000000000000e+00	2.059948554866516446e+01	1.000000000000000000e+00
8.550000000000000000e+02	6.588464949080969291e+01	6.453523676966367972e+00	-3.687807992574631405e-03	7.269455170007260847e+01	2.469188949830377622e-01	0.000000000000000000e+00	5.911536882918210445e+00	1.000000000000000000e+00
8.550000000000000000e+02	1.152064759515497769e+02	1.408588159702537901e+01	-5.647703172838501769e-03	1.089250670157792769e+02	1.788273515093836696e-01	0.000000000000000000e+00	1.649668281076208487e+01	1.000000000000000000e+00
8.570000000000000000e+02	2.886159597775657915e+01	2.519483927080337438e+01	-6.743829149990793886e-03	1.291879919941514743e+02	1.578562759432095008e-01	0.000000000000000000e+00	1.508762919066955099e+01	1.000000000000000000e+00
8.590000000000000000e+02	2.013457084014491016e+01	7.287261268242460233e+00	-5.613009415788778808e-03	1.082837201168190120e+02	2.235617160790466240e-01	0.000000000000000000e+00	1.992090152754913746e+01	1.000000000000000000e+00
8.600000000000000000e+02	9.871843510618681705e+01	1.461978499702949996e+01	-4.932662568632601059e-03	9.570686543902651522e+01	2.875093436280564685e-01	0.000000000000000000e+00	1.169607873876472404e+01	1.000000000000000000e+00
8.620000000000000000e+02	7.561711953051288049e+01	1.149860883207162132e+01	-2.454332951940776681e-03	4.989259943178342382e+01	3.901725475893511597e-01	0.000000000000000000e+00	7.094011747457580341e+00	1.000000000000000000e+00
8.630000000000000000e+02	6.225674805844872850e+01	1.114702556713417003e+01	-3.676596846070379846e-03	7.248730305778845207e+01	2.553855576072434630e-01	0.000000000000000000e+00	7.522701283185184273e+00	1.000000000000000000e+00
8.640000000000000000e+02	8.936127313335829569e+01	7.602536413885527367e+00	-6.083640627664595180e-03	1.169837830087644335e+02	1.330041378381663364e-01	0.000000000000000000e+00	1.169607873876472404e+01	1.000000000000000000e+00
8.660000000000000000e+02	6.756142490439846426e+01	2.439222508647968013e+01	-5.853822759872824230e-03	1.127353824500509916e+02	1.948351104534096212e-01	0.000000000000000000e+00	9.542813886143221680e+00	1.000000000000000000e+00
8.660000000000000000e+02	5.665399756059972702e+00	1.980240382759818019e+01	-2.332756394366827454e-03	4.764514182508589357e+01	4.210590855197297033e-01	0.000000000000000000e+00	1.742926469823619584e+01	1.000000000000000000e+00
8.680000000000000000e+02	5.477679567101392877e+01	1.194786692329933331e+01	-2.469206926689143655e-03	5.016755891704201531e+01	3.328647904648815992e-01	0.000000000000000000e+00	7.522701283185184273e+00	1.000000000000000000e+00
8.680000000000000000e+02	2.258422571181327143e+01	2.398959813884179582e+01	-5.117806456620667410e-03	9.912942524574944514e+01	1.642124582977591007e-01	0.000000000000000000e+00	8.719764419938062616e+00	1.000000000000000000e+00
8.710000000000000000e+02	4.523485394297782136e+01	2.509393705428745136e+01	-2.436425477248595987e-03	4.956156283215602798e+01	3.339553652309705800e-01	0.000000000000000000e+00	8.346117636801567485e+00	1.000000000000000000e+00
8.730000000000000000e+02	2.832975948532059007e+01	1.743039596199859886e+01	-6.438958617694730269e-03	1.235521719763824393e+02	1.331272259261009339e-01	0.000000000000000000e+00	8.719764419938062616e+00	1.000000000000000000e+00
8.750000000000000000e+02	5.931199026275936603e+01	2.015424713322112993e+01	-2.618013588561459316e-03	5.291839074536370191e+01	3.420140710139234486e-01	0.000000000000000000e+00	1.491865622239472700e+01	1.000000000000000000e+00
8.760000000000000000e+02	4.035124553057904961e+01	9.514378105718803269e+00	-6.169896229493408019e-03	1.185782993556557727e+02	1.380589658388686747e-01	0.000000000000000000e+00	1.040503331452861424e+01	1.000000000000000000e+00
8.760000000000000000e+02	3.878222104235693735e+01	1.980043081955464501e+01	-4.193866859043085885e-03	8.204952828089464845e+01	2.681810531818665799e-01	0.000000000000000000e+00	8.346117636801567485e+00	1.000000000000000000e+00
8.780000000000000000e+02	8.180242660295466806e+01	1.273051638568637500e+01	-5.629058140703357103e-03	1.085803959695229963e+02	2.253857059155222053e-01	0.000000000000000000e+00	1.095752406136697132e+01	1.000000000000000000e+00
8.790000000000000000e+02	7.197700565582027821e+01	7.879904386458972176e+00	-2.940891229092754914e-03	5.888708918299819572e+01	4.221453948849593907e-01	0.000000000000000000e+00	1.095752406136697132e+01	1.000000000000000000e+00
8.810000000000000000e+02	6.900405613729553522e+01	2.247650559115308155e+01	-4.887835343225502803e-03	9.487819179717702411e+01	4.124346298407882694e-01	0.000000000000000000e+00	1.255988453272323824e+01	1.000000000000000000e+00
8.840000000000000000e+02	5.657448434643824697e+01	2.067194343615116381e+01	-2.666018377506804930e-03	5.380580465332455731e+01	3.802041564218769931e-01	0.000000000000000000e+00	1.209011858688762864e+01	1.000000000000000000e+00
8.860000000000000000e+02	1.202460075754028423e+01	1.522499637783088389e+01	-1.070967891140154650e-02	2.025004741960001127e+02	8.762161663434619996e-02	0.000000000000000000e+00	4.281478690254962771e+01	1.000000000000000000e+00
8.860000000000000000e+02	8.429590766594203899e+01	1.079231833762518455e+01	-3.740907942516583790e-03	7.367615447608235968e+01	2.263321568207619094e-01	0.000000000000000000e+00	1.884216496096746596e+01	1.000000000000000000e+00
8.860000000000000000e+02	1.115106961736383226e+02	1.834791350239227370e+01	-3.235824376936248699e-03	6.433920725423843123e+01	2.646288882474742143e-01	0.000000000000000000e+00	1.025877855685593509e+01	1.000000000000000000e+00
8.870000000000000000e+02	1.030432904246873846e+02	8.904774930599039351e+00	-2.457894218775894934e-03	4.995843281609518272e+01	3.754802346060377438e-01	0.000000000000000000e+00	1.268344693699061310e+01	1.000000000000000000e+00
8.870000000000000000e+02	6.858632252328115442e+01	2.204551944727868573e+01	3.540964506248431808e-03	-6.998001102773069704e+01	4.210873516649534798e-01	0.000000000000000000e+00	1.209011858688762864e+01	1.000000000000000000e+00
8.910000000000000000e+02	1.029591692646440606e+02	2.401482844822957574e+01	-2.894338359417713679e-03	5.802651537541089510e+01	3.174221994503731992e-01	0.000000000000000000e+00	6.787333245528490266e+00	1.000000000000000000e+00
8.920000000000000000e+02	1.186446256292087753e+02	2.535684114390066313e+01	-6.359425578779717009e-03	1.220819285605446964e+02	1.556248548244179020e-01	0.000000000000000000e+00	1.031566759639231456e+01	1.000000000000000000e+00
8.920000000000000000e+02	1.362504703918789772e+01	1.331167218811269670e+01	-3.521971098347283485e-03	6.962889992608118916e+01	3.273937280782743819e-01	0.000000000000000000e+00	4.262826843492828033e+01	1.000000000000000000e+00
8.940000000000000000e+02	7.190315718058889161e+01	1.567218069251568480e+01	-5.434132942765877022e-03	1.049770194010168183e+02	1.541446165241177058e-01	0.000000000000000000e+00	7.702412484950810878e+00	1.000000000000000000e+00
8.950000000000000000e+02	6.195529765659036769e+01	6.262450739250208009e+00	-3.497973309077946538e-03	6.918527810363823960e+01	2.735673331587031853e-01	0.000000000000000000e+00	1.358164958323533256e+01	1.000000000000000000e+00
8.960000000000000000e+02	5.594357559052054540e+01	1.844113717096876570e+01	-4.653674462885706332e-03	9.054950654557691792e+01	1.732253470155922237e-01	0.000000000000000000e+00	1.358164958323533256e+01	1.000000000000000000e+00
8.960000000000000000e+02	7.884327442219095872e+01	1.901312827683122464e+01	-3.436893257371535434e-03	6.805615560202805625e+01	3.049753634635873345e-01	0.000000000000000000e+00	7.699257449210101356e+00	1.000000000000000000e+00
8.960000000000000000e+02	1.091699282648659306e+02	2.127724461809407686e+01	-3.545836132858499069e-03	7.007006765131231418e+01	3.346103736685277497e-01	0.000000000000000000e+00	6.696466186188948733e+00	1.000000000000000000e+00
8.970000000000000000e+02	1.095184514501413844e+02	1.458985417247947858e+01	-2.664785890638251328e-03	5.378302096835140134e+01	4.717027382109799660e-01	0.000000000000000000e+00	6.644040131535897231e+00	1.000000000000000000e+00
8.980000000000000000e+02	3.314348889843665802e+01	5.889578444124652812e+00	-3.348614968709418428e-03	6.642424797675056425e+01	3.005478828538624692e-01	0.000000000000000000e+00	1.767614248741166705e+01	1.000000000000000000e+00
8.990000000000000000e+02	7.856531609385783099e+01	1.131888988457124157e+01	-6.278232125263604954e-03	1.205809908110296647e+02	1.384397733573198286e-01	0.000000000000000000e+00	7.633669262062768190e+00	1.000000000000000000e+00
9.000000000000000000e+02	2.757886884055817589e+01	2.266697445324169280e+01	-2.914863154419657792e-03	5.840593561541044210e+01	2.806521364783893802e-01	0.000000000000000000e+00	4.508338283896071275e+00	1.000000000000000000e+00
9.000000000000000000e+02	1.114987821355998534e+02	8.247807212255111153e+00	-6.432809707944944257e-03	1.234385035664042505e+02	1.343276564584398036e-01	0.000000000000000000e+00	6.644040131535897231e+00	1.000000000000000000e+00
9.040000000000000000e+02	7.183047041270494049e+01	7.725178703407931557e+00	-3.051883714369758686e-03	6.093889020697714898e+01	2.417888555289424701e-01	0.000000000000000000e+00	7.633669262062768190e+00	1.000000000000000000e+00
9.050000000000000000e+02	6.018598961081769261e+01	1.678199633808087299e+01	-2.396736537779638535e-03	4.882787526367054198e+01	3.452791264577746988e-01	0.000000000000000000e+00	8.815254903115180340e+00	1.000000000000000000e+00
9.050000000000000000e+02	7.789828448413059547e+00	1.826903509921922364e+01	-4.548352646167526034e-03	8.860253319102622527e+01	3.006465327106516705e-01	0.000000000000000000e+00	1.292595323839186960e+01	1.000000000000000000e+00
9.060000000000000000e+02	2.921914476510891845e+01	7.414773241883596100e+00	-5.287631687775549288e-03	1.022688051984681294e+02	1.893432949606130844e-01	0.000000000000000000e+00	1.410753065157970809e+01	1.000000000000000000e+00
9.060000000000000000e+02	5.158731021077009160e+01	1.872401373812991565e+01	-2.578199284614156664e-03	5.218238569597491505e+01	3.260594037657011945e-01	0.000000000000000000e+00	8.815254903115180340e+00	1.000000000000000000e+00
9.070000000000000000e+02	2.983764485127665722e+01	2.463082492968629111e+01	-5.611837171429095474e-03	1.082620500715763256e+02	2.612056923259455932e-01	0.000000000000000000e+00	1.090358771587597175e+01	1.000000000000000000e+00
9.090000000000000000e+02	2.070965611906063941e+01	1.866692966045672364e+01	-1.049109591575953654e-02	1.984597608705585685e+02	9.674266170095724426e-02	0.000000000000000000e+00	1.090358771587597175e+01	1.000000000000000000e+00
9.100000000000000000e+02	8.226028116380922484e+01	1.372067284408874954e+01	-5.098282757157253549e-03	9.876851120322741906e+01	1.552388802120723277e-01	0.000000000000000000e+00	2.228555696188321633e+01	1.000000000000000000e+00
9.140000000000000000e+02	3.405815619773262881e+01	1.462706549632624231e+01	-5.093800564482656688e-03	9.868565363411850910e+01	1.653879005286330584e-01	0.000000000000000000e+00	1.175611258546796378e+01	1.000000000000000000e+00
9.160000000000000000e+02	9.651375411958107975e+01	7.963581160601776787e+00	-6.305490392900544097e-03	1.210848856585932936e+02	1.692211870795244932e-01	0.000000000000000000e+00	1.846096051150330908e+01	1.000000000000000000e+00
9.160000000000000000e+02	4.541465307640365978e+01	1.158796007417758211e+01	-5.876180121227233058e-03	1.131486794116061674e+02	1.322672736904382251e-01	0.000000000000000000e+00	1.175611258546796378e+01	1.000000000000000000e+00
9.170000000000000000e+02	6.020868785269741608e+01	1.027816189308379435e+01	-5.541985346820139588e-03	1.069707730549227591e+02	1.903841675677024892e-01	0.000000000000000000e+00	1.485190345502507192e+01	1.000000000000000000e+00
9.200000000000000000e+02	7.527832796274041982e+01	8.066820228292790773e+00	-5.698365606876318670e-03	1.098616100058441702e+02	1.481512555215791505e-01	0.000000000000000000e+00	1.523102376745100983e+01	1.000000000000000000e+00
9.200000000000000000e+02	1.340685817328685303e+01	1.219725035581436323e+01	-4.420908379083673609e-03	8.624660542663482943e+01	2.642878469229983374e-01	0.000000000000000000e+00	7.892697985729581589e+00	1.000000000000000000e+00
9.210000000000000000e+02	1.479825760019750902e+01	1.996633583151434976e+01	-3.175435448768912546e-03	6.322286082464457024e+01	3.615671841704929390e-01	0.000000000000000000e+00	7.892697985729581589e+00	1.000000000000000000e+00
9.220000000000000000e+02	1.074846596155537526e+02	2.217127825169880140e+01	-5.909497290824933247e-03	1.137645787900734149e+02	1.519479060690664962e-01	0.000000000000000000e+00	1.871606834009143228e+01	1.000000000000000000e+00
9.230000000000000000e+02	5.182893985151628868e+01	8.269229268183622139e+00	-2.784956215835692958e-03	5.600448304010014766e+01	3.303850181475850301e-01	0.000000000000000000e+00	2.027480120421064669e+01	1.000000000000000000e+00
9.240000000000000000e+02	3.914068011277910841e+01	2.439081390169054231e+01	-5.423945815014214432e-03	1.047887007134939523e+02	2.827571957820754767e-01	0.000000000000000000e+00	1.057539725452965484e+01	1.000000000000000000e+00
9.250000000000000000e+02	3.299764796199440298e+01	1.578255141234120806e+01	-3.472951959810956571e-03	6.872273480695271530e+01	2.931753522963160830e-01	0.000000000000000000e+00	1.057539725452965484e+01	1.000000000000000000e+00
9.270000000000000000e+02	1.198232977094429259e+02	6.033663694486209650e+00	-5.762333336013618530e-03	1.110441139548093901e+02	2.146640736911731295e-01	0.000000000000000000e+00	1.977226247679973170e+01	1.000000000000000000e+00
9.270000000000000000e+02	9.014879989080066025e+01	1.511725941739899248e+01	-2.880978256539622629e-03	5.777954124290707227e+01	3.327573501460934224e-01	0.000000000000000000e+00	1.871606834009143228e+01	1.000000000000000000e+00
9.300000000000000000e+02	6.286055762898024568e+01	2.314263162728758516e+01	-6.303605999884753439e-03	1.210500508721685264e+02	1.355181506867789709e-01	0.000000000000000000e+00	2.844388800510671800e+01	1.000000000000000000e+00
9.320000000000000000e+02	1.080790421208267276e+02	2.194010340048955854e+01	-6.883335767103109307e-03	1.317669037027101240e+02	1.562569506136218811e-01	0.000000000000000000e+00	1.575670199894184798e+01	1.000000000000000000e+00
9.360000000000000000e+02	4.766851121437487393e+01	7.654806470339414304e+00	-5.652946099209121660e-03	1.090219874664659869e+02	1.808022567678109205e-01	0.000000000000000000e+00	8.421128702825233958e+00	1.000000000000000000e+00
9.360000000000000000e+02	2.438640485052962603e+01	9.134497503500005777e+00	-4.201264760959913698e-03	8.218628549189286048e+01	2.283140682946936950e-01	0.000000000000000000e+00	1.492053264051476091e+01	1.000000000000000000e+00
9.360000000000000000e+02	1.043518378976699381e+02	6.630576740192700491e+00	-3.916591560524179672e-03	7.692383224836302702e+01	2.552237385645377277e-01	0.000000000000000000e+00	1.394791263243832269e+01	1.000000000000000000e+00
9.370000000000000000e+02	3.924902636919414789e+01	7.821190277601711927e+00	-5.912156469951323524e-03	1.138137362302447428e+02	1.878446754538289909e-01	0.000000000000000000e+00	8.421128702825233958e+00	1.000000000000000000e+00
9.390000000000000000e+02	7.072297898668053051e+01	1.890159855977805137e+01	-5.778868631970542243e-03	1.113497845332412481e+02	2.045924441780796466e-01	0.000000000000000000e+00	6.668074809133825553e+00	1.000000000000000000e+00
9.390000000000000000e+02	1.074917344546728373e+02	2.022047432676243517e+01	-2.393506046516477841e-03	4.876815657852563390e+01	4.015572489752105012e-01	0.000000000000000000e+00	1.059458766236166483e+01	1.000000000000000000e+00
9.390000000000000000e+02	9.703170063205972440e+01	2.190362024000220131e+01	-2.599041639171500301e-03	5.256767632458065265e+01	3.846374889063856051e-01	0.000000000000000000e+00	1.059458766236166483e+01	1.000000000000000000e+00
9.410000000000000000e+02	7.129030803995273402e+01	1.225770215740102742e+01	-3.950166336333557106e-03	7.754449372119714212e+01	2.554296973499199375e-01	0.000000000000000000e+00	6.668074809133825553e+00	1.000000000000000000e+00
9.420000000000000000e+02	1.198348530784234782e+02	8.051757669070061851e+00	2.404765752949705737e-03	-4.897630289700604322e+01	4.855206230367921094e-01	0.000000000000000000e+00	4.690149354145091820e+00	1.000000000000000000e+00
9.440000000000000000e+02	1.890481930322057735e+01	1.254928295765544632e+01	-4.889118016348208834e-03	9.490190322250488464e+01	2.973788912994853595e-01	0.000000000000000000e+00	4.256468003725583316e+00	1.000000000000000000e+00
9.450000000000000000e+02	5.873615919579725642e+01	1.691746832118154131e+01	-2.730873236166152154e-03	5.500470803020775890e+01	2.560231758636315469e-01	0.000000000000000000e+00	1.339104454112240283e+01	1.000000000000000000e+00
9.460000000000000000e+02	1.171450683607244656e+02	1.189396525542201033e+01	-2.807988127341666269e-03	5.643024969893483700e+01	3.233290481183828113e-01	0.000000000000000000e+00	4.690149354145091820e+00	1.000000000000000000e+00
9.470000000000000000e+02	8.978987876852806949e+01	1.101864303003518053e+01	-5.838758635248644802e-03	1.124569078645680236e+02	9.487726805531038199e-02	0.000000000000000000e+00	1.208260008375873973e+01	1.000000000000000000e+00
9.480000000000000000e+02	3.210643613779394201e+01	7.619152176989182124e+00	-2.231045422232238399e-03	4.576491834639888623e+01	4.301110394313900631e-01	0.000000000000000000e+00	9.271483548507584160e+00	1.000000000000000000e+00
9.510000000000000000e+02	6.965427651767252826e+01	9.497431582343725864e+00	-3.583886994735541003e-03	7.077347380685294809e+01	2.487671002064338888e-01	0.000000000000000000e+00	1.709645495314066466e+01	1.000000000000000000e+00
9.520000000000000000e+02	2.284060393921462406e+01	2.484929821438117870e+01	-5.186649409056707551e-03	1.004020523064867518e+02	1.934815068557147466e-01	0.000000000000000000e+00	1.528800564869310108e+01	1.000000000000000000e+00
9.520000000000000000e+02	8.284211220735163295e+01	2.090387264777523768e+01	-4.307185406871147718e-03	8.414432877021748425e+01	4.256280723083244455e-01	0.000000000000000000e+00	4.296967204407189378e+00	1.000000000000000000e+00
9.530000000000000000e+02	1.326980279019822184e+01	1.292776802398789648e+01	-3.300777215881299780e-03	6.553992188933460739e+01	1.934178779064330556e-01	0.000000000000000000e+00	1.245812865155372862e+01	1.000000000000000000e+00
9.530000000000000000e+02	1.183886447186295783e+02	2.528289744759748814e+01	-4.606425494405202471e-03	8.967606469347043685e+01	2.078610729369481103e-01	0.000000000000000000e+00	3.180104728957327964e+01	1.000000000000000000e+00
9.530000000000000000e+02	5.267423769263942290e+01	1.148917791788355558e+01	-2.932106637433845153e-03	5.872469770112439846e+01	4.682696172676834578e-01	0.000000000000000000e+00	1.709645495314066466e+01	1.000000000000000000e+00
9.540000000000000000e+02	8.703533180198770935e+01	1.996534369941456433e+01	-4.037280179234838638e-03	7.915487546570452082e+01	4.634056920830635917e-01	0.000000000000000000e+00	4.296967204407189378e+00	1.000000000000000000e+00
9.570000000000000000e+02	8.535840799635795406e+01	5.576932912585317759e+00	-5.350692130855796459e-03	1.034345371069095592e+02	1.720218449948637263e-01	0.000000000000000000e+00	8.496428145372890484e+00	1.000000000000000000e+00
9.610000000000000000e+02	7.924344919671396781e+01	1.147579467636154504e+01	-6.293655815563061091e-03	1.208661123079578488e+02	1.500384430032644101e-01	0.000000000000000000e+00	8.496428145372890484e+00	1.000000000000000000e+00
9.610000000000000000e+02	1.061986860835382629e+02	1.678735616648129891e+01	-6.874471702574597512e-03	1.316030430897071426e+02	1.288956770724148937e-01	0.000000000000000000e+00	2.366412432950983913e+01	1.000000000000000000e+00
9.610000000000000000e+02	1.574649791348777406e+01	2.249354200834116924e+01	-2.998938667446322641e-03	5.996015095971184650e+01	2.787166726580395659e-01	0.000000000000000000e+00	1.298066563543092400e+01	1.000000000000000000e+00
9.650000000000000000e+02	2.210236575094718603e+01	1.117538737202318444e+01	-4.613817641705975775e-03	8.981271552495040567e+01	2.197941637166458406e-01	0.000000000000000000e+00	1.106763021169204464e+01	1.000000000000000000e+00
9.680000000000000000e+02	7.369836918707861173e+01	9.237685021153753340e+00	-4.858162506937387971e-03	9.432966136533410406e+01	2.014978656088215470e-01	0.000000000000000000e+00	1.256693836241528928e+01	1.000000000000000000e+00
9.680000000000000000e+02	1.218351676890613255e+01	2.194364142292211284e+01	-2.947788629599121767e-03	5.901459415224396565e+01	3.522875440054932250e-01	0.000000000000000000e+00	6.513671326328521971e+00	1.000000000000000000e+00
9.690000000000000000e+02	5.013133634437110686e+01	9.429928954850250733e+00	-5.985332037739738743e-03	1.151664557818774739e+02	1.446932568540991726e-01	0.000000000000000000e+00	1.129468634828532636e+01	1.000000000000000000e+00
9.690000000000000000e+02	6.898443679535301953e+01	2.088701037548158723e+01	-6.298949552101496333e-03	1.209639720326331513e+02	1.512406790492489828e-01	0.000000000000000000e+00	1.053835960486411416e+01	1.000000000000000000e+00
9.700000000000000000e+02	1.188797212718479912e+01	1.543667842070793306e+01	-2.344712622735885960e-03	4.786616401005036892e+01	4.781037793542356473e-01	0.000000000000000000e+00	6.513671326328521971e+00	1.000000000000000000e+00
9.720000000000000000e+02	4.288240573868198879e+01	1.809150760888593013e+01	-5.166431717699340037e-03	1.000283091676966905e+02	1.874749852502218816e-01	0.000000000000000000e+00	8.373819117634377918e+00	1.000000000000000000e+00
9.730000000000000000e+02	5.860337913210297245e+01	2.270102938136581372e+01	2.335166172494193039e-03	-4.768968885200354180e+01	4.532548656517109142e-01	0.000000000000000000e+00	1.053835960486411416e+01	1.000000000000000000e+00
9.750000000000000000e+02	7.188242291774727732e+01	1.585567609233290121e+01	-3.070941663167239214e-03	6.129119440811310682e+01	3.065573030474011418e-01	0.000000000000000000e+00	5.943727143647081768e+00	1.000000000000000000e+00
9.770000000000000000e+02	3.454521471090215812e+01	1.887387093954917816e+01	-5.690065981373037748e-03	1.097081835818500224e+02	1.424285770605501211e-01	0.000000000000000000e+00	8.373819117634377918e+00	1.000000000000000000e+00
9.790000000000000000e+02	7.239445287964244358e+01	9.934044756607184112e+00	-3.722733281474693585e-03	7.334017868417937791e+01	2.894531708092490385e-01	0.000000000000000000e+00	5.943727143647081768e+00	1.000000000000000000e+00
9.820000000000000000e+02	4.583075719629456302e+01	7.677194230663722863e+00	-5.087043298757727185e-03	9.856073918879270934e+01	2.292284464479110717e-01	0.000000000000000000e+00	6.872170112248756624e+00	1.000000000000000000e+00
9.850000000000000000e+02	1.689342576580773425e+01	2.012404568939122740e+01	-5.222015035732802991e-03	1.010558193506841462e+02	1.572649455725212420e-01	0.000000000000000000e+00	6.277554730514652626e+00	1.000000000000000000e+00
9.860000000000000000e+02	6.301730447661530121e+01	2.108110571882840745e+01	-5.290600174550363216e-03	1.023236804829437432e+02	1.896067346333613068e-01	0.000000000000000000e+00	1.757399801357775715e+01	1.000000000000000000e+00
9.870000000000000000e+02	1.030836680015533524e+01	7.638229597065421039e+00	-5.812951202784824752e-03	1.119798330768165613e+02	1.861353903445769342e-01	0.000000000000000000e+00	7.868185892758731370e+00	1.000000000000000000e+00
9.880000000000000000e+02	1.074755204806967868e+02	1.831285103753894461e+01	-5.506369556897979661e-03	1.063123815066145141e+02	1.356608877911639199e-01	0.000000000000000000e+00	4.834781801169588000e+00	1.000000000000000000e+00
9.900000000000000000e+02	8.156110374782925021e+01	1.197616909788939310e+01	-5.760626719059733225e-03	1.110125655269605858e+02	3.823429332899873634e-01	0.000000000000000000e+00	5.005736118681033631e+00	1.000000000000000000e+00
9.900000000000000000e+02	1.356913011087526222e+01	1.479893988826351858e+01	-4.444080275816701502e-03	8.667495984473535486e+01	2.216398387604985309e-01	0.000000000000000000e+00	6.277554730514652626e+00	1.000000000000000000e+00
9.930000000000000000e+02	8.134771837341280332e+01	1.697735503443014693e+01	-1.207513310519023331e-02	2.277421858850387082e+02	1.343760150998857261e-01	0.000000000000000000e+00	5.005736118681033631e+00	1.000000000000000000e+00
9.930000000000000000e+02	1.111737458646838803e+02	2.142705142835424326e+01	-7.359786447737698585e-03	1.405745449764573891e+02	1.577971748714717126e-01	0.000000000000000000e+00	4.834781801169588000e+00	1.000000000000000000e+00
9.950000000000000000e+02	9.939571055419163770e+01	1.151917248977517261e+01	-5.718011243744163148e-03	1.102247781765681935e+02	1.395626117049849624e-01	0.000000000000000000e+00	1.051981060980559946e+01	1.000000000000000000e+00
9.950000000000000000e+02	2.777500351645813836e+01	1.614569264922275593e+01	3.029502357936068261e-03	-6.052514967369621246e+01	3.866391802665418709e-01	0.000000000000000000e+00	1.195166519777032832e+01	1.000000000000000000e+00
9.950000000000000000e+02	1.163258417017775059e+01	2.457830255069561431e+01	-3.338732500985343125e-03	6.624156121786691642e+01	2.926029361873605517e-01	0.000000000000000000e+00	4.211333863584384218e+00	1.000000000000000000e+00
9.960000000000000000e+02	6.697324002761818917e+01	1.875751522081306888e+01	-2.628507049736514799e-03	5.311237229582928876e+01	3.815224895407723915e-01	0.000000000000000000e+00	1.448428797017309932e+01	1.000000000000000000e+00
9.990000000000000000e+02	4.319000186884905190e+01	1.152378450177527824e+01	-6.254026945344414064e-03	1.201335351763545418e+02	1.611732953252466016e-01	0.000000000000000000e+00	7.494231109476403141e+00	1.000000000000000000e+00
9.990000000000000000e+02	9.090365238536037396e+01	1.772814690777406454e+01	-5.839098111176333795e-03	1.124631833980359801e+02	1.318911809807939983e-01	0.000000000000000000e+00	8.423507269695798882e+00	1.000000000000000000e+00
1.000000000000000000e+03	1.772069816118852259e+01	9.684017570530606633e+00	-5.314667250665501726e-03	1.027685831382359538e+02	1.392752085127987316e-01	0.000000000000000000e+00	1.137039786327305713e+01	1.000000000000000000e+00
1.000000000000000000e+03	1.572072946315658903e+01	2.558944100514561981e+01	-2.669849742444270306e-03	5.387663105641220085e+01	3.440219759812660483e-01	0.000000000000000000e+00	4.211333863584384218e+00	1.000000000000000000e+00
1.004000000000000000e+03	2.530189755410764718e+01	1.815817613253115326e+01	-2.532118925465276331e-03	5.133054669218084598e+01	3.743110611829779666e-01	0.000000000000000000e+00	1.137039786327305713e+01	1.000000000000000000e+00
1.005000000000000000e+03	8.087069805809919387e+01	1.907940742104988985e+01	-3.350655375294416330e-03	6.646196682149923163e+01	2.623543897005451431e-01	0.000000000000000000e+00	1.682837380423687534e+01	1.000000000000000000e+00
1.005000000000000000e+03	3.620188697061550442e+01	9.126145616624947721e+00	-5.593949914373141409e-03	1.079313872140685646e+02	2.180039694830731012e-01	0.000000000000000000e+00	1.415582369628289072e+01	1.000000000000000000e+00
1.005000000000000000e+03	1.109646229104423441e+02	2.274240684245153332e+01	-3.253563452549529649e-03	6.466713083768584625e+01	2.956861158981305415e-01	0.000000000000000000e+00	9.743903688500864746e+00	1.000000000000000000e+00
1.007000000000000000e+03	3.986711090291068160e+01	2.502119847495759686e+01	-3.179102919664396343e-03	6.329065749141878428e+01	2.866617515609121147e-01	0.000000000000000000e+00	1.610113398394021900e+01	1.000000000000000000e+00
1.008000000000000000e+03	9.823146977233092514e+01	1.014970174759864285e+01	-5.744419445512188513e-03	1.107129587528824288e+02	2.122419060293759818e-01	0.000000000000000000e+00	6.873364556772224354e+00	1.000000000000000000e+00
1.008000000000000000e+03	6.456806191766105485e+01	2.325292150004928615e+01	-3.801642817053554630e-03	7.479889605138077968e+01	3.529159485487020076e-01	0.000000000000000000e+00	1.682837380423687534e+01	1.000000000000000000e+00
1.011000000000000000e+03	8.890292782547022910e+01	9.430485346417775361e+00	-5.633019796555505110e-03	1.086536309233471513e+02	2.104317960378513375e-01	0.000000000000000000e+00	9.356226113453388393e+00	1.000000000000000000e+00
1.011000000000000000e+03	9.658023078482811741e+01	1.799920138206522324e+01	-7.058795870155089996e-03	1.350104495897224979e+02	1.561467598229590026e-01	0.000000000000000000e+00	6.359026759090676606e+00	1.000000000000000000e+00
1.013000000000000000e+03	4.301424560092563354e+01	1.696289427411035788e+01	-2.784327162217564971e-03	5.599285438925417679e+01	3.387508716211078408e-01	0.000000000000000000e+00	2.245287153837172411e+01	1.000000000000000000e+00
1.014000000000000000e+03	9.377290400576762863e+01	2.370499998334805625e+01	-6.154401543339323502e-03	1.182918654332344488e+02	2.219703630182126020e-01	0.000000000000000000e+00	6.359026759090676606e+00	1.000000000000000000e+00
1.017000000000000000e+03	1.105418432325824654e+02	2.252449192272585066e+01	-3.231671241352694103e-03	6.426243261655197614e+01	3.590757131025562598e-01	0.000000000000000000e+00	8.808140815276997770e+00	1.000000000000000000e+00
1.019000000000000000e+03	8.037745059771164335e+01	8.266998188395596969e+00	-7.793442982553295921e-03	1.485910960066392192e+02	2.228956617876621804e-01	0.000000000000000000e+00	9.559715403482886842e+00	1.000000000000000000e+00
1.021000000000000000e+03	5.894169003193648138e+01	7.560114699054027554e+00	-6.314031564478949157e-03	1.212427772901466767e+02	1.302862698804294617e-01	0.000000000000000000e+00	1.195193901582089069e+01	1.000000000000000000e+00
1.021000000000000000e+03	4.803831525866264229e+01	1.640935180777131208e+01	-6.430442543643367058e-03	1.233947442963439300e+02	1.819442267471227392e-01	0.000000000000000000e+00	7.072333875867064634e+00	1.000000000000000000e+00
1.021000000000000000e+03	7.083140734381153436e+01	8.778091908036323332e+00	-4.407022578242093987e-03	8.598991327027472664e+01	3.787757678777117221e-01	0.000000000000000000e+00	9.559715403482886842e+00	1.000000000000000000e+00
1.021000000000000000e+03	3.625898833849441871e+01	2.398665340519055178e+01	-2.672907069160078680e-03	5.393314863118744995e+01	3.583987251534915819e-01	0.000000000000000000e+00	1.400600022099285624e+01	1.000000000000000000e+00
1.022000000000000000e+03	7.628951095340592303e+01	2.107009437271907260e+01	-4.979692470456028273e-03	9.657625763686867515e+01	2.159672632569074047e-01	0.000000000000000000e+00	7.392304190170508882e+00	1.000000000000000000e+00
1.023000000000000000e+03	8.303492146174157540e+01	2.409426340140239375e+01	-3.556964346051205619e-03	7.027578319292639719e+01	3.156748096539697679e-01	0.000000000000000000e+00	7.392304190170508882e+00	1.000000000000000000e+00
1.024000000000000000e+03	4.546315937812586583e+01	9.822510482623595607e+00	-7.185071670070361516e-03	1.373447771338197470e+02	1.370067741351339574e-01	0.000000000000000000e+00	7.072333875867064634e+00	1.000000000000000000e+00
1.029000000000000000e+03	6.885008838729548586e+01	5.844047229451543757e+00	-6.420829748675916694e-03	1.232170426933183620e+02	1.432344130107695568e-01	0.000000000000000000e+00	8.295897296096082840e+00	1.000000000000000000e+00
1.029000000000000000e+03	5.612151938530142559e+01	7.325541961491056853e+00	-4.663806917988844170e-03	9.073681455750362090e+01	1.658319400185057635e-01	0.000000000000000000e+00	1.094693974762290445e+01	1.000000000000000000e+00
1.029000000000000000e+03	6.546905709980072174e+01	1.771942185271798564e+01	-2.714824327962573561e-03	5.470802878923333168e+01	3.390258307122656634e-01	0.000000000000000000e+00	4.197789060171058573e+00	1.000000000000000000e+00
1.030000000000000000e+03	1.009605565160777303e+02	9.138270864413451378e+00	-6.934546441908353426e-03	1.327135814416743642e+02	1.687378726901972437e-01	0.000000000000000000e+00	9.225735129288686664e+00	1.000000000000000000e+00
1.030000000000000000e+03	3.807693947421394398e+01	1.513215876969777440e+01	-2.749877650202708045e-03	5.535602259067561448e+01	3.249771863523494009e-01	0.000000000000000000e+00	1.966087816344421313e+01	1.000000000000000000e+00
1.030000000000000000e+03	7.664031729349508737e+01	2.342976062510600244e+01	-2.848659100593469232e-03	5.718209109032279969e+01	3.208885768710105779e-01	0.000000000000000000e+00	8.137566955645285205e+00	1.000000000000000000e+00
1.031000000000000000e+03	9.395575552724713475e+01	1.696854610316422196e+01	-5.942743104010315448e-03	1.143791590777977518e+02	1.840333645994208789e-01	0.000000000000000000e+00	1.050620993544844062e+01	1.000000000000000000e+00
1.033000000000000000e+03	1.061758177896252278e+02	1.674847707216019543e+01	-5.615684108441983818e-03	1.083331643392001951e+02	1.796307413703769340e-01	0.000000000000000000e+00	9.225735129288686664e+00	1.000000000000000000e+00
1.035000000000000000e+03	8.464841260690046454e+01	2.198393718878159575e+01	-6.257331866763722952e-03	1.201946297733030207e+02	1.509234311079017399e-01	0.000000000000000000e+00	8.137566955645285205e+00	1.000000000000000000e+00
1.039000000000000000e+03	8.685495660037285859e+01	7.335576901292932384e+00	-2.862473890913079782e-03	5.743747055005010083e+01	3.040460320935112204e-01	0.000000000000000000e+00	9.666982651249824698e+00	1.000000000000000000e+00
1.039000000000000000e+03	1.182735258363001520e+02	2.346308473141446527e+01	-4.140233342352845833e-03	8.105806201910235131e+01	2.107190438947793565e-01	0.000000000000000000e+00	3.365763089022794929e+01	1.000000000000000000e+00
1.041000000000000000e+03	7.886911165768125898e+01	1.278322172551303559e+01	-3.113746112518150314e-03	6.208247512220710007e+01	3.152432572058854188e-01	0.000000000000000000e+00	9.666982651249824698e+00	1.000000000000000000e+00
1.044000000000000000e+03	5.022146764770149474e+01	2.085716992550833737e+01	-4.956231790393205924e-03	9.614256478589766175e+01	2.603976273491444005e-01	0.000000000000000000e+00	4.999556541920695985e+00	1.000000000000000000e+00
1.045000000000000000e+03	8.512288801341220790e+01	2.171707949412204997e+01	-3.444491359000032872e-03	6.819661369396770567e+01	2.798467525271916001e-01	0.000000000000000000e+00	1.090520670768028566e+01	1.000000000000000000e+00
1.047000000000000000e+03	2.086555501708744487e+01	2.478621049423201939e+01	-5.890102972708266722e-03	1.134060564840646919e+02	1.644858049548311163e-01	0.000000000000000000e+00	1.778456213808970432e+01	1.000000000000000000e+00
1.047000000000000000e+03	1.199903461374078404e+02	1.945499752817122996e+01	-2.775299418150035165e-03	5.582596800522782132e+01	4.575716090636213762e-01	0.000000000000000000e+00	2.145919230593835891e+01	1.000000000000000000e+00
1.048000000000000000e+03	3.909672166267065307e+01	8.769963607622782931e+00	-5.590296482617726839e-03	1.078638500740713084e+02	1.382083828438691597e-01	0.000000000000000000e+00	9.534983068641540882e+00	1.000000000000000000e+00
1.048000000000000000e+03	1.029558582915450700e+02	6.404206048249501571e+00	-3.042529449996986268e-03	6.076596778641215479e+01	3.625672188688768838e-01	0.000000000000000000e+00	1.745757665790862134e+01	1.000000000000000000e+00
1.049000000000000000e+03	4.610882149045509237e+01	1.801433556502434641e+01	-4.213416238079119996e-03	8.241091703459433404e+01	3.380394713198028311e-01	0.000000000000000000e+00	4.999556541920695985e+00	1.000000000000000000e+00
1.049000000000000000e+03	3.880289761807341620e+01	2.111393911816049851e+01	-3.432094130117811608e-03	6.796743919759020969e+01	3.275747078303877791e-01	0.000000000000000000e+00	7.862927667029419254e+00	1.000000000000000000e+00
1.051000000000000000e+03	1.893980770929558943e+01	7.106217627997418518e+00	-6.123709814992716292e-03	1.177244998184174563e+02	1.151390321215427504e-01	0.000000000000000000e+00	1.644261896912300713e+01	1.000000000000000000e+00
1.052000000000000000e+03	4.826747042848936076e+01	6.159739633800707992e+00	-5.820325692197613789e-03	1.121161574855431553e+02	2.121749635054382965e-01	0.000000000000000000e+00	9.534983068641540882e+00	1.000000000000000000e+00
1.052000000000000000e+03	7.161813361504432862e+01	1.380371269564349035e+01	-3.437595261793581925e-03	6.806913281745302413e+01	2.355631196385598036e-01	0.000000000000000000e+00	1.483607373274633545e+01	1.000000000000000000e+00
1.053000000000000000e+03	8.572534916930798943e+01	9.210723134472337037e+00	-5.991521191403368501e-03	1.152808681386501490e+02	1.429372101558376018e-01	0.000000000000000000e+00	1.483607373274633545e+01	1.000000000000000000e+00
1.054000000000000000e+03	3.236862048356229593e+01	1.659445803586309864e+01	-3.323171462507373743e-03	6.595390071000829835e+01	3.310858774735098153e-01	0.000000000000000000e+00	7.862927667029419254e+00	1.000000000000000000e+00
1.054000000000000000e+03	1.070703086704081244e+02	1.739710628772753864e+01	-2.501504724295374859e-03	5.076461424052039462e+01	3.549465548206280907e-01	0.000000000000000000e+00	4.566373029527940552e+00	1.000000000000000000e+00
1.056000000000000000e+03	9.410476491955571987e+01	2.220288947950651703e+01	-6.379234726403267518e-03	1.224481193821729761e+02	1.339049309295106127e-01	0.000000000000000000e+00	1.382754052034031034e+01	1.000000000000000000e+00
1.058000000000000000e+03	1.397579569312218695e+01	2.049713765319755510e+01	-3.377667242018027576e-03	6.696130671522961109e+01	2.705764071048024633e-01	0.000000000000000000e+00	6.336504446734569029e+00	1.000000000000000000e+00
1.058000000000000000e+03	1.096173758705314043e+02	1.360709160136333651e+01	-2.357501965167676811e-03	4.810258709610052819e+01	4.553734534103970333e-01	0.000000000000000000e+00	4.566373029527940552e+00	1.000000000000000000e+00
1.058000000000000000e+03	9.960074031413229889e+00	1.150183150854962655e+01	-3.000725847101965056e-03	5.999318866526758853e+01	3.040142735198279045e-01	0.000000000000000000e+00	9.850967114971977523e+00	1.000000000000000000e+00
1.059000000000000000e+03	1.152782900135595412e+02	2.221589084364798694e+01	-3.745735361508830286e-03	7.376539388005413400e+01	2.895255071994373708e-01	0.000000000000000000e+00	9.517964190198403784e+00	1.000000000000000000e+00
1.060000000000000000e+03	1.142986115424331928e+02	5.836783612798532417e+00	-5.450261960756118407e-03	1.052751795471344565e+02	2.891483022855613205e-01	0.000000000000000000e+00	5.642283412515974206e+00	1.000000000000000000e+00
1.061000000000000000e+03	1.199405694691215558e+02	5.776179482318395841e+00	-3.505964872029547832e-03	6.933300970011853792e+01	4.583892306697276986e-01	0.000000000000000000e+00	5.642283412515974206e+00	1.000000000000000000e+00
1.061000000000000000e+03	8.825514857275260638e+00	2.418846477435531739e+01	-3.328777139965746236e-03	6.605752695750135217e+01	3.945771299700820967e-01	0.000000000000000000e+00	6.336504446734569029e+00	1.000000000000000000e+00
1.062000000000000000e+03	5.874780130869451966e+01	1.831712689310292674e+01	-6.326646277430061568e-03	1.214759721851496863e+02	1.488915888444725111e-01	0.000000000000000000e+00	1.795961502324669823e+01	1.000000000000000000e+00
1.065000000000000000e+03	4.109658309416926869e+01	2.163107730408383844e+01	-2.431351383979708704e-03	4.946776342097169987e+01	4.079379891929461044e-01	0.000000000000000000e+00	1.488152199207365278e+01	1.000000000000000000e+00
1.066000000000000000e+03	4.364716352650415843e+01	6.969759619142891438e+00	-6.268617022159860518e-03	1.204032465399225629e+02	1.256143535370372044e-01	0.000000000000000000e+00	1.488152199207365278e+01	1.000000000000000000e+00
1.067000000000000000e+03	2.345932205723993746e+01	2.296401610698337237e+01	-5.738787345499460173e-03	1.106088440594919007e+02	3.875895401240503357e-01	0.000000000000000000e+00	9.426642942795504965e+00	1.000000000000000000e+00
1.068000000000000000e+03	2.295047447462687629e+01	8.721739188404576737e+00	-2.473167489457027066e-03	5.024077366417012058e+01	3.557874583157975001e-01	0.000000000000000000e+00	7.671645068110024113e+00	1.000000000000000000e+00
1.069000000000000000e+03	9.120786716688339624e+00	1.726330080264381195e+01	-6.205679801720271303e-03	1.192397925184898781e+02	2.911912342189288960e-01	0.000000000000000000e+00	9.641476290625272227e+00	1.000000000000000000e+00
1.070000000000000000e+03	9.118636085416899562e+01	1.916825868502657215e+01	-2.368920798926817985e-03	4.831367503364133853e+01	4.226547736039496517e-01	0.000000000000000000e+00	4.781827414190638059e+00	1.000000000000000000e+00
1.071000000000000000e+03	1.848263767612203523e+01	1.495813016339827684e+01	-2.657783040706533130e-03	5.365356666678484743e+01	4.358065849969035011e-01	0.000000000000000000e+00	7.671645068110024113e+00	1.000000000000000000e+00
1.072000000000000000e+03	4.111963538310716615e+01	1.150188151498904077e+01	-7.768825223497614549e-03	1.481360134565688043e+02	1.178666756782880132e-01	0.000000000000000000e+00	1.838063109564834363e+01	1.000000000000000000e+00
1.072000000000000000e+03	1.022821248761382265e+02	6.513661963576652170e+00	-5.213484631085121661e-03	1.008981267560243822e+02	1.981848557039084247e-01	0.000000000000000000e+00	1.444642707176651797e+01	1.000000000000000000e+00
1.072000000000000000e+03	8.594939134060440722e+01	2.202085620558762002e+01	-2.748170991211067084e-03	5.532447338571915196e+01	4.245886411752339828e-01	0.000000000000000000e+00	5.963485750826940546e+00	1.000000000000000000e+00
1.073000000000000000e+03	1.154637238791787865e+02	1.242506643822636647e+01	-4.372446418743516743e-03	8.535074027322554002e+01	2.426593093801242551e-01	0.000000000000000000e+00	1.021038694725908691e+01	1.000000000000000000e+00
1.074000000000000000e+03	8.557529157471348924e+01	7.209914634289019908e+00	-6.260361683715178101e-03	1.202506388040761323e+02	1.633103383612367621e-01	0.000000000000000000e+00	8.370950729554079928e+00	1.000000000000000000e+00
1.074000000000000000e+03	1.120186839631687121e+02	2.203671050102103735e+01	-2.954358321588198156e-03	5.913604111972804844e+01	3.986180448118137321e-01	0.000000000000000000e+00	1.021038694725908691e+01	1.000000000000000000e+00
1.074000000000000000e+03	6.001627120777388313e+01	2.486912349027526759e+01	-2.387788917547512425e-03	4.866247004449166269e+01	4.128844423432920241e-01	0.000000000000000000e+00	1.960327311819300888e+01	1.000000000000000000e+00
1.076000000000000000e+03	7.868190453933736705e+01	1.195902310821656123e+01	-6.565796444187485884e-03	1.258968891131111576e+02	1.686718781887986962e-01	0.000000000000000000e+00	8.370950729554079928e+00	1.000000000000000000e+00
1.078000000000000000e+03	1.023587673090340928e+02	1.016161091035324482e+01	-5.478623231335425815e-03	1.057994644468800516e+02	1.545068134482407984e-01	0.000000000000000000e+00	8.288463906175859819e+00	1.000000000000000000e+00
1.082000000000000000e+03	1.101603829207181491e+02	1.296043705206115604e+01	-5.765160041390049450e-03	1.110963682760940543e+02	1.650641413021060044e-01	0.000000000000000000e+00	8.288463906175859819e+00	1.000000000000000000e+00
1.082000000000000000e+03	2.462722453366097852e+01	2.030434814039162816e+01	-5.361485492420702340e-03	1.036340625996109708e+02	3.219524133111604236e-01	0.000000000000000000e+00	5.230565953843346882e+00	1.000000000000000000e+00
1.083000000000000000e+03	5.818479206935536219e+00	1.463769868036554023e+01	-5.661231533973431519e-03	1.091751515612341450e+02	2.270272741818358808e-01	0.000000000000000000e+00	1.964382388610807695e+01	1.000000000000000000e+00
1.083000000000000000e+03	7.304715231642572348e+01	2.240861345634915480e+01	-2.157388531854595188e-03	4.440330109165608974e+01	4.328670160637285713e-01	0.000000000000000000e+00	1.342843238532331540e+01	1.000000000000000000e+00
1.084000000000000000e+03	3.550366558860981314e+01	7.664924589815957034e+00	-5.960846023204411162e-03	1.147138086538186457e+02	2.030440659133985193e-01	0.000000000000000000e+00	6.614366489631181345e+00	1.000000000000000000e+00
1.085000000000000000e+03	7.471018884976378160e+01	9.083557891137317597e+00	-6.221007514316516211e-03	1.195231397768357198e+02	1.753600981250376112e-01	0.000000000000000000e+00	5.458740296042646101e+00	1.000000000000000000e+00
1.085000000000000000e+03	6.040427205574798819e+01	1.275089822569379550e+01	-5.568674628330411158e-03	1.074641496560086011e+02	1.539256771740301621e-01	0.000000000000000000e+00	9.543165480074032203e+00	1.000000000000000000e+00
1.086000000000000000e+03	3.928492853305494492e+01	1.378618547879383449e+01	-4.957499126305691360e-03	9.616599268839460990e+01	2.771788085380705313e-01	0.000000000000000000e+00	7.194983274891200153e+00	1.000000000000000000e+00
1.086000000000000000e+03	8.456483675740824424e+01	1.250490312757163913e+01	-5.237799511322889859e-03	1.013476103048003978e+02	2.031759711628864373e-01	0.000000000000000000e+00	1.043166758531507199e+01	1.000000000000000000e+00
1.088000000000000000e+03	4.376542176605646972e+01	2.548108590508707394e+01	-5.771658092212358232e-03	1.112164908888800170e+02	2.101099760674698391e-01	0.000000000000000000e+00	1.252379796994051731e+01	1.000000000000000000e+00
1.089000000000000000e+03	6.988126397484595032e+01	1.162901073337179270e+01	-3.149636901416241492e-03	6.274595028657278561e+01	3.519483936134609747e-01	0.000000000000000000e+00	5.458740296042646101e+00	1.000000000000000000e+00
1.090000000000000000e+03	1.113180263624264654e+02	1.992088487790501361e+01	-3.179977749300708350e-03	6.330682954432049314e+01	3.211880875455308537e-01	0.000000000000000000e+00	2.450659977670787626e+01	1.000000000000000000e+00
1.094000000000000000e+03	8.682133180132203165e+01	2.061758294428310734e+01	-6.605396467014574072e-03	1.266289329734088369e+02	2.435669348019195990e-01	0.000000000000000000e+00	4.444776136135685007e+00	1.000000000000000000e+00
1.094000000000000000e+03	2.007239553935713161e+01	1.948210625505542382e+01	-3.405477014489889393e-03	6.747539665106610585e+01	2.401843583711863461e-01	0.000000000000000000e+00	9.944761275971082171e+00	1.000000000000000000e+00
1.095000000000000000e+03	6.479633529247870172e+01	1.222053822390892641e+01	-3.301973538577742014e-03	6.556203704539623800e+01	2.494287842766619301e-01	0.000000000000000000e+00	1.047214747293856085e+01	1.000000000000000000e+00
1.098000000000000000e+03	5.334593614437081754e+01	2.005980948688388921e+01	-2.453248977113686724e-03	4.987256113230179722e+01	3.726912490473346384e-01	0.000000000000000000e+00	1.031579466102671816e+01	1.000000000000000000e+00
1.100000000000000000e+03	5.136723965508555523e+01	9.935562369603635702e+00	-6.469204025253682926e-03	1.241112869294825742e+02	1.265121717841577453e-01	0.000000000000000000e+00	8.213470158209876359e+00	1.000000000000000000e+00
1.100000000000000000e+03	9.494311501613653448e+00	1.411598518568553295e+01	-5.567688056926745760e-03	1.074459119508953364e+02	1.657299420399503953e-01	0.000000000000000000e+00	1.191005844434759631e+01	1.000000000000000000e+00
1.101000000000000000e+03	7.181001012385870297e+01	8.069953522377755206e+00	-5.504098959618472162e-03	1.062704073692527800e+02	2.180190593049007308e-01	0.000000000000000000e+00	9.905660311379326899e+00	1.000000000000000000e+00
1.102000000000000000e+03	1.042398810265521405e+02	1.796932863099142708e+01	-5.884139149443645862e-03	1.132958095727477712e+02	3.335022397751608025e-01	0.000000000000000000e+00	8.049533808200632023e+00	1.000000000000000000e+00
1.102000000000000000e+03	6.307603887755684013e+01	1.274326631666061616e+01	-5.729851631996214258e-03	1.104436589474531445e+02	1.880735002398311595e-01	0.000000000000000000e+00	9.905660311379326899e+00	1.000000000000000000e+00
1.102000000000000000e+03	9.835211965917541477e+01	1.248031591373606375e+01	-6.338649711787134461e-03	1.216978670174317045e+02	2.321170594848093183e-01	0.000000000000000000e+00	8.049533808200632023e+00	1.000000000000000000e+00
1.104000000000000000e+03	5.414882492533863712e+01	1.766368474338339212e+01	-5.269912534551040445e-03	1.019412498992120391e+02	2.176604291453123619e-01	0.000000000000000000e+00	8.213470158209876359e+00	1.000000000000000000e+00
1.105000000000000000e+03	2.766729698065778464e+01	2.136742727935085640e+01	-5.973902412935410376e-03	1.149551683616644056e+02	3.329076577381795410e-01	0.000000000000000000e+00	7.857419779879016630e+00	1.000000000000000000e+00
1.107000000000000000e+03	1.489014721562960375e+01	1.938547423829052718e+01	-3.976035482517870437e-03	7.802270934541681413e+01	2.862798177644190201e-01	0.000000000000000000e+00	5.659838946232752299e+00	1.000000000000000000e+00
1.107000000000000000e+03	3.748995393801903475e+01	1.010404803731814205e+01	-2.667078832048302463e-03	5.382540815809064583e+01	3.278203222287487950e-01	0.000000000000000000e+00	1.487925681377199894e+01	1.000000000000000000e+00
1.109000000000000000e+03	2.336802210383097744e+01	1.479055255569070049e+01	-5.418167070718384916e-03	1.046818751618910284e+02	2.963954195675363446e-01	0.000000000000000000e+00	7.857419779879016630e+00	1.000000000000000000e+00
1.109000000000000000e+03	9.161738573474175951e+01	1.950793391329165871e+01	-4.749095253933421218e-03	9.231345008006003638e+01	2.861697324237139073e-01	0.000000000000000000e+00	5.438820595985578876e+00	1.000000000000000000e+00
1.110000000000000000e+03	5.431355059429456134e+01	5.920721126989177741e+00	-4.986744916461303967e-03	9.670662876874365566e+01	2.127067054346961639e-01	0.000000000000000000e+00	1.733590575919607346e+01	1.000000000000000000e+00
1.111000000000000000e+03	1.916124119224376443e+01	2.309916958662260456e+01	-2.824103686690173590e-03	5.672816104933607306e+01	4.707302563268610518e-01	0.000000000000000000e+00	5.659838946232752299e+00	1.000000000000000000e+00
1.111000000000000000e+03	9.148808967094308287e+01	2.494521742651800977e+01	-4.031700092921804840e-03	7.905172229472722734e+01	3.524041502112270630e-01	0.000000000000000000e+00	5.438820595985578876e+00	1.000000000000000000e+00
1.119000000000000000e+03	1.185078624825047626e+02	2.361060786750483587e+01	-6.795261830902671676e-03	1.301387737258840787e+02	1.422947151144369204e-01	0.000000000000000000e+00	5.265294819641971991e+00	1.000000000000000000e+00
1.119000000000000000e+03	8.502599384973346730e+01	1.264014539148817917e+01	-5.172517008321993875e-03	1.001408015179635527e+02	2.126850865288196779e-01	0.000000000000000000e+00	1.962347189039627082e+01	1.000000000000000000e+00
1.119000000000000000e+03	3.144970469148404391e+01	8.079479513662954915e+00	-2.883940649699222140e-03	5.783430388114447140e+01	3.249879752623052731e-01	0.000000000000000000e+00	1.088069674703436007e+01	1.000000000000000000e+00
1.120000000000000000e+03	5.843800822781781790e+01	1.222363267344854343e+01	-5.727409018006649269e-03	1.103985049185793201e+02	1.408881216928253854e-01	0.000000000000000000e+00	1.413034722534115950e+01	1.000000000000000000e+00
1.123000000000000000e+03	1.040980066177053089e+02	8.020732224051034365e+00	-2.517863675517691656e-03	5.106702491981459957e+01	3.267182610871380843e-01	0.000000000000000000e+00	1.962347189039627082e+01	1.000000000000000000e+00
1.124000000000000000e+03	3.534134692465615046e+01	1.824041856622671531e+01	-3.198820157980750666e-03	6.365514928261137584e+01	3.417339261407724704e-01	0.000000000000000000e+00	6.806706583887585538e+00	1.000000000000000000e+00
1.129000000000000000e+03	5.571998553914750119e+01	2.064519873217047774e+01	-3.416732967833082790e-03	6.768347359012901165e+01	3.215271747266333913e-01	0.000000000000000000e+00	1.054947994640779108e+01	1.000000000000000000e+00
1.129000000000000000e+03	1.068511515307360185e+02	1.158886987557899673e+01	-6.789143832176104155e-03	1.300256767353937164e+02	2.001199025489897032e-01	0.000000000000000000e+00	1.639555620406060044e+01	1.000000000000000000e+00
1.131000000000000000e+03	4.878844937928100478e+01	1.269250525108349592e+01	-5.055074882479852760e-03	9.796977279057009014e+01	1.801590365824874418e-01	0.000000000000000000e+00	1.054947994640779108e+01	1.000000000000000000e+00
1.133000000000000000e+03	1.213982680187164362e+02	1.915165144889170534e+01	-5.287551270679416091e-03	1.022673186124188192e+02	1.846877045827872710e-01	0.000000000000000000e+00	1.180482891503688947e+01	1.000000000000000000e+00
1.135000000000000000e+03	9.971910003065985961e+01	2.335081002858396815e+01	-5.463692722108488484e-03	1.055234598683367011e+02	2.441195568099640001e-01	0.000000000000000000e+00	9.286601557454554623e+00	1.000000000000000000e+00
1.137000000000000000e+03	1.139654415817115591e+02	9.980660397175842746e+00	-6.258107274318604890e-03	1.202089639150346585e+02	1.203277548558072674e-01	0.000000000000000000e+00	1.180482891503688947e+01	1.000000000000000000e+00
1.137000000000000000e+03	2.791387429903729966e+01	1.528100301431923036e+01	-3.229857091458816689e-03	6.422889634064446795e+01	2.365304147430391524e-01	0.000000000000000000e+00	1.672670932396257015e+01	1.000000000000000000e+00
1.140000000000000000e+03	4.429332735380145181e+01	1.189038029347373993e+01	-3.427105551650052630e-03	6.787522060835146931e+01	2.722807968311909965e-01	0.000000000000000000e+00	7.585355502224059521e+00	1.000000000000000000e+00
1.140000000000000000e+03	7.610002729919429498e+01	1.810023714847683252e+01	-2.488779344717775583e-03	5.052937356830121729e+01	4.016325367868862628e-01	0.000000000000000000e+00	1.734042715303232640e+01	1.000000000000000000e+00
1.141000000000000000e+03	4.639114472342246387e+01	1.917987824455632406e+01	-3.277092799277258640e-03	6.510209305687594394e+01	4.206752692509724278e-01	0.000000000000000000e+00	6.347004963443002801e+00	1.000000000000000000e+00
1.141000000000000000e+03	4.888224217431530150e+01	2.501759230882200313e+01	-4.232924917549083475e-03	8.277155341833734781e+01	2.974158189676431308e-01	0.000000000000000000e+00	6.347004963443002801e+00	1.000000000000000000e+00
1.143000000000000000e+03	1.044693467160863634e+02	2.364345154368449897e+01	-3.898620178075921840e-03	7.659161425344538543e+01	3.707474764068654505e-01	0.000000000000000000e+00	9.312368385789493885e+00	1.000000000000000000e+00
1.144000000000000000e+03	9.287064169443021910e+01	1.094457548746280828e+01	-6.198781150678218596e-03	1.191122644319096793e+02	1.473772165679109181e-01	0.000000000000000000e+00	1.386632352938295298e+01	1.000000000000000000e+00
1.144000000000000000e+03	3.514625669786757101e+01	1.297499511913820136e+01	-2.876392350486763495e-03	5.769476643394910553e+01	2.652485229842574954e-01	0.000000000000000000e+00	9.211150357295109004e+00	1.000000000000000000e+00
1.145000000000000000e+03	1.509853456246697867e+01	9.031700410397794698e+00	-2.942694695913615401e-03	5.892042797220107531e+01	4.032699333811057274e-01	0.000000000000000000e+00	2.043185591125316591e+01	1.000000000000000000e+00
1.145000000000000000e+03	1.116388996749842590e+02	1.770058057737452373e+01	-2.630596246308337677e-03	5.315099306961105441e+01	2.969678911621633777e-01	0.000000000000000000e+00	9.312368385789493885e+00	1.000000000000000000e+00
1.147000000000000000e+03	6.753164881256802232e+01	9.250879140858465632e+00	-5.379441894017065670e-03	1.039660036593182753e+02	1.633817142546239998e-01	0.000000000000000000e+00	1.660752680304276652e+01	1.000000000000000000e+00
1.149000000000000000e+03	5.171783137087129489e+01	1.432366185200155861e+01	-3.595655003571342559e-03	7.099101657580014546e+01	2.628155949057793261e-01	0.000000000000000000e+00	7.267958041863872509e+00	1.000000000000000000e+00
1.152000000000000000e+03	1.536148618364759955e+01	2.236383836821975635e+01	-4.982435372341336051e-03	9.662696277139109213e+01	1.444960312904891575e-01	0.000000000000000000e+00	1.217591182587934817e+01	1.000000000000000000e+00
1.154000000000000000e+03	4.697796490882320342e+01	1.983336965008354369e+01	-6.362164598236871513e-03	1.221325619247122063e+02	1.503502974103773093e-01	0.000000000000000000e+00	7.267958041863872509e+00	1.000000000000000000e+00
1.155000000000000000e+03	2.758669345970307418e+01	2.082781329970470452e+01	-2.339061590692838744e-03	4.776169934018082586e+01	3.575917618216613025e-01	0.000000000000000000e+00	1.232132565731570750e+01	1.000000000000000000e+00
1.156000000000000000e+03	7.042895542302095180e+01	1.209956147513269364e+01	-3.270403333528421313e-03	6.497843195820713902e+01	2.417165341498891395e-01	0.000000000000000000e+00	2.213195307260753353e+01	1.000000000000000000e+00
1.157000000000000000e+03	1.932208353083001029e+01	1.085008583287836892e+01	-5.460070083804470335e-03	1.054564919744010041e+02	1.704510601390585300e-01	0.000000000000000000e+00	1.217591182587934817e+01	1.000000000000000000e+00
1.157000000000000000e+03	1.184020431956072485e+02	1.988303923365328174e+01	-3.125117765584798854e-03	6.229269088004198807e+01	2.839050768213893239e-01	0.000000000000000000e+00	1.094742638422707159e+01	1.000000000000000000e+00
1.159000000000000000e+03	9.251903629649191885e+01	1.346032369227944514e+01	-2.766863111380342063e-03	5.567001489880392739e+01	4.471876070685156801e-01	0.000000000000000000e+00	8.701254963843963353e+00	1.000000000000000000e+00
1.161000000000000000e+03	3.465772121443163911e+01	1.480551700531733239e+01	-6.465786242336619798e-03	1.240481059810474989e+02	1.209177249923285569e-01	0.000000000000000000e+00	1.302149338313948945e+01	1.000000000000000000e+00
1.162000000000000000e+03	2.597720696879597924e+01	2.451159563463318491e+01	-5.903602856729437375e-03	1.136556146031491181e+02	1.684936563408332422e-01	0.000000000000000000e+00	1.302149338313948945e+01	1.000000000000000000e+00
1.162000000000000000e+03	1.120987794773663069e+02	1.093234032594901350e+01	-2.897368782492140953e-03	5.808253561094018380e+01	4.382897920420464333e-01	0.000000000000000000e+00	7.423122960563317108e+00	1.000000000000000000e+00
1.163000000000000000e+03	4.806119252226755378e+01	1.063447573371670885e+01	-6.080536215377668925e-03	1.169263950126917990e+02	1.592802276937715922e-01	0.000000000000000000e+00	1.403747229344999781e+01	1.000000000000000000e+00
1.164000000000000000e+03	9.935925379502478449e+01	1.883835888355367061e+01	-6.740581578821342248e-03	1.291279575707912386e+02	1.283677575533962445e-01	0.000000000000000000e+00	6.480472919921976604e+00	1.000000000000000000e+00
1.164000000000000000e+03	1.145334948072947014e+02	1.794482317796754600e+01	-2.412327528313743582e-03	4.911608946360387051e+01	3.891115883206722748e-01	0.000000000000000000e+00	7.423122960563317108e+00	1.000000000000000000e+00
1.165000000000000000e+03	8.934406348294217537e+01	2.241822847146130115e+01	-2.624708871565702324e-03	5.304215938149839360e+01	3.316683263637025814e-01	0.000000000000000000e+00	1.063576528763489115e+01	1.000000000000000000e+00
1.166000000000000000e+03	1.058396111978968435e+02	1.887705251201315804e+01	-3.113620962164676594e-03	6.208016159960448732e+01	4.248105688398413626e-01	0.000000000000000000e+00	6.480472919921976604e+00	1.000000000000000000e+00
1.169000000000000000e+03	7.028675347834867182e+01	2.403416703408134580e+01	-3.957964973541642714e-03	7.768865890291422716e+01	3.489836047124937890e-01	0.000000000000000000e+00	6.909588482611901838e+00	1.000000000000000000e+00
1.169000000000000000e+03	2.282798747385220395e+01	2.374082884159408025e+01	-2.765605147850955844e-03	5.564676025366934198e+01	3.806190698092670743e-01	0.000000000000000000e+00	1.975570685200554522e+01	1.000000000000000000e+00
1.171000000000000000e+03	6.618135552604958605e+01	1.847645881465298956e+01	-5.268565254944243027e-03	1.019163441619460002e+02	2.343049284404011834e-01	0.000000000000000000e+00	6.909588482611901838e+00	1.000000000000000000e+00
1.172000000000000000e+03	6.964869729050721503e+01	1.083582250157845728e+01	-5.157827428215857116e-03	9.986925074199550068e+01	1.718950130057590453e-01	0.000000000000000000e+00	8.390576987324848801e+00	1.000000000000000000e+00
1.175000000000000000e+03	8.263998464996029725e+01	7.475666687501903773e+00	-6.108999470724154474e-03	1.174525651972763001e+02	1.482612261752267457e-01	0.000000000000000000e+00	1.336662397137440195e+01	1.000000000000000000e+00
1.176000000000000000e+03	5.682771084410315154e+01	1.573962964808938558e+01	-6.354499941706386046e-03	1.219908735024875028e+02	1.641956939331470355e-01	0.000000000000000000e+00	6.631664756931488824e+00	1.000000000000000000e+00
1.180000000000000000e+03	5.732033817158787770e+01	2.235297190178701499e+01	-6.812730212963248079e-03	1.304616932830927851e+02	1.499016266267501063e-01	0.000000000000000000e+00	6.631664756931488824e+00	1.000000000000000000e+00
1.180000000000000000e+03	8.572491101728448371e+01	2.048142947560121385e+01	-3.514130197225738637e-03	6.948395345596699713e+01	3.232874877992016893e-01	0.000000000000000000e+00	1.336662397137440195e+01	1.000000000000000000e+00
1.182000000000000000e+03	1.558552371010409132e+01	1.926705787873948239e+01	-5.934768565818934229e-03	1.142317422001055292e+02	1.555923549456049715e-01	0.000000000000000000e+00	2.167316766863120847e+01	1.000000000000000000e+00
1.182000000000000000e+03	7.289400689960088187e+01	1.611572941221276523e+01	-5.056548985499546671e-03	9.799702297852390132e+01	2.734202085089426637e-01	0.000000000000000000e+00	1.355328142999546515e+01	1.000000000000000000e+00
1.183000000000000000e+03	1.086614156195520451e+02	2.445527425087873397e+01	-5.969126927606960807e-03	1.148668890005666157e+02	2.007353025017077908e-01	0.000000000000000000e+00	8.516863394218264105e+00	1.000000000000000000e+00
1.186000000000000000e+03	3.431811993496704360e+01	8.366781025886089296e+00	-2.642655892014034516e-03	5.337392702181528392e+01	4.004601844595007121e-01	0.000000000000000000e+00	1.004759083068347003e+01	1.000000000000000000e+00
1.187000000000000000e+03	1.040211742168637699e+02	1.731348723357329078e+01	-3.353781525493372030e-03	6.651975666342701743e+01	4.201108284970784812e-01	0.000000000000000000e+00	5.499476133812807532e+00	1.000000000000000000e+00
1.187000000000000000e+03	9.847219398000341073e+01	2.012925238199950684e+01	-3.370570940255801420e-03	6.683012486822562437e+01	3.998594297396439456e-01	0.000000000000000000e+00	6.222516777009007072e+00	1.000000000000000000e+00
1.188000000000000000e+03	2.357186401941904919e+01	1.709975454173596177e+01	-2.453018209718524616e-03	4.986829517883194995e+01	4.435051573458562713e-01	0.000000000000000000e+00	1.384726841766944183e+01	1.000000000000000000e+00
1.188000000000000000e+03	8.533894383120261296e+01	1.177172714688049204e+01	-3.129297006321021899e-03	6.236994809615564606e+01	3.089765382591475040e-01	0.000000000000000000e+00	1.363835419852260600e+01	1.000000000000000000e+00
1.190000000000000000e+03	1.051593505278579386e+02	1.193307903052137320e+01	-4.517766748301932020e-03	8.803712395270417801e+01	2.704312127236655483e-01	0.000000000000000000e+00	5.499476133812807532e+00	1.000000000000000000e+00
1.191000000000000000e+03	7.377565269662795799e+01	1.900325557325249903e+01	-2.195356971082000272e-03	4.510518358659480498e+01	3.951319399685205846e-01	0.000000000000000000e+00	8.320897454520769898e+00	1.000000000000000000e+00
1.192000000000000000e+03	5.747049061630388422e+01	2.047036879664561582e+01	-2.567459379966366331e-03	5.198384840492519032e+01	3.763354999426878900e-01	0.000000000000000000e+00	7.078025181783251796e+00	1.000000000000000000e+00
1.194000000000000000e+03	2.682817778893717886e+01	1.064849395271568078e+01	-3.491902241452933889e-03	6.907304867892936784e+01	2.856542559241080914e-01	0.000000000000000000e+00	1.661925881114284564e+01	1.000000000000000000e+00
1.194000000000000000e+03	8.839888956751205740e+01	1.782133603013535961e+01	-6.179514494833976412e-03	1.187561020837001706e+02	1.418567839587925317e-01	0.000000000000000000e+00	1.467092329706574461e+01	1.000000000000000000e+00
1.194000000000000000e+03	1.004197948961638645e+02	7.099369344913490920e+00	-4.743931982355674079e-03	9.221800212352619042e+01	2.650028519159035589e-01	0.000000000000000000e+00	6.769648211736150500e+00	1.000000000000000000e+00
1.194000000000000000e+03	6.745781374036153011e+01	2.441825745426164218e+01	-2.850997571118608648e-03	5.722531992879822837e+01	3.191392817075988653e-01	0.000000000000000000e+00	8.320897454520769898e+00	1.000000000000000000e+00
1.195000000000000000e+03	5.793758293795073655e+01	1.340777258583075771e+01	-2.898849807930045999e-03	5.810991376633916161e+01	3.448100575704855508e-01	0.000000000000000000e+00	7.078025181783251796e+00	1.000000000000000000e+00
1.196000000000000000e+03	4.223881640449525321e+01	1.687038923409252433e+01	-3.496858924160484942e-03	6.916467764488602654e+01	2.609355658998120386e-01	0.000000000000000000e+00	1.565131790442823956e+01	1.000000000000000000e+00
1.200000000000000000e+03	2.199303392979855687e+01	6.510062179536617144e+00	-2.715528416459513181e-03	5.472104453075301222e+01	2.973136694094253851e-01	0.000000000000000000e+00	6.374939958015695574e+00	1.000000000000000000e+00
1.202000000000000000e+03	1.109615188908970396e+02	1.467373729183935538e+01	-3.636064245257673595e-03	7.173801961175618658e+01	2.584860021634932670e-01	0.000000000000000000e+00	1.206289719281134154e+01	1.000000000000000000e+00
1.203000000000000000e+03	4.662037434909944267e+01	1.321028269414926726e+01	-2.517533837482661529e-03	5.106092755190421428e+01	3.623096677354560313e-01	0.000000000000000000e+00	1.205559768932175224e+01	1.000000000000000000e+00
1.203000000000000000e+03	7.232718738097202049e+01	6.040706559443927759e+00	-6.088728881572055655e-03	1.170778441927404145e+02	1.285726343225628288e-01	0.000000000000000000e+00	2.668788223533276494e+01	1.000000000000000000e+00
1.205000000000000000e+03	9.898291059154928462e+01	1.325020931700610483e+01	-2.509536706146677301e-03	5.091309301857418035e+01	4.839778840082337164e-01	0.000000000000000000e+00	5.719469325933563830e+00	1.000000000000000000e+00
1.207000000000000000e+03	3.490008693985995336e+01	1.038675676163115646e+01	-5.776934729896938958e-03	1.113140345250763659e+02	2.380500227121282730e-01	0.000000000000000000e+00	7.228206720212049241e+00	1.000000000000000000e+00
1.208000000000000000e+03	9.690776475610289253e+01	1.857994656493159980e+01	-6.339550460291150033e-03	1.217145182051069270e+02	2.243782854898705992e-01	0.000000000000000000e+00	4.858737836453065562e+00	1.000000000000000000e+00
1.209000000000000000e+03	4.192475244376894494e+01	1.209000276509327065e+01	-3.242633421248962769e-03	6.446507887571152651e+01	3.092547146439180716e-01	0.000000000000000000e+00	7.228206720212049241e+00	1.000000000000000000e+00
1.212000000000000000e+03	2.681758739092137134e+01	1.005100946061182832e+01	-3.206911915801030719e-03	6.380473307596464139e+01	3.958580617523321799e-01	0.000000000000000000e+00	8.089470020263016536e+00	1.000000000000000000e+00
1.214000000000000000e+03	8.578058498344940119e+01	1.191837907882541536e+01	-3.016067792082915196e-03	6.027679902270017465e+01	2.510305717413005011e-01	0.000000000000000000e+00	8.240611131964501013e+00	1.000000000000000000e+00
1.215000000000000000e+03	5.949787654239484880e+01	7.458467449161438445e+00	-7.134415103660344919e-03	1.364083426124020662e+02	1.031705363592209101e-01	0.000000000000000000e+00	1.840480711019617033e+01	1.000000000000000000e+00
1.218000000000000000e+03	6.445621890845157687e+00	7.427713086043929991e+00	-5.608027658358721509e-03	1.081916276209108787e+02	1.781727084584290299e-01	0.000000000000000000e+00	1.922202381937181670e+01	1.000000000000000000e+00
1.218000000000000000e+03	8.931537733617028607e+01	1.936236422465981732e+01	-2.526105690982382700e-03	5.121938636778018861e+01	4.425294997487205784e-01	0.000000000000000000e+00	8.240611131964501013e+00	1.000000000000000000e+00
1.221000000000000000e+03	1.464607325384363357e+01	2.481272954147456389e+01	-5.063580394466716920e-03	9.812700522086083765e+01	1.524506675970492831e-01	0.000000000000000000e+00	1.922202381937181670e+01	1.000000000000000000e+00
1.222000000000000000e+03	1.024463165936575137e+02	1.293771964522987261e+01	-3.781395730142432521e-03	7.442460950798866293e+01	2.338133109419072708e-01	0.000000000000000000e+00	6.388212230443262918e+00	1.000000000000000000e+00
1.223000000000000000e+03	1.173413906690366986e+02	1.973241933375368262e+01	-5.369490097378980080e-03	1.037820352899147593e+02	1.795320236823596538e-01	0.000000000000000000e+00	1.637165769151855343e+01	1.000000000000000000e+00
1.227000000000000000e+03	1.000978290918481974e+02	6.996855907099672756e+00	-5.788381253984874360e-03	1.115256343445236951e+02	1.872728662029979896e-01	0.000000000000000000e+00	6.388212230443262918e+00	1.000000000000000000e+00
1.227000000000000000e+03	2.331504795881034653e+01	2.434172830161475076e+01	-6.311218797306989044e-03	1.211907806297489998e+02	1.664254430384684014e-01	0.000000000000000000e+00	1.711673822851000182e+01	1.000000000000000000e+00
1.227000000000000000e+03	1.220853708177848951e+01	7.561800201461295501e+00	-5.321004833530409463e-03	1.028857393491210104e+02	1.874550622637402020e-01	0.000000000000000000e+00	1.090615783370842351e+01	1.000000000000000000e+00
1.229000000000000000e+03	8.796542815007755678e+01	2.359368479268546892e+01	-3.017483815025696296e-03	6.030297554552264216e+01	3.475288884059033467e-01	0.000000000000000000e+00	1.503308964271277581e+01	1.000000000000000000e+00
1.230000000000000000e+03	1.098642412715720411e+02	5.668086949287409304e+00	-6.450854385315980301e-03	1.237720764872633481e+02	1.320283473660376350e-01	0.000000000000000000e+00	9.856390506037376653e+00	1.000000000000000000e+00
1.232000000000000000e+03	7.640377317162401205e+00	1.746514282194566903e+01	-3.149235718714231153e-03	6.273853404504316700e+01	3.126113794082294728e-01	0.000000000000000000e+00	7.342313250857262830e+00	1.000000000000000000e+00
1.233000000000000000e+03	8.499352676657377970e+01	8.857281351799137781e+00	-5.327761504529987535e-03	1.030106428003864352e+02	2.276089241872487623e-01	0.000000000000000000e+00	1.414313764819929453e+01	1.000000000000000000e+00
1.235000000000000000e+03	7.872430162588274527e+01	2.153502400067948841e+01	-3.868583931773685643e-03	7.603636584391921360e+01	1.985303683083530224e-01	0.000000000000000000e+00	1.414313764819929453e+01	1.000000000000000000e+00
1.235000000000000000e+03	1.068426768316596736e+02	1.526571542113439151e+01	-3.389976635768892667e-03	6.718885749616357828e+01	2.401997619471902823e-01	0.000000000000000000e+00	8.190130401635766333e+00	1.000000000000000000e+00
1.237000000000000000e+03	9.941911464162980394e+01	1.180609688630177700e+01	-3.274667843515109093e-03	6.505726545703019781e+01	3.233928751760887232e-01	0.000000000000000000e+00	8.190130401635766333e+00	1.000000000000000000e+00
1.237000000000000000e+03	6.529669655577150955e+00	1.020732687193632948e+01	-2.397751431414001360e-03	4.884663653199441313e+01	4.236923135311634336e-01	0.000000000000000000e+00	7.342313250857262830e+00	1.000000000000000000e+00
1.239000000000000000e+03	3.766796322352773529e+01	2.292324048175341744e+01	-4.519668555066486820e-03	8.807228064873801543e+01	2.956399831978731019e-01	0.000000000000000000e+00	1.711856141884864257e+01	1.000000000000000000e+00
1.240000000000000000e+03	8.414323542231431929e+01	5.881201266183801124e+00	-2.819223033429570785e-03	5.663793755958540288e+01	3.376131143266412060e-01	0.000000000000000000e+00	1.638465361343985904e+01	1.000000000000000000e+00
1.242000000000000000e+03	1.125951797939217585e+02	2.494600857746876699e+01	-5.457050706955277920e-03	1.054006759387884102e+02	2.197810612549586651e-01	0.000000000000000000e+00	1.087282575267595419e+01	1.000000000000000000e+00
1.244000000000000000e+03	1.134276598384626453e+02	1.410509916803753505e+01	-6.286110395990580739e-03	1.207266280936299268e+02	1.337966870027185173e-01	0.000000000000000000e+00	8.773619791594791550e+00	1.000000000000000000e+00
1.244000000000000000e+03	6.230018269744056170e+01	2.545389558742634506e+01	-6.424707795872928312e-03	1.232887320621076981e+02	1.139823999217173256e-01	0.000000000000000000e+00	2.476187495879257128e+01	1.000000000000000000e+00
1.247000000000000000e+03	8.606613502782849423e+01	1.840741770254393828e+01	-5.995519486108610331e-03	1.153547803963125631e+02	2.276349532285224520e-01	0.000000000000000000e+00	5.288756799884708926e+00	1.000000000000000000e+00
1.248000000000000000e+03	1.197773697879493682e+02	2.015965016748027949e+01	-2.609103291538648894e-03	5.275367548099483628e+01	4.659140115689268669e-01	0.000000000000000000e+00	8.773619791594791550e+00	1.000000000000000000e+00
1.248000000000000000e+03	9.468232401799646425e+01	8.084303277705368274e+00	-2.778075750406915501e-03	5.587729113177423557e+01	3.532999988922669310e-01	0.000000000000000000e+00	1.344639000410898078e+01	1.000000000000000000e+00
1.250000000000000000e+03	6.699041274336920537e+01	1.401064977112615040e+01	-3.246434170726384284e-03	6.453533932307603038e+01	3.241388928193081886e-01	0.000000000000000000e+00	1.238810537851704119e+01	1.000000000000000000e+00
1.250000000000000000e+03	3.302596652120654142e+01	1.694300461307887673e+01	-5.940581706384393153e-03	1.143392035992712152e+02	1.173595503970715770e-01	0.000000000000000000e+00	1.893402871393206510e+01	1.000000000000000000e+00
1.250000000000000000e+03	8.540694012522017431e+01	2.365493240654448570e+01	-6.588439471228086687e-03	1.263154668749473899e+02	2.074123391459620214e-01	0.000000000000000000e+00	5.288756799884708926e+00	1.000000000000000000e+00
1.251000000000000000e+03	5.296678746115756553e+01	8.942831291585690678e+00	-2.210703168155392882e-03	4.538887254797617743e+01	3.664811591620072972e-01	0.000000000000000000e+00	1.024246637464228193e+01	1.000000000000000000e+00
1.251000000000000000e+03	5.183413856155338095e+01	1.912247882506656538e+01	-2.253610446415597272e-03	4.618205415167414429e+01	3.909520707676901186e-01	0.000000000000000000e+00	1.024246637464228193e+01	1.000000000000000000e+00
1.255000000000000000e+03	9.528883967055118376e+01	1.554883160115435281e+01	-4.587448769557534063e-03	8.932526199383686105e+01	1.737813452779843892e-01	0.000000000000000000e+00	1.227375469110293515e+01	1.000000000000000000e+00
1.256000000000000000e+03	6.261657348481390528e+01	1.593965652056784421e+01	-5.808500042811338103e-03	1.118975491765263683e+02	1.221135707347291710e-01	0.000000000000000000e+00	1.124238678823864035e+01	1.000000000000000000e+00
1.257000000000000000e+03	5.101306758219038073e+01	2.154378156159000213e+01	-3.021965597593019061e-03	6.038582553341086623e+01	2.785708047796953135e-01	0.000000000000000000e+00	1.288594454076342011e+01	1.000000000000000000e+00
1.258000000000000000e+03	2.602353252105118742e+01	1.757930063602508852e+01	-3.022237530995113865e-03	6.039085247943771151e+01	2.857608237360989012e-01	0.000000000000000000e+00	2.530205469089561987e+01	1.000000000000000000e+00
1.259000000000000000e+03	7.679417779436239755e+01	2.244821781145609663e+01	-5.356318497763279049e-03	1.035385458184294691e+02	3.900326308452368718e-01	0.000000000000000000e+00	5.144785419698814088e+00	1.000000000000000000e+00
1.259000000000000000e+03	8.364550298965296804e+01	1.166582179526647245e+01	-3.145485055763556480e-03	6.266919949447797933e+01	3.150870978702160485e-01	0.000000000000000000e+00	7.936180319943726857e+00	1.000000000000000000e+00
1.261000000000000000e+03	1.198078708250568098e+02	8.208492708874024046e+00	-5.507577074271881659e-03	1.063347036068725657e+02	3.753200616289003033e-01	0.000000000000000000e+00	5.187321395202872054e+00	1.000000000000000000e+00
1.261000000000000000e+03	9.176086815288697096e+01	1.889018263436430090e+01	-6.811640626233732287e-03	1.304415512422892789e+02	1.271190921783630357e-01	0.000000000000000000e+00	1.086510659248782318e+01	1.000000000000000000e+00
1.262000000000000000e+03	1.022443878517510711e+02	2.186604617803762451e+01	-3.281154131208320786e-03	6.517717061725379324e+01	3.447520673395608748e-01	0.000000000000000000e+00	5.476776461280665309e+00	1.000000000000000000e+00
1.263000000000000000e+03	7.829510636879680874e+01	1.752723920662638335e+01	-4.191808329929364203e-03	8.201147442406926302e+01	2.619359292847825982e-01	0.000000000000000000e+00	5.144785419698814088e+00	1.000000000000000000e+00
1.263000000000000000e+03	1.186514821296160846e+02	1.326527710631340540e+01	-5.635133760875200154e-03	1.086927095523640645e+02	2.807338154519598561e-01	0.000000000000000000e+00	5.187321395202872054e+00	1.000000000000000000e+00
1.265000000000000000e+03	2.596731322186638735e+01	1.187960341702835265e+01	-4.030481705649706890e-03	7.902919925412449231e+01	4.415792556860749229e-01	0.000000000000000000e+00	4.583281483300015502e+00	1.000000000000000000e+00
1.266000000000000000e+03	1.070122185118805334e+02	1.917107471192385049e+01	-2.806082111724212021e-03	5.639501519827605591e+01	3.734659383705635216e-01	0.000000000000000000e+00	5.476776461280665309e+00	1.000000000000000000e+00
1.267000000000000000e+03	7.768348061626261014e+00	1.378936977597112268e+01	-5.530965739732259488e-03	1.067670651998339224e+02	1.713731217781432337e-01	0.000000000000000000e+00	1.829889451440669745e+01	1.000000000000000000e+00
1.268000000000000000e+03	2.941093251265755271e+01	8.855044716118129600e+00	-4.582848866798948199e-03	8.924022844254088227e+01	2.997650624102842221e-01	0.000000000000000000e+00	4.583281483300015502e+00	1.000000000000000000e+00
1.268000000000000000e+03	1.165238291044375956e+02	2.441444003214295932e+01	-2.494356437700811883e-03	5.063247140474357622e+01	4.022079776383106209e-01	0.000000000000000000e+00	1.086110565024206664e+01	1.000000000000000000e+00
1.271000000000000000e+03	4.450593603011627408e+01	1.719540871187215103e+01	-2.887060872926053377e-03	5.789198415738909631e+01	2.382566107470530659e-01	0.000000000000000000e+00	8.710828229184730986e+00	1.000000000000000000e+00
1.271000000000000000e+03	7.497214291879323866e+01	2.028065102059682445e+01	-5.007050185967274435e-03	9.708199087240808467e+01	1.780385877636772030e-01	0.000000000000000000e+00	1.496597896539926431e+01	1.000000000000000000e+00
1.272000000000000000e+03	1.029647242251602250e+02	2.255227520441092892e+01	-4.792596810166970499e-03	9.311761747393285304e+01	1.912385104571390215e-01	0.000000000000000000e+00	1.355225408713503477e+01	1.000000000000000000e+00
1.273000000000000000e+03	5.698538209119809750e+01	8.999530054445257221e+00	-5.797339645919006093e-03	1.116912386887978528e+02	1.597916119529407819e-01	0.000000000000000000e+00	1.178525778426248038e+01	1.000000000000000000e+00
1.273000000000000000e+03	4.889954993619631551e+01	2.471702325149472301e+01	-5.582816866582601678e-03	1.077255823003428645e+02	1.449690435961509261e-01	0.000000000000000000e+00	8.710828229184730986e+00	1.000000000000000000e+00
1.273000000000000000e+03	8.988396714975806390e+01	1.900863510183497240e+01	-2.923083772406883177e-03	5.855790151077564332e+01	4.042759150204252583e-01	0.000000000000000000e+00	1.355225408713503477e+01	1.000000000000000000e+00
1.275000000000000000e+03	1.163883077271187005e+01	7.489566084713498384e+00	-3.270473572231227116e-03	6.497973038703301540e+01	3.221004308963998364e-01	0.000000000000000000e+00	1.537010542973996330e+01	1.000000000000000000e+00
1.278000000000000000e+03	6.697754403941011958e+01	1.524845001250386112e+01	-2.943859187704462275e-03	5.894195470387945335e+01	2.827218790427626915e-01	0.000000000000000000e+00	9.535748299430498065e+00	1.000000000000000000e+00
1.278000000000000000e+03	1.026895712767979063e+01	2.279850422940427990e+01	-4.524923848941755575e-03	8.816942972444053339e+01	1.911028421685518897e-01	0.000000000000000000e+00	1.325442639060003458e+01	1.000000000000000000e+00
1.279000000000000000e+03	3.547923725302798204e+01	1.453664006936817721e+01	-3.153002815407939755e-03	6.280817238888499077e+01	3.150394361991956105e-01	0.000000000000000000e+00	8.546082516787611993e+00	1.000000000000000000e+00
1.279000000000000000e+03	2.892679979836001536e+01	2.002308607624797432e+01	-2.687428378790712724e-03	5.420158876833089323e+01	3.961214474244454387e-01	0.000000000000000000e+00	7.670084094781207007e+00	1.000000000000000000e+00
1.280000000000000000e+03	9.177569004768486138e+01	2.017326136589926477e+01	-5.809625020456962198e-03	1.119183454518731509e+02	2.374557441845697170e-01	0.000000000000000000e+00	5.706465137749325400e+00	1.000000000000000000e+00
1.281000000000000000e+03	9.683683727984701761e+01	1.071582361985016973e+01	-4.830847776593216909e-03	9.382472275124676742e+01	2.750332968187216842e-01	0.000000000000000000e+00	8.088266585274871190e+00	1.000000000000000000e+00
1.281000000000000000e+03	1.049195653101271972e+02	1.041655126396490694e+01	-5.199270914831639022e-03	1.006353727732600589e+02	1.842872564164622640e-01	0.000000000000000000e+00	8.088266585274871190e+00	1.000000000000000000e+00
1.281000000000000000e+03	5.589175418635093706e+01	1.203125895862939387e+01	-2.642449059893919958e-03	5.337010353453339206e+01	3.534229647393720697e-01	0.000000000000000000e+00	1.154318218444636024e+01	1.000000000000000000e+00
1.282000000000000000e+03	7.047056520346184527e+01	6.375496796264165766e+00	-6.355227518323237380e-03	1.220043234441097155e+02	1.367553820638178763e-01	0.000000000000000000e+00	9.535748299430498065e+00	1.000000000000000000e+00
1.283000000000000000e+03	8.665475146350706837e+01	1.765537884571934768e+01	-5.185522725525885598e-03	1.003812244962393123e+02	3.236576941983977385e-01	0.000000000000000000e+00	5.706465137749325400e+00	1.000000000000000000e+00
1.283000000000000000e+03	2.329785340918908076e+01	2.523318708955425649e+01	-4.932097866845118125e-03	9.569642639260901262e+01	2.175772965260119873e-01	0.000000000000000000e+00	7.670084094781207007e+00	1.000000000000000000e+00
1.284000000000000000e+03	1.147718176717106644e+02	2.299292628670930583e+01	-5.437299852661508712e-03	1.050355627244723564e+02	2.542030854584053090e-01	0.000000000000000000e+00	1.597598464286430797e+01	1.000000000000000000e+00
1.288000000000000000e+03	1.499415720215635517e+01	1.600771913716906170e+01	-2.860180481137233281e-03	5.739507470212632967e+01	3.153651478229885230e-01	0.000000000000000000e+00	7.866594771928587804e+00	1.000000000000000000e+00
1.289000000000000000e+03	5.907808581207528675e+01	5.944045996429589529e+00	-2.698559759587654174e-03	5.440736286610394501e+01	4.098019741667616733e-01	0.000000000000000000e+00	7.035273427350568376e+00	1.000000000000000000e+00
1.290000000000000000e+03	1.407638942061720577e+01	8.194844147454782401e+00	-4.473031897450453938e-03	8.721015794184735626e+01	2.274813865685838543e-01	0.000000000000000000e+00	7.866594771928587804e+00	1.000000000000000000e+00
1.290000000000000000e+03	3.493714382723991463e+01	2.003840552601003822e+01	-3.092219330672934998e-03	6.168453220811924353e+01	2.668287136334944742e-01	0.000000000000000000e+00	2.034623179592353281e+01	1.000000000000000000e+00
1.291000000000000000e+03	5.117472623426955636e+01	6.875791861102857894e+00	3.561163405749794442e-03	-7.035340678129647074e+01	3.112543924951601815e-01	0.000000000000000000e+00	7.958092923083350811e+00	1.000000000000000000e+00
1.291000000000000000e+03	6.465052423946853821e+01	1.023857765546949494e+01	-2.538702021057019295e-03	5.145224143793214466e+01	4.132402058102797593e-01	0.000000000000000000e+00	7.035273427350568376e+00	1.000000000000000000e+00
1.294000000000000000e+03	1.043405842010463829e+02	2.394626684080687085e+01	-5.845258021109836846e-03	1.125770551568098909e+02	2.352310708246072579e-01	0.000000000000000000e+00	5.700920898182904928e+00	1.000000000000000000e+00
1.295000000000000000e+03	9.241947366415826082e+01	1.502002423132957531e+01	-2.556391520161178325e-03	5.177924855273821692e+01	3.379110973494170445e-01	0.000000000000000000e+00	8.077960068930789106e+00	1.000000000000000000e+00
1.298000000000000000e+03	1.902555025169234071e+01	5.880676781671685838e+00	-2.788253400500898156e-03	5.606543461583459020e+01	3.027917830410147282e-01	0.000000000000000000e+00	1.472147846794354642e+01	1.000000000000000000e+00
1.298000000000000000e+03	1.035198904445293167e+01	1.777568683910320857e+01	-5.232871001732575071e-03	1.012565021455510532e+02	1.746038543131975818e-01	0.000000000000000000e+00	1.472147846794354642e+01	1.000000000000000000e+00
1.298000000000000000e+03	9.066074290704102623e+01	2.290420491160385197e+01	-3.622607430845600426e-03	7.148925767511444462e+01	2.876027319312104424e-01	0.000000000000000000e+00	8.077960068930789106e+00	1.000000000000000000e+00
1.298000000000000000e+03	3.353733923985952003e+01	8.435163438290482318e+00	-2.750977297892132339e-03	5.537635061783480239e+01	3.401394253806879764e-01	0.000000000000000000e+00	1.473490487637886659e+01	1.000000000000000000e+00
1.299000000000000000e+03	1.124975628238226903e+02	2.183979748384145125e+01	-6.462943170554963888e-03	1.239955491112892503e+02	1.623820740884476255e-01	0.000000000000000000e+00	5.911926903635158936e+00	1.000000000000000000e+00
1.299000000000000000e+03	1.122745789333289963e+02	1.273326241768033817e+01	-3.408504055721998764e-03	6.753135437004291930e+01	3.092483032095588724e-01	0.000000000000000000e+00	7.342341800340055791e+00	1.000000000000000000e+00
1.300000000000000000e+03	1.203060957160584081e+02	1.748558253428428344e+01	-2.890193555279409361e-03	5.794989475236653931e+01	3.838437463123292037e-01	0.000000000000000000e+00	8.940490688775099670e+00	1.000000000000000000e+00
1.302000000000000000e+03	4.977258874920666187e+01	2.546060202199894817e+01	-5.115920109798251583e-03	9.909455434136206975e+01	2.169077455640268104e-01	0.000000000000000000e+00	1.495284469032886676e+01	1.000000000000000000e+00
1.304000000000000000e+03	2.043426661370019204e+01	1.136195723402757096e+01	-5.640549227688163372e-03	1.087928195762492862e+02	3.017296009729002471e-01	0.000000000000000000e+00	7.186010248740418049e+00	1.000000000000000000e+00
1.305000000000000000e+03	6.158906915789482639e+01	1.411052769878591917e+01	-5.510957101803684761e-03	1.063971866113167266e+02	1.967086997455830266e-01	0.000000000000000000e+00	5.396099170547388191e+00	1.000000000000000000e+00
1.305000000000000000e+03	1.075503977259316741e+02	1.851645243374739636e+01	-3.324603572750053308e-03	6.598037462177852319e+01	2.630167718003318944e-01	0.000000000000000000e+00	9.147022968360415618e+00	1.000000000000000000e+00
1.305000000000000000e+03	3.552987823508340171e+01	2.090727779194691749e+01	-2.420743731943630645e-03	4.927167094448269324e+01	3.296875115829408509e-01	0.000000000000000000e+00	1.271212627956903241e+01	1.000000000000000000e+00
1.306000000000000000e+03	1.164851239497723299e+02	2.047571160208809360e+01	-2.698183336251437116e-03	5.440040432485881183e+01	3.868583944900483296e-01	0.000000000000000000e+00	6.694978060446024060e+00	1.000000000000000000e+00
1.309000000000000000e+03	6.506395711433698636e+01	5.459834593786891510e+00	-3.134672778914649165e-03	6.246932433486905722e+01	4.034401397080756846e-01	0.000000000000000000e+00	6.602198990254447786e+00	1.000000000000000000e+00
1.309000000000000000e+03	4.681139349692455909e+01	7.778569402341330097e+00	-3.477194179856645927e-03	6.880115625514325473e+01	2.482704287579290403e-01	0.000000000000000000e+00	1.607710775633311684e+01	1.000000000000000000e+00
1.309000000000000000e+03	1.859014763404320192e+01	2.050987731295592198e+01	-3.200915340212842197e-03	6.369388070698212800e+01	4.371345671575105341e-01	0.000000000000000000e+00	5.199089991064982819e+00	1.000000000000000000e+00
1.311000000000000000e+03	2.712528084341446899e+01	1.344573360949700813e+01	-5.787786487090443126e-03	1.115146395161803525e+02	2.187480856526410333e-01	0.000000000000000000e+00	6.055303299295324848e+00	1.000000000000000000e+00
1.311000000000000000e+03	1.099013772493293288e+02	1.926038834704049307e+01	-3.688198916026353899e-03	7.270177828966143352e+01	2.171559414200722182e-01	0.000000000000000000e+00	6.694978060446024060e+00	1.000000000000000000e+00
1.312000000000000000e+03	9.194619282580642050e+01	7.111317550014398137e+00	-4.486912712134788657e-03	8.746675792437680741e+01	2.323455177993738463e-01	0.000000000000000000e+00	1.025776246818385040e+01	1.000000000000000000e+00
1.314000000000000000e+03	1.162154225141355539e+02	8.301368510519928634e+00	-5.683368116109668161e-03	1.095843672102140829e+02	1.787282884258306614e-01	0.000000000000000000e+00	1.264781733672941400e+01	1.000000000000000000e+00
1.314000000000000000e+03	1.158450528681565039e+01	1.178153205031601303e+01	-3.073346025282854607e-03	6.133564131493318428e+01	3.455076582995834089e-01	0.000000000000000000e+00	1.084377338171530702e+01	1.000000000000000000e+00
1.316000000000000000e+03	6.239174332246301447e+01	1.793448726896945189e+01	-5.469919153459611508e-03	1.056385613384054665e+02	2.356024588132846764e-01	0.000000000000000000e+00	4.772645217952014463e+00	1.000000000000000000e+00
1.318000000000000000e+03	2.206193713238929277e+01	1.457632060678262498e+01	-4.190015085398093170e-03	8.197832460355371609e+01	2.715225651213526437e-01	0.000000000000000000e+00	1.074631644815269915e+01	1.000000000000000000e+00
1.319000000000000000e+03	5.851541436964588172e+01	6.672603459200139753e+00	-8.302535944710691396e-03	1.580021607147419900e+02	2.951228214059106181e-01	0.000000000000000000e+00	8.439904362871658350e+00	1.000000000000000000e+00
1.320000000000000000e+03	9.768329349004963547e+01	8.990353863836103798e+00	-6.101900311175274295e-03	1.173213305213842403e+02	1.714396672907286812e-01	0.000000000000000000e+00	2.161187890832899328e+01	1.000000000000000000e+00
1.320000000000000000e+03	6.368839290199093739e+01	1.334135737266232802e+01	-5.592505159729945635e-03	1.079046795586006340e+02	4.865029250200002542e-01	0.000000000000000000e+00	4.772645217952014463e+00	1.000000000000000000e+00
1.323000000000000000e+03	5.446810913839968293e+01	1.934495709829138477e+01	-6.724537758027265139e-03	1.288313723753911404e+02	2.236425920573681392e-01	0.000000000000000000e+00	7.203191215819837012e+00	1.000000000000000000e+00
1.323000000000000000e+03	1.167916903183173929e+02	1.908701076608460667e+01	-2.329238746101343870e-03	4.758011477127136146e+01	4.992502337134403501e-01	0.000000000000000000e+00	9.391387366934669245e+00	1.000000000000000000e+00
1.326000000000000000e+03	1.149819014495987091e+02	9.871652882286383601e+00	-7.746177396526787023e-03	1.477173469634844309e+02	1.395521065935761973e-01	0.000000000000000000e+00	8.402162152194598832e+00	1.000000000000000000e+00
1.328000000000000000e+03	9.718861444221958834e+01	8.750022579141822021e+00	-5.915541995788925998e-03	1.138763208760697552e+02	1.300514831074932598e-01	0.000000000000000000e+00	1.782860390114433002e+01	1.000000000000000000e+00
1.328000000000000000e+03	6.619823218334123283e+01	1.104458246638812469e+01	-4.564209226185852661e-03	8.889565706366688858e+01	2.630153140714864834e-01	0.000000000000000000e+00	9.524306311429686644e+00	1.000000000000000000e+00
1.328000000000000000e+03	5.678987401032888016e+01	1.252620563111356589e+01	-2.341911870048582565e-03	4.781438944876021679e+01	4.611484345146462660e-01	0.000000000000000000e+00	7.203191215819837012e+00	1.000000000000000000e+00
1.330000000000000000e+03	1.140716153000431916e+02	1.822435950694995910e+01	-5.822205277119504863e-03	1.121509033898065439e+02	1.710028733027995074e-01	0.000000000000000000e+00	8.402162152194598832e+00	1.000000000000000000e+00
1.333000000000000000e+03	4.739015637126344416e+01	2.453050675879818954e+01	-5.631621823962967149e-03	1.086277880783139409e+02	1.727932155641092038e-01	0.000000000000000000e+00	1.524657132795069536e+01	1.000000000000000000e+00
1.334000000000000000e+03	9.821371075019504460e+00	1.369151943546109429e+01	-5.101923050036072035e-03	9.883580545866914235e+01	2.026937187476562929e-01	0.000000000000000000e+00	3.910111603050144424e+01	1.000000000000000000e+00
1.336000000000000000e+03	7.998775673287734378e+01	5.661151814801502979e+00	-2.659836011792611216e-03	5.369151777821461735e+01	3.973111945507032949e-01	0.000000000000000000e+00	3.766505151115583772e+01	1.000000000000000000e+00
1.336000000000000000e+03	1.193424799485258347e+02	1.342040309307459545e+01	-5.495521134216408560e-03	1.061118381571160967e+02	2.400500140309753672e-01	0.000000000000000000e+00	1.021036919309010216e+01	1.000000000000000000e+00
1.338000000000000000e+03	1.192790294117779268e+02	2.363057513318194225e+01	-5.953557990904863317e-03	1.145790824865679127e+02	2.040853865410765522e-01	0.000000000000000000e+00	1.021036919309010216e+01	1.000000000000000000e+00
1.342000000000000000e+03	1.029380586771878114e+02	7.776881663558728341e+00	-6.278274915311310607e-03	1.205817818255157334e+02	1.462555755097134647e-01	0.000000000000000000e+00	1.760637509875210327e+01	1.000000000000000000e+00
1.342000000000000000e+03	4.369235374099776692e+01	2.359993062525639829e+01	-6.253213778179197817e-03	1.201185030125274835e+02	1.073702735594457280e-01	0.000000000000000000e+00	8.048829029485103703e+00	1.000000000000000000e+00
1.343000000000000000e+03	1.046386613508118586e+02	2.530093355415814216e+01	-5.901314603483404260e-03	1.136133140785539979e+02	2.381071001831535083e-01	0.000000000000000000e+00	5.482307856786147404e+00	1.000000000000000000e+00
1.344000000000000000e+03	8.034728152892233766e+01	1.646341301550450709e+01	-5.359540355683127359e-03	1.035981049080611740e+02	2.226892140649141538e-01	0.000000000000000000e+00	9.818586860961325158e+00	1.000000000000000000e+00
1.345000000000000000e+03	1.197512744776199440e+02	1.339869741400655023e+01	-3.179753364999479866e-03	6.330268158837665737e+01	3.365038889603371164e-01	0.000000000000000000e+00	1.544727519732520093e+01	1.000000000000000000e+00
1.346000000000000000e+03	6.588649562596532405e+01	2.418559897282264970e+01	-4.997780328214468035e-03	9.691062878801218972e+01	4.030252037979847879e-01	0.000000000000000000e+00	7.261034571212113597e+00	1.000000000000000000e+00
1.346000000000000000e+03	4.410794457133200552e+01	1.556183800277286444e+01	-5.480128679326584477e-03	1.058272940762652894e+02	1.848547301849190472e-01	0.000000000000000000e+00	8.048829029485103703e+00	1.000000000000000000e+00
1.347000000000000000e+03	7.082675010064387777e+01	1.886427312584090288e+01	-6.404901487643779694e-03	1.229225937293693249e+02	2.167840920127087623e-01	0.000000000000000000e+00	7.261034571212113597e+00	1.000000000000000000e+00
1.348000000000000000e+03	1.101182241058847353e+02	2.547440242686234058e+01	-6.191857784771855402e-03	1.189842794676969646e+02	1.741507747371359160e-01	0.000000000000000000e+00	5.482307856786147404e+00	1.000000000000000000e+00
1.349000000000000000e+03	2.752045083526315850e+01	2.022462127414941335e+01	-2.529268957403095052e-03	5.127786233815726291e+01	3.663964684778772130e-01	0.000000000000000000e+00	9.471939727853840196e+00	1.000000000000000000e+00
1.349000000000000000e+03	5.636620680917285142e+01	2.377125455648409869e+01	4.779018154595026345e-03	-9.286660318826079674e+01	2.902481556067691981e-01	0.000000000000000000e+00	9.529301152261625774e+00	1.000000000000000000e+00
1.352000000000000000e+03	1.041830522406862656e+02	1.256098638854169636e+01	-3.154286339254373361e-03	6.283189954064523164e+01	2.991027508775244703e-01	0.000000000000000000e+00	1.161304243343170306e+01	1.000000000000000000e+00
1.353000000000000000e+03	4.489841801154603473e+01	1.007770884728121530e+01	-7.355016531099089865e-03	1.404863685578559966e+02	1.483480989438138442e-01	0.000000000000000000e+00	1.198891563643406322e+01	1.000000000000000000e+00
1.354000000000000000e+03	4.354980429777693018e+01	2.510784920677385657e+01	-6.292118949025745332e-03	1.208377018770434148e+02	1.431614712803515044e-01	0.000000000000000000e+00	1.288590930409254653e+01	1.000000000000000000e+00
1.354000000000000000e+03	3.318501595597587794e+01	1.263315605317258417e+01	-2.485585517820738770e-03	5.047033265862704354e+01	3.562314031604584263e-01	0.000000000000000000e+00	9.471939727853840196e+00	1.000000000000000000e+00
1.354000000000000000e+03	1.106612865305451265e+02	2.219920380912223479e+01	3.107684569144389050e-03	-6.197042176228695354e+01	3.465906496645888568e-01	0.000000000000000000e+00	1.161304243343170306e+01	1.000000000000000000e+00
1.355000000000000000e+03	8.432196928273311798e+00	6.782511897508008758e+00	-4.714699090930524542e-03	9.167760448840435572e+01	2.431200775525771407e-01	0.000000000000000000e+00	1.934899225225635178e+01	1.000000000000000000e+00
1.355000000000000000e+03	6.906411214338312732e+01	1.820578252109609707e+01	-2.641566008382903018e-03	5.335377949250469953e+01	3.338168310049578480e-01	0.000000000000000000e+00	1.254168711122804858e+01	1.000000000000000000e+00
1.359000000000000000e+03	7.173360789929439818e+01	5.951489069202779980e+00	-5.001011322253715551e-03	9.697035676744839350e+01	2.347724111679834191e-01	0.000000000000000000e+00	1.254168711122804858e+01	1.000000000000000000e+00
1.360000000000000000e+03	9.970798594226694433e+01	6.656746547517131241e+00	-6.546195843523868255e-03	1.255345534792000564e+02	2.094643677059363496e-01	0.000000000000000000e+00	1.263364832650386305e+01	1.000000000000000000e+00
1.362000000000000000e+03	8.707908656481673404e+01	6.310378893121430188e+00	-3.312463923383375704e-03	6.575596172626462987e+01	2.969853771458943470e-01	0.000000000000000000e+00	1.263364832650386305e+01	1.000000000000000000e+00
1.363000000000000000e+03	5.808355356793956048e+01	2.094808631331846627e+01	-6.964345171398527573e-03	1.332644391283782852e+02	2.174944353317431744e-01	0.000000000000000000e+00	1.919556411202686164e+01	1.000000000000000000e+00
1.365000000000000000e+03	1.836672323876590340e+01	2.114967980280326287e+01	-4.443220134913384613e-03	8.665905932694995784e+01	2.236511550024978812e-01	0.000000000000000000e+00	1.010707094887104596e+01	1.000000000000000000e+00
1.365000000000000000e+03	1.636261270015969416e+01	1.035200136784498959e+01	-2.595229179157635454e-03	5.249719939687870607e+01	3.421754956602466313e-01	0.000000000000000000e+00	1.098209081348881533e+01	1.000000000000000000e+00
1.366000000000000000e+03	9.341433492785861858e+01	1.892286118970224962e+01	-3.523574728975964465e-03	6.965854455434408976e+01	4.113795043965099429e-01	0.000000000000000000e+00	5.636660474512148689e+00	1.000000000000000000e+00
1.366000000000000000e+03	1.181753153292427641e+02	1.269844195072478854e+01	-4.715630524868160388e-03	9.169482292533042767e+01	2.941115548442165828e-01	0.000000000000000000e+00	5.115441017483837172e+00	1.000000000000000000e+00
1.367000000000000000e+03	1.084234936039539150e+02	1.208508275763337636e+01	-6.881130461328091238e-03	1.317261365405362596e+02	2.168497958039368179e-01	0.000000000000000000e+00	5.729297102462936664e+00	1.000000000000000000e+00
1.368000000000000000e+03	7.391012540806163145e+01	1.008579809359290103e+01	-2.914856742256997577e-03	5.840581708052152976e+01	4.283483793617526292e-01	0.000000000000000000e+00	1.715246337645140073e+01	1.000000000000000000e+00
1.369000000000000000e+03	1.048980014886238195e+02	6.716889811824774625e+00	-5.954134144894694149e-03	1.145897332377728617e+02	2.763898704662138828e-01	0.000000000000000000e+00	6.422350828060072736e+00	1.000000000000000000e+00
1.369000000000000000e+03	9.897881943992038600e+01	1.802372081136734394e+01	-6.015080098383666571e-03	1.157163768070556102e+02	1.742953207328444831e-01	0.000000000000000000e+00	5.636660474512148689e+00	1.000000000000000000e+00
1.371000000000000000e+03	5.677445271901027724e+01	1.084456114897060885e+01	-3.905498839307324031e-03	7.671877280947708755e+01	2.652137812949303397e-01	0.000000000000000000e+00	1.715246337645140073e+01	1.000000000000000000e+00
1.371000000000000000e+03	1.134920142070201337e+02	1.475621438759537796e+01	-2.664100184780681183e-03	5.377034504729963516e+01	3.747617640655155347e-01	0.000000000000000000e+00	5.115441017483837172e+00	1.000000000000000000e+00
1.372000000000000000e+03	9.249788639053303996e+01	1.336409685752560428e+01	-2.694288190317537315e-03	5.432839886975275334e+01	3.587661375019866039e-01	0.000000000000000000e+00	7.982141854280522253e+00	1.000000000000000000e+00
1.374000000000000000e+03	2.928567938131588733e+01	2.232458179592389413e+01	-2.517044383185128992e-03	5.105187952647833072e+01	3.983116678158830082e-01	0.000000000000000000e+00	1.440650984633159482e+01	1.000000000000000000e+00
1.375000000000000000e+03	1.063290456944563545e+02	1.826220064402107823e+01	-3.147766074018161584e-03	6.271136627341650893e+01	3.494902234375588668e-01	0.000000000000000000e+00	7.974964422630740124e+00	1.000000000000000000e+00
1.377000000000000000e+03	3.615368380665776016e+01	9.493054242545818866e+00	-6.372584424334621842e-03	1.223251822611583179e+02	1.405641724508184254e-01	0.000000000000000000e+00	1.389591870063528489e+01	1.000000000000000000e+00
1.378000000000000000e+03	6.074720939372509321e+01	2.079880692956095700e+01	-5.503244596038467731e-03	1.062546136507507697e+02	2.084863732635757749e-01	0.000000000000000000e+00	8.765568347174639285e+00	1.000000000000000000e+00
1.379000000000000000e+03	2.226009075015327099e+01	9.747275632117283095e+00	-1.155456063749117808e-02	2.181189116641354531e+02	9.511136565155353662e-02	0.000000000000000000e+00	1.389591870063528489e+01	1.000000000000000000e+00
1.381000000000000000e+03	5.255498856477412062e+01	2.391693238224751639e+01	-4.379053325965818512e-03	8.547287519947951751e+01	2.545342852375716003e-01	0.000000000000000000e+00	8.750272650829566956e+00	1.000000000000000000e+00
1.382000000000000000e+03	6.801754326166921771e+01	1.519955586800078606e+01	-3.265349107345036795e-03	6.488499980888090590e+01	2.408172897743349194e-01	0.000000000000000000e+00	9.176566187946233910e+00	1.000000000000000000e+00
1.383000000000000000e+03	8.347094719010786434e+01	1.029867529678318050e+01	-2.714030518277496962e-03	5.469335446672744894e+01	3.474780845280588393e-01	0.000000000000000000e+00	1.276625740253661156e+01	1.000000000000000000e+00
1.384000000000000000e+03	5.685765630761175515e+01	1.629759371287466863e+01	-6.803670598703594891e-03	1.302942177484345905e+02	1.162900464300992143e-01	0.000000000000000000e+00	8.750272650829566956e+00	1.000000000000000000e+00
1.388000000000000000e+03	7.193918577634366329e+01	1.577551807011892038e+01	-3.244254615567429296e-03	6.449504818538503059e+01	2.321626693726897006e-01	0.000000000000000000e+00	9.130498147633174355e+00	1.000000000000000000e+00
1.389000000000000000e+03	2.085609924078378796e+01	2.397217538759148070e+01	-3.250104653199934433e-03	6.460319166171798599e+01	2.582663409781436048e-01	0.000000000000000000e+00	1.515470895261289108e+01	1.000000000000000000e+00
1.391000000000000000e+03	5.014415770403283545e+01	7.320765923297500422e+00	-3.642667786618860801e-03	7.186009231688532850e+01	2.363487288255325947e-01	0.000000000000000000e+00	1.149452625953623475e+01	1.000000000000000000e+00
1.391000000000000000e+03	5.986353287909766863e+01	2.007462201784159461e+01	-5.620534997855826560e-03	1.084228376161044025e+02	1.522444803894567045e-01	0.000000000000000000e+00	8.959669810485921815e+00	1.000000000000000000e+00
1.392000000000000000e+03	2.114642425567525308e+01	6.079729234040694763e+00	-4.423963074789904679e-03	8.630307436471065330e+01	2.579158783019424028e-01	0.000000000000000000e+00	1.413179174598114329e+01	1.000000000000000000e+00
1.392000000000000000e+03	7.898206041445183700e+01	9.964845711791918248e+00	-2.909915523695850471e-03	5.831447398393113701e+01	3.543928582317025233e-01	0.000000000000000000e+00	9.130498147633174355e+00	1.000000000000000000e+00
1.393000000000000000e+03	1.017759493588269351e+02	1.635900952658348473e+01	-6.393181944039694024e-03	1.227059468860500004e+02	1.183564476366745222e-01	0.000000000000000000e+00	2.367375559768443338e+01	1.000000000000000000e+00
1.393000000000000000e+03	3.534718770770816576e+01	1.953668685957378770e+01	-6.838719007452527358e-03	1.309421207193467183e+02	1.637352957891020644e-01	0.000000000000000000e+00	1.293912668808006394e+01	1.000000000000000000e+00
1.393000000000000000e+03	3.526871665380706133e+01	6.597798122750774041e+00	-5.681689290919643594e-03	1.095533325393949013e+02	2.132011328227024771e-01	0.000000000000000000e+00	1.293912668808006394e+01	1.000000000000000000e+00
1.394000000000000000e+03	6.097018932032116112e+01	1.118355939102181829e+01	-6.096812288623265977e-03	1.172272736142325016e+02	1.236515683769324747e-01	0.000000000000000000e+00	8.959669810485921815e+00	1.000000000000000000e+00
1.399000000000000000e+03	1.088963044840709529e+02	1.517976894448293024e+01	-6.748063166067129123e-03	1.292662617842123609e+02	1.570392275553695871e-01	0.000000000000000000e+00	5.086109937619051280e+00	1.000000000000000000e+00
1.399000000000000000e+03	7.844158894633390844e+01	2.410491771005824191e+01	-3.307592361416912714e-03	6.566590629768116116e+01	3.501775600647900610e-01	0.000000000000000000e+00	5.784856440423014945e+00	1.000000000000000000e+00
1.400000000000000000e+03	8.252242506549622192e+01	7.561257159965045993e+00	-6.382636973852986659e-03	1.225110131428067888e+02	1.502991374476084774e-01	0.000000000000000000e+00	1.449005733234032789e+01	1.000000000000000000e+00
1.402000000000000000e+03	7.199285909544934725e+01	2.529207307085772527e+01	-6.164348194061551600e-03	1.184757386755183290e+02	1.812217549463669419e-01	0.000000000000000000e+00	5.993799757683365037e+00	1.000000000000000000e+00
1.402000000000000000e+03	9.720185663230037676e+01	2.315315149827803154e+01	-2.649505528347575242e-03	5.350054902516954769e+01	3.242439978352316121e-01	0.000000000000000000e+00	1.342517196380100408e+01	1.000000000000000000e+00
1.403000000000000000e+03	1.040328343635517854e+02	9.203702322208391351e+00	-5.892018815675192055e-03	1.134414726525693453e+02	1.960392896409567376e-01	0.000000000000000000e+00	7.704979810943474838e+00	1.000000000000000000e+00
1.404000000000000000e+03	7.055236961969578147e+01	1.947394402403791602e+01	-3.763440111823882026e-03	7.409268292791223587e+01	3.440006792884454656e-01	0.000000000000000000e+00	5.993799757683365037e+00	1.000000000000000000e+00
1.404000000000000000e+03	8.382695229473603149e+01	2.199247229254073588e+01	-3.613406333689379510e-03	7.131916669535353037e+01	2.272045693013569068e-01	0.000000000000000000e+00	5.784856440423014945e+00	1.000000000000000000e+00
1.405000000000000000e+03	1.117019601867872751e+02	1.095429119501738491e+01	-6.287439731338081809e-03	1.207512021142981382e+02	1.941718392554762085e-01	0.000000000000000000e+00	7.399630289215193280e+00	1.000000000000000000e+00
1.408000000000000000e+03	1.131994744742692376e+02	1.820080617643143839e+01	-4.487877580537855127e-03	8.748459442900571048e+01	2.533383357577134731e-01	0.000000000000000000e+00	7.399630289215193280e+00	1.000000000000000000e+00
1.412000000000000000e+03	6.802233500273989364e+01	1.000944039965816224e+01	-2.627413171363640609e-03	5.309215091994090585e+01	3.127167601220172122e-01	0.000000000000000000e+00	1.254279407238233546e+01	1.000000000000000000e+00
1.413000000000000000e+03	9.228139816005838725e+01	2.395129833170826572e+01	-6.273426550525342676e-03	1.204921552187445997e+02	1.763071413459539327e-01	0.000000000000000000e+00	1.955170040078338545e+01	1.000000000000000000e+00
1.413000000000000000e+03	1.074859266210794289e+02	1.165937810580400402e+01	-2.875415930436049476e-03	5.767671638619236774e+01	2.835966776457207184e-01	0.000000000000000000e+00	8.685327298028694187e+00	1.000000000000000000e+00
1.414000000000000000e+03	2.660865326714663226e+01	2.374447778598858605e+01	-3.449005559569198916e-03	6.828006295926837765e+01	3.735960057209786189e-01	0.000000000000000000e+00	7.725793130419359223e+00	1.000000000000000000e+00
1.415000000000000000e+03	5.551489529673627743e+01	1.095052229985261327e+01	-2.376836045493926994e-03	4.845999584960386386e+01	4.942952354994888386e-01	0.000000000000000000e+00	5.645112088710295239e+00	1.000000000000000000e+00
1.418000000000000000e+03	5.484094559038791772e+01	1.655525978589208691e+01	-6.068403205244793375e-03	1.167021048496915512e+02	1.408892312374325773e-01	0.000000000000000000e+00	5.645112088710295239e+00	1.000000000000000000e+00
1.418000000000000000e+03	3.366619137133790929e+01	2.060138450039823255e+01	-5.014122529293144233e-03	9.721272982506542348e+01	3.759873861447763366e-01	0.000000000000000000e+00	7.725793130419359223e+00	1.000000000000000000e+00
1.422000000000000000e+03	8.927675513230660442e+01	1.221590290384596322e+01	-3.441992832308712891e-03	6.815042606594140295e+01	2.877765562571883429e-01	0.000000000000000000e+00	8.861929184385985536e+00	1.000000000000000000e+00
1.424000000000000000e+03	8.138937229645425475e+01	8.175732007736023377e+00	-4.455120629971019708e-03	8.687905122896182775e+01	1.885343320927204136e-01	0.000000000000000000e+00	8.861929184385985536e+00	1.000000000000000000e+00
1.424000000000000000e+03	5.264288705139751556e+01	1.063346823646019246e+01	-5.485786829722361438e-03	1.059318903356148240e+02	1.332034476073208351e-01	0.000000000000000000e+00	8.284876395846023200e+00	1.000000000000000000e+00
1.425000000000000000e+03	8.724551146673555024e+01	2.520744394832443191e+01	-2.738367197957767164e-03	5.514324099880757757e+01	3.644984434784829253e-01	0.000000000000000000e+00	1.314937601330539252e+01	1.000000000000000000e+00
1.426000000000000000e+03	1.056670333271011941e+02	6.809940897928945525e+00	-6.907018630742123473e-03	1.322047038271420831e+02	1.061100654433737578e-01	0.000000000000000000e+00	1.725878456068611300e+01	1.000000000000000000e+00
1.427000000000000000e+03	4.096833113891199929e+01	8.010670921394337896e+00	-6.474507413970931324e-03	1.242093250838085368e+02	1.510747694743407310e-01	0.000000000000000000e+00	1.113912760528289247e+01	1.000000000000000000e+00
1.429000000000000000e+03	4.743742380014170834e+01	1.707880214823481069e+01	-6.142414116609771005e-03	1.180702665170809382e+02	1.454759911901266634e-01	0.000000000000000000e+00	8.284876395846023200e+00	1.000000000000000000e+00
1.430000000000000000e+03	2.105225919368735532e+01	1.179840370367069369e+01	-2.750495637260182494e-03	5.536744666568544204e+01	3.369439294904401638e-01	0.000000000000000000e+00	1.310536784238808394e+01	1.000000000000000000e+00
1.431000000000000000e+03	2.394392504159100454e+01	2.458077182966234631e+01	-5.008947209917255158e-03	9.711705915359279118e+01	1.770388786737121523e-01	0.000000000000000000e+00	1.310536784238808394e+01	1.000000000000000000e+00
1.437000000000000000e+03	8.122047267627836220e+01	2.485130778356298720e+01	-5.174385898831938661e-03	1.001753497259115022e+02	3.036942589711036922e-01	0.000000000000000000e+00	1.418100533801328034e+01	1.000000000000000000e+00
1.438000000000000000e+03	1.351149385476091425e+01	8.434273675808118043e+00	-3.972600999420293662e-03	7.795921967835639066e+01	2.125449405523869295e-01	0.000000000000000000e+00	6.332210057172778406e+00	1.000000000000000000e+00
1.440000000000000000e+03	9.893481251929821951e+01	8.363616132049642715e+00	-6.582468479901325449e-03	1.262050874552250264e+02	1.728402488611179288e-01	0.000000000000000000e+00	8.900695306266269924e+00	1.000000000000000000e+00
1.442000000000000000e+03	9.878777419100502755e+01	2.272628907105364604e+01	-5.123199609650207209e-03	9.922912277825237481e+01	1.655869971898618065e-01	0.000000000000000000e+00	1.343241417131040372e+01	1.000000000000000000e+00
1.443000000000000000e+03	1.935121734048863473e+01	1.088264330035424976e+01	-6.307225182406886108e-03	1.211169548827089386e+02	1.489896962527768043e-01	0.000000000000000000e+00	6.332210057172778406e+00	1.000000000000000000e+00
1.443000000000000000e+03	7.904679960243065295e+01	2.487371181510691898e+01	-5.326661341440326429e-03	1.029903052455666028e+02	1.719275102855046811e-01	0.000000000000000000e+00	1.606131313500297253e+01	1.000000000000000000e+00
1.447000000000000000e+03	6.044336152923128935e+01	1.011327025221434894e+01	-6.016767119788418022e-03	1.157475629926528171e+02	2.886946498187277221e-01	0.000000000000000000e+00	7.732863746827675300e+00	1.000000000000000000e+00
1.448000000000000000e+03	1.067240941129635985e+02	1.438679255283262570e+01	-5.909784571563936328e-03	1.137698894461325665e+02	1.745355275359801173e-01	0.000000000000000000e+00	9.439632635385592607e+00	1.000000000000000000e+00
1.450000000000000000e+03	7.458650830904133500e+01	6.961720771591939361e+00	-6.912330904348908643e-03	1.323029062270510110e+02	2.256318875372247401e-01	0.000000000000000000e+00	6.045885565615121138e+00	1.000000000000000000e+00
1.452000000000000000e+03	8.060352325200575763e+01	6.371582272037707106e+00	-5.399597826850991225e-03	1.043386051334152569e+02	2.770275459586714062e-01	0.000000000000000000e+00	6.045885565615121138e+00	1.000000000000000000e+00
1.453000000000000000e+03	3.193181062263151304e+01	2.166701001460861775e+01	-4.948651952095300260e-03	9.600244430889037517e+01	1.928096370923852998e-01	0.000000000000000000e+00	1.172689424464017804e+01	1.000000000000000000e+00
1.454000000000000000e+03	2.127018983552610010e+01	1.292606130855965141e+01	-5.496838700602252846e-03	1.061361946174015713e+02	1.593231711028223474e-01	0.000000000000000000e+00	1.062127935648139321e+01	1.000000000000000000e+00
1.454000000000000000e+03	2.035023380566740414e+01	2.350742492916850068e+01	-5.929841491916901242e-03	1.141406605809114012e+02	1.393288636687004534e-01	0.000000000000000000e+00	1.062127935648139321e+01	1.000000000000000000e+00
1.455000000000000000e+03	9.240886860917089507e+01	2.349221709979573447e+01	-7.686990319416841383e-03	1.466232178869309166e+02	1.333836518428018758e-01	0.000000000000000000e+00	1.417951757112572153e+01	1.000000000000000000e+00
1.456000000000000000e+03	6.685026131359389012e+01	1.846364825044755520e+01	-5.941792856867995389e-03	1.143615928609968648e+02	1.559224092391103822e-01	0.000000000000000000e+00	1.169630101552786527e+01	1.000000000000000000e+00
1.456000000000000000e+03	7.792084564480468600e+01	1.468931122106236664e+01	-6.323041021251150744e-03	1.214093256162298644e+02	1.184650356181198294e-01	0.000000000000000000e+00	8.739643815031646668e+00	1.000000000000000000e+00
1.458000000000000000e+03	5.420513272767136570e+00	2.096547676437945995e+01	-5.596511541095638108e-03	1.079787413058267020e+02	1.757578275489017905e-01	0.000000000000000000e+00	1.514457182171150862e+01	1.000000000000000000e+00
1.459000000000000000e+03	1.060973365779803572e+02	1.979295187319458549e+01	-3.307812738692469424e-03	6.566998017996715475e+01	3.237101015895798017e-01	0.000000000000000000e+00	1.390318929201708187e+01	1.000000000000000000e+00
1.462000000000000000e+03	3.585547896579878113e+01	1.553595361640959815e+01	-6.208916697801745294e-03	1.192996296027564966e+02	1.367663504992964185e-01	0.000000000000000000e+00	3.091547926768002696e+01	1.000000000000000000e+00
1.463000000000000000e+03	9.229057451620049335e+01	2.142757533413434956e+01	-2.936625972864013306e-03	5.880824188918524698e+01	3.266249133256129422e-01	0.000000000000000000e+00	9.736279893913543759e+00	1.000000000000000000e+00
1.466000000000000000e+03	1.019257657155097263e+02	2.002820521676760634e+01	-2.455105683998141074e-03	4.990688411441401229e+01	4.210220271598962283e-01	0.000000000000000000e+00	9.736279893913543759e+00	1.000000000000000000e+00
1.468000000000000000e+03	6.083407215834629511e+01	1.271534479895959535e+01	-4.269651854569078003e-03	8.345048557124093236e+01	2.085404698976617288e-01	0.000000000000000000e+00	1.678418588036832304e+01	1.000000000000000000e+00
1.473000000000000000e+03	1.482474493116350089e+01	2.298893495585512881e+01	-6.489561705445712723e-03	1.244876178942285065e+02	1.609612647162300680e-01	0.000000000000000000e+00	8.110112882090021458e+00	1.000000000000000000e+00
1.473000000000000000e+03	1.609558997643864586e+01	1.270130510838422389e+01	-4.020082868183286022e-03	7.883696691237140897e+01	2.185793994738359780e-01	0.000000000000000000e+00	6.883148664456022026e+00	1.000000000000000000e+00
1.476000000000000000e+03	2.090665939817314012e+01	1.762383967466753631e+01	-4.995167748450816091e-03	9.686233278111669165e+01	2.426855201301855169e-01	0.000000000000000000e+00	6.883148664456022026e+00	1.000000000000000000e+00
1.477000000000000000e+03	9.934092447333227938e+01	2.003908512921484331e+01	-8.283243526660464401e-03	1.576455221277989551e+02	1.010730602368893338e-01	0.000000000000000000e+00	2.842103561425512126e+01	1.000000000000000000e+00
1.477000000000000000e+03	3.127215549136804995e+01	1.672947697581784965e+01	3.229748754256892788e-03	-6.422689362504361554e+01	2.732746376197763283e-01	0.000000000000000000e+00	1.040400854935887942e+01	1.000000000000000000e+00
1.480000000000000000e+03	7.132074031110460055e+01	1.528255857072668888e+01	-4.153018101916291886e-03	8.129440038649845235e+01	3.432210180902083296e-01	0.000000000000000000e+00	1.899056591987010023e+01	1.000000000000000000e+00
1.481000000000000000e+03	8.921360975116268577e+00	1.149971405312529882e+01	4.882585820106782014e-03	-9.478114939936503447e+01	3.683166783724733939e-01	0.000000000000000000e+00	1.345928277874269341e+01	1.000000000000000000e+00
1.484000000000000000e+03	5.288799540566452606e+01	1.985153101624489835e+01	-2.540476312861209875e-03	5.148504089936946571e+01	3.524920819382194592e-01	0.000000000000000000e+00	1.062661202286037998e+01	1.000000000000000000e+00
1.486000000000000000e+03	4.330085717987291360e+01	2.443537915116014858e+01	-5.569928641909314797e-03	1.074873312825741891e+02	2.322389487013014620e-01	0.000000000000000000e+00	1.062661202286037998e+01	1.000000000000000000e+00
1.486000000000000000e+03	7.817603594833178704e+01	7.388619845176187084e+00	-3.236852791865460922e-03	6.435821847648078631e+01	2.753337811342948527e-01	0.000000000000000000e+00	2.027205900836788999e+01	1.000000000000000000e+00
1.490000000000000000e+03	5.790528787645125419e+01	7.619160611855962273e+00	-2.891320928590147225e-03	5.797073531384784673e+01	2.921088026654490299e-01	0.000000000000000000e+00	1.714485448936549616e+01	1.000000000000000000e+00
1.491000000000000000e+03	1.111583598194581128e+02	1.973883633799949067e+01	-7.203784610143192449e-03	1.376907035225051459e+02	1.755157808902285677e-01	0.000000000000000000e+00	2.971340648955586516e+01	1.000000000000000000e+00
1.491000000000000000e+03	5.863551920310359122e+01	2.474845708518176579e+01	-2.791676872456709188e-03	5.612872073152941255e+01	3.633409213750599109e-01	0.000000000000000000e+00	1.533785764569108245e+01	1.000000000000000000e+00
1.493000000000000000e+03	8.279693508746765929e+01	7.316270693151754045e+00	-2.264996278849823463e-03	4.639253202852405167e+01	4.117121261422235223e-01	0.000000000000000000e+00	1.802609950419282825e+01	1.000000000000000000e+00
1.493000000000000000e+03	8.197451244404693682e+01	2.532359932153663706e+01	-6.631994533892468860e-03	1.271206233857797656e+02	1.995916855633047549e-01	0.000000000000000000e+00	1.802609950419282825e+01	1.000000000000000000e+00
1.496000000000000000e+03	2.436292401117459860e+01	1.119242319801058194e+01	-2.433168718082266702e-03	4.950135855998705381e+01	3.753434879602346452e-01	0.000000000000000000e+00	3.656293982521733454e+01	1.000000000000000000e+00
1.498000000000000000e+03	1.078219341194480592e+02	2.503156915873396926e+01	-5.016471076184192412e-03	9.725614493469099386e+01	1.857321728061971378e-01	0.000000000000000000e+00	2.584907133500123066e+01	1.000000000000000000e+00
1.502000000000000000e+03	4.428617342108577759e+01	1.853104088398673355e+01	-5.784331877124813948e-03	1.114507777849357808e+02	1.466516685010710308e-01	0.000000000000000000e+00	2.684100157547431920e+01	1.000000000000000000e+00
1.504000000000000000e+03	9.044191944055133092e+01	1.399670449537224215e+01	-5.700814247154666753e-03	1.099068754363634781e+02	1.484495519023023569e-01	0.000000000000000000e+00	8.996031066944389920e+00	1.000000000000000000e+00
1.505000000000000000e+03	9.216309498377125919e+01	2.282654762573702811e+01	-6.286312718605468162e-03	1.207303682184443545e+02	2.301339839336834503e-01	0.000000000000000000e+00	7.795596178898224871e+00	1.000000000000000000e+00
1.506000000000000000e+03	6.963632979548025048e+01	9.710103441267731839e+00	-2.560815851139194854e-03	5.186103649368268975e+01	3.461089443226954554e-01	0.000000000000000000e+00	9.946850943970639847e+00	1.000000000000000000e+00
1.506000000000000000e+03	9.889753017799523604e+01	1.889988206839068496e+01	-6.717329277588422916e-03	1.286981167994948407e+02	1.911658079041758107e-01	0.000000000000000000e+00	7.795596178898224871e+00	1.000000000000000000e+00
1.507000000000000000e+03	1.125829764972505558e+02	1.291168980378646580e+01	-2.721125327192922515e-03	5.482450871704696027e+01	2.986534680824290966e-01	0.000000000000000000e+00	1.334204409053113594e+01	1.000000000000000000e+00
1.508000000000000000e+03	6.080088967456667604e+01	1.427900282419578382e+01	-4.988564887640087320e-03	9.674027265660616592e+01	1.801240492125376624e-01	0.000000000000000000e+00	9.946850943970639847e+00	1.000000000000000000e+00
1.508000000000000000e+03	1.065475495678186348e+02	2.481058732806008038e+01	-3.117828032351048061e-03	6.215793326941443553e+01	3.589464238861982404e-01	0.000000000000000000e+00	9.667431578829893013e+00	1.000000000000000000e+00
1.509000000000000000e+03	7.837473344150028254e+01	2.207830447166853105e+01	-3.931955475065847770e-03	7.720784873389577285e+01	2.534330983829080619e-01	0.000000000000000000e+00	1.380864880565754937e+01	1.000000000000000000e+00
1.509000000000000000e+03	3.856750177032762394e+01	2.325180008487450323e+01	-1.941101406357947706e-03	4.040502909639487683e+01	4.474183559437606705e-01	0.000000000000000000e+00	1.706066229528838818e+01	1.000000000000000000e+00
1.510000000000000000e+03	3.751012872350154481e+01	6.223935856095822672e+00	-2.527224878770843210e-03	5.124007561214350659e+01	4.033457645981249895e-01	0.000000000000000000e+00	1.706066229528838818e+01	1.000000000000000000e+00
1.512000000000000000e+03	9.563698043548032501e+01	2.342594995289380222e+01	-3.034097985566485117e-03	6.061010419520623316e+01	3.373011560963362632e-01	0.000000000000000000e+00	6.314960745640378903e+00	1.000000000000000000e+00
1.514000000000000000e+03	1.118402715912671681e+02	2.321816839983685554e+01	-5.889463109613686347e-03	1.133942280098270885e+02	1.652245715560275441e-01	0.000000000000000000e+00	1.620462333573325964e+01	1.000000000000000000e+00
1.516000000000000000e+03	8.118410086077679466e+01	6.826413547774204282e+00	-7.007548992435427837e-03	1.340631026056585995e+02	1.801792387051035504e-01	0.000000000000000000e+00	1.196372315270687459e+01	1.000000000000000000e+00
1.516000000000000000e+03	9.594572198558594778e+01	1.711854098611376074e+01	-6.001774617770540970e-03	1.154704124187602332e+02	1.581873493598480174e-01	0.000000000000000000e+00	6.314960745640378903e+00	1.000000000000000000e+00
1.517000000000000000e+03	2.419169453524554925e+01	1.208004703046873551e+01	-6.349210774668103199e-03	1.218930982493425716e+02	1.531138880997877649e-01	0.000000000000000000e+00	6.187699096750985284e+00	1.000000000000000000e+00
1.520000000000000000e+03	1.166508444268854987e+02	6.894673459353136913e+00	-3.609882512468114840e-03	7.125402552861540073e+01	2.578352173285067828e-01	0.000000000000000000e+00	8.433309505708521669e+00	1.000000000000000000e+00
1.521000000000000000e+03	3.032418173774897241e+01	1.125529202256353756e+01	-5.985042419397478865e-03	1.151611019130121321e+02	1.810555937980566910e-01	0.000000000000000000e+00	6.187699096750985284e+00	1.000000000000000000e+00
1.521000000000000000e+03	8.678803880251777514e+01	1.739649165627134053e+01	-2.169402851000747263e-03	4.462539713955485610e+01	4.271097366976800425e-01	0.000000000000000000e+00	9.161900340894931105e+00	1.000000000000000000e+00
1.521000000000000000e+03	6.417747534195292758e+01	2.092446888354837142e+01	-2.417863750760951801e-03	4.921843176955194821e+01	3.721719628587190076e-01	0.000000000000000000e+00	2.209028012018094955e+01	1.000000000000000000e+00
1.523000000000000000e+03	3.282186953886736802e+01	2.482806593203909884e+01	-6.955978865643223583e-03	1.331097800568851710e+02	2.395745938253861507e-01	0.000000000000000000e+00	1.114733104024290000e+01	1.000000000000000000e+00
1.524000000000000000e+03	2.512690657546664852e+01	1.676267478760883733e+01	-6.014421213027066303e-03	1.157041966883207067e+02	2.176723495587522539e-01	0.000000000000000000e+00	7.572511738729413189e+00	1.000000000000000000e+00
1.524000000000000000e+03	1.156541179915593744e+02	1.526887465303100377e+01	3.068930790545138561e-03	-6.125402152659035693e+01	3.298792043892802006e-01	0.000000000000000000e+00	8.433309505708521669e+00	1.000000000000000000e+00
1.527000000000000000e+03	7.719924135000324839e+01	2.290887182338643413e+01	-6.314360380749168937e-03	1.212488557697685536e+02	1.607214774733161100e-01	0.000000000000000000e+00	2.166965835470996993e+01	1.000000000000000000e+00
1.528000000000000000e+03	1.537698025225428999e+01	2.012797974993438643e+01	-6.037235122075060301e-03	1.161259333656174988e+02	1.627097396677271712e-01	0.000000000000000000e+00	1.031437544389005723e+01	1.000000000000000000e+00
1.530000000000000000e+03	9.829581620088522698e+01	1.795825340030173578e+01	-6.151799876202383548e-03	1.182437711565606406e+02	1.649171443012508176e-01	0.000000000000000000e+00	8.445733234050656790e+00	1.000000000000000000e+00
1.532000000000000000e+03	9.224654130673772556e+01	6.427321717393756906e+00	-5.859801061088656254e-03	1.128458969999836796e+02	2.604185876048934478e-01	0.000000000000000000e+00	5.587371432112397507e+00	1.000000000000000000e+00
1.534000000000000000e+03	9.229565492047309760e+01	1.201447728828415329e+01	-5.265534511741350350e-03	1.018603180085393660e+02	3.109808444909988312e-01	0.000000000000000000e+00	5.587371432112397507e+00	1.000000000000000000e+00
1.534000000000000000e+03	1.528214706549319324e+01	2.510261971955633342e+01	-4.286366452403692420e-03	8.375947071439605907e+01	2.973454185002900596e-01	0.000000000000000000e+00	6.714593600431203235e+00	1.000000000000000000e+00
1.535000000000000000e+03	3.070000468258037429e+01	1.405744746276518775e+01	-2.525166000260510493e-03	5.120201529639144411e+01	4.332433965868380810e-01	0.000000000000000000e+00	8.156920220026149693e+00	1.000000000000000000e+00
1.535000000000000000e+03	1.082744271298600722e+02	2.264223479294678754e+01	-5.784822736604943935e-03	1.114598517864904608e+02	1.695132476935701238e-01	0.000000000000000000e+00	8.916312358322208809e+00	1.000000000000000000e+00
1.537000000000000000e+03	2.148644694981616965e+01	1.697585668224441591e+01	-3.534791566647421494e-03	6.986589840323451028e+01	3.427947956681034469e-01	0.000000000000000000e+00	5.687885702928850762e+00	1.000000000000000000e+00
1.537000000000000000e+03	1.166542765222150564e+02	1.959613068562918770e+01	-6.556815460358174884e-03	1.257308671362959700e+02	1.900533433214837142e-01	0.000000000000000000e+00	8.916312358322208809e+00	1.000000000000000000e+00
1.539000000000000000e+03	1.042130836091513046e+01	2.047034011799647857e+01	-2.932295535860787727e-03	5.872818966713327882e+01	2.812703341166893356e-01	0.000000000000000000e+00	6.714593600431203235e+00	1.000000000000000000e+00
1.539000000000000000e+03	4.558194221720241757e+01	2.113044175768102662e+01	-5.260883623746112972e-03	1.017743419469418313e+02	1.773582614350094344e-01	0.000000000000000000e+00	1.295879770341129600e+01	1.000000000000000000e+00
1.540000000000000000e+03	6.411188671698315034e+01	2.336980070052641523e+01	-6.361582610862726028e-03	1.221218033378832502e+02	1.532704584925641544e-01	0.000000000000000000e+00	6.734726029161226535e+00	1.000000000000000000e+00
1.540000000000000000e+03	2.296026225975754542e+01	1.148223199523085647e+01	-4.532716221955603204e-03	8.831347910660488765e+01	4.615944193900196613e-01	0.000000000000000000e+00	5.687885702928850762e+00	1.000000000000000000e+00
1.542000000000000000e+03	2.077065936644536137e+01	2.352554979666572876e+01	-3.217590479094918458e-03	6.400213641409462184e+01	2.733501488358743847e-01	0.000000000000000000e+00	6.588689684421765058e+00	1.000000000000000000e+00
1.542000000000000000e+03	7.369374100190323418e+01	8.250584973350591156e+00	-3.019913053454341585e-03	6.034788231450744433e+01	3.666359363597347931e-01	0.000000000000000000e+00	1.194484030993510792e+01	1.000000000000000000e+00
1.542000000000000000e+03	8.544183952518179126e+01	1.040961047509688697e+01	-3.238284155368517658e-03	6.438467858406309574e+01	2.821381330077828986e-01	0.000000000000000000e+00	1.194484030993510792e+01	1.000000000000000000e+00
1.543000000000000000e+03	5.846202967898154412e+01	1.970433345363885635e+01	-4.309201283832341661e-03	8.418159416167954134e+01	3.098879356934857165e-01	0.000000000000000000e+00	6.449857948239503536e+00	1.000000000000000000e+00
1.547000000000000000e+03	5.499469395453027687e+01	2.514292247345018083e+01	-6.720310080300349875e-03	1.287532197557116262e+02	1.405194015270525565e-01	0.000000000000000000e+00	6.449857948239503536e+00	1.000000000000000000e+00
1.548000000000000000e+03	2.573098274345193204e+01	2.335149277898489117e+01	-2.631479938905004895e-03	5.316732896271408748e+01	3.804161988822813978e-01	0.000000000000000000e+00	1.179659442198224895e+01	1.000000000000000000e+00
1.549000000000000000e+03	4.242989584876492160e+01	1.014991191763928491e+01	-6.206285277930476130e-03	1.192509853186600282e+02	1.267477278336592850e-01	0.000000000000000000e+00	1.418533425910209722e+01	1.000000000000000000e+00
1.549000000000000000e+03	7.094606525154706844e+01	1.535761725215483686e+01	-2.662706027561319039e-03	5.374457273304668092e+01	3.071292183435966328e-01	0.000000000000000000e+00	1.268467276974136126e+01	1.000000000000000000e+00
1.550000000000000000e+03	1.509891614614105926e+01	1.824083726064978350e+01	-5.209653019729173877e-03	1.008272957976581097e+02	1.636786479983709519e-01	0.000000000000000000e+00	1.049131159296041460e+01	1.000000000000000000e+00
1.551000000000000000e+03	1.868654985484131004e+01	8.382008561824386916e+00	-5.304249280249784780e-03	1.025759971058266160e+02	1.505686431208768106e-01	0.000000000000000000e+00	1.049131159296041460e+01	1.000000000000000000e+00
1.551000000000000000e+03	9.134421220568258093e+01	1.175742441774598035e+01	-4.072677208530635709e-03	7.980922301701552612e+01	2.299420549432379390e-01	0.000000000000000000e+00	6.897210176376552759e+00	1.000000000000000000e+00
1.552000000000000000e+03	8.342737486836064420e+01	1.309535433095072676e+01	-5.412989923830291775e-03	1.045861707071275504e+02	2.248071699801061918e-01	0.000000000000000000e+00	8.029095209191552840e+00	1.000000000000000000e+00
1.553000000000000000e+03	1.195118620881274865e+02	1.036294444014845872e+01	-1.359817284193236796e-02	2.558970153188436996e+02	8.733249900759731954e-02	0.000000000000000000e+00	1.742806297632888501e+01	1.000000000000000000e+00
1.553000000000000000e+03	1.007693251496535538e+02	2.417556688881914440e+01	-3.243951693494716640e-03	6.448944838448474570e+01	3.169771460145719422e-01	0.000000000000000000e+00	1.174482378004720395e+01	1.000000000000000000e+00
1.554000000000000000e+03	5.303029768743230932e+01	1.957621495229887998e+01	-5.670918736669859281e-03	1.093542286614758154e+02	1.468734738072433599e-01	0.000000000000000000e+00	1.418533425910209722e+01	1.000000000000000000e+00
1.555000000000000000e+03	1.022178540078682261e+02	1.252041138701301826e+01	-6.969240310966536185e-03	1.333549304112168841e+02	2.669108746671395860e-01	0.000000000000000000e+00	6.719096173426944318e+00	1.000000000000000000e+00
1.556000000000000000e+03	9.717755363133991864e+01	8.077256482879109356e+00	-7.184741124696951246e-03	1.373386666900906619e+02	3.816118741636685963e-01	0.000000000000000000e+00	6.241259095339162677e+00	1.000000000000000000e+00
1.558000000000000000e+03	9.096026042146681334e+01	8.623681443527509316e+00	-3.921390792369871398e-03	7.701255058628227346e+01	3.449404561700857297e-01	0.000000000000000000e+00	6.241259095339162677e+00	1.000000000000000000e+00
1.560000000000000000e+03	4.034596010670072275e+01	1.309319951075009669e+01	-3.818867331816504923e-03	7.511730749103782045e+01	2.261927420087490592e-01	0.000000000000000000e+00	1.932114988769984265e+01	1.000000000000000000e+00
1.561000000000000000e+03	7.371490431605782589e+01	1.634778673366892221e+01	-5.415424090383531668e-03	1.046311685771545967e+02	1.785618960584706150e-01	0.000000000000000000e+00	1.338052309093507830e+01	1.000000000000000000e+00
1.561000000000000000e+03	1.174991075360685073e+02	1.478836433016676288e+01	-2.675567815669730766e-03	5.398233504592019472e+01	3.095371090887503174e-01	0.000000000000000000e+00	1.801445085207889818e+01	1.000000000000000000e+00
1.561000000000000000e+03	1.015637579850205867e+02	2.318985670877921024e+01	-5.171920527078748692e-03	1.001297749982616097e+02	1.656608489263902140e-01	0.000000000000000000e+00	1.573624714536865099e+01	1.000000000000000000e+00
1.561000000000000000e+03	1.752958238936852098e+01	2.215499804908246517e+01	-5.962169092382630861e-03	1.147382668384235842e+02	2.186006970282442508e-01	0.000000000000000000e+00	7.839846938626687134e+00	1.000000000000000000e+00
1.561000000000000000e+03	5.704332418784204606e+01	2.281456082101808036e+01	-2.175477705176996970e-03	4.473769656224320102e+01	4.149461066909189144e-01	0.000000000000000000e+00	1.758700802763459237e+01	1.000000000000000000e+00
1.564000000000000000e+03	6.433159913103197880e+01	6.808814986582454765e+00	-5.328292306694416489e-03	1.030204551802226689e+02	1.692980232682352870e-01	0.000000000000000000e+00	1.040771146265463898e+01	1.000000000000000000e+00
1.564000000000000000e+03	1.016892973534185884e+01	1.945611077321033378e+01	-6.431846805434721266e-03	1.234207034031631309e+02	1.883069199385090098e-01	0.000000000000000000e+00	7.839846938626687134e+00	1.000000000000000000e+00
1.567000000000000000e+03	3.076752043783368862e+01	1.797337112323054598e+01	-2.864088374547926405e-03	5.746731580639252712e+01	2.950419206979421061e-01	0.000000000000000000e+00	1.847767047734237522e+01	1.000000000000000000e+00
1.568000000000000000e+03	1.668764063279511944e+01	6.007532625869943743e+00	-4.878734216888292938e-03	9.470994887251916339e+01	1.797684435183095619e-01	0.000000000000000000e+00	1.494516128884855455e+01	1.000000000000000000e+00
1.569000000000000000e+03	1.017819613353310331e+02	8.438236431725592013e+00	-7.348857983329151050e-03	1.403725219799633805e+02	1.171418122354623836e-01	0.000000000000000000e+00	1.152848925882935482e+01	1.000000000000000000e+00
1.570000000000000000e+03	9.122624868128421838e+01	1.307321161570875390e+01	-5.737631643549062112e-03	1.105874798163242474e+02	1.369000901954556815e-01	0.000000000000000000e+00	1.152848925882935482e+01	1.000000000000000000e+00
1.577000000000000000e+03	7.118725965095885044e+01	8.902060163363040957e+00	-6.767848546895942514e-03	1.296320132541705163e+02	2.284454288896861085e-01	0.000000000000000000e+00	4.182165984640903389e+00	1.000000000000000000e+00
1.577000000000000000e+03	9.935376121145894501e+01	2.544039828240994794e+01	-2.742035311832889243e-03	5.521104955166828177e+01	4.006366766128403034e-01	0.000000000000000000e+00	8.475167138892301111e+00	1.000000000000000000e+00
1.578000000000000000e+03	4.608517056038814275e+01	7.683613160941900055e+00	-2.488682115207409024e-03	5.052757618888013980e+01	4.294663547476534893e-01	0.000000000000000000e+00	2.513164319754396558e+01	1.000000000000000000e+00
1.579000000000000000e+03	7.924542126059128577e+01	2.382187789903509767e+01	-7.620066679631077103e-03	1.453860711350752695e+02	1.356980134215468592e-01	0.000000000000000000e+00	1.322089806412680879e+01	1.000000000000000000e+00
1.579000000000000000e+03	1.031719166897251512e+02	7.294416005132854153e+00	-4.513821369579057788e-03	8.796418989700325142e+01	3.510932550313338174e-01	0.000000000000000000e+00	9.454578152671288649e+00	1.000000000000000000e+00
1.579000000000000000e+03	9.019751051792932017e+00	1.883835474413116984e+01	-2.609705399159581614e-03	5.276480600960757528e+01	3.459576417910796842e-01	0.000000000000000000e+00	3.870753909945558036e+01	1.000000000000000000e+00
1.580000000000000000e+03	1.076380576666350493e+02	2.365185410489669948e+01	-3.105462299463809025e-03	6.192934100628088601e+01	3.382839939518693662e-01	0.000000000000000000e+00	7.698528649580410388e+00	1.000000000000000000e+00
1.585000000000000000e+03	3.398092152171136604e+01	1.917407867044591541e+01	-5.996444500704313160e-03	1.153718801656340815e+02	1.315083475584671868e-01	0.000000000000000000e+00	1.691075549804743972e+01	1.000000000000000000e+00
1.588000000000000000e+03	9.791861673246914677e+01	2.038930170488139026e+01	2.995206392962583737e-03	-5.989115633734264321e+01	3.671348240233587301e-01	0.000000000000000000e+00	1.325946195834359287e+01	1.000000000000000000e+00
1.589000000000000000e+03	7.396207137683826716e+01	7.629658269235493506e+00	-3.232961513321926106e-03	6.428628451374190433e+01	3.149912812807401652e-01	0.000000000000000000e+00	1.110833896504607665e+01	1.000000000000000000e+00
1.589000000000000000e+03	6.292255677117373125e+01	6.395028027551641792e+00	-3.089704602787532971e-03	6.163804508570353136e+01	3.099841578810751397e-01	0.000000000000000000e+00	1.110833896504607665e+01	1.000000000000000000e+00
1.590000000000000000e+03	1.158585028904941439e+01	1.367923064908115371e+01	-6.538175632072148330e-03	1.253862922881104254e+02	2.056946008494154876e-01	0.000000000000000000e+00	6.959383566835946056e+00	1.000000000000000000e+00
1.591000000000000000e+03	1.977817666614262038e+01	2.349929325881585029e+01	-5.659876199954780480e-03	1.091500969305502622e+02	3.137326581733508313e-01	0.000000000000000000e+00	5.875663740752417041e+00	1.000000000000000000e+00
1.593000000000000000e+03	1.561296243068845335e+01	1.935509070981288815e+01	-6.478142333362173037e-03	1.242765200052522516e+02	2.272801583920772694e-01	0.000000000000000000e+00	5.875663740752417041e+00	1.000000000000000000e+00
1.593000000000000000e+03	3.352864709523423414e+01	1.401476363742177611e+01	-3.307850643385512601e-03	6.567068088405360982e+01	2.465771078631558977e-01	0.000000000000000000e+00	7.667637939938224179e+00	1.000000000000000000e+00
1.594000000000000000e+03	2.613101915688565313e+01	2.342354946646872449e+01	-5.094464391188665599e-03	9.869792509836885586e+01	2.437823723620530236e-01	0.000000000000000000e+00	6.353294014467555151e+00	1.000000000000000000e+00
1.595000000000000000e+03	9.806871356004872098e+01	9.204996821722176037e+00	-5.941296988541578013e-03	1.143524262661831443e+02	1.270118111829906526e-01	0.000000000000000000e+00	2.030605977610935398e+01	1.000000000000000000e+00
1.597000000000000000e+03	1.183726688704670380e+02	8.912657321377096764e+00	-3.791253181652855155e-03	7.460683381851231388e+01	2.284390443985352404e-01	0.000000000000000000e+00	2.030605977610935398e+01	1.000000000000000000e+00
1.598000000000000000e+03	2.587335563560611007e+01	1.444971679136459031e+01	-3.079274787004744694e-03	6.144524008048512087e+01	2.710713281982909395e-01	0.000000000000000000e+00	6.451262732303237435e+00	1.000000000000000000e+00
1.600000000000000000e+03	5.395769191302267132e+01	2.276670281332009793e+01	-4.371418792711556298e-03	8.533174363449471400e+01	2.172705021018708216e-01	0.000000000000000000e+00	1.120135019341808835e+01	1.000000000000000000e+00
1.600000000000000000e+03	4.318415724039353165e+01	5.737274425691918367e+00	-2.854635528692245697e-03	5.729257101391584683e+01	4.142284432414290452e-01	0.000000000000000000e+00	7.590960399351470045e+00	1.000000000000000000e+00
1.601000000000000000e+03	3.051357711382032178e+01	1.893158420063989666e+01	-2.420374634296442503e-03	4.926484782552505948e+01	4.079903165189533443e-01	0.000000000000000000e+00	5.152332039344502235e+00	1.000000000000000000e+00
1.601000000000000000e+03	8.468661047222417437e+01	6.733310732990995362e+00	-2.654431307991723769e-03	5.359160671878308335e+01	3.798596418361553928e-01	0.000000000000000000e+00	1.099159101290420892e+01	1.000000000000000000e+00
1.603000000000000000e+03	1.354974514452867318e+01	1.879033150535894592e+01	-3.388418513692557487e-03	6.716005413651512868e+01	3.436816607676010937e-01	0.000000000000000000e+00	1.306569216043062021e+01	1.000000000000000000e+00
1.604000000000000000e+03	2.669743034467234111e+01	2.239331054452921421e+01	-2.717198233752463662e-03	5.475191268207860418e+01	3.283057795414670021e-01	0.000000000000000000e+00	5.152332039344502235e+00	1.000000000000000000e+00
1.607000000000000000e+03	7.988718655094115206e+01	1.462177203652868940e+01	-3.881961757388369648e-03	7.628366759796423935e+01	2.846408334373237148e-01	0.000000000000000000e+00	9.325704616668614833e+00	1.000000000000000000e+00
1.607000000000000000e+03	1.208246960168654027e+02	2.363775336150425588e+01	-5.973819503008780465e-03	1.149536356932865999e+02	2.057500647289648432e-01	0.000000000000000000e+00	1.145952243264018833e+01	1.000000000000000000e+00
1.608000000000000000e+03	1.155286389332316332e+02	9.118897812820232929e+00	-7.235497608910517083e-03	1.382769482865704447e+02	1.651131717536256094e-01	0.000000000000000000e+00	1.545462348543827424e+01	1.000000000000000000e+00
1.609000000000000000e+03	2.961581027667020294e+01	9.907252259646872616e+00	-2.595711802111625062e-03	5.250612113846076312e+01	4.038986894946131612e-01	0.000000000000000000e+00	1.282258136729756970e+01	1.000000000000000000e+00
1.610000000000000000e+03	5.161115139332927271e+01	9.274460274621388223e+00	-2.617625072500895204e-03	5.291120865867640077e+01	3.694421071280675761e-01	0.000000000000000000e+00	1.139115351725627256e+01	1.000000000000000000e+00
1.611000000000000000e+03	6.849992861748741291e+01	2.481064158921462948e+01	-6.755395385752083898e-03	1.294018047970576504e+02	1.274181474582222195e-01	0.000000000000000000e+00	7.723816682800407563e+00	1.000000000000000000e+00
1.612000000000000000e+03	1.093675346904509951e+02	2.340514054006537137e+01	-4.442395937421485946e-03	8.664382325710596433e+01	3.476120160507157886e-01	0.000000000000000000e+00	1.145952243264018833e+01	1.000000000000000000e+00
1.613000000000000000e+03	2.319510263759236679e+01	2.185550482057067256e+01	-4.759741700655299897e-03	9.251025971299303308e+01	1.787525792073915154e-01	0.000000000000000000e+00	1.356415223470065001e+01	1.000000000000000000e+00
1.615000000000000000e+03	5.596407671686991137e+01	1.980111309407822517e+01	-3.075929607188225730e-03	6.138340126900344984e+01	2.674330668174773606e-01	0.000000000000000000e+00	1.139115351725627256e+01	1.000000000000000000e+00
1.619000000000000000e+03	6.967394484325551218e+01	9.939882946514984496e+00	-4.808827120966713969e-03	9.341765011339758473e+01	1.659757413777501744e-01	0.000000000000000000e+00	1.688799408059151119e+01	1.000000000000000000e+00
1.620000000000000000e+03	1.091155139844550774e+02	2.308645542392706673e+01	5.089453673408922234e-03	-9.860529724301730425e+01	2.475813656628640391e-01	0.000000000000000000e+00	4.035876810884521326e+00	1.000000000000000000e+00
1.621000000000000000e+03	1.208712980956009488e+02	1.644332335094370734e+01	-6.050704313726626773e-03	1.163749241072328573e+02	1.881204922042191141e-01	0.000000000000000000e+00	6.682262050694487421e+00	1.000000000000000000e+00
1.622000000000000000e+03	1.076584482602929000e+02	1.932277888255064724e+01	-4.034754090279781685e-03	7.910817832317535192e+01	3.728562202236085366e-01	0.000000000000000000e+00	4.035876810884521326e+00	1.000000000000000000e+00
1.623000000000000000e+03	2.508744167351455445e+01	1.376223280710729036e+01	-4.249822932185950281e-03	8.308392919448657210e+01	1.853472584047292093e-01	0.000000000000000000e+00	2.640574251061831035e+01	1.000000000000000000e+00
1.624000000000000000e+03	1.146529791221627050e+02	1.399686974240549375e+01	-3.017830944847038274e-03	6.030939256845086760e+01	3.537095802256934318e-01	0.000000000000000000e+00	6.682262050694487421e+00	1.000000000000000000e+00
1.627000000000000000e+03	5.148923465315255044e+01	1.421892197646955580e+01	-6.254772619041470451e-03	1.201473196596135296e+02	2.181251369691227238e-01	0.000000000000000000e+00	1.145707224440875294e+01	1.000000000000000000e+00
1.629000000000000000e+03	2.709933016809882389e+01	2.342357190885302032e+01	-2.998014872104779252e-03	5.994307372945616663e+01	3.173437287183430433e-01	0.000000000000000000e+00	2.606900498998323457e+01	1.000000000000000000e+00
1.629000000000000000e+03	5.718621490425694986e+01	2.415918960023743267e+01	-5.191249230100014773e-03	1.004870843471985467e+02	3.037169779538347880e-01	0.000000000000000000e+00	5.130317730939565557e+00	1.000000000000000000e+00
1.631000000000000000e+03	6.133580163181341760e+01	2.114238831230345639e+01	-4.828970609022802812e-03	9.379002153401081898e+01	3.521810856124134581e-01	0.000000000000000000e+00	5.130317730939565557e+00	1.000000000000000000e+00
1.635000000000000000e+03	1.573290750797928261e+01	6.738075437459950301e+00	-6.227818832888320361e-03	1.196490534401382035e+02	1.522998224190057481e-01	0.000000000000000000e+00	6.748650498225200245e+00	1.000000000000000000e+00
1.635000000000000000e+03	6.441592348165808346e+01	1.637598155155331980e+01	-4.406439349987256032e-03	8.597913174459303320e+01	2.123276964372751152e-01	0.000000000000000000e+00	5.675014010450999180e+00	1.000000000000000000e+00
1.636000000000000000e+03	1.884169443256345389e+01	1.616647702534077879e+01	-5.822023736640452585e-03	1.121475474424207164e+02	1.558112965248961146e-01	0.000000000000000000e+00	8.759508679695096944e+00	1.000000000000000000e+00
1.636000000000000000e+03	9.171472780682690029e+01	2.002748037909487522e+01	-6.040175976188793053e-03	1.161802978342287815e+02	3.468622319395572307e-01	0.000000000000000000e+00	5.442423094128025163e+00	1.000000000000000000e+00
1.638000000000000000e+03	2.233562021305470324e+01	8.133950962508965432e+00	-2.568365990274054569e-03	5.200060795358312049e+01	4.928052063712869968e-01	0.000000000000000000e+00	6.748650498225200245e+00	1.000000000000000000e+00
1.640000000000000000e+03	9.117425513969424244e+00	2.097170742077491212e+01	-2.615225011582793854e-03	5.286684126355877567e+01	4.167475376876050852e-01	0.000000000000000000e+00	1.084673430827629304e+01	1.000000000000000000e+00
1.641000000000000000e+03	7.016244935760552437e+01	7.443666624251981112e+00	-5.488610675809134018e-03	1.059840918002269348e+02	2.464831891372621930e-01	0.000000000000000000e+00	8.780435371644227160e+00	1.000000000000000000e+00
1.642000000000000000e+03	6.806560275828800854e+01	1.597005388114757984e+01	-5.452489896825538779e-03	1.053163650516953140e+02	1.764546011484757759e-01	0.000000000000000000e+00	8.780435371644227160e+00	1.000000000000000000e+00
1.642000000000000000e+03	6.278933253420699856e+01	2.536370530399527112e+01	-6.075977143485743019e-03	1.168421162585680264e+02	1.762579061231813737e-01	0.000000000000000000e+00	1.077402963294107252e+01	1.000000000000000000e+00
1.644000000000000000e+03	9.911323388597804751e+01	1.114821515876790592e+01	-5.348091104673633606e-03	1.033864546788907717e+02	1.501963616045748351e-01	0.000000000000000000e+00	2.005331364843552322e+01	1.000000000000000000e+00
1.647000000000000000e+03	1.188373321236465472e+02	7.529467171779476331e+00	-2.819177577696094922e-03	5.663709726737770467e+01	3.368030844687234238e-01	0.000000000000000000e+00	2.005331364843552322e+01	1.000000000000000000e+00
1.648000000000000000e+03	4.385668494623878644e+01	1.865677270376118457e+01	-9.266875310554765002e-03	1.758288855904308150e+02	1.162204265754708254e-01	0.000000000000000000e+00	1.048460027692376428e+01	1.000000000000000000e+00
1.648000000000000000e+03	2.959643988977120088e+01	2.100386795159171882e+01	-2.961731198184811877e-03	5.927233571402285861e+01	2.639230287914492434e-01	0.000000000000000000e+00	1.445210867565342205e+01	1.000000000000000000e+00
1.650000000000000000e+03	6.377454430048791068e+01	2.180320726289781419e+01	-5.055770435549685957e-03	9.798263074665021577e+01	2.186947960626856036e-01	0.000000000000000000e+00	1.589852823964042727e+01	1.000000000000000000e+00
1.651000000000000000e+03	6.802269615453236895e+01	6.482750154455431790e+00	-3.183303490186913370e-03	6.336830900879751738e+01	2.810540163797066171e-01	0.000000000000000000e+00	1.589852823964042727e+01	1.000000000000000000e+00
1.652000000000000000e+03	4.215073336929512493e+01	8.311891255238281317e+00	-2.751665876810236756e-03	5.538907965012677437e+01	3.607530066929555135e-01	0.000000000000000000e+00	1.048460027692376428e+01	1.000000000000000000e+00
1.653000000000000000e+03	8.641249575993762733e+01	2.252098172891342998e+01	-3.306057898779435258e-03	6.563754030512791360e+01	2.899468218623174609e-01	0.000000000000000000e+00	4.936971944947543101e+00	1.000000000000000000e+00
1.654000000000000000e+03	2.470749228442122813e+01	2.180003070633506113e+01	-4.402953288842784141e-03	8.591468860857324330e+01	1.903230071823943659e-01	0.000000000000000000e+00	1.962440673358970145e+01	1.000000000000000000e+00
1.656000000000000000e+03	1.170860068926823629e+02	1.021500616196243705e+01	-5.940170901887397922e-03	1.143316094897647304e+02	1.333169704692817037e-01	0.000000000000000000e+00	1.346085679589250717e+01	1.000000000000000000e+00
1.657000000000000000e+03	9.096302209791124938e+01	2.060619661496264854e+01	-3.354388234978051154e-03	6.653097226184176805e+01	2.408778600952716786e-01	0.000000000000000000e+00	4.936971944947543101e+00	1.000000000000000000e+00
1.657000000000000000e+03	1.117941655069215301e+01	7.583543566825128757e+00	3.522013153813906110e-03	-6.962967736114146078e+01	4.501255845185944127e-01	0.000000000000000000e+00	1.962440673358970145e+01	1.000000000000000000e+00
1.659000000000000000e+03	1.134172127927932507e+02	2.316624608453912870e+01	-5.754717108969875129e-03	1.109033207974329400e+02	1.604786083016482845e-01	0.000000000000000000e+00	8.289650380427945109e+00	1.000000000000000000e+00
1.661000000000000000e+03	8.610102671565668686e+01	9.145981152865930497e+00	-3.074300728462027975e-03	6.135328990578809538e+01	3.102423937034811674e-01	0.000000000000000000e+00	1.244891712297681785e+01	1.000000000000000000e+00
1.663000000000000000e+03	1.059752640632492273e+02	1.951443796573451905e+01	-6.221489209570005632e-03	1.195320443689969778e+02	1.177686697514338521e-01	0.000000000000000000e+00	8.289650380427945109e+00	1.000000000000000000e+00
1.665000000000000000e+03	2.234949153098211738e+01	6.260745225315285545e+00	-4.868610777640324308e-03	9.452280752719896384e+01	1.604763495158690878e-01	0.000000000000000000e+00	4.336811127863413873e+01	1.000000000000000000e+00
1.670000000000000000e+03	1.076797588026796859e+02	8.936123354100322658e+00	-3.427422996916104202e-03	6.788108888421101028e+01	2.682272265099454600e-01	0.000000000000000000e+00	2.947837762982326382e+01	1.000000000000000000e+00
1.673000000000000000e+03	7.828561512484652951e+01	6.709227502614290906e+00	-4.755656958505403119e-03	9.243474939258771883e+01	3.066522068398519485e-01	0.000000000000000000e+00	2.012345119195273213e+01	1.000000000000000000e+00
1.673000000000000000e+03	4.142399973573024141e+01	1.156712648431030210e+01	-2.792007009188101664e-03	5.613482362112445401e+01	4.163559720518008600e-01	0.000000000000000000e+00	5.447834289938560559e+00	1.000000000000000000e+00
1.674000000000000000e+03	3.599221175969854869e+01	1.198495160809763860e+01	-2.541467228386442515e-03	5.150335890967687646e+01	4.473726697908201322e-01	0.000000000000000000e+00	5.447834289938560559e+00	1.000000000000000000e+00
1.675000000000000000e+03	6.350639943326132197e+01	2.036675551527109462e+01	5.818989909780122004e-03	-1.120914642846910141e+02	2.654555398612610251e-01	0.000000000000000000e+00	6.281609085027029415e+00	1.000000000000000000e+00
1.678000000000000000e+03	1.081385355867443110e+02	2.112614922258509154e+01	-7.267939813936229350e-03	1.388766731177224472e+02	1.343457815989870241e-01	0.000000000000000000e+00	2.891820808723124259e+01	1.000000000000000000e+00
1.679000000000000000e+03	4.460411943397284773e+01	9.684566819254294856e+00	-3.678834891648633150e-03	7.252867544617774342e+01	3.146005600598518193e-01	0.000000000000000000e+00	8.913850120288449475e+00	1.000000000000000000e+00
1.680000000000000000e+03	1.881396690591465060e+01	6.139182129495043050e+00	-6.193405102627918234e-03	1.190128831011192432e+02	1.474515605562991549e-01	0.000000000000000000e+00	1.249953346744925753e+01	1.000000000000000000e+00
1.681000000000000000e+03	7.955780811676416420e+01	2.553123449566763625e+01	-5.759108619768492365e-03	1.109845020263326205e+02	1.637744682388816431e-01	0.000000000000000000e+00	2.281860039052645917e+01	1.000000000000000000e+00
1.683000000000000000e+03	1.260499810922387098e+01	1.698754806108143711e+01	-5.501761836629577226e-03	1.062272034412588084e+02	1.654663306290639069e-01	0.000000000000000000e+00	6.933048132808538710e+00	1.000000000000000000e+00
1.685000000000000000e+03	1.082795410906406630e+02	2.258567163732492844e+01	-7.643928139020502929e-03	1.458271727708001606e+02	1.156480670997779292e-01	0.000000000000000000e+00	2.065559218481331172e+01	1.000000000000000000e+00
1.686000000000000000e+03	4.138062208330561731e+01	7.126346954573927306e+00	-3.398441280013984097e-03	6.734533444761081000e+01	2.770700828420252781e-01	0.000000000000000000e+00	2.095826708735557986e+01	1.000000000000000000e+00
1.686000000000000000e+03	6.228533179576270840e+01	8.623701669674662895e+00	-6.606405048418431680e-03	1.266475775541841529e+02	1.463300028215159809e-01	0.000000000000000000e+00	1.527704744999047115e+01	1.000000000000000000e+00
1.686000000000000000e+03	1.547803129773600794e+01	1.067780664723984074e+01	-5.156219139861395115e-03	9.983952001126807829e+01	2.420811115946011061e-01	0.000000000000000000e+00	6.933048132808538710e+00	1.000000000000000000e+00
1.689000000000000000e+03	7.725959691644771965e+01	5.597224693932632000e+00	-2.795474768494410085e-03	5.619892843036301144e+01	3.037693880823547632e-01	0.000000000000000000e+00	9.538467269103747981e+00	1.000000000000000000e+00
1.692000000000000000e+03	7.565565272167943078e+01	1.499986904878476146e+01	-3.306149682436006557e-03	6.563923701279300360e+01	3.502322817180272274e-01	0.000000000000000000e+00	9.538467269103747981e+00	1.000000000000000000e+00
1.692000000000000000e+03	1.664677611683152492e+01	2.167568272427110543e+01	-2.742808716094976944e-03	5.522534666063868514e+01	3.978816592723831702e-01	0.000000000000000000e+00	5.977344500686329276e+00	1.000000000000000000e+00
1.693000000000000000e+03	1.030013418124781168e+02	2.017578351627085098e+01	-3.379247330777071252e-03	6.699051614977548752e+01	2.794892767984898940e-01	0.000000000000000000e+00	1.316743401805166513e+01	1.000000000000000000e+00
1.694000000000000000e+03	3.209155507113739247e+01	1.125616892745034470e+01	-5.591453219657730074e-03	1.078852334518489045e+02	1.588291019259208126e-01	0.000000000000000000e+00	1.863082029083818014e+01	1.000000000000000000e+00
1.694000000000000000e+03	1.077252849266148260e+01	2.057030399740066429e+01	-4.648849645285117911e-03	9.046031523078931968e+01	3.067296299420629868e-01	0.000000000000000000e+00	5.977344500686329276e+00	1.000000000000000000e+00
1.694000000000000000e+03	4.941526808772383106e+01	2.277094526704264155e+01	-2.768556403212764968e-03	5.570131699918477608e+01	3.391672789436227520e-01	0.000000000000000000e+00	2.080146886236356707e+01	1.000000000000000000e+00
1.697000000000000000e+03	9.085260080263032023e+01	1.509745598691765167e+01	-5.960512997312984208e-03	1.147076523553689213e+02	1.223749680608477997e-01	0.000000000000000000e+00	1.316743401805166513e+01	1.000000000000000000e+00
1.701000000000000000e+03	4.457679155465351073e+01	1.437362863090204534e+01	-6.961179226312401609e-03	1.332059136403385935e+02	1.794145804645909115e-01	0.000000000000000000e+00	4.628146980808250532e+01	1.000000000000000000e+00
1.707000000000000000e+03	6.143375515100156292e+01	1.414566221229517140e+01	2.164944809275081653e-03	-4.454298602356954007e+01	4.577144142748952316e-01	0.000000000000000000e+00	2.962713761794270440e+01	1.000000000000000000e+00
1.708000000000000000e+03	1.716724089539655296e+01	1.811102007578952211e+01	-5.638795494298849513e-03	1.087604001565471350e+02	3.596616946105446466e-01	0.000000000000000000e+00	4.785602655435082120e+00	1.000000000000000000e+00
1.708000000000000000e+03	9.875698878517466994e+01	2.287354118492192256e+01	-2.910105197747304279e-03	5.831798028809239298e+01	4.170269287066188379e-01	0.000000000000000000e+00	5.079238619689451895e+00	1.000000000000000000e+00
1.710000000000000000e+03	1.868367309064508675e+01	2.265000962996576206e+01	8.030514314535264903e-03	-1.529735837084209606e+02	2.160298748649533973e-01	0.000000000000000000e+00	4.785602655435082120e+00	1.000000000000000000e+00
1.710000000000000000e+03	1.111475254829616404e+02	2.202066212054127803e+01	-3.489092358298964344e-03	6.902110533233083345e+01	2.675878176447353818e-01	0.000000000000000000e+00	7.759269772090489958e+00	1.000000000000000000e+00
1.711000000000000000e+03	3.184300627336510559e+01	1.267771660936140954e+01	-2.355852167595524557e-03	4.807208902824078223e+01	3.714383474984447320e-01	0.000000000000000000e+00	1.140201298817266462e+01	1.000000000000000000e+00
1.712000000000000000e+03	9.524195446122851649e+01	1.920704440226613841e+01	-3.610245174115068057e-03	7.126072967202402708e+01	2.261394485041943181e-01	0.000000000000000000e+00	5.079238619689451895e+00	1.000000000000000000e+00
1.716000000000000000e+03	3.403881978870370517e+01	2.386629575008855042e+01	-2.892660112199318869e-03	5.799549138894371225e+01	2.903253846025273255e-01	0.000000000000000000e+00	1.140201298817266462e+01	1.000000000000000000e+00
1.717000000000000000e+03	3.545808048392621004e+01	8.448519684343054337e+00	-5.118946022031503444e-03	9.915049118972763154e+01	1.897684692834338271e-01	0.000000000000000000e+00	5.097123642254248743e+00	1.000000000000000000e+00
1.717000000000000000e+03	9.735175222460883049e+01	7.895379187974818080e+00	-3.704484439042908007e-03	7.300283157915221466e+01	2.101785394533211004e-01	0.000000000000000000e+00	8.394465689953085175e+00	1.000000000000000000e+00
1.719000000000000000e+03	8.635417716950692579e+01	1.832190600083180954e+01	-6.378543366386956771e-03	1.224353389386513840e+02	2.055096809534797675e-01	0.000000000000000000e+00	7.480937371226291432e+00	1.000000000000000000e+00
1.720000000000000000e+03	8.988165893987967081e+01	1.172483875000753883e+01	-5.510497905524798859e-03	1.063886979339718124e+02	2.876987676501631119e-01	0.000000000000000000e+00	7.480937371226291432e+00	1.000000000000000000e+00
1.720000000000000000e+03	1.112282742156672128e+02	1.207415202096741247e+01	-2.484154453351089878e-03	5.044387807895998321e+01	3.706373039540323822e-01	0.000000000000000000e+00	1.449206696638142944e+01	1.000000000000000000e+00
1.721000000000000000e+03	3.067203903586221969e+01	1.020193825440576418e+01	-5.840684633632543636e-03	1.124925117655564719e+02	1.598535570392616290e-01	0.000000000000000000e+00	5.097123642254248743e+00	1.000000000000000000e+00
1.721000000000000000e+03	5.592418049232489530e+00	2.551253830545314116e+01	-4.863219687030850835e-03	9.442314812048078920e+01	1.850749522391766932e-01	0.000000000000000000e+00	1.535939640410285456e+01	1.000000000000000000e+00
1.722000000000000000e+03	1.622957529596611792e+01	1.443273940806200173e+01	-6.976844818649200787e-03	1.334955069251241753e+02	1.007239164152944344e-01	0.000000000000000000e+00	1.296014665263093057e+01	1.000000000000000000e+00
1.726000000000000000e+03	2.664748528443615072e+01	6.723488294637491869e+00	-2.209985687983398363e-03	4.537560924868245138e+01	3.890028059340107092e-01	0.000000000000000000e+00	5.319459278980293249e+00	1.000000000000000000e+00
1.726000000000000000e+03	9.367752762525370258e+01	2.250556832297349885e+01	-3.390282041683608492e-03	6.719450321323154185e+01	3.434606723199215006e-01	0.000000000000000000e+00	1.077474120638906996e+01	1.000000000000000000e+00
1.727000000000000000e+03	9.681243721154827142e+01	5.865396908131918607e+00	-3.613385756648226921e-03	7.131878630929405460e+01	2.479993798954202022e-01	0.000000000000000000e+00	1.693289587842411592e+01	1.000000000000000000e+00
1.728000000000000000e+03	5.764766180508908100e+00	2.187789898631567809e+01	-9.476063807125725477e-03	1.796959327188713473e+02	1.063941914671376887e-01	0.000000000000000000e+00	2.580201776190338947e+01	1.000000000000000000e+00
1.729000000000000000e+03	1.148044388342701154e+02	2.154596520647937652e+01	-7.201671153051176534e-03	1.376516342700714119e+02	1.290027864255829382e-01	0.000000000000000000e+00	2.114869299448191953e+01	1.000000000000000000e+00
1.730000000000000000e+03	8.311903491743250072e+01	2.465342302093262816e+01	-3.605632247933294229e-03	7.117545537043791626e+01	2.859058941348392446e-01	0.000000000000000000e+00	1.077474120638906996e+01	1.000000000000000000e+00
1.732000000000000000e+03	3.366981511510145708e+01	1.407062769962857196e+01	-3.157091948694942373e-03	6.288376388361113811e+01	2.571496027537499840e-01	0.000000000000000000e+00	2.533543291227039163e+01	1.000000000000000000e+00
1.734000000000000000e+03	9.556441138153161319e+00	6.296995582015432191e+00	-4.985681544280143145e-03	9.668697132865001720e+01	2.208639792484711206e-01	0.000000000000000000e+00	2.533543291227039163e+01	1.000000000000000000e+00
1.737000000000000000e+03	6.951303278619451476e+01	2.154705592834068639e+01	-6.301368925566765491e-03	1.210086964384434935e+02	1.552045106417394571e-01	0.000000000000000000e+00	8.167054193513465066e+00	1.000000000000000000e+00
1.737000000000000000e+03	1.086276987542254489e+02	1.274313056945279854e+01	3.353168508679206516e-03	-6.650842446806368002e+01	3.099035079685269478e-01	0.000000000000000000e+00	9.323925185103977498e+00	1.000000000000000000e+00
1.738000000000000000e+03	7.741710303616812894e+01	1.949122332735686314e+01	-5.047635847558183328e-03	9.783225519708975071e+01	2.047400686003466586e-01	0.000000000000000000e+00	8.167054193513465066e+00	1.000000000000000000e+00
1.738000000000000000e+03	9.245871125270092250e+01	5.837011194809606174e+00	-2.186050370776297831e-03	4.493314228137177935e+01	4.864790970760611843e-01	0.000000000000000000e+00	1.758211141021687496e+01	1.000000000000000000e+00
1.740000000000000000e+03	1.156232057552561656e+02	1.890741987609200692e+01	-5.113661438452503719e-03	9.905280066616079182e+01	2.592436706747852648e-01	0.000000000000000000e+00	9.323925185103977498e+00	1.000000000000000000e+00
1.742000000000000000e+03	5.665412495957616557e+01	9.334668176727390687e+00	-3.319726180329850718e-03	6.589021141174548291e+01	3.198829940604712707e-01	0.000000000000000000e+00	1.120424487801081881e+01	1.000000000000000000e+00
1.743000000000000000e+03	7.326884069481661754e+01	9.582875708565699924e+00	-7.059418381914543857e-03	1.350219573081261331e+02	1.753025657638329626e-01	0.000000000000000000e+00	6.491872366491749702e+00	1.000000000000000000e+00
1.743000000000000000e+03	2.696726761449459886e+01	2.247046286427404382e+01	-2.905379593058213684e-03	5.823062301777091676e+01	3.337768998574441870e-01	0.000000000000000000e+00	1.441315163616193473e+01	1.000000000000000000e+00
1.745000000000000000e+03	6.751405599940682123e+01	6.578402388282031943e+00	-5.500235838623804101e-03	1.061989939254251709e+02	3.162820875555750755e-01	0.000000000000000000e+00	6.491872366491749702e+00	1.000000000000000000e+00
1.747000000000000000e+03	2.920382886134400025e+01	8.231897842612314165e+00	-5.977397064655757056e-03	1.150197703026008753e+02	1.323386949478071450e-01	0.000000000000000000e+00	1.441315163616193473e+01	1.000000000000000000e+00
1.747000000000000000e+03	4.414744098967548069e+01	2.018331378983695501e+01	-6.045760987638177687e-03	1.162835420510077995e+02	1.626121885107907339e-01	0.000000000000000000e+00	1.655627541332325592e+01	1.000000000000000000e+00
1.747000000000000000e+03	9.300261477181264169e+00	2.477779065341875864e+01	-5.460928667906089252e-03	1.054723637132351968e+02	2.297294401673520836e-01	0.000000000000000000e+00	1.694384888188317717e+01	1.000000000000000000e+00
1.750000000000000000e+03	9.352283551300456566e+01	2.518574192468193118e+01	-2.737797684163342446e-03	5.513271299789243329e+01	4.616837244575359156e-01	0.000000000000000000e+00	9.096167755159433099e+00	1.000000000000000000e+00
1.752000000000000000e+03	1.125350761278281908e+02	2.489423506048343882e+01	-6.556024132748900120e-03	1.257162386973078725e+02	1.912793403525827607e-01	0.000000000000000000e+00	1.759213701687740894e+01	1.000000000000000000e+00
1.755000000000000000e+03	7.039598963398428566e+01	2.387242010349410393e+01	-3.220947810489098624e-03	6.406419985897760228e+01	2.677734167741305793e-01	0.000000000000000000e+00	1.450806335585433082e+01	1.000000000000000000e+00
1.756000000000000000e+03	1.868174948990156992e+01	1.057500611279671254e+01	-6.221890685279537862e-03	1.195394660270476521e+02	1.326393045142808536e-01	0.000000000000000000e+00	5.339647790369558322e+01	1.000000000000000000e+00
1.759000000000000000e+03	9.411515326054318109e+01	1.814967782440376709e+01	-6.708024525569749111e-03	1.285261096616049201e+02	1.523700416303563898e-01	0.000000000000000000e+00	1.292791095832659387e+01	1.000000000000000000e+00
1.761000000000000000e+03	1.066846623977601354e+02	1.257406286429274189e+01	-5.460016446107696618e-03	1.054555004308664223e+02	2.181121556845168064e-01	0.000000000000000000e+00	1.375063788098553452e+01	1.000000000000000000e+00
1.762000000000000000e+03	5.721295627212350610e+01	2.080895863989612948e+01	7.896721092279622087e-03	-1.505002895053002874e+02	1.159268049392769839e-01	0.000000000000000000e+00	4.287151119853623626e+00	1.000000000000000000e+00
1.765000000000000000e+03	2.148934968916925214e+01	1.672160028749274474e+01	-2.755812849707866847e-03	5.546574036473763414e+01	4.242431093963606736e-01	0.000000000000000000e+00	9.066965037737972466e+00	1.000000000000000000e+00
1.766000000000000000e+03	9.280086907947809038e+01	7.428289895982207014e+00	-3.548734419184418083e-03	7.012364521412176543e+01	2.632283246632740603e-01	0.000000000000000000e+00	6.938987418662329709e+00	1.000000000000000000e+00
1.767000000000000000e+03	5.662859023703410344e+01	1.656182065514733281e+01	-6.780766729525493537e-03	1.298708180730833703e+02	1.345289809378328316e-01	0.000000000000000000e+00	4.287151119853623626e+00	1.000000000000000000e+00
1.771000000000000000e+03	9.937233670282182629e+01	9.656598598047324344e+00	-5.537325917700593528e-03	1.068846391025674905e+02	1.358889379361465366e-01	0.000000000000000000e+00	6.938987418662329709e+00	1.000000000000000000e+00
1.772000000000000000e+03	1.170617397484025020e+02	1.554495369951111883e+01	-6.548651756277782537e-03	1.255799533483056791e+02	1.281723544632191736e-01	0.000000000000000000e+00	1.864370418961675924e+01	1.000000000000000000e+00
1.774000000000000000e+03	5.577788157462457264e+01	1.433522627623172951e+01	-5.410892261304971196e-03	1.045473934321915550e+02	2.933036118303223860e-01	0.000000000000000000e+00	8.420706393439411741e+00	1.000000000000000000e+00
1.774000000000000000e+03	5.664469866060687053e+01	2.271119931248014723e+01	-6.318931322736472816e-03	1.213333539538275261e+02	1.678777927696027961e-01	0.000000000000000000e+00	8.420706393439411741e+00	1.000000000000000000e+00
1.777000000000000000e+03	9.330467204909940904e+01	7.942370241931425490e+00	-6.144263478649936161e-03	1.181044537228025604e+02	1.131450441345889235e-01	0.000000000000000000e+00	1.362221490029494930e+01	1.000000000000000000e+00
1.782000000000000000e+03	1.060914973877937655e+02	1.263937317439183694e+01	-2.112307074282803766e-03	4.356992772788809987e+01	3.648142002813615781e-01	0.000000000000000000e+00	1.362221490029494930e+01	1.000000000000000000e+00
1.783000000000000000e+03	2.037162373935456117e+01	2.296455206238207936e+01	-3.217721725907185699e-03	6.400456263550169922e+01	3.645595929297185123e-01	0.000000000000000000e+00	4.404008252847111393e+00	1.000000000000000000e+00
1.783000000000000000e+03	9.790418870510846716e+01	2.513753360954544647e+01	-6.696181429032744062e-03	1.283071788255121533e+02	1.321220086829983931e-01	0.000000000000000000e+00	1.494108556057467752e+01	1.000000000000000000e+00
1.784000000000000000e+03	4.380554422732928543e+01	2.026698726531227024e+01	-5.021563462862608206e-03	9.735028251684525458e+01	1.724741686794587503e-01	0.000000000000000000e+00	1.388912870870713512e+01	1.000000000000000000e+00
1.785000000000000000e+03	1.772440922149698750e+01	5.886195936652463878e+00	-5.337984917416230268e-03	1.031996322529264063e+02	1.821745193014564501e-01	0.000000000000000000e+00	1.323779432019513713e+01	1.000000000000000000e+00
1.785000000000000000e+03	5.767241277954860834e+01	2.105302342383393821e+01	-9.498854986356761176e-03	1.801172492140126167e+02	8.058005671111612145e-02	0.000000000000000000e+00	1.388912870870713512e+01	1.000000000000000000e+00
1.787000000000000000e+03	8.704479178118913296e+01	9.262750593733393600e+00	-2.385860611983536828e-03	4.862682349309825014e+01	3.438542823271631965e-01	0.000000000000000000e+00	1.923370056308310794e+01	1.000000000000000000e+00
1.788000000000000000e+03	2.124341329587569049e+01	1.864769305839710256e+01	-6.042944867687076449e-03	1.162314834113179387e+02	1.526266389669379553e-01	0.000000000000000000e+00	4.404008252847111393e+00	1.000000000000000000e+00
1.791000000000000000e+03	6.519368043044499927e+01	1.975341569799538632e+01	-2.082335942756832498e-03	4.301588302656148954e+01	4.190219227104551303e-01	0.000000000000000000e+00	2.146466180856240058e+01	1.000000000000000000e+00
1.793000000000000000e+03	1.112238367710960141e+01	6.820956969750663568e+00	-2.500612129454914383e-03	5.074811378102455706e+01	3.661632211855821994e-01	0.000000000000000000e+00	1.556621106931396170e+01	1.000000000000000000e+00
1.793000000000000000e+03	8.389405928352486796e+01	9.216455163418039831e+00	-5.173154077412905200e-03	1.001525783424018528e+02	1.705814621091629180e-01	0.000000000000000000e+00	1.235635017782052181e+01	1.000000000000000000e+00
1.793000000000000000e+03	9.601398736488201280e+01	1.162201809538547614e+01	-3.933091689854156976e-03	7.722885273844882192e+01	2.503444036090212155e-01	0.000000000000000000e+00	1.235635017782052181e+01	1.000000000000000000e+00
1.798000000000000000e+03	5.237048790246059582e+01	1.923159176796503544e+01	-2.361860561829362028e-03	4.818315987606160178e+01	3.892838913482525864e-01	0.000000000000000000e+00	8.702039965258791199e+00	1.000000000000000000e+00
1.802000000000000000e+03	1.200989322424387780e+02	2.288123080159619249e+01	-4.756420744534531168e-03	9.244886869942867236e+01	2.181565573490932275e-01	0.000000000000000000e+00	1.466758175086042648e+01	1.000000000000000000e+00
1.802000000000000000e+03	6.101507847809507012e+01	1.823331658715924064e+01	-4.255451466634986232e-03	8.318797797506131531e+01	1.889413210362299589e-01	0.000000000000000000e+00	8.702039965258791199e+00	1.000000000000000000e+00
1.804000000000000000e+03	2.343455846227681505e+01	1.747711479916693378e+01	-2.457287913588141609e-03	4.994722469149132849e+01	3.691184648071893504e-01	0.000000000000000000e+00	8.752034558570928269e+00	1.000000000000000000e+00
1.807000000000000000e+03	2.311420516603298125e+01	8.730945198707225074e+00	-4.243773284871792117e-03	8.297209574447485636e+01	2.592399517251624541e-01	0.000000000000000000e+00	8.752034558570928269e+00	1.000000000000000000e+00
1.807000000000000000e+03	1.100181892053330159e+02	8.665385529482652061e+00	-2.584568036841482751e-03	5.230011810199216882e+01	3.360866454645625723e-01	0.000000000000000000e+00	1.451705040576567995e+01	1.000000000000000000e+00
1.809000000000000000e+03	9.136153876744997149e+01	2.237078564821166182e+01	-3.438827133831435286e-03	6.809190513669942391e+01	2.949738865340849614e-01	0.000000000000000000e+00	1.401673028166900536e+01	1.000000000000000000e+00
1.811000000000000000e+03	8.016158572566702389e+01	7.494728537216166053e+00	-4.042112593642917424e-03	7.924420721466069040e+01	2.019309751203780534e-01	0.000000000000000000e+00	8.520380487305754258e+00	1.000000000000000000e+00
1.811000000000000000e+03	5.265920253402001805e+01	1.944887294583876880e+01	-2.496254443726772174e-03	5.066755784053123080e+01	2.988682291347589670e-01	0.000000000000000000e+00	1.028759585445228630e+01	1.000000000000000000e+00
1.813000000000000000e+03	5.839561815288243452e+01	5.951858409319137344e+00	-8.275335745266810053e-03	1.574993393126254091e+02	1.407534331067202826e-01	0.000000000000000000e+00	6.989782288307772262e+00	1.000000000000000000e+00
1.813000000000000000e+03	1.140911623551712921e+02	6.867556652400931938e+00	-6.875140896299082767e-03	1.316154137683680574e+02	1.008830011383363701e-01	0.000000000000000000e+00	2.751337670545082403e+01	1.000000000000000000e+00
1.813000000000000000e+03	1.355951294367914883e+01	1.928309708524682264e+01	-6.221501386945139066e-03	1.195322694792889564e+02	1.268716182651591362e-01	0.000000000000000000e+00	2.620550403972642073e+01	1.000000000000000000e+00
1.814000000000000000e+03	6.940633052254545987e+01	2.287142087218535025e+01	-5.536634870306610112e-03	1.068718644381651757e+02	1.758710983369973224e-01	0.000000000000000000e+00	1.053206408747581513e+01	1.000000000000000000e+00
1.815000000000000000e+03	7.164390479011130708e+01	7.709193286140856749e+00	-6.467395432365949381e-03	1.240778533800873049e+02	1.831112414091785601e-01	0.000000000000000000e+00	8.520380487305754258e+00	1.000000000000000000e+00
1.816000000000000000e+03	5.219171922358925997e+01	9.171904140835390962e+00	-6.391811902868909691e-03	1.226806203797546146e+02	2.055864281580691566e-01	0.000000000000000000e+00	6.989782288307772262e+00	1.000000000000000000e+00
1.823000000000000000e+03	8.980848187617023370e+01	1.371271895120974982e+01	-2.477565499781225668e-03	5.032207504294490974e+01	3.148576197649979314e-01	0.000000000000000000e+00	1.331827649713954820e+01	1.000000000000000000e+00
1.825000000000000000e+03	8.337999395366919941e+01	2.537681050968604524e+01	-2.955300137505205253e-03	5.915345147735804687e+01	3.080938306574694252e-01	0.000000000000000000e+00	1.331827649713954820e+01	1.000000000000000000e+00
1.826000000000000000e+03	3.410095518609368526e+01	2.358947125156736391e+01	-4.653706629391303473e-03	9.055010117384348689e+01	1.799669731496829073e-01	0.000000000000000000e+00	1.156660873721270022e+01	1.000000000000000000e+00
1.827000000000000000e+03	6.802175423428164436e+01	9.089821860737641757e+00	-4.053402688320196200e-03	7.945291528856179752e+01	2.737828033943477957e-01	0.000000000000000000e+00	5.073966798087913510e+00	1.000000000000000000e+00
1.827000000000000000e+03	5.630815661930466121e+01	1.045885660429845743e+01	-5.150491005391336780e-03	9.973363003014166850e+01	1.895054724591979101e-01	0.000000000000000000e+00	1.179332969159563049e+01	1.000000000000000000e+00
1.830000000000000000e+03	3.952761040428352146e+01	1.337488115589254001e+01	-6.295405613116972568e-03	1.208984589700215935e+02	1.073405768033031116e-01	0.000000000000000000e+00	1.156660873721270022e+01	1.000000000000000000e+00
1.832000000000000000e+03	6.798429523627773108e+01	1.416365038479785632e+01	-6.580626160315084135e-03	1.261710304359222050e+02	1.629441045482719064e-01	0.000000000000000000e+00	5.073966798087913510e+00	1.000000000000000000e+00
1.833000000000000000e+03	9.639846554424696023e+01	1.156385607146065908e+01	-6.234205963247466641e-03	1.197671255832970587e+02	1.956145818869475805e-01	0.000000000000000000e+00	6.764611719352017438e+00	1.000000000000000000e+00
1.834000000000000000e+03	2.602278346924809682e+01	6.747425521633265255e+00	-6.710334128320684030e-03	1.285688048519822360e+02	1.304452092165198085e-01	0.000000000000000000e+00	7.421999029595601982e+00	1.000000000000000000e+00
1.834000000000000000e+03	1.029164177364917236e+02	9.753808852958794517e+00	-3.504195069826433143e-03	6.930029323320162860e+01	4.126951496327145863e-01	0.000000000000000000e+00	6.143278823939938071e+00	1.000000000000000000e+00
1.835000000000000000e+03	1.089309453869489346e+02	1.100494108040501295e+01	-2.644255726593385588e-03	5.340350147651749069e+01	4.272272854798395691e-01	0.000000000000000000e+00	6.143278823939938071e+00	1.000000000000000000e+00
1.838000000000000000e+03	8.609585519081875304e+01	1.813080675680703635e+01	-3.251830141354064129e-03	6.463508894154436746e+01	2.846488237935785870e-01	0.000000000000000000e+00	1.097107741407492121e+01	1.000000000000000000e+00
1.838000000000000000e+03	2.703033907411142778e+01	1.410071738979860712e+01	-2.832920898735167507e-03	5.689115554988634216e+01	3.197513748460286687e-01	0.000000000000000000e+00	7.421999029595601982e+00	1.000000000000000000e+00
1.839000000000000000e+03	7.515797639697892407e+01	1.898365323589564824e+01	-4.924886540984011775e-03	9.556311821639206983e+01	2.239584869056298055e-01	0.000000000000000000e+00	1.097107741407492121e+01	1.000000000000000000e+00
1.839000000000000000e+03	9.652291857674921971e+01	7.508586952853447016e+00	-6.145274531332001883e-03	1.181231439874919431e+02	1.490342119758872874e-01	0.000000000000000000e+00	6.351232058995792684e+00	1.000000000000000000e+00
1.841000000000000000e+03	1.174642040098394169e+01	1.883593666142381551e+01	-2.803990628396290426e-03	5.635635215164587919e+01	3.353298154329416025e-01	0.000000000000000000e+00	1.078525283530810697e+01	1.000000000000000000e+00
1.842000000000000000e+03	1.711865660335591244e+01	9.483891061265229183e+00	-5.030017699999170082e-03	9.750656708305230325e+01	1.652604547689975334e-01	0.000000000000000000e+00	9.636885836542088413e+00	1.000000000000000000e+00
1.843000000000000000e+03	1.014125680846449740e+02	1.156191599910058621e+01	-5.864517068534481556e-03	1.129330768561900413e+02	1.530403802014548287e-01	0.000000000000000000e+00	6.351232058995792684e+00	1.000000000000000000e+00
1.845000000000000000e+03	6.563855956403867253e+01	2.273095342965639531e+01	-5.374892271535075712e-03	1.038818995864707517e+02	2.080450218010271302e-01	0.000000000000000000e+00	8.468116148564499568e+00	1.000000000000000000e+00
1.845000000000000000e+03	7.185168025662314051e+01	1.697716143089961349e+01	-2.762467280786257747e-03	5.558875381440104491e+01	4.795810623408252038e-01	0.000000000000000000e+00	8.468116148564499568e+00	1.000000000000000000e+00
1.847000000000000000e+03	7.672816139397076540e+01	5.971043036838266538e+00	-5.704629125630586786e-03	1.099773970716229599e+02	1.822422369359847361e-01	0.000000000000000000e+00	1.125222337009526186e+01	1.000000000000000000e+00
1.847000000000000000e+03	2.595129084384686280e+01	5.629784031063243432e+00	-3.883508338238510476e-03	7.631225760713527961e+01	2.939381400913388953e-01	0.000000000000000000e+00	6.773265058298222563e+00	1.000000000000000000e+00
1.848000000000000000e+03	6.029153420773943139e+01	7.938348037320462680e+00	-3.838271318980567958e-03	7.547600853852890168e+01	3.077782258323350506e-01	0.000000000000000000e+00	1.467436963673286598e+01	1.000000000000000000e+00
1.848000000000000000e+03	8.550629017065419646e+01	1.301071532683019782e+01	-2.814193136312313423e-03	5.654495515604753564e+01	3.401048211424777534e-01	0.000000000000000000e+00	6.958639810024235928e+00	1.000000000000000000e+00
1.849000000000000000e+03	6.098055238790741406e+00	9.979394908267886777e+00	-5.562623998835935883e-03	1.073522980494651620e+02	1.634090671717626231e-01	0.000000000000000000e+00	8.367858157511964379e+00	1.000000000000000000e+00
1.849000000000000000e+03	3.600588185332226487e+01	1.960086016500977024e+01	-5.784191824947683240e-03	1.114481887880345141e+02	2.549719059251066566e-01	0.000000000000000000e+00	1.231903121185193584e+01	1.000000000000000000e+00
1.850000000000000000e+03	2.600855416151796717e+01	1.240280702396773549e+01	-6.493024851944386583e-03	1.245516374313569372e+02	1.160836209305667888e-01	0.000000000000000000e+00	6.773265058298222563e+00	1.000000000000000000e+00
1.851000000000000000e+03	9.429969089657771519e+01	2.079309913282138567e+01	-5.863945769456895517e-03	1.129225158526278392e+02	1.760752079341243448e-01	0.000000000000000000e+00	1.174263147809834607e+01	1.000000000000000000e+00
1.853000000000000000e+03	1.296660595331416133e+01	1.475894104009456420e+01	-3.507956154271810612e-03	6.936982043494900552e+01	2.689622576853663016e-01	0.000000000000000000e+00	8.367858157511964379e+00	1.000000000000000000e+00
1.853000000000000000e+03	7.952516556374011714e+01	9.454197866979756171e+00	-4.703847690544964676e-03	9.147700609323256060e+01	2.497908787110406648e-01	0.000000000000000000e+00	6.958639810024235928e+00	1.000000000000000000e+00
1.856000000000000000e+03	1.164097399753563025e+02	1.408315359177982451e+01	-5.586941970050155436e-03	1.078018387378631360e+02	1.335217873984448911e-01	0.000000000000000000e+00	2.310579233503455043e+01	1.000000000000000000e+00
1.856000000000000000e+03	5.240210025463553478e+01	2.041295313794876520e+01	-5.264956132551167414e-03	1.018496261224021850e+02	3.638098242404497196e-01	0.000000000000000000e+00	5.704372856365488964e+00	1.000000000000000000e+00
1.860000000000000000e+03	4.103209526223702852e+01	2.042875449612539640e+01	-5.090623140353775326e-03	9.862691594512106974e+01	1.418966009863370514e-01	0.000000000000000000e+00	1.137001597228812955e+01	1.000000000000000000e+00
1.861000000000000000e+03	3.511354223125730556e+01	7.134143326155844456e+00	-6.056864249378813084e-03	1.164887963414409455e+02	1.409626796521225023e-01	0.000000000000000000e+00	1.455252404709225900e+01	1.000000000000000000e+00
1.861000000000000000e+03	8.944038382076226412e+01	6.011664770679940872e+00	-6.236731461791052145e-03	1.198138118115120108e+02	1.772671227836849495e-01	0.000000000000000000e+00	1.129135527309544074e+01	1.000000000000000000e+00
1.861000000000000000e+03	7.821722815246083371e+01	7.250809939065666399e+00	-6.614439092507807573e-03	1.267960944546584017e+02	1.486779415003406379e-01	0.000000000000000000e+00	1.129135527309544074e+01	1.000000000000000000e+00
1.864000000000000000e+03	8.604225292280314363e+01	2.040040568383574282e+01	-3.031379651653035631e-03	6.055985322287046557e+01	3.330269025015456519e-01	0.000000000000000000e+00	7.544828373703015956e+00	1.000000000000000000e+00
1.865000000000000000e+03	9.943192628022742952e+01	1.902788200723918521e+01	-3.546943157847449839e-03	7.009053205482784676e+01	2.562690226763385537e-01	0.000000000000000000e+00	1.345983558076902575e+01	1.000000000000000000e+00
1.865000000000000000e+03	7.857163302614820566e+01	2.145599724705395417e+01	-6.133441634954915796e-03	1.179044017109986271e+02	1.302388795811489919e-01	0.000000000000000000e+00	7.544828373703015956e+00	1.000000000000000000e+00
1.865000000000000000e+03	1.510808625156986373e+01	2.391661651321569693e+01	-3.048668407887687639e-03	6.087945222686656166e+01	3.995595863410503767e-01	0.000000000000000000e+00	1.747762969217148310e+01	1.000000000000000000e+00
1.869000000000000000e+03	2.299380803467089507e+01	8.319086849316988719e+00	-2.442070942839009735e-03	4.966592460088604355e+01	4.395933671470876325e-01	0.000000000000000000e+00	6.282489036155945783e+00	1.000000000000000000e+00
1.871000000000000000e+03	1.069789832068019564e+02	1.458544781146181535e+01	-2.715234624006534776e-03	5.471561349950478359e+01	3.541872536167053331e-01	0.000000000000000000e+00	2.655599250222208241e+01	1.000000000000000000e+00
1.872000000000000000e+03	6.448884219721672650e+01	2.284251164513949561e+01	-3.048951058363271079e-03	6.088467728812888424e+01	3.980188367063355326e-01	0.000000000000000000e+00	5.565157582328357222e+00	1.000000000000000000e+00
1.873000000000000000e+03	2.010204035811146639e+01	1.389648303340018032e+01	-4.876459131230922485e-03	9.466789176324925847e+01	1.759797682684790532e-01	0.000000000000000000e+00	5.988544583964903190e+00	1.000000000000000000e+00
1.875000000000000000e+03	7.005095760416539008e+01	2.265852491754453624e+01	-6.595949964783637785e-03	1.264543054488328835e+02	1.611662491239564954e-01	0.000000000000000000e+00	5.565157582328357222e+00	1.000000000000000000e+00
1.876000000000000000e+03	8.050399850452434691e+01	1.665810861155478761e+01	-3.919843599188156669e-03	7.698394925758319118e+01	2.137218862151754051e-01	0.000000000000000000e+00	1.205284447380637403e+01	1.000000000000000000e+00
1.877000000000000000e+03	8.975021026285283199e+01	2.530232669705231530e+01	-6.180861242761170708e-03	1.187809979923660819e+02	1.458544965239441105e-01	0.000000000000000000e+00	1.265760396716118130e+01	1.000000000000000000e+00
1.877000000000000000e+03	1.095981262117373412e+01	1.465242720636603124e+01	-2.203541906959619219e-03	4.525648986442963917e+01	4.012081371516943440e-01	0.000000000000000000e+00	9.173427908185393775e+00	1.000000000000000000e+00
1.877000000000000000e+03	2.346160390907469662e+01	1.885390161378803242e+01	-2.870433627840048973e-03	5.758461381237636800e+01	3.497594809202417832e-01	0.000000000000000000e+00	5.988544583964903190e+00	1.000000000000000000e+00
1.880000000000000000e+03	6.275646707706358995e+01	1.622810886204014835e+01	3.873813239859821931e-03	-7.613303454774232648e+01	4.352120363744970133e-01	0.000000000000000000e+00	9.724188536678344263e+00	1.000000000000000000e+00
1.882000000000000000e+03	1.154158035873693962e+02	2.113721865044398740e+01	-2.654973887887990703e-03	5.360163682112715122e+01	3.626546515410725702e-01	0.000000000000000000e+00	1.230517968440119958e+01	1.000000000000000000e+00
1.882000000000000000e+03	1.122494638508884748e+02	9.246392785997819885e+00	-2.463577102323066467e-03	5.006348629113125526e+01	3.695382315648138016e-01	0.000000000000000000e+00	1.230517968440119958e+01	1.000000000000000000e+00
1.885000000000000000e+03	4.208822905618171717e+01	9.614227424117824938e+00	-4.695889650131045319e-03	9.132989419255392249e+01	1.917551451951979846e-01	0.000000000000000000e+00	7.963776386936387119e+00	1.000000000000000000e+00
1.886000000000000000e+03	1.663247286058402707e+01	1.065006449477957240e+01	-3.324273895357293934e-03	6.597428022349238574e+01	2.217866241291920337e-01	0.000000000000000000e+00	2.547682244564002474e+01	1.000000000000000000e+00
1.889000000000000000e+03	5.687528970782090454e+01	1.479840260912018834e+01	-4.611256824058392913e-03	8.976537638970695809e+01	1.676191216291003094e-01	0.000000000000000000e+00	1.019897478049889372e+01	1.000000000000000000e+00
1.890000000000000000e+03	1.076847593015294819e+02	2.480296759124359340e+01	-3.172112392939334218e-03	6.316143099597777422e+01	2.855524025000761856e-01	0.000000000000000000e+00	7.154480413019559393e+00	1.000000000000000000e+00
1.892000000000000000e+03	6.619966520477301231e+01	1.066619881875703868e+01	-2.591112478394972090e-03	5.242109829130234999e+01	3.347418473744333545e-01	0.000000000000000000e+00	1.019897478049889372e+01	1.000000000000000000e+00
1.893000000000000000e+03	3.689921651787529555e+01	1.115724110469988162e+01	2.876356432008338442e-03	-5.769410244691765399e+01	3.781597118909337807e-01	0.000000000000000000e+00	1.605171348008181553e+01	1.000000000000000000e+00
1.893000000000000000e+03	8.368793438439107035e+01	1.922321904487543165e+01	-2.237885904113813117e-03	4.589137112105382243e+01	4.418692921192117762e-01	0.000000000000000000e+00	1.946951858801285695e+01	1.000000000000000000e+00
1.895000000000000000e+03	5.294488015040421658e+01	1.071657769757486989e+01	-3.220130675744179664e-03	6.404909435068874757e+01	3.264770704730040052e-01	0.000000000000000000e+00	9.436150560585552682e+00	1.000000000000000000e+00
1.895000000000000000e+03	1.043403849216390427e+02	1.847827392376743916e+01	-6.721384806784173709e-03	1.287730870908244754e+02	9.487527162545539294e-02	0.000000000000000000e+00	7.154480413019559393e+00	1.000000000000000000e+00
1.899000000000000000e+03	4.855908945677883537e+01	2.091338859690978325e+01	-4.784253829369158016e-03	9.296338958633067762e+01	3.096619091486025876e-01	0.000000000000000000e+00	8.955750758552184720e+00	1.000000000000000000e+00
1.900000000000000000e+03	1.183066871368132524e+02	7.861769881643779101e+00	-3.043970689350212339e-03	6.079261045842159206e+01	3.767910108956902260e-01	0.000000000000000000e+00	1.754331085177504690e+01	1.000000000000000000e+00
1.900000000000000000e+03	6.238036810450415004e+01	1.060475430970767086e+01	-2.883872217999244956e-03	5.783303885647423925e+01	3.564065077491024303e-01	0.000000000000000000e+00	9.436150560585552682e+00	1.000000000000000000e+00
1.902000000000000000e+03	7.958940558830988721e+01	1.484428735536916832e+01	-3.648400426437156414e-03	7.196606558363330919e+01	2.256743713193264389e-01	0.000000000000000000e+00	8.707254444996497256e+00	1.000000000000000000e+00
1.903000000000000000e+03	1.076657387342962480e+01	1.014808396079659936e+01	-2.898281287562862359e-03	5.809940412986576774e+01	3.405347634546825875e-01	0.000000000000000000e+00	1.302919674110643378e+01	1.000000000000000000e+00
1.903000000000000000e+03	2.012953075023910543e+01	1.920871342245457924e+01	2.078453973497337067e-03	-4.294412115473917879e+01	4.282883643095648507e-01	0.000000000000000000e+00	1.302919674110643378e+01	1.000000000000000000e+00
1.906000000000000000e+03	1.042240606009140436e+02	1.602457030786659331e+01	-7.024794371249029785e-03	1.343818997370170507e+02	1.030325363037659647e-01	0.000000000000000000e+00	1.078885008048424154e+01	1.000000000000000000e+00
1.906000000000000000e+03	5.821777589305960277e+01	2.482010354396760476e+01	-6.683243825534625204e-03	1.280680149934831320e+02	1.109285877334232895e-01	0.000000000000000000e+00	8.981813989701276313e+00	1.000000000000000000e+00
1.907000000000000000e+03	7.173083529830103089e+01	1.859384105773180806e+01	-6.732224769398103582e-03	1.289734740479742925e+02	2.025938208449106215e-01	0.000000000000000000e+00	8.459703895639179905e+00	1.000000000000000000e+00
1.908000000000000000e+03	2.631507219146707754e+01	7.256146541884461065e+00	-5.692814217692140390e-03	1.097589873284243822e+02	1.804481021143832242e-01	0.000000000000000000e+00	8.212700151670798476e+00	1.000000000000000000e+00
1.908000000000000000e+03	3.485588698686937903e+01	1.146256535605128057e+01	-2.710652707789652002e-03	5.463091244643688071e+01	3.536460652549631156e-01	0.000000000000000000e+00	9.520476700750831967e+00	1.000000000000000000e+00
1.909000000000000000e+03	1.825972097758744894e+01	5.656221355414307261e+00	-6.270173681190653776e-03	1.204320228537909969e+02	1.802141743930615325e-01	0.000000000000000000e+00	8.212700151670798476e+00	1.000000000000000000e+00
1.909000000000000000e+03	2.209049488098811764e+01	2.125121443400580290e+01	-5.679237853764305954e-03	1.095080154059602506e+02	1.367401710822302441e-01	0.000000000000000000e+00	1.461878855299916147e+01	1.000000000000000000e+00
1.909000000000000000e+03	1.078065046300796581e+02	5.847862547639787856e+00	-3.377773656998838726e-03	6.696327389675590780e+01	3.057610416448154345e-01	0.000000000000000000e+00	1.078885008048424154e+01	1.000000000000000000e+00
1.911000000000000000e+03	5.218112644461218963e+01	1.816940087566607431e+01	-6.513671859235519931e-03	1.249333168810631207e+02	1.903713928510435416e-01	0.000000000000000000e+00	4.375320328534062497e+00	1.000000000000000000e+00
1.912000000000000000e+03	4.719445737002173757e+01	1.254858297002033574e+01	-5.021885929581710456e-03	9.735624361901179213e+01	3.492012227533849433e-01	0.000000000000000000e+00	7.514017726083998205e+00	1.000000000000000000e+00
1.912000000000000000e+03	6.556689611961860464e+01	1.279966779458230874e+01	-7.201110423146773847e-03	1.376412686476677152e+02	1.558961730469580198e-01	0.000000000000000000e+00	8.459703895639179905e+00	1.000000000000000000e+00
1.916000000000000000e+03	5.654965145294451645e+01	1.792564438065832988e+01	-4.227000446047472250e-03	8.266203396156329575e+01	2.072263204346161958e-01	0.000000000000000000e+00	4.375320328534062497e+00	1.000000000000000000e+00
1.916000000000000000e+03	2.989192236888500176e+01	2.496899783879251800e+01	-5.971715466040844640e-03	1.149147405807523938e+02	1.485447400673551854e-01	0.000000000000000000e+00	1.179625379549539765e+01	1.000000000000000000e+00
1.917000000000000000e+03	4.166534722304208316e+01	2.423546473711553872e+01	-3.580076303056145461e-03	7.070302956848546216e+01	3.181712232204364499e-01	0.000000000000000000e+00	1.179625379549539765e+01	1.000000000000000000e+00
1.918000000000000000e+03	4.590841570960758133e+01	1.203148168044932120e+01	-6.762809704361155173e-03	1.295388654861325222e+02	1.835102194257147712e-01	0.000000000000000000e+00	8.368256066722063125e+00	1.000000000000000000e+00
1.918000000000000000e+03	1.059942523386050368e+02	1.589698474125865069e+01	-3.844223666389788314e-03	7.558604330780931946e+01	2.164141122750052881e-01	0.000000000000000000e+00	1.722140057783954603e+01	1.000000000000000000e+00
1.919000000000000000e+03	7.827131619871727253e+01	5.563256621866043083e+00	-5.531499732891981096e-03	1.067769365682349445e+02	1.756889957328352514e-01	0.000000000000000000e+00	1.345808373270196689e+01	1.000000000000000000e+00
1.921000000000000000e+03	1.703425887480551637e+01	1.511341992878212004e+01	-5.063877184089510611e-03	9.813249165762667303e+01	1.635227658649570648e-01	0.000000000000000000e+00	1.620036809665969457e+01	1.000000000000000000e+00
1.922000000000000000e+03	3.783736582214537947e+01	9.821082777009724651e+00	-2.891419413349743863e-03	5.797255589773767070e+01	3.531300616066512799e-01	0.000000000000000000e+00	8.368256066722063125e+00	1.000000000000000000e+00
1.922000000000000000e+03	5.524981321085540742e+01	6.412107890632692708e+00	-3.146893746842323661e-03	6.269524048086251611e+01	3.177181300367583061e-01	0.000000000000000000e+00	1.090133336184144142e+01	1.000000000000000000e+00
1.923000000000000000e+03	8.889848853239496407e+01	1.382057010427257993e+01	-3.398711097919972918e-03	6.735032228669210497e+01	2.766306280685282282e-01	0.000000000000000000e+00	8.470810525609753228e+00	1.000000000000000000e+00
1.925000000000000000e+03	9.466638166093223106e+01	7.616858326751515307e+00	-3.443381336209357362e-03	6.817609387325313719e+01	3.191583349554434346e-01	0.000000000000000000e+00	5.715633635906756105e+00	1.000000000000000000e+00
1.928000000000000000e+03	6.318188350745970894e+01	6.505086342993319448e+00	-7.420719521841405257e-03	1.417009504581271813e+02	1.154803094151605203e-01	0.000000000000000000e+00	2.141732621372976908e+01	1.000000000000000000e+00
1.929000000000000000e+03	4.176456557740736741e+01	6.523923231665218481e+00	-3.008426315188039105e-03	6.013553909795402319e+01	3.303524814100301521e-01	0.000000000000000000e+00	1.423065119550425273e+01	1.000000000000000000e+00
1.929000000000000000e+03	1.003307386921071753e+02	8.380747902074839217e+00	-5.323893031033208670e-03	1.029391304104970004e+02	2.969059461601504246e-01	0.000000000000000000e+00	5.715633635906756105e+00	1.000000000000000000e+00
1.930000000000000000e+03	9.219917998794500136e+01	1.911050007168864084e+01	-2.835681552402240322e-03	5.694218884287743521e+01	3.103827797086837759e-01	0.000000000000000000e+00	9.959760753950140710e+00	1.000000000000000000e+00
1.931000000000000000e+03	2.071433690410360740e+01	2.183593898074811079e+01	-2.637104242414092196e-03	5.327129953036389765e+01	3.211279733587677487e-01	0.000000000000000000e+00	2.070427127577498538e+01	1.000000000000000000e+00
1.934000000000000000e+03	8.238526447988070345e+01	1.741229611559250756e+01	-2.532564283716631955e-03	5.133877956050421432e+01	3.307056422126753992e-01	0.000000000000000000e+00	5.259631507457589450e+00	1.000000000000000000e+00
1.934000000000000000e+03	5.721735997839321897e+01	2.236054441255738467e+01	-3.069673598032185598e-03	6.126775302524757905e+01	3.025874336796994246e-01	0.000000000000000000e+00	1.322541572215728500e+01	1.000000000000000000e+00
1.938000000000000000e+03	8.748813653986762517e+01	1.868682360986064950e+01	-2.158419261838735118e-03	4.442235510987746494e+01	3.932478593648003340e-01	0.000000000000000000e+00	5.259631507457589450e+00	1.000000000000000000e+00
1.939000000000000000e+03	6.207867838407202576e+00	8.483859034128105492e+00	-6.263340384876988839e-03	1.203057029111521956e+02	2.090573757545040046e-01	0.000000000000000000e+00	5.203166770256232354e+01	1.000000000000000000e+00
1.940000000000000000e+03	6.952509310553313071e+01	2.494784690500382496e+01	-6.786446370572622733e-03	1.299758116074406473e+02	1.428101333695520614e-01	0.000000000000000000e+00	1.636770583578346105e+01	1.000000000000000000e+00
1.941000000000000000e+03	5.801516582803997579e+01	1.331069225304705839e+01	-2.726799532790368918e-03	5.492940177197812801e+01	3.822909795653237630e-01	0.000000000000000000e+00	1.636770583578346105e+01	1.000000000000000000e+00
1.944000000000000000e+03	8.709169017120527201e+01	1.702242312579843997e+01	-3.977744793532887041e-03	7.805430757553263277e+01	1.875458317144462761e-01	0.000000000000000000e+00	1.477567173149129331e+01	1.000000000000000000e+00
1.945000000000000000e+03	3.919579203613458418e+01	7.000197089057585309e+00	-5.069797787384197792e-03	9.824193960693868632e+01	1.725748264000603882e-01	0.000000000000000000e+00	8.803503404543103983e+00	1.000000000000000000e+00
1.945000000000000000e+03	2.090600812501220318e+01	1.500768842611820020e+01	-4.916385270912861268e-03	9.540596420192363780e+01	1.998175811224961462e-01	0.000000000000000000e+00	1.167088284187547487e+01	1.000000000000000000e+00
1.946000000000000000e+03	7.482857056037694576e+01	2.526477549191993788e+01	-4.941744010464160439e-03	9.587474447698747326e+01	1.716487103649999568e-01	0.000000000000000000e+00	1.477567173149129331e+01	1.000000000000000000e+00
1.948000000000000000e+03	7.863196667145625263e+00	1.936184632322020605e+01	-4.202340825256766291e-03	8.220617755774433988e+01	3.136713036307960945e-01	0.000000000000000000e+00	1.375040442017439091e+01	1.000000000000000000e+00
1.952000000000000000e+03	8.000577522129238162e+01	1.139417251088173799e+01	-6.024270148327767575e-03	1.158862635686563181e+02	1.343273834465739114e-01	0.000000000000000000e+00	2.833062781878160763e+01	1.000000000000000000e+00
1.954000000000000000e+03	4.208972991598344748e+01	1.014152325407859578e+01	-6.299176597088769133e-03	1.209681691738739602e+02	1.177112781247581230e-01	0.000000000000000000e+00	7.902811305590533131e+00	1.000000000000000000e+00
1.954000000000000000e+03	1.081627003965700453e+02	1.452658967341566409e+01	-2.538123515129032514e-03	5.144154720892682775e+01	3.940669992716060444e-01	0.000000000000000000e+00	6.586583665722934633e+00	1.000000000000000000e+00
1.955000000000000000e+03	1.052543731426024642e+01	8.517566526095885493e+00	-6.115727074585463295e-03	1.175769313150103841e+02	2.666071197422208439e-01	0.000000000000000000e+00	7.918456129862598836e+00	1.000000000000000000e+00
1.956000000000000000e+03	5.423076044057189193e+01	2.363385859205705586e+01	-7.269473627408098819e-03	1.389050271098357143e+02	1.863286974405798935e-01	0.000000000000000000e+00	9.132997508054005564e+00	1.000000000000000000e+00
1.957000000000000000e+03	1.693836573145170732e+01	1.316259576136844700e+01	-6.483357616130639919e-03	1.243729294378185557e+02	1.661421638150019087e-01	0.000000000000000000e+00	7.918456129862598836e+00	1.000000000000000000e+00
1.957000000000000000e+03	3.211700850385911110e+01	7.560031013112044285e+00	-5.024775368318241779e-03	9.740965762576678344e+01	1.522934864162229784e-01	0.000000000000000000e+00	1.030142099683406443e+01	1.000000000000000000e+00
1.958000000000000000e+03	1.102114292208703858e+02	8.266733877149338383e+00	-5.957089329966007256e-03	1.146443626276836767e+02	1.339294988187621493e-01	0.000000000000000000e+00	6.586583665722934633e+00	1.000000000000000000e+00
1.958000000000000000e+03	1.013732664950587008e+02	1.859997723511976275e+01	-6.633210119661248419e-03	1.271430946379450972e+02	1.312818287100437908e-01	0.000000000000000000e+00	7.917632154302018499e+00	1.000000000000000000e+00
1.960000000000000000e+03	5.928587514244264334e+00	1.928365023751594265e+01	-5.668309399705125616e-03	1.093059926007840943e+02	1.779395691895804266e-01	0.000000000000000000e+00	1.170639084283500431e+01	1.000000000000000000e+00
1.960000000000000000e+03	4.524558971294692356e+01	2.527042526578350490e+01	-3.230723201717766637e-03	6.424490720761224338e+01	2.803796746662279293e-01	0.000000000000000000e+00	9.132997508054005564e+00	1.000000000000000000e+00
1.961000000000000000e+03	1.163504056681019563e+02	1.635692533635866397e+01	-3.004331024980563900e-03	6.005983378673211348e+01	3.424083678020658494e-01	0.000000000000000000e+00	1.015569936864652689e+01	1.000000000000000000e+00
1.964000000000000000e+03	7.285003408021852067e+01	2.030323683276868962e+01	-3.097608384014607398e-03	6.178415395401604826e+01	3.071645705876048238e-01	0.000000000000000000e+00	2.804778618277864766e+01	1.000000000000000000e+00
1.967000000000000000e+03	5.643017893806459462e+00	5.944084407390516134e+00	-6.186698383193332991e-03	1.188889030517575378e+02	2.080347948406054970e-01	0.000000000000000000e+00	1.545966538608781349e+01	1.000000000000000000e+00
1.970000000000000000e+03	8.808729821114104652e+01	1.002070665718415654e+01	-5.447009470562685224e-03	1.052150541909654180e+02	1.915180717893120166e-01	0.000000000000000000e+00	1.237329735744686943e+01	1.000000000000000000e+00
1.970000000000000000e+03	1.385799757084834205e+01	1.904047180069828116e+01	-3.046813653238101410e-03	6.084516533366155500e+01	2.995179453225795818e-01	0.000000000000000000e+00	1.545966538608781349e+01	1.000000000000000000e+00
1.971000000000000000e+03	1.003256552932813435e+02	8.198317174711176492e+00	-6.548490252553223687e-03	1.255769677992696387e+02	1.490627540268939510e-01	0.000000000000000000e+00	1.237329735744686943e+01	1.000000000000000000e+00
1.975000000000000000e+03	3.962188700880493997e+01	2.316121102674060950e+01	-6.228122175311440710e-03	1.196546610116131717e+02	1.356089061250538297e-01	0.000000000000000000e+00	6.975433670929445995e+00	1.000000000000000000e+00
1.976000000000000000e+03	7.049859221784938512e+00	2.277033824070775481e+01	-5.638964355204862701e-03	1.087635217100379350e+02	1.660880643227067299e-01	0.000000000000000000e+00	1.885725919071078138e+01	1.000000000000000000e+00
1.976000000000000000e+03	7.815524892713420968e+01	2.386739483972303333e+01	-5.839582350236622969e-03	1.124721350148708723e+02	1.663451171754752878e-01	0.000000000000000000e+00	1.304189494873432587e+01	1.000000000000000000e+00
1.977000000000000000e+03	8.947875183561750134e+01	1.739674527917717128e+01	-6.375093639269072653e-03	1.223715674714636918e+02	1.402993976987388924e-01	0.000000000000000000e+00	1.304189494873432587e+01	1.000000000000000000e+00
1.977000000000000000e+03	4.198364448575981811e+01	1.659776859783304914e+01	-3.169304381400130186e-03	6.310952224794763055e+01	4.291866374473797263e-01	0.000000000000000000e+00	6.975433670929445995e+00	1.000000000000000000e+00
1.980000000000000000e+03	2.388920964148789849e+01	1.428314190575143883e+01	-2.447838234280024557e-03	4.977253843564005820e+01	2.920731720398349607e-01	0.000000000000000000e+00	9.886135407673817710e+00	1.000000000000000000e+00
1.981000000000000000e+03	1.060654063080538805e+02	2.056010007261757266e+01	-2.090084515668395437e-03	4.315912272242596259e+01	4.308862506971761208e-01	0.000000000000000000e+00	1.024071608183671600e+01	1.000000000000000000e+00
1.982000000000000000e+03	1.478061150880686014e+01	1.044008149038174693e+01	-6.187808443857246467e-03	1.189094235725947044e+02	1.509386839738277031e-01	0.000000000000000000e+00	9.886135407673817710e+00	1.000000000000000000e+00
1.982000000000000000e+03	1.010495532879484131e+02	6.282602526995154868e+00	-2.286909577431184629e-03	4.679762006989714962e+01	3.690857872231106951e-01	0.000000000000000000e+00	8.269136498613804065e+00	1.000000000000000000e+00
1.983000000000000000e+03	9.817256587424537884e+01	1.403512223700565542e+01	-2.680616741133928782e-03	5.407566920644089237e+01	3.526576281000978197e-01	0.000000000000000000e+00	4.640116952022462549e+00	1.000000000000000000e+00
1.988000000000000000e+03	1.002535073837226776e+02	1.818245484515038513e+01	-2.541230348855525855e-03	5.149897996759911223e+01	4.197936153258323699e-01	0.000000000000000000e+00	4.640116952022462549e+00	1.000000000000000000e+00
1.989000000000000000e+03	8.474234648108280510e+01	1.014424669604091100e+01	-5.356492257940685328e-03	1.035417579395837890e+02	1.690993644059056722e-01	0.000000000000000000e+00	1.489663150648519618e+01	1.000000000000000000e+00
1.992000000000000000e+03	9.960111592165944217e+01	1.120566129542855904e+01	-6.589696999060493977e-03	1.263387134658114093e+02	1.423743935875179112e-01	0.000000000000000000e+00	6.690533550769580451e+00	1.000000000000000000e+00
1.992000000000000000e+03	1.071343858757115441e+02	2.421119682772085824e+01	-5.401678883199225595e-03	1.043770754274681281e+02	2.390460637654405751e-01	0.000000000000000000e+00	9.148345135264777994e+00	1.000000000000000000e+00
1.994000000000000000e+03	8.222825070173866990e+00	2.453600721664353657e+01	-2.782937526711587190e-03	5.596716566314802321e+01	3.878168868046182327e-01	0.000000000000000000e+00	1.436075412468303192e+01	1.000000000000000000e+00
1.995000000000000000e+03	8.027192899436239770e+01	2.460502618394991714e+01	-5.470443282784076718e-03	1.056482503644863868e+02	3.051769880116922407e-01	0.000000000000000000e+00	2.052801828064391643e+01	1.000000000000000000e+00
1.995000000000000000e+03	4.141020346110747852e+01	1.325741704405613675e+01	-2.677913456764342143e-03	5.402569643915145292e+01	3.113313151238340515e-01	0.000000000000000000e+00	1.637461151251292080e+01	1.000000000000000000e+00
1.996000000000000000e+03	9.336131715828737754e+01	8.791505006661433086e+00	-5.230961046566531998e-03	1.012211948186121049e+02	2.593995626314902214e-01	0.000000000000000000e+00	6.690533550769580451e+00	1.000000000000000000e+00
1.996000000000000000e+03	2.011654298874553604e+01	1.648798055770111404e+01	-2.401113930814783182e-03	4.890879551236533729e+01	3.199052866860302435e-01	0.000000000000000000e+00	1.226681264914119041e+01	1.000000000000000000e+00
1.999000000000000000e+03	2.945292660418182962e+01	2.444452714240373936e+01	-5.742068541652932921e-03	1.106695000724712514e+02	1.301571853530996137e-01	0.000000000000000000e+00	9.258189050762105410e+00	1.000000000000000000e+00
1.999000000000000000e+03	1.013079099630622295e+02	7.030871280092637399e+00	-6.716278576658914201e-03	1.286786935994675503e+02	2.062165877269163117e-01	0.000000000000000000e+00	8.139297778311773257e+00	1.000000000000000000e+00
2.000000000000000000e+03	1.162822960789279421e+02	1.022874871639633554e+01	-5.778945293787743874e-03	1.113512016994092306e+02	1.454289791236414997e-01	0.000000000000000000e+00	1.531204296116792207e+01	1.000000000000000000e+00
2.000000000000000000e+03	6.205210592153760274e+01	1.056984388191080093e+01	-3.363729232874218371e-03	6.670364943904442612e+01	3.989353814500120610e-01	0.000000000000000000e+00	1.714852368795878945e+01	1.000000000000000000e+00
2.001000000000000000e+03	7.769141224970357484e+01	1.760432767606880233e+01	-3.109252454299478961e-03	6.199940560167631531e+01	2.270152907639404471e-01	0.000000000000000000e+00	6.041937718024709802e+00	1.000000000000000000e+00
2.004000000000000000e+03	3.460338518764567795e+01	1.675122870287372834e+01	-6.409261054923839213e-03	1.230031844521286928e+02	1.177009223178862030e-01	0.000000000000000000e+00	9.258189050762105410e+00	1.000000000000000000e+00
2.006000000000000000e+03	7.895801957406051486e+01	2.351201057838972730e+01	-3.468175034168921589e-03	6.863442882029660552e+01	2.497274221519456550e-01	0.000000000000000000e+00	6.041937718024709802e+00	1.000000000000000000e+00
2.008000000000000000e+03	1.137987399713443608e+02	7.233889545894498063e+00	-6.566347527526171339e-03	1.259070764096275923e+02	1.986908318279760888e-01	0.000000000000000000e+00	1.843084029927934608e+01	1.000000000000000000e+00
2.012000000000000000e+03	9.001929487987500522e+01	1.274285429181725249e+01	-6.203986195156314595e-03	1.192084845999990819e+02	1.455920372156085385e-01	0.000000000000000000e+00	2.092576043084299187e+01	1.000000000000000000e+00
2.012000000000000000e+03	1.088442856547753053e+02	2.498633322451434680e+01	2.635448893136943613e-03	-5.324069883398864533e+01	4.259240882885194646e-01	0.000000000000000000e+00	1.271803545225919407e+01	1.000000000000000000e+00
2.012000000000000000e+03	4.893780503731441200e+01	2.540983247841543502e+01	-4.664301408387919873e-03	9.074595568002771984e+01	2.249626960033128675e-01	0.000000000000000000e+00	3.980334780975957898e+01	1.000000000000000000e+00
2.014000000000000000e+03	1.202452068791129136e+01	1.051970368767613451e+01	-2.792559470352711654e-03	5.614503638805571484e+01	3.240118362836948984e-01	0.000000000000000000e+00	3.980334780975957898e+01	1.000000000000000000e+00
2.017000000000000000e+03	1.109429016689233691e+02	1.244264012439096234e+01	-6.171686081487465225e-03	1.186113864619135683e+02	1.258519552170968003e-01	0.000000000000000000e+00	1.271803545225919407e+01	1.000000000000000000e+00
2.018000000000000000e+03	8.153173790547739941e+01	1.492156217822571307e+01	-5.450113237616987204e-03	1.052724302593029648e+02	2.619557471387635728e-01	0.000000000000000000e+00	2.951544694679762770e+01	1.000000000000000000e+00
2.021000000000000000e+03	2.585917611264853733e+01	9.362900013145669220e+00	-2.191098601242944584e-03	4.502646359420568700e+01	4.381918852261061925e-01	0.000000000000000000e+00	1.500993237418728654e+01	1.000000000000000000e+00
2.023000000000000000e+03	4.054968316229026470e+01	1.244300918363009778e+01	-4.629286596995594270e-03	9.009867378801580173e+01	2.366370350470197170e-01	0.000000000000000000e+00	1.500993237418728654e+01	1.000000000000000000e+00
2.023000000000000000e+03	1.123989573992427182e+02	1.241977973049098516e+01	-6.003693230268624531e-03	1.155058797846666891e+02	1.932668488996792666e-01	0.000000000000000000e+00	1.399349804877726733e+01	1.000000000000000000e+00
2.024000000000000000e+03	1.010416597318746028e+02	2.059472788542921506e+01	-6.057063307209000977e-03	1.164924761136236384e+02	1.531928795337756943e-01	0.000000000000000000e+00	1.399349804877726733e+01	1.000000000000000000e+00
2.030000000000000000e+03	7.091763287580987196e+01	1.302465250350712545e+01	-3.509572607754511946e-03	6.939970210579134857e+01	2.313684932808022232e-01	0.000000000000000000e+00	2.338307667470297346e+01	1.000000000000000000e+00
2.033000000000000000e+03	1.146226559234247020e+02	9.374177404107914668e+00	-6.518427389370615860e-03	1.250212273515458890e+02	1.301176536768310354e-01	0.000000000000000000e+00	5.055938099233038940e+00	1.000000000000000000e+00
2.033000000000000000e+03	1.173232208548084117e+02	1.665142006766032168e+01	-3.404410590495865387e-03	6.745568279532646727e+01	3.380893594539975400e-01	0.000000000000000000e+00	7.002824827098974581e+00	1.000000000000000000e+00
2.033000000000000000e+03	1.191666562373398364e+01	2.235843367108538260e+01	-4.798312087200581715e-03	9.322326977319096386e+01	3.022570936080611892e-01	0.000000000000000000e+00	1.349987592976322226e+01	1.000000000000000000e+00
2.034000000000000000e+03	9.408748221708788151e+01	1.617526455158879273e+01	-3.266621071611232503e-03	6.490851327087189304e+01	3.043094435308182355e-01	0.000000000000000000e+00	7.232148529757974842e+00	1.000000000000000000e+00
2.034000000000000000e+03	2.252947569876036482e+01	9.036358204708244912e+00	-3.015409800162186221e-03	6.026463541997200934e+01	3.663377783096096740e-01	0.000000000000000000e+00	7.116873800804662586e+00	1.000000000000000000e+00
2.035000000000000000e+03	1.541827998112911047e+01	9.320590789263070164e+00	-5.065772292613006378e-03	9.816752453034193593e+01	2.302099550123164473e-01	0.000000000000000000e+00	7.116873800804662586e+00	1.000000000000000000e+00
2.036000000000000000e+03	8.995322712296119505e+01	1.024130236994590781e+01	-2.867531053759733630e-03	5.753095698637321220e+01	4.316608128786223464e-01	0.000000000000000000e+00	7.232148529757974842e+00	1.000000000000000000e+00
2.037000000000000000e+03	1.196344299922739651e+02	1.004098378236647449e+01	-6.615106655820022358e-03	1.268084349936070936e+02	1.621186600301813829e-01	0.000000000000000000e+00	5.055938099233038940e+00	1.000000000000000000e+00
2.038000000000000000e+03	8.172583651064249466e+01	1.188236032881529702e+01	-3.513696268163488123e-03	6.947593186700952117e+01	2.573416912471714335e-01	0.000000000000000000e+00	8.389459309874412796e+00	1.000000000000000000e+00
2.039000000000000000e+03	6.421754138288625313e+01	9.222399213504006710e+00	-3.265672990496360992e-03	6.489098709513616825e+01	2.656390299736539617e-01	0.000000000000000000e+00	1.770920075597938848e+01	1.000000000000000000e+00
2.040000000000000000e+03	1.163351045121999938e+01	1.755519943014811446e+01	-5.216733455393870490e-03	1.009581843448492577e+02	2.173726849564989738e-01	0.000000000000000000e+00	9.062740196158502570e+00	1.000000000000000000e+00
2.040000000000000000e+03	1.023524259115903874e+02	7.495307580549293469e+00	-2.476880496948310074e-03	5.030941211796853452e+01	3.663715146057502370e-01	0.000000000000000000e+00	1.217560261490408280e+01	1.000000000000000000e+00
2.044000000000000000e+03	4.970801503142840261e+01	2.187929752741897715e+01	-5.672354721955497232e-03	1.093807742070786446e+02	1.722387002700705994e-01	0.000000000000000000e+00	1.437010798606428530e+01	1.000000000000000000e+00
2.045000000000000000e+03	5.081509834119722058e+01	7.551898249239429539e+00	-5.865225874424395691e-03	1.129461798031787367e+02	1.732081550997407460e-01	0.000000000000000000e+00	1.437010798606428530e+01	1.000000000000000000e+00
2.045000000000000000e+03	1.809890806535081609e+01	6.580365233975154382e+00	-3.695483979872077850e-03	7.283644958223682409e+01	4.691648859495032298e-01	0.000000000000000000e+00	4.820086188165082497e+00	1.000000000000000000e+00
2.045000000000000000e+03	2.232412797410621152e+01	8.900009082499501289e+00	-3.959365531779828785e-03	7.771454954605174237e+01	4.537207858558472973e-01	0.000000000000000000e+00	4.820086188165082497e+00	1.000000000000000000e+00
2.047000000000000000e+03	8.335923424178582763e+01	1.593105219022039876e+01	-5.259463165208645187e-03	1.017480834279581217e+02	1.719788572868796717e-01	0.000000000000000000e+00	1.886098074280152304e+01	1.000000000000000000e+00
2.048000000000000000e+03	1.027056400852676745e+02	5.910529160616501798e+00	-3.353018330834525284e-03	6.650564828862479771e+01	3.129640458407756398e-01	0.000000000000000000e+00	7.953925833102613474e+00	1.000000000000000000e+00
2.048000000000000000e+03	1.021041298130695765e+02	1.384167797720904325e+01	-4.898066137839319351e-03	9.506731770792998759e+01	1.886571466077721082e-01	0.000000000000000000e+00	7.953925833102613474e+00	1.000000000000000000e+00
2.050000000000000000e+03	1.112674767337888397e+02	2.080563892589985997e+01	-3.320361169749776274e-03	6.590194979149946164e+01	3.288464784513354111e-01	0.000000000000000000e+00	1.150928663664025287e+01	1.000000000000000000e+00
2.051000000000000000e+03	3.555873512275985604e+01	1.642794257817132220e+01	-4.182431705889689058e-03	8.183813866392246439e+01	2.162645880960009093e-01	0.000000000000000000e+00	6.026551256610363616e+00	1.000000000000000000e+00
2.051000000000000000e+03	1.233569972136350223e+01	2.451063453605926057e+01	-5.552959374217406735e-03	1.071736383263390309e+02	1.427654149436284881e-01	0.000000000000000000e+00	1.509194288710194343e+01	1.000000000000000000e+00
2.055000000000000000e+03	1.731372312764565891e+01	1.026331818967128839e+01	-5.887712153968185230e-03	1.133618599393454360e+02	1.519922977841159373e-01	0.000000000000000000e+00	1.421246889038799921e+01	1.000000000000000000e+00
2.056000000000000000e+03	2.960964049157394129e+01	1.739105893549626813e+01	2.593150156756181615e-03	-5.245876670225499794e+01	3.503352023647366975e-01	0.000000000000000000e+00	6.026551256610363616e+00	1.000000000000000000e+00
2.058000000000000000e+03	7.216608111736965725e+01	1.377645009188057834e+01	-2.488659919152631014e-03	5.052716587382315083e+01	3.782560691330280056e-01	0.000000000000000000e+00	8.573049393224104975e+00	1.000000000000000000e+00
2.059000000000000000e+03	4.350246280346659944e+01	8.672326751858751237e+00	-5.496531792940758006e-03	1.061305211391246246e+02	1.751175116317962299e-01	0.000000000000000000e+00	1.067699345378200704e+01	1.000000000000000000e+00
2.059000000000000000e+03	7.142921299228258647e+01	2.231777324844659560e+01	-5.784197765760903075e-03	1.114482986095833894e+02	2.499340578035942340e-01	0.000000000000000000e+00	4.586134742358779270e+00	1.000000000000000000e+00
2.059000000000000000e+03	7.706189335784512195e+01	2.464546046067676954e+01	-3.988997133170610158e-03	7.826231771183348940e+01	4.498084221684637285e-01	0.000000000000000000e+00	6.094687511150475245e+00	1.000000000000000000e+00
2.060000000000000000e+03	5.271579007383909499e+01	1.406795366827118166e+01	-5.387700559425615682e-03	1.041186728972371469e+02	1.774357416494350970e-01	0.000000000000000000e+00	1.067699345378200704e+01	1.000000000000000000e+00
2.061000000000000000e+03	1.019822837371904427e+02	1.035016738758656629e+01	-6.077116532378213157e-03	1.168631789394373328e+02	1.347551734095798759e-01	0.000000000000000000e+00	1.974441202627495784e+01	1.000000000000000000e+00
2.064000000000000000e+03	2.098796684021323244e+01	1.003491202578801555e+01	-3.260702917834161843e-03	6.479911060320881688e+01	2.516436941905386693e-01	0.000000000000000000e+00	6.320352391584802554e+00	1.000000000000000000e+00
2.064000000000000000e+03	7.161946266530968330e+01	1.773558633202957679e+01	-3.068006705960560267e-03	6.123693894940372218e+01	2.899972496570787373e-01	0.000000000000000000e+00	4.586134742358779270e+00	1.000000000000000000e+00
2.066000000000000000e+03	5.409090517699787171e+01	1.404911657063900599e+01	-3.971842589435876578e-03	7.794519975278450374e+01	2.010122229317636844e-01	0.000000000000000000e+00	1.108923467333315038e+01	1.000000000000000000e+00
2.066000000000000000e+03	8.353912880716606537e+01	1.739941149532100440e+01	-8.340382398102414233e-03	1.587017881861812327e+02	8.790311676312612121e-02	0.000000000000000000e+00	1.192440583233200080e+01	1.000000000000000000e+00
2.068000000000000000e+03	1.878672073682871257e+01	1.595955293863211821e+01	-3.547337080158591369e-03	7.009781408116819534e+01	2.346761078595073213e-01	0.000000000000000000e+00	6.320352391584802554e+00	1.000000000000000000e+00
2.070000000000000000e+03	1.121654671617822601e+02	2.210471750874461350e+01	-2.340449058598580070e-03	4.778734799614733930e+01	4.044404351241054352e-01	0.000000000000000000e+00	2.901046625397341927e+01	1.000000000000000000e+00
2.075000000000000000e+03	7.913548547355601670e+01	1.328566816789615679e+01	-3.694847397217206411e-03	7.282468175002860278e+01	2.221882031893640530e-01	0.000000000000000000e+00	2.595308832138872290e+01	1.000000000000000000e+00
2.078000000000000000e+03	1.041072488012034682e+02	6.216451116074526162e+00	-4.126258318007976558e-03	8.079972048193096157e+01	3.113049862404935197e-01	0.000000000000000000e+00	2.006423712062133902e+01	1.000000000000000000e+00
2.080000000000000000e+03	3.995933792931523953e+01	1.237831942694270282e+01	-4.395847960398307358e-03	8.578333989481392052e+01	2.390593043001243423e-01	0.000000000000000000e+00	1.011293431145677246e+01	1.000000000000000000e+00
2.081000000000000000e+03	3.422562254727132114e+01	2.070874248375996274e+01	-5.953860622191416499e-03	1.145846769120111048e+02	2.321375622280608120e-01	0.000000000000000000e+00	1.011293431145677246e+01	1.000000000000000000e+00
2.082000000000000000e+03	7.400436164146476870e+01	2.517041792415173163e+01	-5.519428688189591085e-03	1.065537918948000851e+02	1.803168455998933606e-01	0.000000000000000000e+00	1.648078150688862920e+01	1.000000000000000000e+00
2.082000000000000000e+03	9.393495303212928604e+01	2.351090138253269046e+01	-2.572960048327405883e-03	5.208553345997718509e+01	3.629988746754744255e-01	0.000000000000000000e+00	9.157551007139067778e+00	1.000000000000000000e+00
2.084000000000000000e+03	6.401879689794961337e+01	1.205917634179694176e+01	-2.235162601333197385e-03	4.584102829451086336e+01	4.181445573415755179e-01	0.000000000000000000e+00	6.678630834874235589e+00	1.000000000000000000e+00
2.085000000000000000e+03	9.960436926273190750e+01	1.631934660956924432e+01	-3.935564574842471269e-03	7.727456635535308749e+01	2.581618113069257259e-01	0.000000000000000000e+00	9.157551007139067778e+00	1.000000000000000000e+00
2.087000000000000000e+03	8.674372977299262288e+01	1.106828248566290185e+01	-5.353866721398685240e-03	1.034932224143910133e+02	1.603067451643049868e-01	0.000000000000000000e+00	1.049879247359626611e+01	1.000000000000000000e+00
2.088000000000000000e+03	6.895823406758256624e+01	1.787803431341242444e+01	-5.339782012090512134e-03	1.032328532469754805e+02	3.479264078489684442e-01	0.000000000000000000e+00	6.134740316107844649e+00	1.000000000000000000e+00
2.089000000000000000e+03	6.287079782616712720e+01	1.863840182506771015e+01	-6.707220599504693133e-03	1.285112483282509857e+02	2.194457086476583330e-01	0.000000000000000000e+00	6.134740316107844649e+00	1.000000000000000000e+00
2.090000000000000000e+03	4.775070764947675173e+01	1.128918622614148859e+01	2.042993453594529451e-03	-4.228859991953280684e+01	4.013574573147294933e-01	0.000000000000000000e+00	1.681154653417553035e+01	1.000000000000000000e+00
2.091000000000000000e+03	7.923663632596115747e+01	1.840777779400521652e+01	-5.761569195393305073e-03	1.110299880930151488e+02	1.704029620136742196e-01	0.000000000000000000e+00	1.029204455588260103e+01	1.000000000000000000e+00
2.094000000000000000e+03	9.561747413433674581e+01	2.212725000744766390e+01	-3.489665556085206830e-03	6.903170143531761482e+01	2.753287749669154350e-01	0.000000000000000000e+00	1.679780702505173906e+01	1.000000000000000000e+00
2.098000000000000000e+03	2.983895327204427517e+01	6.162244072572943487e+00	-2.721397058351756118e-03	5.482953192441591028e+01	3.314717294693767524e-01	0.000000000000000000e+00	1.403571920135266282e+01	1.000000000000000000e+00
2.099000000000000000e+03	1.807738245935864185e+01	2.382202759873693410e+01	-2.080572861915858714e-03	4.298329081037820742e+01	4.579007214674937210e-01	0.000000000000000000e+00	1.556352242668557651e+01	1.000000000000000000e+00
2.100000000000000000e+03	1.598278425473489150e+01	8.400098773614836034e+00	-8.303212500123396608e-03	1.580146674811694822e+02	1.130405077995403351e-01	0.000000000000000000e+00	1.403571920135266282e+01	1.000000000000000000e+00
2.101000000000000000e+03	1.141815771799678743e+02	1.177089408580134489e+01	-5.113173204725032436e-03	9.904377520412643321e+01	3.341865499180601828e-01	0.000000000000000000e+00	7.485839537498131691e+00	1.000000000000000000e+00
2.103000000000000000e+03	1.089451482990285456e+02	6.421351473947996880e+00	-5.901487591618191468e-03	1.136165119277706026e+02	1.980818961248392851e-01	0.000000000000000000e+00	7.485839537498131691e+00	1.000000000000000000e+00
2.105000000000000000e+03	1.174170739878357352e+02	2.135592557075175080e+01	-6.201842034697595436e-03	1.191688477668045039e+02	1.840984555090958708e-01	0.000000000000000000e+00	1.011638612159568140e+01	1.000000000000000000e+00
2.106000000000000000e+03	4.560490233282707351e+01	1.577641826264341418e+01	-2.739338324038135316e-03	5.516119318251748638e+01	2.900127935920425726e-01	0.000000000000000000e+00	1.181603621741323451e+01	1.000000000000000000e+00
2.108000000000000000e+03	3.505803573176184784e+01	2.110392394453208809e+01	-2.455844399854037029e-03	4.992053997540111965e+01	3.948351402967075208e-01	0.000000000000000000e+00	4.827895564225154423e+00	1.000000000000000000e+00
2.109000000000000000e+03	5.855953883526748172e+01	5.833271564244416396e+00	8.827113648421402656e-03	-1.676994755099190968e+02	1.018386737408855103e-01	0.000000000000000000e+00	5.481910388436698867e+00	1.000000000000000000e+00
2.111000000000000000e+03	7.441098672010264181e+01	1.939422883629685046e+01	-2.243636100202601232e-03	4.599766893205976714e+01	3.865135382382267615e-01	0.000000000000000000e+00	8.773133620320958670e+00	1.000000000000000000e+00
2.112000000000000000e+03	3.023015818556749323e+01	2.109073387185230430e+01	-5.915006608638407465e-03	1.138664237384309530e+02	1.787107923314928959e-01	0.000000000000000000e+00	4.827895564225154423e+00	1.000000000000000000e+00
2.113000000000000000e+03	6.467560299650753564e+01	1.347704771086860021e+01	-6.783158268871430398e-03	1.299150279388831279e+02	2.265368503763477426e-01	0.000000000000000000e+00	6.842853744650315484e+00	1.000000000000000000e+00
2.114000000000000000e+03	6.397722768736112187e+01	6.669925022224778566e+00	-5.912918250409360428e-03	1.138278184622079863e+02	2.759606222994042124e-01	0.000000000000000000e+00	5.481910388436698867e+00	1.000000000000000000e+00
2.116000000000000000e+03	1.139355465766132482e+02	1.856754642200793270e+01	-3.757674748019375083e-03	7.398610472734149823e+01	3.223051403847456697e-01	0.000000000000000000e+00	8.502506062399980635e+00	1.000000000000000000e+00
2.116000000000000000e+03	1.004718394681516997e+02	2.285712335505109394e+01	-2.817142599413238573e-03	5.659947876992610105e+01	3.099842015128236872e-01	0.000000000000000000e+00	1.413053004550551250e+01	1.000000000000000000e+00
2.117000000000000000e+03	2.628278878892864157e+01	6.797135682119571420e+00	-3.613289608072264847e-03	7.131700891196736336e+01	3.278882809694616540e-01	0.000000000000000000e+00	1.482864371286368943e+01	1.000000000000000000e+00
2.117000000000000000e+03	9.145610286799448829e+01	8.303643145871028253e+00	-5.661545056138795468e-03	1.091809473148685328e+02	2.103838332885090701e-01	0.000000000000000000e+00	9.607118467495265435e+00	1.000000000000000000e+00
2.117000000000000000e+03	2.186334827243588208e+01	2.215501134213039336e+01	2.598729664844560191e-03	-5.256190918420287517e+01	3.657186147155807587e-01	0.000000000000000000e+00	7.428250444266123687e+00	1.000000000000000000e+00
2.118000000000000000e+03	1.193170051392062874e+02	1.198480283895363918e+01	-5.715788532131707046e-03	1.101836892510335986e+02	1.777937035529489895e-01	0.000000000000000000e+00	8.502506062399980635e+00	1.000000000000000000e+00
2.121000000000000000e+03	1.443513765354864908e+01	2.213068719382428995e+01	-2.992230673395638099e-03	5.983614734786650757e+01	3.632238478787959135e-01	0.000000000000000000e+00	7.428250444266123687e+00	1.000000000000000000e+00
[truncated: 3,227 more rows]
