# Supplementary material for: Toxin-mediated depletion of NAD and NADP drives persister formation in a human pathogen
Source: EMBO J. 2024 Sep 25;43(21):19. doi: 10.1038/s44318-024-00248-5 (PMC11535050; doi:10.1038/s44318-024-00248-5)
Supplement: Supplementary file 8 — Source data Fig. 3 [file 44318_2024_248_MOESM8_ESM.zip › Fig_3/3f/natT_E29D_10nM.csv]

frame_indices	x_coords	y_coords	contrasts	masses_kDa	fit_errors	diffblur_errors	neareast_neighbour_distances	selections
2.700000000000000000e+01	1.565539847490215131e+01	2.451941431301080954e+01	-3.458568935147343214e-03	6.845685099816091679e+01	2.395171083014260294e-01	0.000000000000000000e+00	2.995561040996703994e+01	1.000000000000000000e+00
3.500000000000000000e+01	3.499626448587151373e+01	6.153644706958838917e+00	-3.913742764261376843e-03	7.687116955615879021e+01	3.010972313950582846e-01	0.000000000000000000e+00	4.410355619974556163e+00	1.000000000000000000e+00
3.500000000000000000e+01	1.100491126231892203e+01	1.571773336561956569e+01	-2.205484887474621312e-03	4.529240769616665574e+01	3.991405102354440571e-01	0.000000000000000000e+00	2.582744318293993047e+01	1.000000000000000000e+00
6.500000000000000000e+01	1.000247219519453239e+02	1.598487226986329368e+01	-3.948277005007541293e-03	7.750956764543913380e+01	2.107487646700240136e-01	0.000000000000000000e+00	3.655017627834730831e+01	1.000000000000000000e+00
6.700000000000000000e+01	6.387640799628848498e+01	2.138994249526532698e+01	2.564468926156976934e-03	-5.192856703904755022e+01	3.682576917748605627e-01	0.000000000000000000e+00	3.655017627834730831e+01	1.000000000000000000e+00
6.800000000000000000e+01	1.520916123297349998e+01	1.935060728422646648e+01	-2.927646315357679534e-03	5.864224443070421700e+01	3.402019392464461500e-01	0.000000000000000000e+00	7.506282641466434313e+00	1.000000000000000000e+00
7.000000000000000000e+01	2.270363103223169787e+01	1.977156039513918628e+01	-1.908425837935620031e-03	3.980099032223187550e+01	4.371601034044247935e-01	0.000000000000000000e+00	7.506282641466434313e+00	1.000000000000000000e+00
9.100000000000000000e+01	2.541145502398833145e+01	1.678773970931724691e+01	-2.070149841470284371e-03	4.279061142339259050e+01	4.288840439899953560e-01	0.000000000000000000e+00	6.438983061846666800e+00	1.000000000000000000e+00
9.200000000000000000e+01	2.360210797534664451e+01	1.060819554098898010e+01	-2.887869272647166502e-03	5.790692819050471485e+01	3.267168568793583638e-01	0.000000000000000000e+00	6.438983061846666800e+00	1.000000000000000000e+00
9.700000000000000000e+01	9.839414820274070550e+00	1.580783118579506308e+01	-2.954557106192951584e-03	5.913971584108027457e+01	3.781313122383728187e-01	0.000000000000000000e+00	1.471216957893768473e+01	1.000000000000000000e+00
1.040000000000000000e+02	1.201375932531484381e+02	5.627355279452873837e+00	-2.325385421873461637e-03	4.750888242993978139e+01	4.059246494988912879e-01	0.000000000000000000e+00	7.962471003597488561e+01	1.000000000000000000e+00
1.210000000000000000e+02	5.265423797274227269e+01	2.210481079348761924e+01	-2.216531745871706729e-03	4.549661931746987165e+01	4.214071642080410296e-01	0.000000000000000000e+00	inf	1.000000000000000000e+00
1.300000000000000000e+02	3.460174628291330379e+01	8.338959100667389990e+00	-3.261174894720928353e-03	6.480783554217333631e+01	2.542185744597145192e-01	0.000000000000000000e+00	7.669421835160737722e+00	1.000000000000000000e+00
1.310000000000000000e+02	2.704262651654414285e+01	9.635006801690522593e+00	-2.970631033387039280e-03	5.943685758174751754e+01	3.348562034710926838e-01	0.000000000000000000e+00	7.669421835160737722e+00	1.000000000000000000e+00
1.490000000000000000e+02	9.108793059201047981e+01	6.745877515881236519e+00	-3.453332509992902873e-03	6.836005072860163523e+01	3.255541376029345013e-01	0.000000000000000000e+00	1.755391151822696472e+01	1.000000000000000000e+00
1.500000000000000000e+02	1.009735959386566151e+02	2.125151194681396305e+01	-2.454089416494858577e-03	4.988809744882428276e+01	3.442770094440620321e-01	0.000000000000000000e+00	1.755391151822696472e+01	1.000000000000000000e+00
1.690000000000000000e+02	7.303376560278908869e+01	1.723870891388571280e+01	-2.237547669514684465e-03	4.588511853471786139e+01	4.013627579563000536e-01	0.000000000000000000e+00	1.311857092079070775e+01	1.000000000000000000e+00
1.740000000000000000e+02	6.039891829084773178e+01	1.370918537553895611e+01	2.070654771275928438e-03	-4.279994552821664655e+01	4.367923789060480511e-01	0.000000000000000000e+00	1.311857092079070775e+01	1.000000000000000000e+00
1.790000000000000000e+02	2.699881041744891164e+01	1.474434112112939843e+01	-2.375975149321788230e-03	4.844408136996026570e+01	3.546162090618780738e-01	0.000000000000000000e+00	3.341614510041974739e+01	1.000000000000000000e+00
1.910000000000000000e+02	9.722344610827827083e+00	1.436077762041552752e+01	-2.279595632307046711e-03	4.666241487958556888e+01	4.157936751938372533e-01	0.000000000000000000e+00	5.497795644135600668e+01	1.000000000000000000e+00
1.960000000000000000e+02	7.840914012327465343e+01	2.496095083275756465e+01	-1.983569255684863603e-03	4.119008744081959605e+01	4.791840164743511599e-01	0.000000000000000000e+00	2.250314114768411144e+01	1.000000000000000000e+00
1.990000000000000000e+02	9.856018869511156311e+01	1.494463399631197653e+01	-2.254522625056830203e-03	4.619891663624201783e+01	3.978757747788117527e-01	0.000000000000000000e+00	2.250314114768411144e+01	1.000000000000000000e+00
2.070000000000000000e+02	1.000211089086050542e+01	1.117548121091972746e+01	-2.177998452865999041e-03	4.478429496641965812e+01	4.749848558018516798e-01	0.000000000000000000e+00	inf	1.000000000000000000e+00
2.170000000000000000e+02	2.329705912477184171e+01	2.134025405478586634e+01	-3.149196332844873998e-03	6.273780596001222420e+01	3.382872316511318367e-01	0.000000000000000000e+00	3.661817571530725246e+01	1.000000000000000000e+00
2.200000000000000000e+02	5.905924642888736287e+01	1.346899291425211764e+01	-2.005290350948631117e-03	4.159162242215564476e+01	3.746788948575385803e-01	0.000000000000000000e+00	1.349347704377536417e+01	1.000000000000000000e+00
2.250000000000000000e+02	9.958188579896560100e+01	2.430866250835602571e+01	-2.493496899544867841e-03	5.061658202931322137e+01	3.750551873536147607e-01	0.000000000000000000e+00	2.030350859740467584e+01	1.000000000000000000e+00
2.270000000000000000e+02	7.980666504009928985e+01	1.970723823939445651e+01	-2.248064069381282976e-03	4.607952412858313807e+01	3.990214730903018925e-01	0.000000000000000000e+00	2.030350859740467584e+01	1.000000000000000000e+00
2.280000000000000000e+02	3.571417070655784443e+01	2.276270060133331796e+01	-2.447987779857663249e-03	4.977530292702489589e+01	3.235427960466350505e-01	0.000000000000000000e+00	9.726710337626402136e+00	1.000000000000000000e+00
2.300000000000000000e+02	3.987874390437192318e+01	1.397263666117128267e+01	2.463161619349616901e-03	-5.005580569556443038e+01	3.843902642701650940e-01	0.000000000000000000e+00	9.726710337626402136e+00	1.000000000000000000e+00
2.430000000000000000e+02	8.728092210339390533e+01	1.592762125462051337e+01	-3.960377889675468013e-03	7.773326393884798335e+01	1.975100626073026389e-01	0.000000000000000000e+00	inf	1.000000000000000000e+00
2.620000000000000000e+02	2.042359680459804139e+01	2.009051851118492138e+01	-1.922873932445789058e-03	4.006807700865506661e+01	4.322026635185959309e-01	0.000000000000000000e+00	inf	1.000000000000000000e+00
2.680000000000000000e+02	4.544348477506857620e+01	9.190897503483933306e+00	-2.276688817539825570e-03	4.660867966047576516e+01	3.687902036497042735e-01	0.000000000000000000e+00	inf	1.000000000000000000e+00
2.830000000000000000e+02	6.074868672457022711e+01	1.070984415067885287e+01	-3.645738582828491128e-03	7.191685888798809856e+01	2.421504199125039669e-01	0.000000000000000000e+00	5.252968217825378616e+01	1.000000000000000000e+00
2.840000000000000000e+02	8.496541179576862390e+00	1.610250543182598548e+01	-2.113529609994293200e-03	4.359252745631498271e+01	4.790872775732281097e-01	0.000000000000000000e+00	5.252968217825378616e+01	1.000000000000000000e+00
2.900000000000000000e+02	7.860715196869414001e+01	2.338104895328956800e+01	-1.949986647385222593e-03	4.056928117699802527e+01	4.133675264849926423e-01	0.000000000000000000e+00	inf	1.000000000000000000e+00
2.960000000000000000e+02	2.437290834002040185e+01	7.749199926690229390e+00	-2.798428747266865513e-03	5.625353552069898910e+01	3.267750904530575262e-01	0.000000000000000000e+00	5.543494876900084023e+01	1.000000000000000000e+00
2.980000000000000000e+02	7.846236614169663426e+01	1.988856151379332715e+01	-2.007484025672765914e-03	4.163217457335780125e+01	4.130642992408685155e-01	0.000000000000000000e+00	3.346613757535335765e+01	1.000000000000000000e+00
3.030000000000000000e+02	4.500116526110537762e+01	2.046336569018464147e+01	-2.148992941096448776e-03	4.424810065919904645e+01	4.119953255164537920e-01	0.000000000000000000e+00	2.717951405602754278e+01	1.000000000000000000e+00
3.040000000000000000e+02	1.799321290250809113e+01	2.351238089472822423e+01	-1.753932585799106852e-03	3.694503649670551226e+01	4.718043369374868012e-01	0.000000000000000000e+00	2.717951405602754278e+01	1.000000000000000000e+00
3.210000000000000000e+02	1.450037550627964045e+01	2.452066503360128635e+01	-3.162845934713597821e-03	6.299013175505372431e+01	2.887161407720361117e-01	0.000000000000000000e+00	7.637699255792309572e+00	1.000000000000000000e+00
3.230000000000000000e+02	1.034909848196333968e+02	9.976406943986946274e+00	-1.999809467238552064e-03	4.149030310508130270e+01	3.854227952498587850e-01	0.000000000000000000e+00	2.333818909635757066e+01	1.000000000000000000e+00
3.240000000000000000e+02	8.201261869669113480e+01	1.910607610481580920e+01	-2.867188362284233544e-03	5.752462201046394341e+01	2.820342927389233312e-01	0.000000000000000000e+00	2.333818909635757066e+01	1.000000000000000000e+00
3.250000000000000000e+02	1.927679840686380786e+01	1.856077961551600808e+01	-2.135883320511496996e-03	4.400575692869287536e+01	4.639227711204625404e-01	0.000000000000000000e+00	7.637699255792309572e+00	1.000000000000000000e+00
3.310000000000000000e+02	1.879733012035228867e+01	2.172750011648718882e+01	-1.742260634414100496e-03	3.672926944055013365e+01	4.313203205484497094e-01	0.000000000000000000e+00	6.289401224969923732e+01	1.000000000000000000e+00
3.320000000000000000e+02	8.164673916634953343e+01	1.935926038321757758e+01	2.002916173814948964e-03	-4.154773351326384301e+01	4.994550848432094403e-01	0.000000000000000000e+00	6.289401224969923732e+01	1.000000000000000000e+00
3.370000000000000000e+02	1.803478072064176274e+01	1.772813587334407259e+01	-3.073987931541710336e-03	6.134750755899404595e+01	3.334654655930366918e-01	0.000000000000000000e+00	5.897996269005316705e+00	1.000000000000000000e+00
3.370000000000000000e+02	1.517855007830877234e+01	2.423580632456505413e+01	-3.058482728752678383e-03	6.106087922663316903e+01	3.946324871109984089e-01	0.000000000000000000e+00	7.106885969529595393e+00	1.000000000000000000e+00
3.400000000000000000e+02	1.297788023079219144e+01	1.469265939922014930e+01	-2.917510917126527829e-03	5.845488201227371405e+01	3.729047468266130094e-01	0.000000000000000000e+00	5.897996269005316705e+00	1.000000000000000000e+00
3.490000000000000000e+02	1.072352441083408081e+02	2.487319709795958644e+01	-2.670759704236793861e-03	5.389345256043584698e+01	2.836852163301842866e-01	0.000000000000000000e+00	2.312711419161387738e+01	1.000000000000000000e+00
3.530000000000000000e+02	8.591004081313485585e+01	1.592338619213117745e+01	-2.331717836361121062e-03	4.762594309848515906e+01	3.932323525873704373e-01	0.000000000000000000e+00	2.278043079625258471e+01	1.000000000000000000e+00
3.540000000000000000e+02	6.530313277830653362e+01	2.563437834056694342e+01	-1.665326713155971302e-03	3.530707317183705385e+01	4.552478574031456615e-01	0.000000000000000000e+00	2.278043079625258471e+01	1.000000000000000000e+00
3.570000000000000000e+02	1.714528476280660740e+01	2.383939668264904554e+01	-2.748585847638099471e-03	5.533214239898310893e+01	3.127935537390241771e-01	0.000000000000000000e+00	4.819128847246410174e+01	1.000000000000000000e+00
3.770000000000000000e+02	6.340341627326855800e+00	1.572288039869890675e+01	-1.074984164394866479e-02	2.032429202774650889e+02	1.177908576062833834e-01	0.000000000000000000e+00	4.657818908791193024e+01	1.000000000000000000e+00
3.790000000000000000e+02	7.094347937300638307e+01	2.112330595837698155e+01	-2.135343401871898656e-03	4.399577602219431327e+01	3.622964550415581630e-01	0.000000000000000000e+00	2.052943862649140527e+01	1.000000000000000000e+00
3.810000000000000000e+02	5.273872229459129102e+01	1.163411895238047755e+01	-2.795065835781200114e-03	5.619136892254940818e+01	3.074899506908538305e-01	0.000000000000000000e+00	2.052943862649140527e+01	1.000000000000000000e+00
3.880000000000000000e+02	7.480466647850788320e+01	1.324851190607154194e+01	-2.421811237814955071e-03	4.929140479974704192e+01	3.989689455463929502e-01	0.000000000000000000e+00	inf	1.000000000000000000e+00
3.960000000000000000e+02	2.392423692292463500e+01	2.103911291215022672e+01	-2.623788732098313991e-03	5.302514973353277128e+01	3.498605122507975063e-01	0.000000000000000000e+00	3.098105733376588233e+01	1.000000000000000000e+00
4.010000000000000000e+02	5.481155849734675911e+01	1.863094359162347757e+01	-2.004763783782603608e-03	4.158188833026867570e+01	4.108050953400341765e-01	0.000000000000000000e+00	3.098105733376588233e+01	1.000000000000000000e+00
4.020000000000000000e+02	8.041439131275971874e+00	5.761380270835109840e+00	-4.388513887682589029e-03	8.564776262694311981e+01	1.840708775278060427e-01	0.000000000000000000e+00	4.850845004310373554e+01	1.000000000000000000e+00
4.130000000000000000e+02	3.813799417798190916e+01	1.315827941641035892e+01	-2.334740275884550093e-03	4.768181575052650345e+01	3.319724239862019699e-01	0.000000000000000000e+00	3.899527092145562079e+01	1.000000000000000000e+00
4.160000000000000000e+02	7.650801252164879429e+01	2.011333847758223214e+01	-1.921373658043854090e-03	4.004034301795779527e+01	4.196247994238015977e-01	0.000000000000000000e+00	3.899527092145562079e+01	1.000000000000000000e+00
4.240000000000000000e+02	1.046562046147944045e+02	2.163511839798977476e+01	-3.538684438070828584e-03	6.993786181186376893e+01	2.662843926719459242e-01	0.000000000000000000e+00	inf	1.000000000000000000e+00
4.350000000000000000e+02	2.969581528462887121e+01	1.491555701537924605e+01	-3.212500446812544940e-03	6.390804235517706644e+01	2.974579472393520385e-01	0.000000000000000000e+00	3.490448960631184150e+01	1.000000000000000000e+00
4.400000000000000000e+02	6.460004341958155294e+01	1.505066060640922387e+01	-3.991703785140458816e-03	7.831235273239754235e+01	1.948770220447734181e-01	0.000000000000000000e+00	1.157191385159456587e+01	1.000000000000000000e+00
4.440000000000000000e+02	5.324786311587250509e+01	1.729502968051592049e+01	-2.248432509261548591e-03	4.608633508809735702e+01	3.343822675471096462e-01	0.000000000000000000e+00	1.157191385159456587e+01	1.000000000000000000e+00
4.520000000000000000e+02	1.152806546606496454e+02	1.782077699992242970e+01	-2.320572287601789518e-03	4.741990709253276037e+01	4.128199281728959225e-01	0.000000000000000000e+00	8.167053351398323002e+01	1.000000000000000000e+00
4.520000000000000000e+02	3.392546384435181039e+01	2.499078200008990791e+01	-2.640841724062377004e-03	5.334039041209264553e+01	3.016094655478619435e-01	0.000000000000000000e+00	8.167053351398323002e+01	1.000000000000000000e+00
4.580000000000000000e+02	6.971133230364181088e+01	1.099023426286016125e+01	-2.146105924457809930e-03	4.419473142721346903e+01	4.606596409198145947e-01	0.000000000000000000e+00	inf	1.000000000000000000e+00
4.640000000000000000e+02	1.769214925041293895e+01	2.070590229009159344e+01	2.979669712603427549e-03	-5.960394611233874684e+01	3.843739841900674081e-01	0.000000000000000000e+00	inf	1.000000000000000000e+00
4.740000000000000000e+02	4.696617114407182925e+01	1.341680461059434570e+01	-2.831335804351721875e-03	5.686185358164100734e+01	3.181086912923630772e-01	0.000000000000000000e+00	1.517937087439525179e+01	1.000000000000000000e+00
4.770000000000000000e+02	3.330290982829255597e+01	6.804044947702573509e+00	-3.011283330324430151e-03	6.018835372380675608e+01	3.279810475178668305e-01	0.000000000000000000e+00	1.517937087439525179e+01	1.000000000000000000e+00
4.840000000000000000e+02	7.930425025713725518e+01	1.397534915621934104e+01	-2.356835272657090748e-03	4.809026265474320638e+01	3.625662704680716608e-01	0.000000000000000000e+00	6.524996180685402436e+00	1.000000000000000000e+00
4.870000000000000000e+02	7.332660465120760307e+01	1.659132472335849329e+01	-2.542843478437898166e-03	5.152880019300142322e+01	3.691416356076562266e-01	0.000000000000000000e+00	6.524996180685402436e+00	1.000000000000000000e+00
4.910000000000000000e+02	4.101841153937751017e+01	1.702343046828071138e+01	-2.424412875546737029e-03	4.933949853283871079e+01	3.286931107293548093e-01	0.000000000000000000e+00	3.231108258053419036e+01	1.000000000000000000e+00
5.000000000000000000e+02	1.237766490215925685e+01	2.287207303980116890e+01	-2.586025317883321704e-03	5.232705731978162333e+01	3.200457736638280259e-01	0.000000000000000000e+00	inf	1.000000000000000000e+00
5.060000000000000000e+02	6.792310844329539066e+01	2.458556174033718733e+01	2.808891479696156053e-03	-5.644694902124778935e+01	3.034895074195242959e-01	0.000000000000000000e+00	inf	1.000000000000000000e+00
5.160000000000000000e+02	5.830992637941461965e+01	7.085501327445212993e+00	2.457105080615622043e-03	-4.994384485114181160e+01	3.695008661166365727e-01	0.000000000000000000e+00	2.959775652872985319e+01	1.000000000000000000e+00
5.210000000000000000e+02	3.270022429363145022e+01	2.192363970836765930e+01	2.887532730384066541e-03	-5.790070688860019743e+01	3.079959006898900231e-01	0.000000000000000000e+00	1.502214493129140216e+01	1.000000000000000000e+00
5.220000000000000000e+02	1.117072224251551233e+02	6.220144136394537782e+00	-2.051898747021850978e-03	4.245322268770860319e+01	4.250988776104575040e-01	0.000000000000000000e+00	5.429214423645904475e+01	1.000000000000000000e+00
5.230000000000000000e+02	2.367609551555405645e+01	9.914062774378711751e+00	-3.005576398523108431e-03	6.008285569405720850e+01	3.002785184458152123e-01	0.000000000000000000e+00	1.502214493129140216e+01	1.000000000000000000e+00
5.270000000000000000e+02	5.769074970228201948e+01	1.168435500088169121e+01	-4.190702344391570959e-03	8.199102923579108904e+01	1.627003601728610471e-01	0.000000000000000000e+00	3.406069045116242222e+01	1.000000000000000000e+00
5.340000000000000000e+02	1.925305029418170477e+01	1.080696391918025867e+01	-5.650916293995917640e-03	1.089844645980975884e+02	1.236090851925939482e-01	0.000000000000000000e+00	1.054751483028091386e+01	1.000000000000000000e+00
5.340000000000000000e+02	2.976334510306444514e+01	1.169227297559407930e+01	2.775107887413165268e-03	-5.582242737848131497e+01	3.504807588134827290e-01	0.000000000000000000e+00	1.054751483028091386e+01	1.000000000000000000e+00
5.410000000000000000e+02	3.277646571269882259e+01	1.906714454781143431e+01	-1.946521181364186575e-03	4.050521876130581944e+01	3.836967694614105140e-01	0.000000000000000000e+00	1.505110620519590015e+01	1.000000000000000000e+00
5.450000000000000000e+02	4.780466275982914226e+01	1.823702918672593754e+01	-2.096338402360186075e-03	4.327473173042358212e+01	3.925841773262630507e-01	0.000000000000000000e+00	1.303393281297334561e+01	1.000000000000000000e+00
5.460000000000000000e+02	1.766046274837479046e+01	7.311657922570752532e+00	-3.118491272228767885e-03	6.217019388558905746e+01	3.171995615607300367e-01	0.000000000000000000e+00	1.914902116071903748e+01	1.000000000000000000e+00
5.490000000000000000e+02	6.029448301392493903e+01	1.451039604225334401e+01	-1.986561591412447196e-03	4.124540359573425263e+01	3.513095098301455277e-01	0.000000000000000000e+00	1.303393281297334561e+01	1.000000000000000000e+00
5.550000000000000000e+02	3.031634266086393481e+01	1.417692160180668637e+01	2.472773918680826449e-03	-5.023349813628549754e+01	2.904186255961991314e-01	0.000000000000000000e+00	8.435235452791044253e+00	1.000000000000000000e+00
5.590000000000000000e+02	2.972089355845534797e+01	5.762728978003512026e+00	-2.528689570972866840e-03	5.126715183223557659e+01	3.352235220088989331e-01	0.000000000000000000e+00	8.435235452791044253e+00	1.000000000000000000e+00
5.790000000000000000e+02	4.270403256596681274e+01	2.109676904209212012e+01	-2.526613073446622084e-03	5.122876581231714965e+01	3.866624443083578333e-01	0.000000000000000000e+00	3.342474756718230822e+01	1.000000000000000000e+00
5.820000000000000000e+02	9.340376312749240739e+00	1.907682068953562293e+01	-3.190902455038347515e-03	6.350878305822924830e+01	3.421426044239157527e-01	0.000000000000000000e+00	3.342474756718230822e+01	1.000000000000000000e+00
5.870000000000000000e+02	6.741814230341149994e+01	1.161718568165125198e+01	-1.860502383156186672e-03	3.891507995322220381e+01	4.450082363266157914e-01	0.000000000000000000e+00	4.294648196098017223e+01	1.000000000000000000e+00
5.910000000000000000e+02	2.511437657939137580e+01	1.901932850599713731e+01	-1.899413665362427233e-03	3.963439179199981766e+01	4.559162429195898758e-01	0.000000000000000000e+00	4.294648196098017223e+01	1.000000000000000000e+00
5.990000000000000000e+02	1.017080554746259224e+02	1.439033938435823856e+01	-2.818068883480863516e-03	5.661660200663627762e+01	3.254542312030469509e-01	0.000000000000000000e+00	1.241502390158495750e+01	1.000000000000000000e+00
6.020000000000000000e+02	9.001649631134657170e+01	1.856649345341082125e+01	-2.245424858778338577e-03	4.603073582544619313e+01	4.327255229907764900e-01	0.000000000000000000e+00	9.253717537007306149e+00	1.000000000000000000e+00
6.050000000000000000e+02	8.189253141615711229e+01	1.413563770802191577e+01	-2.408074759456341196e-03	4.903747301065583741e+01	3.950417380047563931e-01	0.000000000000000000e+00	9.253717537007306149e+00	1.000000000000000000e+00
6.090000000000000000e+02	4.893097447615043905e+01	1.414294586369235951e+01	-1.964621639163059881e-03	4.083982283610899344e+01	4.357913534166653058e-01	0.000000000000000000e+00	3.296155775017984979e+01	1.000000000000000000e+00
6.190000000000000000e+02	6.721084151483168512e+01	1.353408605621494765e+01	-3.020888712309041397e-03	6.036591829083621263e+01	3.322003865891951513e-01	0.000000000000000000e+00	inf	1.000000000000000000e+00
6.250000000000000000e+02	3.898977349577527463e+01	1.444135136796683483e+01	-2.728233896831005340e-03	5.495591734733434919e+01	2.843645894013500097e-01	0.000000000000000000e+00	3.208949743420928513e+01	1.000000000000000000e+00
6.260000000000000000e+02	7.022949727978307521e+01	7.105446278680193295e+00	-2.317196984357491451e-03	4.735751142100953359e+01	4.095416835665096622e-01	0.000000000000000000e+00	3.208949743420928513e+01	1.000000000000000000e+00
6.330000000000000000e+02	5.094700234305924624e+01	1.141713957532843082e+01	-3.510296075030036860e-03	6.941307608235410953e+01	2.194369332631602720e-01	0.000000000000000000e+00	3.416375785206140137e+01	1.000000000000000000e+00
6.370000000000000000e+02	1.890239138604322378e+01	2.326219167262948062e+01	-2.376770519678006628e-03	4.845878454294768289e+01	4.159959530759115287e-01	0.000000000000000000e+00	3.416375785206140137e+01	1.000000000000000000e+00
6.410000000000000000e+02	1.109163977858360823e+02	1.700372200979598603e+01	-1.951965554833893840e-03	4.060586315206967356e+01	3.924516992231790180e-01	0.000000000000000000e+00	9.222660037246157572e+01	1.000000000000000000e+00
6.470000000000000000e+02	1.182438885064702845e+02	1.042404327187514390e+01	-2.237360260900555804e-03	4.588165410930733401e+01	4.100034850416451881e-01	0.000000000000000000e+00	5.808422637563438684e+01	1.000000000000000000e+00
6.470000000000000000e+02	6.030944991641975150e+01	1.459275757146499863e+01	-2.237591624250022046e-03	4.588593107955591677e+01	3.850632148705144253e-01	0.000000000000000000e+00	1.609340890700818960e+01	1.000000000000000000e+00
6.500000000000000000e+02	4.581088680458307749e+01	7.607811047671178883e+00	-2.111969644575507551e-03	4.356369002073861907e+01	4.362040411939726026e-01	0.000000000000000000e+00	1.064516153789237229e+01	1.000000000000000000e+00
6.530000000000000000e+02	5.339480581149827287e+01	1.507799422242489662e+01	-3.967942096549729493e-03	7.787309545421106804e+01	2.122383246089332154e-01	0.000000000000000000e+00	1.064516153789237229e+01	1.000000000000000000e+00
6.610000000000000000e+02	1.588393984315072593e+01	7.594772787941994174e+00	-2.762532178839200662e-03	5.558995351626509773e+01	3.586173661545968283e-01	0.000000000000000000e+00	inf	1.000000000000000000e+00
6.730000000000000000e+02	9.217593181557687387e+01	2.499725672059193116e+01	-2.344711706619653606e-03	4.786614707477571073e+01	3.183200970791026929e-01	0.000000000000000000e+00	2.704025888322101423e+01	1.000000000000000000e+00
6.770000000000000000e+02	1.114190154397729771e+02	6.000432430626810643e+00	-2.708426328847919704e-03	5.458975572685346833e+01	3.815797518150942924e-01	0.000000000000000000e+00	2.704025888322101423e+01	1.000000000000000000e+00
6.770000000000000000e+02	1.133369796737484947e+01	2.339780362409537418e+01	-2.247240342113460132e-03	4.606429675127574797e+01	4.270733576444862845e-01	0.000000000000000000e+00	1.838721834977973302e+01	1.000000000000000000e+00
6.810000000000000000e+02	2.837006387097270732e+01	1.648028705807221428e+01	-2.259638004071066412e-03	4.629347925346115744e+01	4.182974266929930796e-01	0.000000000000000000e+00	1.838721834977973302e+01	1.000000000000000000e+00
6.840000000000000000e+02	8.538766072073175906e+01	1.058454278690433270e+01	-2.038622203891746719e-03	4.220779323614470258e+01	3.715366627031634339e-01	0.000000000000000000e+00	5.732160283028260039e+01	1.000000000000000000e+00
7.000000000000000000e+02	7.005846176602770470e+01	2.383653862112692323e+01	-2.984943098839331135e-03	5.970142964243233763e+01	2.965724731004123482e-01	0.000000000000000000e+00	1.928369475045924730e+01	1.000000000000000000e+00
7.010000000000000000e+02	1.138144941963015242e+02	1.269722656699021002e+01	-1.917026829847522573e-03	3.995998778920483119e+01	4.825791498043834338e-01	0.000000000000000000e+00	4.515168487530237940e+01	1.000000000000000000e+00
7.010000000000000000e+02	5.246459027094112315e+01	1.594245418762423938e+01	-2.468070638636316733e-03	5.014655355812508475e+01	3.756083959655817095e-01	0.000000000000000000e+00	1.928369475045924730e+01	1.000000000000000000e+00
7.100000000000000000e+02	7.048920940555500181e+01	1.730331229921627667e+01	-2.663624052481221045e-03	5.376154329160289791e+01	3.667577360596733227e-01	0.000000000000000000e+00	1.608126202769816970e+01	1.000000000000000000e+00
7.110000000000000000e+02	3.841339327717661689e+01	2.082634916367764433e+01	-2.090629733551472701e-03	4.316920159045020711e+01	3.862991211370835343e-01	0.000000000000000000e+00	1.702530058572746086e+01	1.000000000000000000e+00
7.140000000000000000e+02	1.279663974860143050e+01	1.447927609254574399e+01	-4.214923391983045609e-03	8.243877819938987273e+01	1.884354762804079098e-01	0.000000000000000000e+00	2.639135081639545533e+01	1.000000000000000000e+00
7.140000000000000000e+02	5.533652195752044634e+01	2.268876042408603055e+01	-3.164925962561340820e-03	6.302858303630265624e+01	2.890277089754140771e-01	0.000000000000000000e+00	1.608126202769816970e+01	1.000000000000000000e+00
7.200000000000000000e+02	8.948640631457540451e+01	7.724881784494469272e+00	2.896065097487800569e-03	-5.805843576111543314e+01	3.651932741974528440e-01	0.000000000000000000e+00	1.340618404733595348e+01	1.000000000000000000e+00
7.240000000000000000e+02	3.127383754779381420e+01	1.628861400772309764e+01	-2.616708132928382419e-03	5.289425816379277734e+01	3.032871701964958699e-01	0.000000000000000000e+00	1.209553198059042067e+01	1.000000000000000000e+00
7.240000000000000000e+02	4.335598105008239855e+01	1.685756240924239791e+01	-2.310923298477057190e-03	4.724153640629145201e+01	3.646931969854682043e-01	0.000000000000000000e+00	1.209553198059042067e+01	1.000000000000000000e+00
7.250000000000000000e+02	1.019023289906712790e+02	1.278162330569695548e+01	2.408160468406328816e-03	-4.903905742162663728e+01	3.211310438243563103e-01	0.000000000000000000e+00	1.340618404733595348e+01	1.000000000000000000e+00
7.310000000000000000e+02	2.588543394156420874e+01	1.496948680057410463e+01	-4.192675889889412900e-03	8.202751209013240441e+01	1.727013503223125968e-01	0.000000000000000000e+00	inf	1.000000000000000000e+00
7.380000000000000000e+02	6.467859046134213941e+01	1.544064037326090144e+01	2.573673270034959083e-03	-5.209871803752970720e+01	4.157835007108984238e-01	0.000000000000000000e+00	1.609533081500357099e+01	1.000000000000000000e+00
7.390000000000000000e+02	4.868555510364237193e+01	1.362887491057856337e+01	-2.475301951311620688e-03	5.028023120949825397e+01	3.924860318625238431e-01	0.000000000000000000e+00	1.609533081500357099e+01	1.000000000000000000e+00
7.580000000000000000e+02	5.675160609884188290e+01	6.771724285732552140e+00	-2.841989185413354001e-03	5.705879140240015346e+01	3.612841653612477444e-01	0.000000000000000000e+00	3.339407048871606065e+01	1.000000000000000000e+00
7.610000000000000000e+02	2.653733538943346559e+01	2.099360142287311959e+01	-2.573210788117204131e-03	5.209016862204402543e+01	3.931070490089828562e-01	0.000000000000000000e+00	3.339407048871606065e+01	1.000000000000000000e+00
7.930000000000000000e+02	1.567043265626628923e+01	7.594503608660733818e+00	-2.124435348022842354e-03	4.379413033418890677e+01	4.748339507029634143e-01	0.000000000000000000e+00	1.337902625223994413e+01	1.000000000000000000e+00
7.970000000000000000e+02	1.529209526449371204e+01	2.096817940389789570e+01	-2.550438687108603445e-03	5.166920480588124320e+01	3.785095462061576210e-01	0.000000000000000000e+00	1.337902625223994413e+01	1.000000000000000000e+00
8.020000000000000000e+02	1.021005154537629238e+02	9.979927686036566215e+00	-2.315713606915220830e-03	4.733008978658624955e+01	3.312918312822475952e-01	0.000000000000000000e+00	2.154023839805571683e+01	1.000000000000000000e+00
8.080000000000000000e+02	6.345263756275376643e+00	1.482138112965795607e+01	-2.518733081534262844e-03	5.108309671197785207e+01	3.402286138991218456e-01	0.000000000000000000e+00	6.774889608041273448e+01	1.000000000000000000e+00
8.130000000000000000e+02	7.406892433449830548e+01	1.297240357430016644e+01	3.079935377691535824e-03	-6.145745172386085642e+01	3.210129015791791662e-01	0.000000000000000000e+00	2.360414142941034399e+01	1.000000000000000000e+00
8.140000000000000000e+02	5.050128694858678102e+01	1.166016858551527235e+01	-2.744199293698948092e-03	5.525105280231692717e+01	3.268477470518970085e-01	0.000000000000000000e+00	2.360414142941034399e+01	1.000000000000000000e+00
8.230000000000000000e+02	4.436473667441238433e+01	1.169540632495444221e+01	-3.412777571971370959e-03	6.761035435814633843e+01	2.543292697489355492e-01	0.000000000000000000e+00	3.082773759418526183e+01	1.000000000000000000e+00
8.280000000000000000e+02	1.353768999646580262e+01	1.148901278909188051e+01	-2.623307947240842257e-03	5.301626197090261172e+01	3.153777689890269187e-01	0.000000000000000000e+00	3.082773759418526183e+01	1.000000000000000000e+00
8.400000000000000000e+02	9.969502012229872534e+00	1.838615577151004743e+01	-2.386230381571995823e-03	4.863365903352553943e+01	4.441937871235906998e-01	0.000000000000000000e+00	inf	1.000000000000000000e+00
8.570000000000000000e+02	6.140694925249032110e+01	1.932434708132727863e+01	-2.807015900853302055e-03	5.641227717314278323e+01	3.465701400284578737e-01	0.000000000000000000e+00	9.800306833395737272e+00	1.000000000000000000e+00
8.610000000000000000e+02	2.404260383243910226e+01	7.075419575885650403e+00	-2.240355881582173879e-03	4.593703098970294718e+01	4.371257157724238729e-01	0.000000000000000000e+00	1.517168915344144153e+01	1.000000000000000000e+00
8.610000000000000000e+02	6.877239512396259613e+01	2.578934678303765082e+01	-1.768662516274141982e-03	3.721733318739037344e+01	4.605009268115539678e-01	0.000000000000000000e+00	9.800306833395737272e+00	1.000000000000000000e+00
8.640000000000000000e+02	9.328476631855352252e+01	6.014422206831457451e+00	-4.139655513315449939e-03	8.104738030305955476e+01	2.408123665746416675e-01	0.000000000000000000e+00	3.149450719690744194e+01	1.000000000000000000e+00
8.650000000000000000e+02	3.068947286536568697e+01	2.293279856120387805e+01	-2.058536113531172010e-03	4.257592068267970831e+01	4.614587741916104102e-01	0.000000000000000000e+00	7.998292919392810951e+00	1.000000000000000000e+00
8.740000000000000000e+02	9.212831197601833111e+00	1.792283495331445309e+01	-2.569567702541091306e-03	5.202282274095256298e+01	3.702967901232836478e-01	0.000000000000000000e+00	2.971344433526920525e+01	1.000000000000000000e+00
8.750000000000000000e+02	6.842258011170630994e+01	2.320377272489865561e+01	2.088162934020420212e-03	-4.312360046897669008e+01	4.322535560832256873e-01	0.000000000000000000e+00	2.975659216903927273e+01	1.000000000000000000e+00
8.760000000000000000e+02	3.871923926389141002e+01	2.142435709243380515e+01	-1.774619636486642104e-03	3.732745618645169117e+01	4.877021490248178992e-01	0.000000000000000000e+00	2.971344433526920525e+01	1.000000000000000000e+00
8.870000000000000000e+02	1.769805247162711126e+01	1.807458669717701483e+01	-2.804295231985306884e-03	5.636198303696475165e+01	2.926177991323047900e-01	0.000000000000000000e+00	2.641508268296482953e+01	1.000000000000000000e+00
8.880000000000000000e+02	4.379657469335355557e+01	2.215180768578179027e+01	-2.802146804588329706e-03	5.632226732538246949e+01	3.545440278493880992e-01	0.000000000000000000e+00	2.641508268296482953e+01	1.000000000000000000e+00
8.900000000000000000e+02	1.168447047159984891e+02	1.752912117165665862e+01	1.862947557431589600e-03	-3.896028131140026574e+01	4.806987119998040736e-01	0.000000000000000000e+00	7.319425203124295365e+01	1.000000000000000000e+00
8.990000000000000000e+02	4.560610576877142108e+01	8.372819869175293306e+00	-2.871160501648495518e-03	5.759805076192076001e+01	3.131430528769117982e-01	0.000000000000000000e+00	3.453056874163813461e+01	1.000000000000000000e+00
9.020000000000000000e+02	7.893182179875049087e+01	1.741476814983873211e+01	-1.914978826341966981e-03	3.992212850819743153e+01	4.445829326879909837e-01	0.000000000000000000e+00	3.453056874163813461e+01	1.000000000000000000e+00
9.180000000000000000e+02	4.985996367003897944e+01	6.754934043494721152e+00	-3.596602509803772506e-03	7.100853212429042571e+01	3.638050065222200313e-01	0.000000000000000000e+00	1.568248122065495487e+01	1.000000000000000000e+00
9.210000000000000000e+02	8.879583091566811959e+01	1.342039727720229436e+01	-2.292376653364908666e-03	4.689868413717152862e+01	3.976398850698753540e-01	0.000000000000000000e+00	3.950228041884624730e+01	1.000000000000000000e+00
9.230000000000000000e+02	4.004992927371712597e+01	1.899026985331937212e+01	-3.050381204533350772e-03	6.091111489216024211e+01	3.017043802983406797e-01	0.000000000000000000e+00	1.568248122065495487e+01	1.000000000000000000e+00
9.240000000000000000e+02	8.563806251952117421e+00	1.090322196840979352e+01	-2.010810839701813752e-03	4.169367387589483798e+01	4.752530134387450422e-01	0.000000000000000000e+00	1.884720029593186297e+01	1.000000000000000000e+00
9.290000000000000000e+02	9.621498526026888953e+01	1.421575819285304476e+01	-1.882129970809178019e-03	3.931488635796982578e+01	3.868754708583397317e-01	0.000000000000000000e+00	7.010737160219287034e+01	1.000000000000000000e+00
9.290000000000000000e+02	2.618841838791317755e+01	1.758079683148008598e+01	-2.810073412391517374e-03	5.646879816453495948e+01	2.677851068585076488e-01	0.000000000000000000e+00	1.884720029593186297e+01	1.000000000000000000e+00
9.390000000000000000e+02	7.268611422162810243e+01	2.299940519132598382e+01	-2.521206655640619281e-03	5.112882306788062436e+01	2.927228642633675770e-01	0.000000000000000000e+00	inf	1.000000000000000000e+00
9.470000000000000000e+02	4.782878661584155822e+01	2.308950041917070806e+01	-2.362020180716944279e-03	4.818611058210418463e+01	3.485768615065226728e-01	0.000000000000000000e+00	inf	1.000000000000000000e+00
9.550000000000000000e+02	6.043639171391882314e+01	8.797232288594521776e+00	-2.794834315918990134e-03	5.618708905901478801e+01	3.922627004858996180e-01	0.000000000000000000e+00	inf	1.000000000000000000e+00
9.630000000000000000e+02	7.629669123575801848e+01	1.927780601166632835e+01	-2.175606722490898339e-03	4.474008156926519320e+01	4.312226469386936101e-01	0.000000000000000000e+00	inf	1.000000000000000000e+00
9.730000000000000000e+02	5.053076912759701145e+01	9.240001670215919560e+00	-3.939179946658021188e-03	7.734139992137961883e+01	3.561388767074488149e-01	0.000000000000000000e+00	6.517465102565159540e+00	1.000000000000000000e+00
9.740000000000000000e+02	4.704387296771438542e+01	1.474626233725216906e+01	-3.264892934617283013e-03	6.487656702473718440e+01	3.920406262786841900e-01	0.000000000000000000e+00	6.517465102565159540e+00	1.000000000000000000e+00
9.800000000000000000e+02	4.462660539532986093e+01	1.437104320947355696e+01	2.404074835786623038e-03	-4.896353064004504319e+01	3.738694459335933917e-01	0.000000000000000000e+00	inf	1.000000000000000000e+00
9.860000000000000000e+02	5.564931409707557464e+01	1.008573226398383582e+01	-2.188101181566483658e-03	4.497105345768960660e+01	3.766736511110123642e-01	0.000000000000000000e+00	3.379638977011931189e+01	1.000000000000000000e+00
9.880000000000000000e+02	2.193383423083598771e+01	7.748558996333826165e+00	-2.204222069100878704e-03	4.526906330464430539e+01	4.684398543933863124e-01	0.000000000000000000e+00	3.379638977011931189e+01	1.000000000000000000e+00
9.920000000000000000e+02	5.608308393648872681e+01	2.266735245779246810e+01	-2.496211225687797360e-03	5.066675891422192990e+01	3.765897393223824885e-01	0.000000000000000000e+00	8.717467694431180192e+00	1.000000000000000000e+00
1.006000000000000000e+03	5.862336473473906295e+01	2.286439619425921421e+01	1.916438950539317738e-03	-3.994912028440447216e+01	3.953632797105131047e-01	0.000000000000000000e+00	3.367719210214549719e+01	1.000000000000000000e+00
1.007000000000000000e+03	2.796850542267088358e+01	8.920477503944145070e+00	-1.953249980612529330e-03	4.062960697689936040e+01	3.612037077376064609e-01	0.000000000000000000e+00	3.367719210214549719e+01	1.000000000000000000e+00
1.007000000000000000e+03	1.134105588344963991e+02	6.831399583779144358e+00	-2.344372444107191943e-03	4.785987548648998313e+01	4.088706335533283109e-01	0.000000000000000000e+00	5.708496840356619373e+01	1.000000000000000000e+00
1.013000000000000000e+03	4.207147333196780892e+01	2.327157167309736252e+01	-2.329463748235176875e-03	4.758427414843499292e+01	3.901498779336429745e-01	0.000000000000000000e+00	5.521892203115942976e+00	1.000000000000000000e+00
1.018000000000000000e+03	3.833260970958674818e+01	1.920805197755407434e+01	-3.994203005989061667e-03	7.835855319257747453e+01	1.765577187978959461e-01	0.000000000000000000e+00	5.521892203115942976e+00	1.000000000000000000e+00
1.025000000000000000e+03	2.776183863136657237e+01	1.758266741101277475e+01	-1.750463717299368836e-03	3.688091118297776205e+01	4.622503009290869214e-01	0.000000000000000000e+00	1.694106317917572824e+01	1.000000000000000000e+00
1.026000000000000000e+03	4.367212114058696670e+01	1.176351522898322521e+01	-2.214345334065548603e-03	4.545620142817296028e+01	3.760194258707426629e-01	0.000000000000000000e+00	1.694106317917572824e+01	1.000000000000000000e+00
1.027000000000000000e+03	7.336148127516219120e+01	2.380072728900549350e+01	-1.926003753618158463e-03	4.012593471199696893e+01	4.767151847159458722e-01	0.000000000000000000e+00	1.433740653528455411e+01	1.000000000000000000e+00
1.032000000000000000e+03	7.119281983562378002e+01	9.628284531362073295e+00	1.980961672542354973e-03	-4.114188380118979182e+01	4.738770860240579808e-01	0.000000000000000000e+00	1.433740653528455411e+01	1.000000000000000000e+00
1.035000000000000000e+03	4.815913488212199667e+01	2.297698771345847035e+01	-2.066013401234574002e-03	4.271414541499502349e+01	4.241878947328505678e-01	0.000000000000000000e+00	2.662214339945010622e+01	1.000000000000000000e+00
1.042000000000000000e+03	9.554480933661282904e+01	1.122211655311499001e+01	-1.986758270173683699e-03	4.124903938857817565e+01	4.119004474583263242e-01	0.000000000000000000e+00	1.970699552465644544e+01	1.000000000000000000e+00
1.050000000000000000e+03	6.723718954143549809e+01	8.916942444270215873e+00	-2.439685434844554926e-03	4.962182623032053641e+01	3.577134653921921759e-01	0.000000000000000000e+00	inf	1.000000000000000000e+00
1.060000000000000000e+03	6.520636407594192008e+01	1.755356128310249275e+01	-2.188912640103650095e-03	4.498605403591181329e+01	4.106938804893744965e-01	0.000000000000000000e+00	2.810298637653779608e+01	1.000000000000000000e+00
1.061000000000000000e+03	9.326649303351207720e+01	1.600210836264321301e+01	-1.900931755944593616e-03	3.966245513163229930e+01	4.911438873733769972e-01	0.000000000000000000e+00	2.810298637653779608e+01	1.000000000000000000e+00
1.066000000000000000e+03	2.041301687539294463e+01	1.966604679294745139e+01	-2.445988919107013656e-03	4.973835209630209420e+01	3.705069718780092947e-01	0.000000000000000000e+00	7.294555115387568378e+01	1.000000000000000000e+00
1.074000000000000000e+03	9.091461297096799399e+01	1.552230736135005529e+01	-3.263449349362124163e-03	6.484988098651267308e+01	2.590052286909184653e-01	0.000000000000000000e+00	1.699171356050241855e+01	1.000000000000000000e+00
1.080000000000000000e+03	7.208894303358046329e+01	1.275519626540330798e+01	-2.480436528045364738e-03	5.037514871471225320e+01	3.367897890124180726e-01	0.000000000000000000e+00	1.490333985262933680e+01	1.000000000000000000e+00
1.083000000000000000e+03	5.328233339694646986e+01	2.366491149964015150e+01	-3.037195820760890588e-03	6.066737060750555344e+01	2.687911340592875620e-01	0.000000000000000000e+00	1.034871717648147182e+01	1.000000000000000000e+00
1.091000000000000000e+03	8.692114255330896810e+01	2.464752722104782379e+01	-6.280509519716271846e-03	1.206230906005633727e+02	1.581090957034999578e-01	0.000000000000000000e+00	1.582531263257557086e+01	1.000000000000000000e+00
1.091000000000000000e+03	2.384878844432697065e+01	9.544405867775134666e+00	-2.206905433731139437e-03	4.531866783671994625e+01	3.592783108301986772e-01	0.000000000000000000e+00	5.609309127961357433e+01	1.000000000000000000e+00
1.095000000000000000e+03	7.993460258043128874e+01	1.044792232773694174e+01	-2.692578787127882130e-03	5.429679893570159521e+01	3.668656631229648690e-01	0.000000000000000000e+00	1.582531263257557086e+01	1.000000000000000000e+00
1.098000000000000000e+03	2.807533205446614843e+01	1.668407799084087628e+01	-3.641931088076935229e-03	7.184647374785414797e+01	2.815907994990568541e-01	0.000000000000000000e+00	5.223287831375655799e+01	1.000000000000000000e+00
1.113000000000000000e+03	3.185356596636498949e+01	7.809758641181852035e+00	-3.419815285790960436e-03	6.774045315164093495e+01	3.141233024970291332e-01	0.000000000000000000e+00	2.655973882256953189e+01	1.000000000000000000e+00
1.115000000000000000e+03	5.660429493340783580e+01	1.744413157994093311e+01	-2.242432198986389798e-03	4.597541367989537520e+01	3.328299405183213766e-01	0.000000000000000000e+00	2.655973882256953189e+01	1.000000000000000000e+00
1.119000000000000000e+03	8.975855263857555144e+01	7.319916682911472350e+00	-2.401666949988911972e-03	4.891901859463009572e+01	3.819977694289170556e-01	0.000000000000000000e+00	3.466561021043630575e+01	1.000000000000000000e+00
1.124000000000000000e+03	4.145498411157637975e+01	9.558648288051449171e+00	-1.842371780769872999e-03	3.857991862722114718e+01	4.595015534154556214e-01	0.000000000000000000e+00	4.835542008547084691e+01	1.000000000000000000e+00
1.128000000000000000e+03	1.034697906383280923e+02	7.870708266503073425e+00	2.774705563415912589e-03	-5.581499003903014255e+01	3.921756782428132970e-01	0.000000000000000000e+00	6.203777373557816333e+01	1.000000000000000000e+00
1.130000000000000000e+03	3.361079238227335964e+01	2.477098717111342907e+01	2.034793781084899035e-03	-4.213702122112305659e+01	4.979793698579354500e-01	0.000000000000000000e+00	1.439140776961763990e+01	1.000000000000000000e+00
1.133000000000000000e+03	2.625972935337276937e+01	1.239865958344659447e+01	-3.264833392239640912e-03	6.487546632759439547e+01	2.946707460161687164e-01	0.000000000000000000e+00	1.439140776961763990e+01	1.000000000000000000e+00
1.149000000000000000e+03	1.386411657404171471e+01	1.658654077504633761e+01	-2.299160308253177069e-03	4.702408641113026988e+01	3.714875851934623663e-01	0.000000000000000000e+00	2.133205336860913448e+01	1.000000000000000000e+00
1.151000000000000000e+03	1.186250080515230536e+02	1.711184185080416142e+01	-2.000657924046925652e-03	4.150598763132538238e+01	4.384400390525243774e-01	0.000000000000000000e+00	6.461262020522278249e+01	1.000000000000000000e+00
1.160000000000000000e+03	8.142863676684266139e+00	9.710788239515036224e+00	-2.310045019930050819e-03	4.722530059701491467e+01	3.984807659102416189e-01	0.000000000000000000e+00	inf	1.000000000000000000e+00
1.176000000000000000e+03	6.965775677981223168e+01	8.472715031130373831e+00	-2.383319104028456484e-03	4.857984131577633491e+01	3.875427420992347827e-01	0.000000000000000000e+00	2.086593199933670562e+01	1.000000000000000000e+00
1.181000000000000000e+03	8.963246432563281019e+01	1.450580517299647632e+01	-1.993786371190752610e-03	4.137896048033012164e+01	4.616277832053985453e-01	0.000000000000000000e+00	2.086593199933670562e+01	1.000000000000000000e+00
1.185000000000000000e+03	1.418239883939892643e+01	1.204245834398463622e+01	-3.178241628674951993e-03	6.327473571320401646e+01	2.693702404396921546e-01	0.000000000000000000e+00	1.316702707854987153e+01	1.000000000000000000e+00
1.185000000000000000e+03	5.343221319608769448e+01	2.205561549751919159e+01	-2.534966153296236858e-03	5.138318039043966223e+01	3.671894131432312802e-01	0.000000000000000000e+00	3.697915382723626010e+01	1.000000000000000000e+00
1.187000000000000000e+03	1.168381537388090052e+01	2.497024557742507156e+01	-2.530362586186065375e-03	5.129807910014030625e+01	4.486682371469661312e-01	0.000000000000000000e+00	1.316702707854987153e+01	1.000000000000000000e+00
1.193000000000000000e+03	8.982768600482737043e+01	1.365830452254249572e+01	-1.677144038116251245e-03	3.552552759596930088e+01	4.671131378757075181e-01	0.000000000000000000e+00	6.999990852187319490e+01	1.000000000000000000e+00
1.197000000000000000e+03	1.982887863085204216e+01	1.405093576393090693e+01	-2.568535053347688508e-03	5.200373324433351740e+01	3.549012690940418491e-01	0.000000000000000000e+00	6.999990852187319490e+01	1.000000000000000000e+00
1.203000000000000000e+03	1.237489912988284679e+01	1.662245171264623167e+01	-2.939559984376490052e-03	5.886247986584323399e+01	3.578558221209819923e-01	0.000000000000000000e+00	2.912290313778795792e+01	1.000000000000000000e+00
1.203000000000000000e+03	3.951166067148767524e+01	6.051753523450926764e+00	-2.042836671532313828e-03	4.228570165488910249e+01	4.318954303069129086e-01	0.000000000000000000e+00	2.912290313778795792e+01	1.000000000000000000e+00
1.203000000000000000e+03	7.310787176744857163e+01	2.023191123726052965e+01	-3.180917041185629245e-03	6.332419324283112871e+01	2.394478570724020150e-01	0.000000000000000000e+00	3.646617984918189848e+01	1.000000000000000000e+00
1.211000000000000000e+03	2.141878110907462229e+01	6.390009471661685758e+00	-2.483468836508503485e-03	5.043120380343434306e+01	4.913537463028541108e-01	0.000000000000000000e+00	6.442249875499871159e+00	1.000000000000000000e+00
1.211000000000000000e+03	2.784884590715498121e+01	5.993966354228870586e+00	-2.917382188781980547e-03	5.845250234712342774e+01	4.366637226840837105e-01	0.000000000000000000e+00	6.442249875499871159e+00	1.000000000000000000e+00
1.221000000000000000e+03	2.545540071033808616e+01	1.015921849547871680e+01	2.774155667882881315e-03	-5.580482470022419506e+01	3.937011427821393017e-01	0.000000000000000000e+00	2.028985970154035456e+01	1.000000000000000000e+00
1.221000000000000000e+03	6.202027005121728820e+01	2.430548388259274972e+01	-2.649439596054962726e-03	5.349933020440742126e+01	3.152957355454871768e-01	0.000000000000000000e+00	1.893486499293483050e+01	1.000000000000000000e+00
1.226000000000000000e+03	4.458878889864021744e+01	1.691139319285819553e+01	3.589719014762424686e-03	-7.088128421071192520e+01	2.520451403222510045e-01	0.000000000000000000e+00	1.893486499293483050e+01	1.000000000000000000e+00
1.234000000000000000e+03	6.742409171743307184e+01	1.663040819439890683e+01	-2.349276534078866170e-03	4.795053222600216003e+01	3.748359440316783031e-01	0.000000000000000000e+00	inf	1.000000000000000000e+00
1.241000000000000000e+03	5.555051252853790800e+01	1.374594629236637822e+01	-1.863523717531116296e-03	3.897093217554871813e+01	4.787022870130588359e-01	0.000000000000000000e+00	3.896917223692709342e+01	1.000000000000000000e+00
1.243000000000000000e+03	9.433078578386171387e+01	1.757828122993468867e+01	-3.128656760440911688e-03	6.235811254576563556e+01	3.128171146039405714e-01	0.000000000000000000e+00	3.850629480875220167e+01	1.000000000000000000e+00
1.247000000000000000e+03	5.584147348803693944e+01	1.872177538952132281e+01	-3.003182297446427371e-03	6.003859847224273949e+01	3.352004674952752117e-01	0.000000000000000000e+00	1.846942554217513788e+01	1.000000000000000000e+00
1.249000000000000000e+03	7.170351470936066107e+01	9.260521342040174630e+00	-1.970614908469333487e-03	4.095061408534451175e+01	4.366490099489306331e-01	0.000000000000000000e+00	1.846942554217513788e+01	1.000000000000000000e+00
1.255000000000000000e+03	1.071890887962251924e+02	6.284068866738962811e+00	-2.480451200734458406e-03	5.037541995324188804e+01	3.900289701955522714e-01	0.000000000000000000e+00	1.006899891538108989e+02	1.000000000000000000e+00
1.258000000000000000e+03	7.235257333233406918e+00	1.843748368161252316e+01	-2.246028669868627755e-03	4.604189784430047183e+01	4.327438189937112822e-01	0.000000000000000000e+00	8.052679443336711529e+01	1.000000000000000000e+00
1.262000000000000000e+03	8.769411034145919359e+01	1.513028028380323775e+01	-2.819986214627833755e-03	5.665204568555599707e+01	3.100782053446742292e-01	0.000000000000000000e+00	8.052679443336711529e+01	1.000000000000000000e+00
1.269000000000000000e+03	5.826296620910718360e+01	1.647378333479830204e+01	-2.779067595316527927e-03	5.589562632263055519e+01	3.247045091086303570e-01	0.000000000000000000e+00	3.524268479995764380e+01	1.000000000000000000e+00
1.269000000000000000e+03	2.325615216756254000e+01	2.054438557155373601e+01	-2.119700389261805484e-03	4.370660014500405310e+01	3.566558733690189387e-01	0.000000000000000000e+00	3.524268479995764380e+01	1.000000000000000000e+00
1.275000000000000000e+03	4.545191820304602004e+01	2.511830518671802182e+01	-3.442914471564985888e-03	6.816746343892246784e+01	2.853524225182259011e-01	0.000000000000000000e+00	2.414822776234026946e+01	1.000000000000000000e+00
1.285000000000000000e+03	7.277499250048080626e+01	6.399006966792967432e+00	-3.336833536736184130e-03	6.620645706841752087e+01	3.509836893413098569e-01	0.000000000000000000e+00	6.152948737423501768e+01	1.000000000000000000e+00
1.292000000000000000e+03	1.024465699382389516e+01	2.287741293950580612e+01	-2.142750407322904262e-03	4.413270152062839458e+01	4.535746209189348566e-01	0.000000000000000000e+00	4.614428424267224216e+00	1.000000000000000000e+00
1.297000000000000000e+03	1.100477645361935402e+02	9.258048150367393703e+00	1.891796363894782855e-03	-3.949357877288177576e+01	3.967292000715055833e-01	0.000000000000000000e+00	3.592406206379858702e+01	1.000000000000000000e+00
1.316000000000000000e+03	1.175599898699867651e+01	2.003941412052340354e+01	-2.382468776942279608e-03	4.856412221567887855e+01	4.691934942979698597e-01	0.000000000000000000e+00	inf	1.000000000000000000e+00
1.322000000000000000e+03	5.266305036689730912e+01	1.977047947696111052e+01	-3.068873110194174705e-03	6.125295525077109460e+01	3.408151840174633573e-01	0.000000000000000000e+00	1.769389283762639309e+01	1.000000000000000000e+00
1.324000000000000000e+03	3.983843010776489990e+01	7.580198144749898503e+00	-2.704910635763745075e-03	5.452476481641387807e+01	3.761519971272843099e-01	0.000000000000000000e+00	1.769389283762639309e+01	1.000000000000000000e+00
1.336000000000000000e+03	7.593605611336927552e+01	1.791125381754629231e+01	-1.849769766728402362e-03	3.871667739180966095e+01	4.498257533556803134e-01	0.000000000000000000e+00	1.329931440860398162e+01	1.000000000000000000e+00
1.338000000000000000e+03	2.222831935094698963e+01	1.917679689465854409e+01	-2.358165413495452462e-03	4.811485156567150767e+01	4.127429488876348529e-01	0.000000000000000000e+00	6.538490984749168788e+00	1.000000000000000000e+00
1.339000000000000000e+03	8.866256710022591392e+01	2.177230054613152532e+01	-2.884420226756244810e-03	5.784316931644146109e+01	3.846590009374930563e-01	0.000000000000000000e+00	1.329931440860398162e+01	1.000000000000000000e+00
1.342000000000000000e+03	1.649545750068674010e+01	2.232102324838640328e+01	-2.827772880438002116e-03	5.679598956466467996e+01	3.615768552571351213e-01	0.000000000000000000e+00	6.538490984749168788e+00	1.000000000000000000e+00
1.346000000000000000e+03	5.733470232418322610e+01	1.737706000221959357e+01	-3.692886401579944470e-03	7.278843089172490011e+01	2.613281182011933934e-01	0.000000000000000000e+00	4.113741229505001940e+01	1.000000000000000000e+00
1.354000000000000000e+03	1.783042427106400041e+01	1.973121767481578104e+01	-1.843640408519366895e-03	3.860337041054650342e+01	4.704901382713241320e-01	0.000000000000000000e+00	inf	1.000000000000000000e+00
1.362000000000000000e+03	5.930198020683294402e+01	1.111735318013127660e+01	-2.861819289714363865e-03	5.742536962802397227e+01	3.091789090542936824e-01	0.000000000000000000e+00	3.823187744665046495e+01	1.000000000000000000e+00
1.363000000000000000e+03	1.187887581999537758e+02	1.161644551818763205e+01	-3.659255659029672127e-03	7.216673482077371204e+01	2.476159531805005587e-01	0.000000000000000000e+00	5.948887164138139383e+01	1.000000000000000000e+00
1.367000000000000000e+03	2.109924602069529698e+01	9.624854001233575929e+00	-3.297831051120561543e-03	6.548545924839268650e+01	3.422869831834824961e-01	0.000000000000000000e+00	3.823187744665046495e+01	1.000000000000000000e+00
1.387000000000000000e+03	7.162716386662489754e+01	2.123486472814798987e+01	-1.746927572543915388e-03	3.681554220405933364e+01	4.496878289378090088e-01	0.000000000000000000e+00	2.955649158004658972e+01	1.000000000000000000e+00
1.392000000000000000e+03	3.458148343768156252e+01	1.108024053254530550e+01	-3.285590673543300252e-03	6.525918429667649434e+01	2.388557169261951163e-01	0.000000000000000000e+00	2.926964250536986967e+01	1.000000000000000000e+00
1.393000000000000000e+03	8.855664693353174854e+00	2.504069261426948145e+01	-3.209700282565798243e-03	6.385627867176691552e+01	2.906502858530396471e-01	0.000000000000000000e+00	2.926964250536986967e+01	1.000000000000000000e+00
1.399000000000000000e+03	2.171041562889401533e+01	1.932553505075023992e+01	-2.800155548122933678e-03	5.628545706706175622e+01	3.145434137703544408e-01	0.000000000000000000e+00	1.860159225089012480e+01	1.000000000000000000e+00
1.405000000000000000e+03	3.949917197688441206e+01	1.426599882431209743e+01	1.716115807232632129e-03	-3.624595759246590632e+01	4.384458925436236498e-01	0.000000000000000000e+00	3.246015157114536720e+01	1.000000000000000000e+00
1.408000000000000000e+03	7.593362814286872720e+01	1.184286602410376510e+01	-3.280944969851075366e-03	6.517330407182144825e+01	3.339347164866375284e-01	0.000000000000000000e+00	1.557897065693785343e+01	1.000000000000000000e+00
1.409000000000000000e+03	9.029194141950577546e+01	1.788796044683025599e+01	-1.959417966746909278e-03	4.074362803188181914e+01	4.139327849649482305e-01	0.000000000000000000e+00	1.557897065693785343e+01	1.000000000000000000e+00
1.410000000000000000e+03	7.131936520437528237e+00	1.181171503292639535e+01	-3.027383607116802822e-03	6.048598256170952681e+01	3.545237157166699626e-01	0.000000000000000000e+00	3.246015157114536720e+01	1.000000000000000000e+00
1.418000000000000000e+03	1.070574828501071529e+01	1.250730130899283488e+01	-2.329449329491016431e-03	4.758400760431753440e+01	4.147849447936651224e-01	0.000000000000000000e+00	1.015020352443360707e+01	1.000000000000000000e+00
1.420000000000000000e+03	5.643065423805697378e+01	1.552136797722244133e+01	-2.570830784828535571e-03	5.204617201116919034e+01	3.587081332960598834e-01	0.000000000000000000e+00	9.219064050631033069e+00	1.000000000000000000e+00
1.422000000000000000e+03	1.200757230832508959e+01	2.257367532349011086e+01	-2.111878649106204309e-03	4.356200788346033193e+01	4.934244959578811818e-01	0.000000000000000000e+00	1.015020352443360707e+01	1.000000000000000000e+00
1.424000000000000000e+03	9.859990842035520586e+01	1.379909282304703488e+01	2.238426216047690979e-03	-4.590135929796897329e+01	3.536685969059231160e-01	0.000000000000000000e+00	3.327910671293243183e+01	1.000000000000000000e+00
1.424000000000000000e+03	6.549523716603090406e+01	1.720198640849143246e+01	1.949450587199858757e-03	-4.055937159767381672e+01	4.728438356240429741e-01	0.000000000000000000e+00	9.219064050631033069e+00	1.000000000000000000e+00
1.428000000000000000e+03	1.582330676285690352e+01	1.585406804622373045e+01	2.031493381759761491e-03	-4.207601021936058316e+01	4.674763765870565413e-01	0.000000000000000000e+00	6.917800163733441643e+00	1.000000000000000000e+00
1.431000000000000000e+03	2.195493912076930343e+01	1.905704224729873530e+01	-2.979837956177366822e-03	5.960705625386251683e+01	3.254868692632630900e-01	0.000000000000000000e+00	6.917800163733441643e+00	1.000000000000000000e+00
1.433000000000000000e+03	5.040148109630312945e+01	2.467041131144882016e+01	-2.485612736371801967e-03	5.047083581927619633e+01	3.691436526639617632e-01	0.000000000000000000e+00	2.899509721687728714e+01	1.000000000000000000e+00
1.436000000000000000e+03	2.278928114913972536e+01	7.962899975494522664e+00	-3.397091166821299048e-03	6.732037632883073286e+01	2.770321792618196666e-01	0.000000000000000000e+00	1.112547164696123758e+01	1.000000000000000000e+00
1.444000000000000000e+03	2.583867495549331750e+01	2.071576813391488514e+01	-2.458413973335842051e-03	4.996804097051803240e+01	3.040808961461504145e-01	0.000000000000000000e+00	7.694196701839582886e+01	1.000000000000000000e+00
1.447000000000000000e+03	1.024538455552296483e+02	1.363184812919926259e+01	-1.725384737751355394e-03	3.641730253606315415e+01	4.272109849951036820e-01	0.000000000000000000e+00	7.694196701839582886e+01	1.000000000000000000e+00
1.453000000000000000e+03	1.145015934709590866e+01	1.137086465311814187e+01	3.496628247085283112e-03	-6.916041336106603410e+01	2.742516294579394609e-01	0.000000000000000000e+00	inf	1.000000000000000000e+00
1.469000000000000000e+03	4.898806447382408891e+01	6.582987819429267695e+00	2.598595854927104355e-03	-5.255943558137320082e+01	3.177364939114872833e-01	0.000000000000000000e+00	2.170339684831792937e+01	1.000000000000000000e+00
1.469000000000000000e+03	6.205670955157351898e+01	2.391065213368097631e+01	-2.693756569717070670e-03	5.431857136035260680e+01	2.943878385751189652e-01	0.000000000000000000e+00	2.170339684831792937e+01	1.000000000000000000e+00
1.478000000000000000e+03	6.224992221463829800e+00	6.591188558343900716e+00	-2.791347168505317351e-03	5.612262584228184892e+01	4.061665684312195657e-01	0.000000000000000000e+00	3.070814902777219046e+01	1.000000000000000000e+00
1.478000000000000000e+03	3.360011993775543715e+01	2.050495150114945631e+01	-2.573643798865766098e-03	5.209817323510477394e+01	3.143118806711909796e-01	0.000000000000000000e+00	3.070814902777219046e+01	1.000000000000000000e+00
1.485000000000000000e+03	7.715772481219228496e+01	1.716078254617439569e+01	2.340595817856827836e-03	-4.779006097978402323e+01	3.825147406711971731e-01	0.000000000000000000e+00	1.954791626509607028e+01	1.000000000000000000e+00
1.488000000000000000e+03	5.815773485287988365e+01	1.256497882394740628e+01	-3.126149773890770853e-03	6.231176852925097620e+01	2.474361366497929149e-01	0.000000000000000000e+00	1.954791626509607028e+01	1.000000000000000000e+00
1.490000000000000000e+03	3.462012382114512121e+01	2.301921562316137582e+01	2.602438231397553783e-03	-5.263046554305849156e+01	3.671923098951055398e-01	0.000000000000000000e+00	2.575480926225782596e+01	1.000000000000000000e+00
1.502000000000000000e+03	2.153990857528913949e+01	1.828919934966750560e+01	-2.597045677586819635e-03	5.253077908768169380e+01	2.907760845662707982e-01	0.000000000000000000e+00	2.823240398468043821e+01	1.000000000000000000e+00
1.503000000000000000e+03	4.958743460396608782e+01	2.151486492825572938e+01	-3.998024752703143933e-03	7.842920179371270706e+01	2.485387149848174992e-01	0.000000000000000000e+00	1.717630613081151836e+01	1.000000000000000000e+00
1.506000000000000000e+03	5.731003234056516504e+01	6.172538621661017189e+00	-2.469472866445795219e-03	5.017247506486636865e+01	3.462847149409558067e-01	0.000000000000000000e+00	1.717630613081151836e+01	1.000000000000000000e+00
1.517000000000000000e+03	7.859179227843472404e+01	1.082059608528494365e+01	-1.970435511883195535e-03	4.094729776984605252e+01	3.685657300768047095e-01	0.000000000000000000e+00	2.441558160310722769e+01	1.000000000000000000e+00
1.522000000000000000e+03	5.417843245868730406e+01	1.114997023352736072e+01	-2.930933891276502837e-03	5.870301837967757308e+01	2.556228622308797105e-01	0.000000000000000000e+00	2.234670565426432276e+01	1.000000000000000000e+00
1.522000000000000000e+03	3.209486761270957800e+01	1.456924168982119738e+01	-4.102551886356513647e-03	8.036148468050741656e+01	2.695887890651139651e-01	0.000000000000000000e+00	2.234670565426432276e+01	1.000000000000000000e+00
1.538000000000000000e+03	4.203384131515747413e+01	2.421211158037863598e+01	-2.611872477700092916e-03	5.280486650521110192e+01	3.409285141448447076e-01	0.000000000000000000e+00	1.740899914410005422e+01	1.000000000000000000e+00
1.541000000000000000e+03	5.363933886648977989e+01	1.123576086897690196e+01	-2.526750836823462871e-03	5.123131249858121095e+01	4.070611522049353281e-01	0.000000000000000000e+00	1.740899914410005422e+01	1.000000000000000000e+00
1.543000000000000000e+03	6.617361426759529763e+01	2.431669940578456135e+01	-2.190752189767664494e-03	4.502005985058355009e+01	3.686832618594801936e-01	0.000000000000000000e+00	1.811681574765550806e+01	1.000000000000000000e+00
1.545000000000000000e+03	8.742423762216961336e+01	1.956570377650309567e+01	-2.260699359432844294e-03	4.631309941074177772e+01	3.741145102959602120e-01	0.000000000000000000e+00	6.061835299095660545e+00	1.000000000000000000e+00
1.550000000000000000e+03	1.232648027404693991e+01	1.061576867740196128e+01	2.425259899087841425e-03	-4.935515656378228755e+01	4.348987643478633425e-01	0.000000000000000000e+00	1.577413597305064386e+01	1.000000000000000000e+00
1.554000000000000000e+03	2.798417389506955644e+01	1.252888032246558581e+01	-2.623983434834196733e-03	5.302874899767987671e+01	2.830969113337835630e-01	0.000000000000000000e+00	1.577413597305064386e+01	1.000000000000000000e+00
1.558000000000000000e+03	4.418008908991244255e+01	1.487697269055414573e+01	-2.946782699650498348e-03	5.899599858612536707e+01	2.425046612077580432e-01	0.000000000000000000e+00	1.312494685655802051e+01	1.000000000000000000e+00
1.562000000000000000e+03	1.582503968358391511e+01	1.260988754062639394e+01	-2.950663517862747547e-03	5.906773917975110777e+01	3.261035840501584904e-01	0.000000000000000000e+00	1.563858803973956313e+01	1.000000000000000000e+00
1.563000000000000000e+03	3.110008871027361721e+01	1.596224687532058084e+01	2.763358035804742464e-03	-5.560522026304826682e+01	3.897417470682372764e-01	0.000000000000000000e+00	1.312494685655802051e+01	1.000000000000000000e+00
1.565000000000000000e+03	6.488384156038910078e+01	2.012744816165855610e+01	-2.722284187915847108e-03	5.484593135311111922e+01	3.173599204424181197e-01	0.000000000000000000e+00	3.403954844579165950e+01	1.000000000000000000e+00
1.572000000000000000e+03	7.709597665382943887e+01	1.408326274313897564e+01	-2.257895660797407458e-03	4.626127039081524117e+01	3.666854346701921008e-01	0.000000000000000000e+00	2.956937700101020994e+01	1.000000000000000000e+00
1.573000000000000000e+03	4.752707838747317481e+01	1.391500240394681853e+01	-2.425854843863333235e-03	4.936615468042521826e+01	3.073968326079146163e-01	0.000000000000000000e+00	2.956937700101020994e+01	1.000000000000000000e+00
1.581000000000000000e+03	8.005321547041994279e+01	1.229938125477775301e+01	-3.148926488724672953e-03	6.273281763633642072e+01	2.837840446623685065e-01	0.000000000000000000e+00	1.377616906584541923e+01	1.000000000000000000e+00
1.581000000000000000e+03	2.436376697129261260e+01	2.241709916360345645e+01	-2.121360163533348407e-03	4.373728264158412316e+01	3.544493215102431094e-01	0.000000000000000000e+00	1.573787161339577523e+01	1.000000000000000000e+00
1.585000000000000000e+03	3.304271153530768146e+01	9.288636794594593127e+00	2.230943687810885059e-03	-4.576303768943922279e+01	3.984721078101318703e-01	0.000000000000000000e+00	1.573787161339577523e+01	1.000000000000000000e+00
1.586000000000000000e+03	9.378625517338959128e+01	1.121013626515624040e+01	-2.614739393423731132e-03	5.285786415277924277e+01	3.408781309052961728e-01	0.000000000000000000e+00	1.377616906584541923e+01	1.000000000000000000e+00
1.587000000000000000e+03	6.795201362326272942e+01	1.762717179784306865e+01	-1.952291149779067283e-03	4.061188208245258835e+01	3.710416200637258743e-01	0.000000000000000000e+00	2.661928589384145027e+01	1.000000000000000000e+00
1.593000000000000000e+03	2.915046329438473194e+01	9.526807599098020773e+00	-3.231411786792343522e-03	6.425763635371242799e+01	2.940080886162079743e-01	0.000000000000000000e+00	inf	1.000000000000000000e+00
1.606000000000000000e+03	8.235217408631646663e+01	2.249188867974354977e+01	-3.272918421548168862e-03	6.502492573804670428e+01	2.936304932394987466e-01	0.000000000000000000e+00	inf	1.000000000000000000e+00
1.612000000000000000e+03	8.962609139988586548e+00	1.141103188861652384e+01	-3.772689451784258519e-03	7.426366572151729883e+01	2.304017277566675626e-01	0.000000000000000000e+00	2.304396240647277949e+01	1.000000000000000000e+00
1.613000000000000000e+03	4.866912292303909027e+01	8.521701897592611985e+00	-3.030593290646550492e-03	6.054531659623041406e+01	3.881534852530027502e-01	0.000000000000000000e+00	5.767688294849866004e+00	1.000000000000000000e+00
1.616000000000000000e+03	8.214715960300286213e+01	2.220308215901356874e+01	3.120531178327674415e-03	-6.220790347837915846e+01	2.603256935712282560e-01	0.000000000000000000e+00	1.461864719461044437e+01	1.000000000000000000e+00
1.617000000000000000e+03	5.383567313207272065e+01	2.287685785926910498e+01	-2.348062135257806410e-03	4.792808291568758250e+01	3.541592412915436361e-01	0.000000000000000000e+00	1.065603365468264663e+01	1.000000000000000000e+00
1.617000000000000000e+03	5.307126648033040084e+01	1.224827678179214452e+01	-1.930566313297151339e-03	4.021027794116207588e+01	4.170065728262164484e-01	0.000000000000000000e+00	5.767688294849866004e+00	1.000000000000000000e+00
1.617000000000000000e+03	3.191643929979666794e+01	1.344717637897460172e+01	-2.266787689012535103e-03	4.642564793900253761e+01	3.625758333127778732e-01	0.000000000000000000e+00	1.746174983921141788e+01	1.000000000000000000e+00
1.618000000000000000e+03	1.084205113803211731e+02	1.639839071800239978e+01	-1.967472697055636360e-03	4.089252733667776596e+01	4.069185714308323210e-01	0.000000000000000000e+00	2.500018124172111200e+01	1.000000000000000000e+00
1.627000000000000000e+03	1.612760213860307346e+01	1.470519726871297550e+01	-1.901616629465957510e-03	3.967511566616239804e+01	4.829768824983335929e-01	0.000000000000000000e+00	1.888648865804615085e+01	1.000000000000000000e+00
1.633000000000000000e+03	1.326082618658480428e+01	2.247713539999586629e+01	-1.959658830269307705e-03	4.074808062180863288e+01	4.638225560887226928e-01	0.000000000000000000e+00	1.073327823117050528e+01	1.000000000000000000e+00
1.634000000000000000e+03	1.063629864759746653e+02	1.759835434988227476e+01	-2.512723503513937702e-03	5.097200398074463834e+01	3.883943403123842897e-01	0.000000000000000000e+00	5.121679957841567443e+01	1.000000000000000000e+00
1.638000000000000000e+03	5.646882917233729415e+01	6.034028774411388518e+00	-2.336293653607139035e-03	4.771053140631057943e+01	4.648551556177156208e-01	0.000000000000000000e+00	4.177655209194269048e+01	1.000000000000000000e+00
1.638000000000000000e+03	1.510669146819633113e+01	1.190377061153520089e+01	-2.317824006222518173e-03	4.736910251297858565e+01	4.089241544295182385e-01	0.000000000000000000e+00	1.073327823117050528e+01	1.000000000000000000e+00
1.657000000000000000e+03	1.056420100630280672e+02	2.366861940862841962e+01	-2.506704899607604346e-03	5.086074439747537923e+01	3.440226356940232488e-01	0.000000000000000000e+00	5.571046035337457170e+01	1.000000000000000000e+00
1.658000000000000000e+03	4.304671584593189237e+01	2.198225254468952272e+01	-2.465509331120287716e-03	5.009920536720029105e+01	3.438234037330349935e-01	0.000000000000000000e+00	1.124524780735600160e+01	1.000000000000000000e+00
1.659000000000000000e+03	5.080504541803814078e+01	1.384198716207289337e+01	-2.471357047987767386e-03	5.020730594199766728e+01	3.844336419653522352e-01	0.000000000000000000e+00	1.124524780735600160e+01	1.000000000000000000e+00
1.661000000000000000e+03	2.924842716748150195e+01	1.638335987182797737e+01	-2.203375096151174301e-03	4.525340620893058485e+01	4.297703126115454131e-01	0.000000000000000000e+00	1.489094925167885108e+01	1.000000000000000000e+00
1.673000000000000000e+03	1.037596887282137317e+02	1.524530597414047683e+01	-2.514498572273256554e-03	5.100481780493204553e+01	3.630959038678187589e-01	0.000000000000000000e+00	inf	1.000000000000000000e+00
1.680000000000000000e+03	2.313696342639519798e+01	1.599611713785948730e+01	-2.508291024106517296e-03	5.089006540837900872e+01	3.196512970533095244e-01	0.000000000000000000e+00	1.837726565881052210e+01	1.000000000000000000e+00
1.684000000000000000e+03	3.941488942985668587e+01	7.466579159731433712e+00	-2.304752333455125247e-03	4.712746028375632079e+01	4.046685168930668208e-01	0.000000000000000000e+00	1.558245236314635918e+01	1.000000000000000000e+00
1.698000000000000000e+03	3.117604608665764587e+01	1.165010932662278798e+01	-2.993700060513441660e-03	5.986331035791539534e+01	2.861068504978327987e-01	0.000000000000000000e+00	inf	1.000000000000000000e+00
1.707000000000000000e+03	1.104087305385829509e+01	1.639582891975193846e+01	2.197962726488961356e-03	-4.515335343880505548e+01	4.112278278109858798e-01	0.000000000000000000e+00	5.322527369115521623e+01	1.000000000000000000e+00
1.710000000000000000e+03	6.418074598475456582e+01	1.338191711172286524e+01	-1.856258347824507431e-03	3.883662494775395402e+01	4.122068121551311082e-01	0.000000000000000000e+00	5.322527369115521623e+01	1.000000000000000000e+00
1.727000000000000000e+03	6.462274110673988048e+01	1.990559537782247546e+01	-2.734375035082024785e-03	5.506944209381057220e+01	3.723033013090233379e-01	0.000000000000000000e+00	inf	1.000000000000000000e+00
1.752000000000000000e+03	7.620761554635726043e+01	2.426408059475334866e+01	-2.356632876247215843e-03	4.808652116575866842e+01	4.010717737648467063e-01	0.000000000000000000e+00	inf	1.000000000000000000e+00
1.766000000000000000e+03	4.749970229989290971e+01	1.841908157151016923e+01	-2.429060562825659589e-03	4.942541542616917383e+01	3.509915392035777293e-01	0.000000000000000000e+00	1.146245173346782842e+01	1.000000000000000000e+00
1.766000000000000000e+03	5.895923750628929838e+01	1.867764026009226441e+01	-2.900164250770356084e-03	5.813421248493239801e+01	3.168036942049237137e-01	0.000000000000000000e+00	1.146245173346782842e+01	1.000000000000000000e+00
1.773000000000000000e+03	1.061750265392292789e+02	9.768304607485942981e+00	-1.982502138032859150e-03	4.117036076215640605e+01	3.798647016963038192e-01	0.000000000000000000e+00	6.059889019109012054e+01	1.000000000000000000e+00
1.774000000000000000e+03	4.571408865803423538e+01	5.681682173485854470e+00	-2.790661202213279811e-03	5.610994510685273440e+01	3.015815125647777206e-01	0.000000000000000000e+00	6.059889019109012054e+01	1.000000000000000000e+00
1.786000000000000000e+03	4.074714815066797513e+01	6.260770387028886219e+00	-2.246378073888082114e-03	4.604835690793085945e+01	3.870433280397742593e-01	0.000000000000000000e+00	7.282591145115281606e+00	1.000000000000000000e+00
1.792000000000000000e+03	4.818531687067177671e+01	1.349435335306215578e+01	-3.005333497751401517e-03	6.007836544365088827e+01	2.677668763857387058e-01	0.000000000000000000e+00	inf	1.000000000000000000e+00
1.820000000000000000e+03	7.588568952647557353e+01	1.628026516966777493e+01	-2.680987777599265053e-03	5.408252816628498039e+01	2.697102786801440777e-01	0.000000000000000000e+00	1.346174598773055031e+01	1.000000000000000000e+00
1.822000000000000000e+03	4.860457930504350088e+01	1.854540394453106700e+01	-2.437995757178183526e-03	4.959059094121602840e+01	3.129884298267922027e-01	0.000000000000000000e+00	1.408916802716731986e+01	1.000000000000000000e+00
1.823000000000000000e+03	6.243120470602485739e+01	1.583817552441373167e+01	-1.870625141351327670e-03	3.910220870863700782e+01	4.558139613130431922e-01	0.000000000000000000e+00	1.346174598773055031e+01	1.000000000000000000e+00
1.824000000000000000e+03	1.258001225341980778e+01	2.172459798534444886e+01	-5.473717153566109821e-03	1.057087709610491686e+02	1.664058673358888019e-01	0.000000000000000000e+00	1.874237854156480765e+01	1.000000000000000000e+00
1.828000000000000000e+03	2.858150683859665619e+01	1.196606713096555019e+01	2.257315769698546842e-03	-4.625055055561676909e+01	3.700183392029680052e-01	0.000000000000000000e+00	1.874237854156480765e+01	1.000000000000000000e+00
1.844000000000000000e+03	2.513137689500983640e+01	9.888622370645114401e+00	-2.733590862314960474e-03	5.505494591884500011e+01	3.614969031293372437e-01	0.000000000000000000e+00	8.921053373227470829e+00	1.000000000000000000e+00
1.844000000000000000e+03	7.403026979629281357e+01	1.473651447002013271e+01	-3.017658986254207094e-03	6.030621375129065598e+01	2.655412517045500076e-01	0.000000000000000000e+00	8.690854204723756027e+00	1.000000000000000000e+00
1.844000000000000000e+03	6.615617033534519464e+01	1.105826699508468458e+01	-2.140983832891799749e-03	4.410004472212866489e+01	4.525046058904323987e-01	0.000000000000000000e+00	8.690854204723756027e+00	1.000000000000000000e+00
1.847000000000000000e+03	3.399174864594563417e+01	1.092737437338308126e+01	-2.158561717980303496e-03	4.442498854633411298e+01	3.918880346793749414e-01	0.000000000000000000e+00	8.921053373227470829e+00	1.000000000000000000e+00
1.851000000000000000e+03	1.388373349962143521e+01	1.522579188879362100e+01	1.849854250976612057e-03	-3.871823916301024582e+01	4.586200141640401906e-01	0.000000000000000000e+00	1.704679015692089550e+01	1.000000000000000000e+00
1.853000000000000000e+03	5.741045381974306139e+01	1.996465076651324466e+01	-1.936168640829469397e-03	4.031384226210496280e+01	4.339001677896903164e-01	0.000000000000000000e+00	2.774415722495771064e+01	1.000000000000000000e+00
1.854000000000000000e+03	2.971192635562556461e+01	2.155519672394478903e+01	-2.336664855387646580e-03	4.771739342216190494e+01	3.263794594885532918e-01	0.000000000000000000e+00	1.704679015692089550e+01	1.000000000000000000e+00
1.865000000000000000e+03	3.132318687678500524e+01	2.239795229605838145e+01	-2.293608874881689595e-03	4.692146291686629667e+01	3.728870674241072658e-01	0.000000000000000000e+00	6.117579580915146664e+01	1.000000000000000000e+00
1.880000000000000000e+03	1.325388622153542251e+01	1.784136486506959685e+01	-2.322086641509097261e-03	4.744790135619778226e+01	4.550587966756236558e-01	0.000000000000000000e+00	7.399680248585727327e+01	1.000000000000000000e+00
1.890000000000000000e+03	8.869167809923217760e+01	1.705379455230700003e+01	-2.890904586052254165e-03	5.796303882841964139e+01	3.149878939743032680e-01	0.000000000000000000e+00	6.016479025467069697e+00	1.000000000000000000e+00
1.904000000000000000e+03	1.607911660764967721e+01	1.355115690953243757e+01	-3.717021689291186235e-03	7.323459450285913874e+01	2.386577139407617398e-01	0.000000000000000000e+00	inf	1.000000000000000000e+00
1.910000000000000000e+03	4.641789015911234628e+01	8.581445243525060107e+00	-3.885490069187647055e-03	7.634889177728238963e+01	3.329866692909262404e-01	0.000000000000000000e+00	2.410902753060850046e+01	1.000000000000000000e+00
1.911000000000000000e+03	6.665541172961086147e+01	2.168441930116731342e+01	-2.108216701763230855e-03	4.349431332477630718e+01	4.493539604901544138e-01	0.000000000000000000e+00	2.410902753060850046e+01	1.000000000000000000e+00
1.919000000000000000e+03	1.190855796937645827e+01	1.032048540978262352e+01	-2.063518054254993590e-03	4.266801656694636335e+01	4.152445066029870624e-01	0.000000000000000000e+00	1.229577791941903442e+01	1.000000000000000000e+00
1.919000000000000000e+03	6.896100442278539333e+01	9.810866520352401920e+00	-2.369567553800232609e-03	4.832563090892625723e+01	3.657316503343794878e-01	0.000000000000000000e+00	2.318993017781232169e+01	1.000000000000000000e+00
1.920000000000000000e+03	9.772042989184288331e+01	1.303815422874854946e+01	-1.957935775485182637e-03	4.071622832512731804e+01	4.513949826403295118e-01	0.000000000000000000e+00	2.893993675292047740e+01	1.000000000000000000e+00
1.922000000000000000e+03	4.642576299261423145e+01	1.528222424359694820e+01	-1.699370960596275010e-03	3.593641327161298449e+01	4.771626786643256013e-01	0.000000000000000000e+00	2.318993017781232169e+01	1.000000000000000000e+00
1.926000000000000000e+03	7.469312912137324645e+01	1.472166745768981500e+01	-1.832070598858359482e-03	3.838949154072525971e+01	4.225430548270430187e-01	0.000000000000000000e+00	2.827292365086318782e+01	1.000000000000000000e+00
1.933000000000000000e+03	8.420057456392635231e+01	2.519531750863064801e+01	-2.272861887354177702e-03	4.653793523796813503e+01	3.903697701933717124e-01	0.000000000000000000e+00	7.657830677643683259e+01	1.000000000000000000e+00
1.937000000000000000e+03	9.778342983578923509e+00	7.151800242110544659e+00	-3.213161344152633443e-03	6.392025966732891362e+01	3.416906859207010649e-01	0.000000000000000000e+00	6.207748936959051633e+01	1.000000000000000000e+00
1.939000000000000000e+03	7.179196067814034166e+01	9.967098958837105727e+00	-2.245333791510380640e-03	4.602905236090190044e+01	3.831135181611348139e-01	0.000000000000000000e+00	5.293209404575346610e+01	1.000000000000000000e+00
1.944000000000000000e+03	1.931683899190179687e+01	1.690742921632103446e+01	2.558756934502532353e-03	-5.182297547312937525e+01	4.413938510406001381e-01	0.000000000000000000e+00	6.005130165452382762e+00	1.000000000000000000e+00
1.945000000000000000e+03	2.531804874702802977e+01	1.712438492379126131e+01	-2.714948911678119730e-03	5.471033183699815083e+01	4.197776272839325307e-01	0.000000000000000000e+00	6.005130165452382762e+00	1.000000000000000000e+00
1.957000000000000000e+03	7.388775051273340466e+01	1.995825327259974813e+01	-2.652841635595072634e-03	5.356222012163554069e+01	3.013743348274665612e-01	0.000000000000000000e+00	1.337446877599751538e+01	1.000000000000000000e+00
1.959000000000000000e+03	3.856800649192749120e+01	7.023593590102638728e+00	-2.917976734657422647e-03	5.846349308972181547e+01	3.048614446755575358e-01	0.000000000000000000e+00	3.761369084252795858e+01	1.000000000000000000e+00
1.967000000000000000e+03	1.431374131986739684e+01	1.596515520358831353e+01	-3.368241483754254220e-03	6.678706266249827195e+01	2.684019075839513269e-01	0.000000000000000000e+00	7.238733843560264170e+00	1.000000000000000000e+00
1.968000000000000000e+03	2.163144607976828482e+01	2.306770272629093910e+01	-2.850088857141314276e-03	5.720852149181879298e+01	3.598768536275406271e-01	0.000000000000000000e+00	1.019779310759564872e+01	1.000000000000000000e+00
1.973000000000000000e+03	7.506182482348023655e+01	1.443125347752390120e+01	-2.425784372155718408e-03	4.936485194428515655e+01	3.240476546517712109e-01	0.000000000000000000e+00	5.412387299817923036e+01	1.000000000000000000e+00
1.985000000000000000e+03	6.029087524446425306e+01	1.418866945266860213e+01	-1.658235320488649382e-03	3.517598207409349698e+01	4.828405882720459008e-01	0.000000000000000000e+00	inf	1.000000000000000000e+00
1.991000000000000000e+03	1.982505594785214242e+01	1.609924630909785037e+01	-2.586433337437780804e-03	5.233459994699240525e+01	3.324827172641923179e-01	0.000000000000000000e+00	5.228482564524406939e+01	1.000000000000000000e+00
1.991000000000000000e+03	7.201942457504928541e+01	1.917347407584357200e+01	-2.126435702185164485e-03	4.383110877203836964e+01	3.930435871464605935e-01	0.000000000000000000e+00	5.228482564524406939e+01	1.000000000000000000e+00
2.006000000000000000e+03	7.676100894820406495e+01	1.472766275571527927e+01	-1.535460941567953373e-03	3.290638160736661177e+01	4.963352437092746205e-01	0.000000000000000000e+00	5.228273320891565845e+01	1.000000000000000000e+00
2.013000000000000000e+03	2.191123192768261774e+01	1.195710942842412194e+01	-2.425349473286702619e-03	4.935681242753276621e+01	3.985647874558917447e-01	0.000000000000000000e+00	3.429540765190702700e+01	1.000000000000000000e+00
2.018000000000000000e+03	5.478365003567232350e+01	2.173356654457790071e+01	-2.762532232785405370e-03	5.558995451351169237e+01	3.224911956862730467e-01	0.000000000000000000e+00	6.330116156531623517e+00	1.000000000000000000e+00
2.019000000000000000e+03	2.428577872705820084e+01	1.765707231872982774e+01	-5.034283936091659556e-03	9.758543249057299818e+01	1.356770234105526551e-01	0.000000000000000000e+00	2.500226281057321032e+01	1.000000000000000000e+00
2.020000000000000000e+03	4.864649074130910122e+01	2.328458116436516079e+01	-2.529064837547668511e-03	5.127408898965233419e+01	4.302166596444181312e-01	0.000000000000000000e+00	6.330116156531623517e+00	1.000000000000000000e+00
2.025000000000000000e+03	8.805802299481026552e+00	9.896759032371807763e+00	-3.360748774568652480e-03	6.664855284950483849e+01	3.346811578264005105e-01	0.000000000000000000e+00	7.184512510479057035e+00	1.000000000000000000e+00
2.028000000000000000e+03	8.939025350369870893e+00	1.708003625324682773e+01	-2.394986904742679203e-03	4.879553164285818667e+01	3.849591296822991726e-01	0.000000000000000000e+00	7.184512510479057035e+00	1.000000000000000000e+00
2.029000000000000000e+03	6.786065009822780780e+01	1.940327842702172845e+01	-2.017429718397010120e-03	4.181603010614324489e+01	4.217811125790703608e-01	0.000000000000000000e+00	5.896740894023910329e+01	1.000000000000000000e+00
2.043000000000000000e+03	5.108565968313890693e+01	2.307688171979969383e+01	-2.058076579223706154e-03	4.256742575655692917e+01	3.777404268667876597e-01	0.000000000000000000e+00	2.270692657694242200e+01	1.000000000000000000e+00
2.045000000000000000e+03	3.099443196132689593e+01	1.249637685467408765e+01	-2.280350687514230874e-03	4.667637278892866703e+01	3.693963123203021226e-01	0.000000000000000000e+00	2.270692657694242200e+01	1.000000000000000000e+00
2.051000000000000000e+03	5.658419671498914028e+01	2.313061018450099482e+01	-3.049138332176800237e-03	6.088813922162289316e+01	2.646224911101863198e-01	0.000000000000000000e+00	inf	1.000000000000000000e+00
2.057000000000000000e+03	3.025585338487942622e+01	7.974421465153226585e+00	-2.402605198363118397e-03	4.893636300285862717e+01	3.561165556453318448e-01	0.000000000000000000e+00	inf	1.000000000000000000e+00
2.071000000000000000e+03	1.293529506564516041e+01	2.373623696809211125e+01	-2.961529474198276637e-03	5.926860665541946815e+01	3.210968307381164566e-01	0.000000000000000000e+00	9.860154161786057969e+00	1.000000000000000000e+00
2.072000000000000000e+03	2.279502594897022050e+01	2.364487503623337261e+01	-2.631663062087359357e-03	5.317071416786676963e+01	3.388378478466123056e-01	0.000000000000000000e+00	9.860154161786057969e+00	1.000000000000000000e+00
2.075000000000000000e+03	4.292655219951858925e+01	1.979940520278651661e+01	-2.260505813216829706e-03	4.630952152595781968e+01	3.448898600004255410e-01	0.000000000000000000e+00	2.049551139680266232e+01	1.000000000000000000e+00
2.079000000000000000e+03	2.265948664874786544e+01	2.487055827847067135e+01	2.805482864207331332e-03	-5.638393754139069358e+01	2.962542368965621620e-01	0.000000000000000000e+00	1.363694761579911052e+01	1.000000000000000000e+00
2.083000000000000000e+03	3.429116827230200215e+01	1.775224928796442470e+01	-2.859287038739023127e-03	5.737855857472420240e+01	3.082332582285784994e-01	0.000000000000000000e+00	1.363694761579911052e+01	1.000000000000000000e+00
2.098000000000000000e+03	1.002547727531745494e+02	8.341547390260611650e+00	2.542172797727629708e-03	-5.151640202600248131e+01	3.756392819465947941e-01	0.000000000000000000e+00	inf	1.000000000000000000e+00
2.108000000000000000e+03	4.358610594941831806e+01	2.210621184552426044e+01	-2.182257429276106796e-03	4.486302617184813357e+01	4.041665592629442028e-01	0.000000000000000000e+00	inf	1.000000000000000000e+00
2.114000000000000000e+03	1.229589497134809406e+01	1.171349197449634261e+01	-1.875754832798077988e-03	3.919703590470232513e+01	4.838985867461066404e-01	0.000000000000000000e+00	inf	1.000000000000000000e+00
2.127000000000000000e+03	1.760879943669352699e+01	1.975854133981959038e+01	-2.963752348533338094e-03	5.930969858903527125e+01	2.648312569441876319e-01	0.000000000000000000e+00	2.412073901168180967e+01	1.000000000000000000e+00
2.127000000000000000e+03	4.161002747482999098e+01	1.736039557047178050e+01	-2.166647331691523917e-03	4.457445876002269358e+01	3.490426470549997662e-01	0.000000000000000000e+00	2.412073901168180967e+01	1.000000000000000000e+00
2.136000000000000000e+03	5.989285190149593774e+01	1.644721195759906962e+01	-2.973724322096013561e-03	5.949403994796534079e+01	3.380083168061931431e-01	0.000000000000000000e+00	1.844436301436001457e+01	1.000000000000000000e+00
2.136000000000000000e+03	3.250601116622674169e+01	2.473306732664878993e+01	-2.753259124977454689e-03	5.541853234877382306e+01	3.149414824167388050e-01	0.000000000000000000e+00	2.861283706058891241e+01	1.000000000000000000e+00
2.137000000000000000e+03	7.725862991498863153e+01	2.266205555913768421e+01	-2.179984113623733948e-03	4.482100178279399927e+01	4.332295688731420125e-01	0.000000000000000000e+00	8.405589969404685391e+00	1.000000000000000000e+00
2.142000000000000000e+03	7.638473565266694720e+01	1.430201659080518617e+01	-2.737948337366964691e-03	5.513549796479074416e+01	3.537993815856254054e-01	0.000000000000000000e+00	8.405589969404685391e+00	1.000000000000000000e+00
2.150000000000000000e+03	4.563215335029121178e+01	1.324518585680370286e+01	-2.883123254757169376e-03	5.781919356286559264e+01	2.715404518912611920e-01	0.000000000000000000e+00	1.840452164360155507e+01	1.000000000000000000e+00
2.154000000000000000e+03	9.047646052820761042e+01	1.729847406698205603e+01	-2.606645873092756829e-03	5.270824777774949865e+01	2.967481738836373895e-01	0.000000000000000000e+00	2.663665273404938816e+01	1.000000000000000000e+00
2.173000000000000000e+03	7.144785417704090946e+01	1.191637392701532860e+01	-2.045645044525548194e-03	4.233761708473871721e+01	3.695071208530921192e-01	0.000000000000000000e+00	1.972711997437651377e+01	1.000000000000000000e+00
2.174000000000000000e+03	2.953126344445754015e+01	1.622694819493185392e+01	-3.164119503217065633e-03	6.301367487288734281e+01	3.541170211480978436e-01	0.000000000000000000e+00	7.115526386401181291e+00	1.000000000000000000e+00
2.177000000000000000e+03	8.810482173011816087e+01	2.248541808527185637e+01	-3.080261421772870038e-03	6.146347895695032548e+01	2.969742161755604126e-01	0.000000000000000000e+00	4.844008975997986077e+00	1.000000000000000000e+00
2.179000000000000000e+03	2.745103760381826064e+01	2.303160661453735614e+01	2.305576379968578889e-03	-4.714269356262101951e+01	4.413527634586276172e-01	0.000000000000000000e+00	7.115526386401181291e+00	1.000000000000000000e+00
2.181000000000000000e+03	8.877436260282286185e+01	1.768790435633611935e+01	3.153621279887515189e-03	-6.281960528949371536e+01	2.797157614780836354e-01	0.000000000000000000e+00	4.844008975997986077e+00	1.000000000000000000e+00
2.182000000000000000e+03	2.297816406066712247e+01	1.025400848397349307e+01	2.033700235802521437e-03	-4.211680600272741515e+01	4.731090624706383307e-01	0.000000000000000000e+00	1.353785846133761872e+01	1.000000000000000000e+00
2.202000000000000000e+03	1.177755852835239807e+02	1.947844183996901890e+01	-2.611754524068381125e-03	5.280268602081412865e+01	3.657014120595405426e-01	0.000000000000000000e+00	1.007084068746068937e+02	1.000000000000000000e+00
2.204000000000000000e+03	1.706738732303458050e+01	1.968357294986585515e+01	-3.609795751025433527e-03	7.125242166132211707e+01	2.963087083638507035e-01	0.000000000000000000e+00	2.257742570708436602e+01	1.000000000000000000e+00
2.208000000000000000e+03	3.936372545277177437e+01	1.613202996640903564e+01	-2.033039178760894482e-03	4.210458573834164042e+01	3.994736886186333047e-01	0.000000000000000000e+00	2.257742570708436602e+01	1.000000000000000000e+00
2.210000000000000000e+03	1.079286896709885042e+02	1.283258401529599091e+01	-3.286788114891495312e-03	6.528132013207336115e+01	3.208046851231625141e-01	0.000000000000000000e+00	6.609722816774839771e+01	1.000000000000000000e+00
2.214000000000000000e+03	9.683860644739056056e+00	1.473880164837113682e+01	2.687603202452242251e-03	-5.420482054899466107e+01	3.704351419802393020e-01	0.000000000000000000e+00	7.961953147463155744e+00	1.000000000000000000e+00
2.215000000000000000e+03	4.212894426938270698e+01	6.568633461272729512e+00	-2.138601403785679329e-03	4.405600326772483299e+01	4.276026574217607346e-01	0.000000000000000000e+00	1.396559094075235308e+01	1.000000000000000000e+00
2.219000000000000000e+03	2.817932329005397563e+01	5.900947264398833880e+00	-2.743302138391074188e-03	5.523446803826943352e+01	3.570965014929637915e-01	0.000000000000000000e+00	1.396559094075235308e+01	1.000000000000000000e+00
2.219000000000000000e+03	6.046027273265820234e+00	7.656509202856470075e+00	-2.118697420412557313e-03	4.368805931760685723e+01	4.147409174573326585e-01	0.000000000000000000e+00	7.961953147463155744e+00	1.000000000000000000e+00
2.225000000000000000e+03	9.422290224616700982e+01	6.752283131556291451e+00	-4.338871270738693837e-03	8.473007192000673626e+01	2.311429006035379263e-01	0.000000000000000000e+00	9.754295558532906085e+00	1.000000000000000000e+00
2.229000000000000000e+03	8.455364017019938672e+01	8.037449560260789383e+00	-2.040442917024707856e-03	4.224145083973163395e+01	4.404911841320203747e-01	0.000000000000000000e+00	9.754295558532906085e+00	1.000000000000000000e+00
2.234000000000000000e+03	3.694500242107407217e+01	1.904106128559420341e+01	-2.950481550801721097e-03	5.906437534659418276e+01	2.974443173087959469e-01	0.000000000000000000e+00	4.886370697490453807e+01	1.000000000000000000e+00
2.243000000000000000e+03	3.846027693557472560e+01	1.591850666342356391e+01	-2.297017964476210424e-03	4.698448316101541167e+01	3.607864703932412986e-01	0.000000000000000000e+00	1.438341322898037689e+01	1.000000000000000000e+00
2.248000000000000000e+03	2.821998665350993818e+01	5.818059591404564301e+00	2.509795677227568290e-03	-5.091788034383883144e+01	3.664763825253832819e-01	0.000000000000000000e+00	1.438341322898037689e+01	1.000000000000000000e+00
2.255000000000000000e+03	6.279047514346311232e+01	5.979031719591247018e+00	-2.152005034906632509e-03	4.430378206095008409e+01	4.225970259463772694e-01	0.000000000000000000e+00	2.966193457354099650e+01	1.000000000000000000e+00
2.257000000000000000e+03	3.393837182145902176e+01	1.286281676427612730e+01	-2.066597224991080766e-03	4.272493794908806564e+01	3.762920925179987774e-01	0.000000000000000000e+00	1.548009265511109156e+01	1.000000000000000000e+00
2.258000000000000000e+03	1.862825462136562038e+01	1.515051865268478615e+01	-2.561309370003294391e-03	5.187015965646425286e+01	3.338802435823424730e-01	0.000000000000000000e+00	1.548009265511109156e+01	1.000000000000000000e+00
2.258000000000000000e+03	9.684404314757017573e+01	1.981023910969420498e+01	-2.661546610549457223e-03	5.372313981345559597e+01	3.185607784792556796e-01	0.000000000000000000e+00	3.675524168983769613e+01	1.000000000000000000e+00
2.267000000000000000e+03	7.138862482638967322e+01	6.077718470034664477e+00	-2.362135654203584550e-03	4.818824521867475141e+01	4.134975275257894989e-01	0.000000000000000000e+00	4.837189875548199325e+01	1.000000000000000000e+00
2.270000000000000000e+03	2.565333690961678670e+01	2.182967163084898132e+01	-3.098019378949659012e-03	6.179175158395004530e+01	2.798534905821706831e-01	0.000000000000000000e+00	2.137678306530126093e+01	1.000000000000000000e+00
2.273000000000000000e+03	4.273703630688044086e+01	8.979999684651902569e+00	-3.608882778975230129e-03	7.123554450983932895e+01	2.002260890605345178e-01	0.000000000000000000e+00	2.137678306530126093e+01	1.000000000000000000e+00
2.276000000000000000e+03	1.094336321560673220e+01	1.507673571233476473e+01	-2.332803786546280844e-03	4.764601791432823319e+01	3.739114621083068357e-01	0.000000000000000000e+00	7.985465215610607181e+00	1.000000000000000000e+00
2.278000000000000000e+03	1.192225344760963957e+01	2.300197568494229827e+01	2.499422869910868008e-03	-5.072612919401255027e+01	3.861565547619038030e-01	0.000000000000000000e+00	7.985465215610607181e+00	1.000000000000000000e+00
2.288000000000000000e+03	2.921096060961980712e+01	9.965825138366277258e+00	-2.130676280986755749e-03	4.390949988028010154e+01	4.140699557094260630e-01	0.000000000000000000e+00	1.042316430170067676e+01	1.000000000000000000e+00
2.290000000000000000e+03	1.897134383189175111e+01	1.806097020017629262e+01	-2.162485659314870509e-03	4.449752631164501793e+01	3.719640026308619341e-01	0.000000000000000000e+00	1.305301211699724817e+01	1.000000000000000000e+00
2.291000000000000000e+03	3.797287048215352456e+01	1.561129141192097336e+01	-2.075318832749095850e-03	4.288616511400808662e+01	3.903526034177435822e-01	0.000000000000000000e+00	1.042316430170067676e+01	1.000000000000000000e+00
2.294000000000000000e+03	7.231802905476489229e+01	1.217746752603397553e+01	-1.891805557551033863e-03	3.949374872630937006e+01	4.285788460544293077e-01	0.000000000000000000e+00	2.151068365085540179e+01	1.000000000000000000e+00
2.297000000000000000e+03	9.236411951287554700e+01	1.997899099728129357e+01	-2.684584049726874803e-03	5.414900865652286654e+01	3.665181960798973293e-01	0.000000000000000000e+00	2.151068365085540179e+01	1.000000000000000000e+00
2.300000000000000000e+03	5.877100213032592535e+01	2.130956093332855161e+01	-2.385421593171146732e-03	4.861870781529754026e+01	3.459643417566303780e-01	0.000000000000000000e+00	3.361945793483991451e+01	1.000000000000000000e+00
2.309000000000000000e+03	8.036207547547544294e+00	2.305398876906738082e+01	2.986590265736899404e-03	-5.973187907978532962e+01	3.313672632997946010e-01	0.000000000000000000e+00	inf	1.000000000000000000e+00
2.336000000000000000e+03	1.573818764235358891e+01	1.534075564833089622e+01	-2.783941368261968509e-03	5.598572262325072302e+01	3.628976022799549339e-01	0.000000000000000000e+00	1.433618674237417778e+01	1.000000000000000000e+00
2.338000000000000000e+03	2.634049156806660719e+01	2.499049148818866328e+01	-2.595983682082318202e-03	5.251114709675763237e+01	3.375149683873209794e-01	0.000000000000000000e+00	1.433618674237417778e+01	1.000000000000000000e+00
2.339000000000000000e+03	5.595947779850799009e+01	6.889164781636845980e+00	2.743801514308245003e-03	-5.524369947421434546e+01	3.601209815857787655e-01	0.000000000000000000e+00	3.471227987119835490e+01	1.000000000000000000e+00
2.341000000000000000e+03	1.022704535337108922e+02	8.166928487076217991e+00	-2.143060902406764348e-03	4.413844131579934071e+01	4.796890406814231511e-01	0.000000000000000000e+00	4.632859973745688364e+01	1.000000000000000000e+00
2.352000000000000000e+03	2.012605427918258627e+01	8.652509725119587713e+00	-2.404894911857370296e-03	4.897869052152261560e+01	3.473931257677347340e-01	0.000000000000000000e+00	2.571623756131067751e+01	1.000000000000000000e+00
2.359000000000000000e+03	1.048663590467029039e+01	2.021446493718707771e+01	-4.836413703908916742e-03	9.392761417977226301e+01	2.015955926287850142e-01	0.000000000000000000e+00	inf	1.000000000000000000e+00
2.375000000000000000e+03	6.019409123092759017e+01	7.577980657062192371e+00	2.603212278535130871e-03	-5.264477453619009850e+01	4.052620510700137846e-01	0.000000000000000000e+00	inf	1.000000000000000000e+00
2.384000000000000000e+03	7.797874314328581136e+01	6.837038818123417627e+00	-1.778118397829606470e-03	3.739213409764754203e+01	4.375710774572850736e-01	0.000000000000000000e+00	2.368410800251164616e+01	1.000000000000000000e+00
2.387000000000000000e+03	5.509542325873203339e+01	1.294364531730296441e+01	-2.910544161686886688e-03	5.832609495151737633e+01	3.134171560304498394e-01	0.000000000000000000e+00	9.471691238403868951e+00	1.000000000000000000e+00
2.389000000000000000e+03	3.620596770832275269e+01	1.395700668614039941e+01	-3.674412474396505750e-03	7.244692288226559640e+01	2.010605477153403209e-01	0.000000000000000000e+00	1.041455429041438130e+01	1.000000000000000000e+00
2.392000000000000000e+03	4.598148888400359624e+01	1.036505362244315442e+01	-2.615267508884890069e-03	5.286762686636548381e+01	3.177351844821552085e-01	0.000000000000000000e+00	9.471691238403868951e+00	1.000000000000000000e+00
2.403000000000000000e+03	2.417726369545332332e+01	2.115442146852914007e+01	-2.459081487036692340e-03	4.998038059235374675e+01	3.718342854414056209e-01	0.000000000000000000e+00	6.961020371307749599e+01	1.000000000000000000e+00
2.404000000000000000e+03	9.375558512723540616e+01	2.326099397185334894e+01	-1.961312463131635684e-03	4.077864958863320766e+01	4.438552347311687241e-01	0.000000000000000000e+00	6.961020371307749599e+01	1.000000000000000000e+00
2.415000000000000000e+03	2.414233454212240559e+01	1.355859146374682744e+01	-5.049676200176435661e-03	9.786997304421210231e+01	1.830776819904265107e-01	0.000000000000000000e+00	inf	1.000000000000000000e+00
2.422000000000000000e+03	3.072698568074925163e+01	6.447044170304647714e+00	-2.887138306523653278e-03	5.789341559064738618e+01	2.975722230388095912e-01	0.000000000000000000e+00	4.232395907444988126e+01	1.000000000000000000e+00
2.425000000000000000e+03	6.990392816110195895e+01	2.246218355860982285e+01	-2.138924364106670976e-03	4.406197349458894053e+01	4.607607685578501977e-01	0.000000000000000000e+00	4.232395907444988126e+01	1.000000000000000000e+00
2.439000000000000000e+03	8.688971872089014425e+01	1.975628831382082495e+01	1.772263712815717309e-03	-3.728390471007601548e+01	4.784237958034350813e-01	0.000000000000000000e+00	2.925318681402367105e+01	1.000000000000000000e+00
2.440000000000000000e+03	1.457524557440391177e+01	2.382693999355832659e+01	2.698419706126532758e-03	-5.440477384546688455e+01	2.716051850955338853e-01	0.000000000000000000e+00	3.581524867446822213e+01	1.000000000000000000e+00
2.442000000000000000e+03	4.613297413712403028e+01	6.890535251828855401e+00	2.824051942387988557e-03	-5.672720450699049621e+01	2.888735728661763202e-01	0.000000000000000000e+00	1.385582339362689552e+01	1.000000000000000000e+00
2.444000000000000000e+03	5.989736443559491619e+01	8.479686480233155521e+00	2.441190678985172540e-03	-4.964965209133580970e+01	3.555598726560968981e-01	0.000000000000000000e+00	1.385582339362689552e+01	1.000000000000000000e+00
2.446000000000000000e+03	8.711465518052033730e+00	9.143786222261859109e+00	-2.535893171604762519e-03	5.140031720028704143e+01	3.165347771160900159e-01	0.000000000000000000e+00	3.748928443252867737e+01	1.000000000000000000e+00
2.456000000000000000e+03	4.100205196192357704e+01	1.071811664785818508e+01	-2.727783088766370673e-03	5.494758373406019558e+01	3.492889285032140245e-01	0.000000000000000000e+00	2.415542407281945003e+01	1.000000000000000000e+00
2.470000000000000000e+03	2.208930542979500089e+01	7.422540580082910289e+00	-2.638215280445377602e-03	5.329183811876095689e+01	3.800820239882020113e-01	0.000000000000000000e+00	6.902803733379583662e+01	1.000000000000000000e+00
2.472000000000000000e+03	9.018048942175062166e+01	1.875658666828806176e+01	2.140245856383590165e-03	-4.408640252868251963e+01	4.595773486639649352e-01	0.000000000000000000e+00	6.902803733379583662e+01	1.000000000000000000e+00
2.481000000000000000e+03	1.788631626187116908e+01	1.369795758317205170e+01	-2.333052933675924291e-03	4.765062363456638650e+01	3.343638479666716234e-01	0.000000000000000000e+00	6.310033223549563530e+01	1.000000000000000000e+00
2.482000000000000000e+03	8.078193013139281220e+01	8.619209291913026760e+00	-2.341941373901086469e-03	4.781493485536704924e+01	3.636547266153650204e-01	0.000000000000000000e+00	4.698856338430385193e+00	1.000000000000000000e+00
2.487000000000000000e+03	8.269686637951666341e+01	1.291016140710013893e+01	-2.416664750224067123e-03	4.919626711107807182e+01	3.390713150970822154e-01	0.000000000000000000e+00	4.698856338430385193e+00	1.000000000000000000e+00
2.489000000000000000e+03	4.226136340963440574e+01	1.130076940750558734e+01	-2.202357951598667325e-03	4.523460333025677471e+01	3.256743728659229342e-01	0.000000000000000000e+00	2.679368112762746890e+01	1.000000000000000000e+00
2.491000000000000000e+03	1.552708219097019793e+01	9.517638427919791866e+00	-2.274895270337400771e-03	4.657552424479779773e+01	4.131144113248570449e-01	0.000000000000000000e+00	2.679368112762746890e+01	1.000000000000000000e+00
2.502000000000000000e+03	5.920370384020332466e+01	1.120986798759249581e+01	-2.191676472321196518e-03	4.503714608741345415e+01	4.023874156664242197e-01	0.000000000000000000e+00	inf	1.000000000000000000e+00
2.508000000000000000e+03	2.347185689796026509e+01	1.724999727855981391e+01	-2.629100059108397530e-03	5.312333463470675099e+01	3.343847458136666173e-01	0.000000000000000000e+00	1.006440931431212782e+01	1.000000000000000000e+00
2.513000000000000000e+03	1.411596040753119929e+01	1.354061246347392178e+01	-2.297309439854716435e-03	4.698987135895143297e+01	4.210232837580764054e-01	0.000000000000000000e+00	1.006440931431212782e+01	1.000000000000000000e+00
2.522000000000000000e+03	4.615916028895670564e+01	1.020139593868819183e+01	-2.226275091111996635e-03	4.567673426571266759e+01	3.785567949680923583e-01	0.000000000000000000e+00	2.436733479775560696e+01	1.000000000000000000e+00
2.523000000000000000e+03	2.482372201114352706e+01	2.197280531223116995e+01	2.898406796874219461e-03	-5.810172428814421863e+01	3.542892371317459821e-01	0.000000000000000000e+00	1.489090319893268699e+01	1.000000000000000000e+00
2.528000000000000000e+03	3.568410854566631230e+01	1.178501838862799289e+01	-2.745175652666638488e-03	5.526910172089621653e+01	2.794941661881443773e-01	0.000000000000000000e+00	1.489090319893268699e+01	1.000000000000000000e+00
2.537000000000000000e+03	3.458228941451568517e+01	1.409882863303118583e+01	-2.504413700960740445e-03	5.081838942436127837e+01	3.100654086497095507e-01	0.000000000000000000e+00	3.948293976739539346e+01	1.000000000000000000e+00
2.560000000000000000e+03	3.181184102972745364e+01	2.312816062505396886e+01	-2.645177344701864133e-03	5.342053845856158034e+01	2.799634318039865288e-01	0.000000000000000000e+00	1.384693037921318215e+01	1.000000000000000000e+00
2.562000000000000000e+03	4.315650276021758458e+01	1.518863096974506099e+01	-2.580722332275412183e-03	5.222902661731289697e+01	3.315658498456317549e-01	0.000000000000000000e+00	1.384693037921318215e+01	1.000000000000000000e+00
2.567000000000000000e+03	1.407694156004955488e+01	1.184038014942990280e+01	-3.793701483556109234e-03	7.465209299384808617e+01	2.269236429323144844e-01	0.000000000000000000e+00	2.927168705677995320e+01	1.000000000000000000e+00
2.570000000000000000e+03	1.147613122106466932e+02	1.222655848261625344e+01	-3.913179409188256332e-03	7.686075540502947945e+01	1.933535614595106589e-01	0.000000000000000000e+00	1.006851112479489245e+02	1.000000000000000000e+00
2.580000000000000000e+03	3.338644586639860279e+01	2.353596242175168740e+01	-1.861530285889616363e-03	3.893408170704128679e+01	4.558639267221837876e-01	0.000000000000000000e+00	1.531566875273084172e+01	1.000000000000000000e+00
2.585000000000000000e+03	4.337913508074890245e+01	1.192924576247275503e+01	2.286090422182907294e-03	-4.678247721069349296e+01	3.938651161308883708e-01	0.000000000000000000e+00	1.531566875273084172e+01	1.000000000000000000e+00
2.586000000000000000e+03	6.020190103617834154e+01	6.867687055604380753e+00	2.262563761831308529e-03	-4.634756465170588768e+01	4.017919011241993799e-01	0.000000000000000000e+00	1.756772127893173163e+01	1.000000000000000000e+00
2.591000000000000000e+03	2.420685806547500007e+01	1.461434107238360625e+01	-1.755176998968319742e-03	3.696804065062162437e+01	4.667175058972101720e-01	0.000000000000000000e+00	3.681920377898551777e+01	1.000000000000000000e+00
2.611000000000000000e+03	1.276362911837354908e+01	2.018735385643298841e+01	-2.792974405847969532e-03	5.615270686297057523e+01	3.791917529103964180e-01	0.000000000000000000e+00	inf	1.000000000000000000e+00
2.620000000000000000e+03	5.059586514898190046e+01	5.833873013064483359e+00	2.774167342023487783e-03	-5.580504050775017788e+01	3.568891662274306098e-01	0.000000000000000000e+00	1.914297486232279866e+01	1.000000000000000000e+00
2.622000000000000000e+03	1.165312722185506544e+02	1.088612046308299774e+01	-3.159084451487203030e-03	6.292059718146223446e+01	2.919709102256854427e-01	0.000000000000000000e+00	6.612868598215115412e+01	1.000000000000000000e+00
2.622000000000000000e+03	3.629611055090928318e+01	1.856063634921651584e+01	1.880905594055531536e-03	-3.929225259613813392e+01	4.539359146556772862e-01	0.000000000000000000e+00	1.914297486232279866e+01	1.000000000000000000e+00
2.628000000000000000e+03	3.310473287638419748e+01	2.023587556697682288e+01	-3.713557526219236297e-03	7.317055617341262064e+01	2.318122725788858141e-01	0.000000000000000000e+00	4.792004682634616586e+01	1.000000000000000000e+00
2.631000000000000000e+03	7.990913708084988798e+01	9.955864141681447066e+00	-2.844321512520496444e-03	5.710190667398584452e+01	2.753742962123716387e-01	0.000000000000000000e+00	1.936212339013352235e+01	1.000000000000000000e+00
2.633000000000000000e+03	9.920361905843024886e+01	1.157289456550850559e+01	-2.197129156552274972e-03	4.513794411045834210e+01	3.714403742324841051e-01	0.000000000000000000e+00	1.936212339013352235e+01	1.000000000000000000e+00
2.634000000000000000e+03	4.187065009920598158e+01	1.122436393625586426e+01	-3.247336403456191171e-03	6.455201794806821169e+01	2.701085376718372899e-01	0.000000000000000000e+00	1.748002503814415576e+01	1.000000000000000000e+00
2.638000000000000000e+03	2.439178938141695596e+01	1.142611462963338376e+01	2.183089749464347824e-03	-4.487841239741330668e+01	4.208291972154633021e-01	0.000000000000000000e+00	1.748002503814415576e+01	1.000000000000000000e+00
2.648000000000000000e+03	8.763410601046972204e+01	1.640337833430581327e+01	-2.189744258498528551e-03	4.500142728816319959e+01	3.844635386139116928e-01	0.000000000000000000e+00	6.783851425759525000e+01	1.000000000000000000e+00
2.650000000000000000e+03	2.024162842637124271e+01	2.416984353764885896e+01	-2.009298374278561342e-03	4.166571452264297193e+01	4.236288706499655721e-01	0.000000000000000000e+00	6.783851425759525000e+01	1.000000000000000000e+00
2.663000000000000000e+03	1.528340032409126614e+01	8.835810512935086791e+00	-2.421408217932612822e-03	4.928395459620209351e+01	4.035746502455084261e-01	0.000000000000000000e+00	6.019275761038400674e+00	1.000000000000000000e+00
2.669000000000000000e+03	6.377495756405319582e+01	7.820148354751321307e+00	-3.551814561467073281e-03	7.018058455622028191e+01	2.359251250672468325e-01	0.000000000000000000e+00	1.594751443913513533e+01	1.000000000000000000e+00
2.670000000000000000e+03	5.243064662929612751e+01	1.902861953515656168e+01	-2.233379272147779752e-03	4.580806176853751310e+01	4.130814327069701752e-01	0.000000000000000000e+00	1.594751443913513533e+01	1.000000000000000000e+00
2.671000000000000000e+03	1.856078313902838062e+01	1.616134910554031734e+01	-2.655313489610386813e-03	5.360791468002921079e+01	4.459721911061010902e-01	0.000000000000000000e+00	1.094135291717959824e+01	1.000000000000000000e+00
2.675000000000000000e+03	2.441760176287853668e+01	6.919548454931343073e+00	1.862697949047490949e-03	-3.895566706443742078e+01	4.919865661604914120e-01	0.000000000000000000e+00	1.094135291717959824e+01	1.000000000000000000e+00
2.676000000000000000e+03	9.744902240665311410e+01	1.425093970407756672e+01	2.098485364467556156e-03	-4.331442035474217533e+01	4.308095472465551801e-01	0.000000000000000000e+00	1.902548966312253498e+01	1.000000000000000000e+00
2.678000000000000000e+03	1.140062619622100044e+02	2.362254976966847053e+01	-1.965834289034178173e-03	4.086223981543042072e+01	4.964250628858426495e-01	0.000000000000000000e+00	1.866665906363106942e+01	1.000000000000000000e+00
2.680000000000000000e+03	7.148148023770593440e+00	8.175860061784756994e+00	-2.515114342182816955e-03	5.101620089386656787e+01	4.333200593533840239e-01	0.000000000000000000e+00	1.731509027700127135e+01	1.000000000000000000e+00
2.682000000000000000e+03	9.779254374190625754e+01	1.437271182133498471e+01	-2.217407838129280620e-03	4.551281471111930443e+01	3.712220241730653791e-01	0.000000000000000000e+00	1.866665906363106942e+01	1.000000000000000000e+00
2.685000000000000000e+03	2.721772888538498947e+01	6.140359246097263579e+00	-3.109474498310287223e-03	6.200351029513918633e+01	3.504737831173347917e-01	0.000000000000000000e+00	2.017253924352468175e+01	1.000000000000000000e+00
2.695000000000000000e+03	6.031970838284717473e+01	1.156245094818984320e+01	-3.608776999719000463e-03	7.123358908028293968e+01	2.380170868731646960e-01	0.000000000000000000e+00	inf	1.000000000000000000e+00
2.708000000000000000e+03	5.401767407901226647e+01	1.032413070810155631e+01	-2.528377312009993418e-03	5.126137943009347708e+01	3.721398600104879328e-01	0.000000000000000000e+00	3.675427878039241136e+01	1.000000000000000000e+00
2.716000000000000000e+03	4.236037309969628240e+01	2.453517733113372756e+01	-2.632638610584448965e-03	5.318874810413078080e+01	3.885603877053311894e-01	0.000000000000000000e+00	1.740420508245328435e+01	1.000000000000000000e+00
2.720000000000000000e+03	9.513162479494476997e+01	1.543880428013670603e+01	-3.186311453736130964e-03	6.342391405876980315e+01	2.704528878499382616e-01	0.000000000000000000e+00	5.354950054077228572e+01	1.000000000000000000e+00
2.722000000000000000e+03	3.159692149201540090e+01	1.916343291612497524e+01	-1.845187757930239923e-03	3.863197462728928144e+01	4.212534165245913620e-01	0.000000000000000000e+00	5.281330562082503732e+00	1.000000000000000000e+00
2.734000000000000000e+03	4.027961211928275986e+01	1.181977132958076915e+01	-1.929850954242418254e-03	4.019705385272626330e+01	4.300173788552986709e-01	0.000000000000000000e+00	inf	1.000000000000000000e+00
2.743000000000000000e+03	9.147634583728850188e+00	1.601072129321776316e+01	-2.133540070092117616e-03	4.396243972935345568e+01	4.408056478465033345e-01	0.000000000000000000e+00	4.207596380197940533e+01	1.000000000000000000e+00
2.745000000000000000e+03	1.137356534186266970e+02	6.822633741738232338e+00	2.381436885493805680e-03	-4.854504672669121845e+01	4.051188572890064288e-01	0.000000000000000000e+00	6.337097418844933827e+01	1.000000000000000000e+00
2.748000000000000000e+03	5.120868662741893473e+01	1.713082434360011774e+01	-1.679055842710833668e-03	3.556086911134326556e+01	4.549041773446844683e-01	0.000000000000000000e+00	4.207596380197940533e+01	1.000000000000000000e+00
2.764000000000000000e+03	4.421275966404604674e+01	2.062030177919636387e+01	-2.329615556869434403e-03	4.758708047456095613e+01	3.659867528962275074e-01	0.000000000000000000e+00	1.288404274496595470e+01	1.000000000000000000e+00
2.768000000000000000e+03	1.552703586861099083e+01	2.084013249915253496e+01	-2.535491156719403040e-03	5.139288557506145594e+01	3.286938370749031835e-01	0.000000000000000000e+00	2.868656611052332650e+01	1.000000000000000000e+00
2.768000000000000000e+03	5.709508923597807240e+01	2.083040236043184024e+01	-2.174499717363204306e-03	4.471961753290377573e+01	3.840761152124060329e-01	0.000000000000000000e+00	5.049380308644866311e+00	1.000000000000000000e+00
2.773000000000000000e+03	5.284640147525886533e+01	2.355893563185173178e+01	-1.936157129609185996e-03	4.031362946631517730e+01	4.454253191720880523e-01	0.000000000000000000e+00	5.049380308644866311e+00	1.000000000000000000e+00
2.781000000000000000e+03	1.017124796623927665e+02	1.702945146399664011e+01	-2.020778497924426067e-03	4.187793546168406067e+01	3.889486344142809582e-01	0.000000000000000000e+00	1.352728591193656094e+01	1.000000000000000000e+00
2.782000000000000000e+03	8.820118096526458373e+01	1.637197776850790021e+01	1.814870090280526873e-03	-3.807152387809586713e+01	4.686098797055507914e-01	0.000000000000000000e+00	1.352728591193656094e+01	1.000000000000000000e+00
2.785000000000000000e+03	6.136052026353231525e+01	8.841530562087438483e+00	-2.128168773920932275e-03	4.386314624154094588e+01	3.840385584252407059e-01	0.000000000000000000e+00	2.787702821382151441e+01	1.000000000000000000e+00
2.794000000000000000e+03	5.126445342691388163e+01	1.315163637108186379e+01	-2.393860912093726326e-03	4.877471660421526423e+01	3.483360300323223857e-01	0.000000000000000000e+00	2.183678361673887380e+01	1.000000000000000000e+00
2.800000000000000000e+03	3.250201793730936828e+01	2.529659032138870600e+01	-2.123973087310737553e-03	4.378558500789880270e+01	4.369723973866557198e-01	0.000000000000000000e+00	1.101850606785900233e+01	1.000000000000000000e+00
2.801000000000000000e+03	2.557722783646870468e+01	1.672601519326896025e+01	-2.553044890245886097e-03	5.171738293480976978e+01	3.260775107588559374e-01	0.000000000000000000e+00	1.101850606785900233e+01	1.000000000000000000e+00
2.811000000000000000e+03	4.610700895977878844e+01	5.720264208946981732e+00	-1.804719605490441190e-03	3.788388257036046269e+01	4.629844645423263350e-01	0.000000000000000000e+00	inf	1.000000000000000000e+00
2.822000000000000000e+03	3.508445947932912645e+01	1.028435018923316058e+01	-2.654473106610199477e-03	5.359237940576252868e+01	3.195113349710615447e-01	0.000000000000000000e+00	1.425207356854734897e+01	1.000000000000000000e+00
2.824000000000000000e+03	7.358137337560360436e+01	2.002171043540219131e+01	-2.083635194572520336e-03	4.303990092470280615e+01	3.961007535477792940e-01	0.000000000000000000e+00	3.970930072540744504e+01	1.000000000000000000e+00
2.827000000000000000e+03	3.405101639068946184e+01	2.449890598200519065e+01	-2.795235224772262949e-03	5.619450023819160123e+01	2.701269267941143193e-01	0.000000000000000000e+00	1.425207356854734897e+01	1.000000000000000000e+00
2.831000000000000000e+03	3.071071195413166066e+01	1.011987859033890658e+01	-2.683499721451384525e-03	5.412896382321340383e+01	3.379217733954454905e-01	0.000000000000000000e+00	1.476191256101922100e+01	1.000000000000000000e+00
2.833000000000000000e+03	6.303760334129657394e+01	1.825088941695060285e+01	-2.246257077921516229e-03	4.604612018309784105e+01	3.525088329146303101e-01	0.000000000000000000e+00	3.333378532090277702e+01	1.000000000000000000e+00
2.841000000000000000e+03	1.877091058415242486e+01	1.404098651328795100e+01	-2.145648804705041317e-03	4.418628113641702271e+01	4.648027535425395262e-01	0.000000000000000000e+00	2.746224872298255804e+01	1.000000000000000000e+00
2.850000000000000000e+03	1.293792803296803484e+01	1.052905928034146044e+01	3.352386013837097001e-03	-6.649395931112722735e+01	2.356418825153698826e-01	0.000000000000000000e+00	3.237409021889786231e+01	1.000000000000000000e+00
2.852000000000000000e+03	4.486694111980084898e+01	1.587881075140970033e+01	4.054208758902670857e-03	-7.946781626534769316e+01	1.878751526703295038e-01	0.000000000000000000e+00	3.237409021889786231e+01	1.000000000000000000e+00
2.862000000000000000e+03	7.444548812289612272e+01	1.218810842830701624e+01	-1.966329686574860066e-03	4.087139770732473210e+01	3.901309935787079519e-01	0.000000000000000000e+00	inf	1.000000000000000000e+00
2.870000000000000000e+03	6.832825582175310331e+00	1.894559811226571355e+01	-2.365648736653732081e-03	4.825318786907622837e+01	3.847849681893238394e-01	0.000000000000000000e+00	4.452546017523589228e+01	1.000000000000000000e+00
2.884000000000000000e+03	3.925168699176682452e+01	9.185987060567027740e+00	-3.293096472276216095e-03	6.539793608232704969e+01	2.667866672206765655e-01	0.000000000000000000e+00	inf	1.000000000000000000e+00
2.895000000000000000e+03	1.037655320167348627e+01	2.142306578898594438e+01	-2.958506130725667774e-03	5.921271729302293352e+01	3.704726405374697551e-01	0.000000000000000000e+00	2.385350536025508816e+01	1.000000000000000000e+00
2.899000000000000000e+03	3.030211447752486009e+01	8.309648011228293996e+00	-2.362818226361036722e-03	4.820086321031720189e+01	3.962503276287470122e-01	0.000000000000000000e+00	9.159755476262585461e+00	1.000000000000000000e+00
2.900000000000000000e+03	3.494422531269750465e+01	1.620597167347106904e+01	2.524708775052708718e-03	-5.119356305615900737e+01	4.251264607793867611e-01	0.000000000000000000e+00	9.159755476262585461e+00	1.000000000000000000e+00
2.902000000000000000e+03	7.142834323633857707e+01	1.705270049641944752e+01	-1.883778962667924340e-03	3.934536953145553895e+01	4.540354687145145007e-01	0.000000000000000000e+00	1.826165948123779614e+01	1.000000000000000000e+00
2.913000000000000000e+03	7.746735614858488717e+00	1.979246787441967115e+01	-2.377974114642919003e-03	4.848103413376727389e+01	4.100463320414641233e-01	0.000000000000000000e+00	inf	1.000000000000000000e+00
2.920000000000000000e+03	9.685026096357341885e+01	1.342718083214364100e+01	-2.507432745142910892e-03	5.087419931030946429e+01	3.660199132429423630e-01	0.000000000000000000e+00	inf	1.000000000000000000e+00
2.926000000000000000e+03	5.712900541938850552e+01	1.960024510392059227e+01	-4.339209348774585723e-03	8.473632161212324831e+01	1.274077745581561061e-01	0.000000000000000000e+00	3.374381865626818922e+01	1.000000000000000000e+00
2.930000000000000000e+03	2.346868525032038022e+01	2.197261599038386137e+01	-3.398386876750878263e-03	6.734432875185879652e+01	3.685205274210132664e-01	0.000000000000000000e+00	1.127807779135989641e+01	1.000000000000000000e+00
2.935000000000000000e+03	5.994321054485985201e+01	2.081021757819273077e+01	-1.950380761460562178e-03	4.057656674828087517e+01	4.178683021475713133e-01	0.000000000000000000e+00	3.649304270036501663e+01	1.000000000000000000e+00
2.935000000000000000e+03	2.290196135660541188e+01	1.070878614897299919e+01	2.342651520207708789e-03	-4.782806258122583642e+01	3.424068744618379290e-01	0.000000000000000000e+00	1.127807779135989641e+01	1.000000000000000000e+00
2.946000000000000000e+03	5.717748859955026575e+01	9.746969372180185331e+00	-2.943054224631803679e-03	5.892707420045956468e+01	2.801388487155846985e-01	0.000000000000000000e+00	2.106858460128637134e+01	1.000000000000000000e+00
2.948000000000000000e+03	3.770620535879074708e+01	1.779398037376820696e+01	-2.987928839580893895e-03	5.975662388279541659e+01	2.879814997492138318e-01	0.000000000000000000e+00	2.106858460128637134e+01	1.000000000000000000e+00
2.950000000000000000e+03	7.909474682910871479e+01	2.282127633530118160e+01	-2.360893280898036361e-03	4.816527877356699605e+01	3.540727045591526290e-01	0.000000000000000000e+00	2.552065263403468975e+01	1.000000000000000000e+00
2.957000000000000000e+03	1.766490909811643206e+01	1.631480796472568073e+01	-2.651460717472295999e-03	5.353669254459937576e+01	3.532360066668002174e-01	0.000000000000000000e+00	1.211419808434979295e+01	1.000000000000000000e+00
2.960000000000000000e+03	5.961931468719217975e+00	1.318525371009251046e+01	-3.358830755977513811e-03	6.661309646252973948e+01	3.058708268162680932e-01	0.000000000000000000e+00	1.211419808434979295e+01	1.000000000000000000e+00
2.963000000000000000e+03	2.987409437538429202e+01	2.272762806167744642e+01	-1.911843080789814384e-03	3.986416128709424100e+01	4.562517976072245629e-01	0.000000000000000000e+00	2.574584322061864583e+01	1.000000000000000000e+00
2.964000000000000000e+03	5.514165904988059452e+01	1.190797282168962568e+01	2.182992229381694547e-03	-4.487660964648880224e+01	3.768002140359216767e-01	0.000000000000000000e+00	2.748662882370352278e+01	1.000000000000000000e+00
2.966000000000000000e+03	8.940431883908365762e+01	1.430020984326984568e+01	-2.035955000664050728e-03	4.215848746287466042e+01	3.835993434145048564e-01	0.000000000000000000e+00	3.434607188308572034e+01	1.000000000000000000e+00
2.974000000000000000e+03	1.019055819799926752e+02	2.259185250819878021e+01	-2.365037175660388534e-03	4.824188258593714096e+01	3.421620853267495210e-01	0.000000000000000000e+00	7.328180057260956914e+01	1.000000000000000000e+00
2.979000000000000000e+03	2.864416789662333684e+01	2.432029159269431062e+01	-6.498467251600413205e-03	1.246522453343088301e+02	1.276800976662635367e-01	0.000000000000000000e+00	1.099318049233678352e+01	1.000000000000000000e+00
2.981000000000000000e+03	3.960970390686250653e+01	2.354116557898277762e+01	-1.975809315460140460e-03	4.104663760942455752e+01	4.167694277559703675e-01	0.000000000000000000e+00	1.099318049233678352e+01	1.000000000000000000e+00
2.983000000000000000e+03	8.973840724204217167e+01	1.046409304400813767e+01	-2.199978341258469836e-03	4.519061398340591751e+01	4.005574966519082070e-01	0.000000000000000000e+00	3.126288821204048318e+01	1.000000000000000000e+00
2.983000000000000000e+03	4.737528920928556175e+01	1.459519707862285642e+01	-2.741352029691465284e-03	5.519841843530088710e+01	3.303383675998350366e-01	0.000000000000000000e+00	1.184629340758707272e+01	1.000000000000000000e+00
2.985000000000000000e+03	5.870664284040391578e+01	6.669652705861215836e+00	-2.901419427392585865e-03	5.815741561145343042e+01	2.500095917607575435e-01	0.000000000000000000e+00	1.382800884864024127e+01	1.000000000000000000e+00
2.990000000000000000e+03	7.450774726819314964e+00	2.307743704471694102e+01	-3.377170466182856726e-03	6.695212334425860945e+01	3.103151554182659311e-01	0.000000000000000000e+00	1.647982884348543209e+01	1.000000000000000000e+00
2.996000000000000000e+03	6.195384680701645941e+00	1.383352540449860335e+01	3.049287560474238986e-03	-6.089089784778327896e+01	3.495582578918515759e-01	0.000000000000000000e+00	1.753728786889945823e+01	1.000000000000000000e+00
2.999000000000000000e+03	3.983329157360483208e+01	2.316618784802372133e+01	2.531579471397303951e-03	-5.132057437372800024e+01	3.767086146160488758e-01	0.000000000000000000e+00	1.737848920529213359e+01	1.000000000000000000e+00
3.001000000000000000e+03	1.005771812614697041e+02	2.211781869145335122e+01	-1.978263509302235004e-03	4.109200570282012421e+01	4.203168733991491379e-01	0.000000000000000000e+00	4.096181441621367014e+01	1.000000000000000000e+00
3.003000000000000000e+03	6.131497938894483468e+01	1.044092936297916729e+01	-2.359586581181917584e-03	4.814112319394487827e+01	3.534016604781128335e-01	0.000000000000000000e+00	2.496788166639143469e+01	1.000000000000000000e+00
3.016000000000000000e+03	9.700236927604566972e+01	7.442275963455228904e+00	-2.345807316748863783e-03	4.788640046381718207e+01	4.098095723901562515e-01	0.000000000000000000e+00	2.351540262917414026e+01	1.000000000000000000e+00
3.020000000000000000e+03	4.725003944758550034e+01	1.764134923466027161e+01	-3.034007564745690340e-03	6.060843268084890667e+01	3.367262816695643091e-01	0.000000000000000000e+00	5.078696111160123650e+01	1.000000000000000000e+00
3.033000000000000000e+03	5.830478268972144917e+01	1.907967953263063521e+01	2.370743459931191465e-03	-4.834736864547286928e+01	3.779946789963302134e-01	0.000000000000000000e+00	1.729565037727344645e+01	1.000000000000000000e+00
3.035000000000000000e+03	7.557447932514259037e+01	1.813252585270175032e+01	2.171235193106630171e-03	-4.465926971570041815e+01	4.018488780920592696e-01	0.000000000000000000e+00	1.729565037727344645e+01	1.000000000000000000e+00
3.038000000000000000e+03	2.588339978435229938e+01	1.489977130498978397e+01	-2.728303180711486205e-03	5.495719812536685112e+01	3.024583557090335661e-01	0.000000000000000000e+00	1.223252925721794249e+01	1.000000000000000000e+00
3.039000000000000000e+03	1.500057414543396206e+01	2.048536689915829001e+01	-2.651649602299485740e-03	5.354018425920396851e+01	3.128107565367745924e-01	0.000000000000000000e+00	1.223252925721794249e+01	1.000000000000000000e+00
3.045000000000000000e+03	3.889018578485168831e+01	1.212742947837628904e+01	2.834089971396785632e-03	-5.691276696329173745e+01	2.778595124295196728e-01	0.000000000000000000e+00	inf	1.000000000000000000e+00
3.064000000000000000e+03	3.393112028151936954e+01	9.641400173775211968e+00	-1.821657540448284613e-03	3.819699631138408336e+01	4.227485568580683362e-01	0.000000000000000000e+00	inf	1.000000000000000000e+00
3.070000000000000000e+03	4.151689188934578567e+01	1.548466796218437835e+01	-3.512882259261479196e-03	6.946088414288206536e+01	2.118383533270480346e-01	0.000000000000000000e+00	1.730270026074684608e+01	1.000000000000000000e+00
3.070000000000000000e+03	2.438582344629548970e+01	1.305363313874491915e+01	-2.343457567907977334e-03	4.784296313501251774e+01	3.449925713235166835e-01	0.000000000000000000e+00	1.730270026074684608e+01	1.000000000000000000e+00
3.081000000000000000e+03	6.287451854504956117e+01	1.613387306446026059e+01	2.436218977239910065e-03	-4.955774548426786907e+01	3.257977270903301692e-01	0.000000000000000000e+00	1.999064115388258855e+01	1.000000000000000000e+00
3.081000000000000000e+03	1.119257238298352348e+02	1.837863138692192067e+01	-2.279524959926547325e-03	4.666110843381751749e+01	3.823221225125580380e-01	0.000000000000000000e+00	4.910254249849437969e+01	1.000000000000000000e+00
3.083000000000000000e+03	4.288995113425542627e+01	1.564112653050065838e+01	-5.455783529951029748e-03	1.053772509738604697e+02	1.110064531099651530e-01	0.000000000000000000e+00	9.261142829335401672e+00	1.000000000000000000e+00
3.088000000000000000e+03	3.443201199193155304e+01	1.186858998725866599e+01	-2.200424643551820644e-03	4.519886430323807502e+01	3.649125152650714021e-01	0.000000000000000000e+00	9.261142829335401672e+00	1.000000000000000000e+00
3.104000000000000000e+03	3.852169487621795696e+01	1.947937161099566694e+01	-2.036836535142931472e-03	4.217478346113009735e+01	4.412899879605950426e-01	0.000000000000000000e+00	inf	1.000000000000000000e+00
3.110000000000000000e+03	3.385073103315622944e+01	1.063406817532026238e+01	-2.965717085299819818e-03	5.934601860564951181e+01	3.917575813059561707e-01	0.000000000000000000e+00	inf	1.000000000000000000e+00
3.117000000000000000e+03	2.165007288072258262e+01	2.435916189463566184e+01	-2.051294407041936996e-03	4.244205089182958801e+01	4.348165307663369727e-01	0.000000000000000000e+00	1.659018456955959664e+01	1.000000000000000000e+00
3.121000000000000000e+03	3.697470147467727486e+01	1.800385053252289680e+01	-2.605888689077917771e-03	5.269425051538430438e+01	3.287135418239427453e-01	0.000000000000000000e+00	6.943751270794550123e+00	1.000000000000000000e+00
3.121000000000000000e+03	8.191782264862146690e+01	7.366982366006427085e+00	-2.681660761899473840e-03	5.409496891732180757e+01	4.079568122206153058e-01	0.000000000000000000e+00	4.514206098483134610e+01	1.000000000000000000e+00
3.126000000000000000e+03	4.004454167955196908e+01	2.423215389918671292e+01	-2.011262518626420227e-03	4.170202358783888741e+01	4.349282488366787991e-01	0.000000000000000000e+00	6.943751270794550123e+00	1.000000000000000000e+00
3.127000000000000000e+03	7.808913963234336109e+01	1.950265619490037849e+01	-2.297835373155431276e-03	4.699959373323882517e+01	3.944200935508676009e-01	0.000000000000000000e+00	3.833744360184164179e+01	1.000000000000000000e+00
3.154000000000000000e+03	9.571281998902314569e+01	7.951687803672940369e+00	-2.001406368675152751e-03	4.151982333786673252e+01	3.970718073327523800e-01	0.000000000000000000e+00	2.384187652792798673e+01	1.000000000000000000e+00
3.157000000000000000e+03	7.188643771563152995e+01	7.092278625706406103e+00	2.442133512740435591e-03	-4.966708126466824069e+01	3.921429051048230807e-01	0.000000000000000000e+00	7.964717965593250959e+00	1.000000000000000000e+00
3.161000000000000000e+03	4.127858803546594402e+01	1.443287756910181940e+01	-2.822145545384564195e-03	5.669196295605149061e+01	3.168330075327099316e-01	0.000000000000000000e+00	2.391515995738124545e+01	1.000000000000000000e+00
3.161000000000000000e+03	6.494602847821879266e+01	1.099963731012224244e+01	-2.630218644112342595e-03	5.314401273602842224e+01	2.674622341475360043e-01	0.000000000000000000e+00	7.964717965593250959e+00	1.000000000000000000e+00
3.171000000000000000e+03	2.581142528212069465e+01	5.668323996068595605e+00	-2.844605204330094995e-03	5.710715098529193057e+01	3.438835875916674834e-01	0.000000000000000000e+00	3.108488384245351099e+01	1.000000000000000000e+00
3.171000000000000000e+03	5.017817762617090693e+01	2.496939608293855883e+01	-2.616059205477370368e-03	5.288226212635698431e+01	3.549833102158316267e-01	0.000000000000000000e+00	3.108488384245351099e+01	1.000000000000000000e+00
3.177000000000000000e+03	1.114201807385888543e+02	1.996491871735585732e+01	-2.496110129034066153e-03	5.066489004699970877e+01	3.640840120263608704e-01	0.000000000000000000e+00	2.778134808259300925e+01	1.000000000000000000e+00
3.177000000000000000e+03	8.397345193003545205e+01	2.426379985038559539e+01	-2.461960305799606574e-03	5.003359827885618216e+01	4.268944830665037937e-01	0.000000000000000000e+00	2.778134808259300925e+01	1.000000000000000000e+00
3.186000000000000000e+03	2.233239593588709226e+01	9.913177079542917269e+00	2.349303528376915206e-03	-4.795103124112232962e+01	3.610879411289408258e-01	0.000000000000000000e+00	inf	1.000000000000000000e+00
3.195000000000000000e+03	7.256588165960150150e+01	2.491570072145011849e+01	-2.660033169762271964e-03	5.369516242967931419e+01	3.653121923859683484e-01	0.000000000000000000e+00	4.334380154034910504e+01	1.000000000000000000e+00
3.210000000000000000e+03	7.163783284388948402e+01	1.593491952952128266e+01	-2.244245098959101944e-03	4.600892684982844827e+01	3.998155104684278927e-01	0.000000000000000000e+00	8.754984709450541303e+00	1.000000000000000000e+00
3.211000000000000000e+03	6.509895168605852689e+01	1.011316803478397652e+01	-1.869949725575465252e-03	3.908972300947397827e+01	4.921073461735575583e-01	0.000000000000000000e+00	8.754984709450541303e+00	1.000000000000000000e+00
3.219000000000000000e+03	5.771597849281087100e+00	2.529760477661388762e+01	-2.932950413012085176e-03	5.874029569040376941e+01	3.475224593318814170e-01	0.000000000000000000e+00	2.861561896150230311e+01	1.000000000000000000e+00
3.223000000000000000e+03	2.768977354416363212e+01	6.900669630830767787e+00	-2.059501133484713340e-03	4.259375998886241632e+01	4.355912555676064724e-01	0.000000000000000000e+00	2.861561896150230311e+01	1.000000000000000000e+00
3.228000000000000000e+03	5.845604593375750824e+01	6.995203953167096422e+00	-2.248860167565593440e-03	4.609424075616093575e+01	3.660756201074405469e-01	0.000000000000000000e+00	3.076641762520924672e+01	1.000000000000000000e+00
3.232000000000000000e+03	2.497918877546845096e+01	2.504731475975401622e+01	-1.910833047156912943e-03	3.984548986049208708e+01	4.421519416729867702e-01	0.000000000000000000e+00	3.803391473106313470e+01	1.000000000000000000e+00
3.241000000000000000e+03	8.698801517916924908e+00	1.169945513323196451e+01	-3.478848391616923882e-03	6.883173592344373048e+01	2.903999451190875103e-01	0.000000000000000000e+00	6.426931686904245566e+01	1.000000000000000000e+00
3.246000000000000000e+03	7.274897988534739568e+01	6.396650034633079684e+00	-3.873347751522482341e-03	7.612442955574833547e+01	2.946179488573900107e-01	0.000000000000000000e+00	3.173987766036994174e+01	1.000000000000000000e+00
3.255000000000000000e+03	7.475187937444381703e+01	2.136846975001056137e+01	-2.280762991744996002e-03	4.668399462243174725e+01	3.955755421928474069e-01	0.000000000000000000e+00	3.539183440768852051e+01	1.000000000000000000e+00
3.258000000000000000e+03	1.755991667919531096e+01	2.174170111592816568e+01	-3.165691541070346504e-03	6.304273547882878148e+01	2.498020339417946767e-01	0.000000000000000000e+00	1.215022975962379981e+01	1.000000000000000000e+00
3.260000000000000000e+03	3.939147838579901162e+01	1.987716674139943862e+01	-2.870421168603689774e-03	5.758438349161315273e+01	3.405208935453978292e-01	0.000000000000000000e+00	1.498486776041942647e+01	1.000000000000000000e+00
3.262000000000000000e+03	7.402668430974189562e+01	1.070012941658962191e+01	-1.869796861606040379e-03	3.908689717447971645e+01	4.430994745751448693e-01	0.000000000000000000e+00	3.583037124360953385e+01	1.000000000000000000e+00
3.263000000000000000e+03	2.605149166770990021e+01	1.305140552681951327e+01	-1.949987617659398485e-03	4.056929911343348039e+01	4.296410420536551644e-01	0.000000000000000000e+00	1.215022975962379981e+01	1.000000000000000000e+00
3.271000000000000000e+03	2.286081804452284416e+01	9.050662880548140166e+00	-2.497195250936912105e-03	5.068494955126114832e+01	3.078234033294305894e-01	0.000000000000000000e+00	3.041687475079278613e+01	1.000000000000000000e+00
3.276000000000000000e+03	5.321816453481153530e+01	7.148615648229068142e+00	-2.987244339842857425e-03	5.974397025800350747e+01	3.029346533276731090e-01	0.000000000000000000e+00	1.555596316504464482e+01	1.000000000000000000e+00
3.278000000000000000e+03	1.315539165601843585e+01	7.667954859995704808e+00	-2.059949734297830595e-03	4.260205279900550579e+01	4.398388888141528952e-01	0.000000000000000000e+00	4.006613887005632080e+01	1.000000000000000000e+00
3.281000000000000000e+03	6.423860959817675109e+01	1.812758557247856572e+01	-2.096990770585683769e-03	4.328679137382869158e+01	4.400858741319628731e-01	0.000000000000000000e+00	1.555596316504464482e+01	1.000000000000000000e+00
3.284000000000000000e+03	9.743256125824563796e+00	1.132770413514862895e+01	1.918298162509173791e-03	-3.998348957538867410e+01	4.275376120006008085e-01	0.000000000000000000e+00	5.491795642263422650e+01	1.000000000000000000e+00
3.293000000000000000e+03	9.918037095976352191e+01	2.493451779836341942e+01	-6.367152330004001611e-03	1.222247648618893408e+02	1.520808198751365525e-01	0.000000000000000000e+00	inf	1.000000000000000000e+00
3.318000000000000000e+03	9.255776197470358113e+01	2.406311975310653750e+01	1.861475765783073260e-03	-3.893307385132786891e+01	4.683768616338569446e-01	0.000000000000000000e+00	1.510093130189830291e+01	1.000000000000000000e+00
3.321000000000000000e+03	3.637275035177271576e+01	8.087782387285953334e+00	-1.970924761307464752e-03	4.095634200799597124e+01	4.612870803123214625e-01	0.000000000000000000e+00	4.343425365156073781e+01	1.000000000000000000e+00
3.323000000000000000e+03	7.766672313460361465e+01	2.155411826899254635e+01	-1.942370702665286320e-03	4.042849323864405875e+01	4.119396321277121187e-01	0.000000000000000000e+00	1.510093130189830291e+01	1.000000000000000000e+00
3.330000000000000000e+03	1.112735738221357025e+02	8.526698781724846299e+00	-2.551253348344792535e-03	5.168426458902274589e+01	3.403687225172438158e-01	0.000000000000000000e+00	inf	1.000000000000000000e+00
3.342000000000000000e+03	1.065811063103948726e+02	8.890724809747586832e+00	-1.707382637318630722e-03	3.608451669016147889e+01	4.990704231775396904e-01	0.000000000000000000e+00	6.923778107509944846e+01	1.000000000000000000e+00
3.347000000000000000e+03	3.202858772548697885e+01	6.996816651210791882e+00	-4.002009373179488128e-03	7.850286127032615013e+01	2.248857949316322991e-01	0.000000000000000000e+00	7.457657082131095194e+01	1.000000000000000000e+00
3.354000000000000000e+03	3.052747414546982085e+01	2.126420141329090896e+01	-2.391893341122298781e-03	4.873834419464311196e+01	3.636443261549954231e-01	0.000000000000000000e+00	1.669367837706325730e+01	1.000000000000000000e+00
3.357000000000000000e+03	9.587712721503865509e+01	1.975841382860194884e+01	-2.282189149791432302e-03	4.671035850222713037e+01	4.582792021140572603e-01	0.000000000000000000e+00	6.536699895637866575e+01	1.000000000000000000e+00
3.358000000000000000e+03	1.511177789233818558e+01	1.485832857752429526e+01	-2.114601208611286039e-03	4.361233696985234332e+01	4.197352033128834981e-01	0.000000000000000000e+00	1.669367837706325730e+01	1.000000000000000000e+00
3.363000000000000000e+03	9.667459487326800627e+01	8.138848782752488020e+00	-2.396352242801283016e-03	4.882077120767853273e+01	3.446594721380243920e-01	0.000000000000000000e+00	8.183913808549672808e+01	1.000000000000000000e+00
3.374000000000000000e+03	4.741086788832048171e+01	1.991395281087159219e+01	-3.823973832497142445e-03	7.521170598386669326e+01	1.787772077966276463e-01	0.000000000000000000e+00	3.144548836698810135e+01	1.000000000000000000e+00
3.374000000000000000e+03	7.882105084345633372e+01	2.140363242853343806e+01	-2.551347908104602182e-03	5.168601261558076487e+01	3.567998610937423987e-01	0.000000000000000000e+00	3.144548836698810135e+01	1.000000000000000000e+00
3.387000000000000000e+03	1.184321695322387846e+01	6.207435999208955835e+00	-2.308996560490388268e-03	4.720591883304656022e+01	4.363616902716097590e-01	0.000000000000000000e+00	1.752582355648078760e+01	1.000000000000000000e+00
3.388000000000000000e+03	1.296271876743674945e+01	2.369746764643221226e+01	-2.769747897717818839e-03	5.572334290156396719e+01	2.996944872379969649e-01	0.000000000000000000e+00	1.752582355648078760e+01	1.000000000000000000e+00
3.391000000000000000e+03	6.779421049104287533e+01	1.429985907014809676e+01	-2.309073795960978146e-03	4.720734660373975800e+01	4.094569078488483616e-01	0.000000000000000000e+00	5.563099434298236190e+01	1.000000000000000000e+00
3.397000000000000000e+03	5.307576889124610631e+01	1.778736659681889520e+01	-5.971454388755892233e-03	1.149099143203144422e+02	1.288020872256899763e-01	0.000000000000000000e+00	4.495857087418313114e+01	1.000000000000000000e+00
3.398000000000000000e+03	8.587895009812745784e+00	1.129874790262616635e+01	-2.694473735984276742e-03	5.433182885681954133e+01	3.127504875316984290e-01	0.000000000000000000e+00	4.495857087418313114e+01	1.000000000000000000e+00
3.403000000000000000e+03	1.140877065288914594e+02	6.867929212419213059e+00	-2.834233048315905768e-03	5.691541187540831714e+01	3.144086230620142253e-01	0.000000000000000000e+00	9.671262993487655990e+01	1.000000000000000000e+00
3.407000000000000000e+03	1.737922550303085245e+01	7.763745371650994542e+00	2.131868851194066057e-03	-4.393154566803248429e+01	4.821045040046700869e-01	0.000000000000000000e+00	9.671262993487655990e+01	1.000000000000000000e+00
3.420000000000000000e+03	5.595237255131219456e+01	7.960409032219777359e+00	-2.353089498133642890e-03	4.802101847137688395e+01	3.734845914009222723e-01	0.000000000000000000e+00	1.757150453057553108e+01	1.000000000000000000e+00
3.424000000000000000e+03	6.552675621193102984e+01	2.269434771090686809e+01	-1.957014652746788021e-03	4.069920050046754767e+01	4.264542176184571431e-01	0.000000000000000000e+00	1.757150453057553108e+01	1.000000000000000000e+00
3.435000000000000000e+03	3.168688472864078065e+01	1.897385667138721388e+01	-2.227823640796499499e-03	4.570536067064824692e+01	4.171652690343012893e-01	0.000000000000000000e+00	2.197814688141494344e+01	1.000000000000000000e+00
3.436000000000000000e+03	9.996501117806585057e+01	2.503118035041356748e+01	-1.921534036914855420e-03	4.004330777301237276e+01	4.675263875407331682e-01	0.000000000000000000e+00	6.854628889732961738e+01	1.000000000000000000e+00
3.438000000000000000e+03	1.025253210646207691e+01	1.411510497890999183e+01	-2.607160000997219094e-03	5.271775191812619710e+01	3.715432104608835662e-01	0.000000000000000000e+00	2.197814688141494344e+01	1.000000000000000000e+00
3.452000000000000000e+03	6.000993645456836845e+01	1.100064506899463090e+01	-2.184846859555359018e-03	4.491089423863871133e+01	4.572128036715871202e-01	0.000000000000000000e+00	1.551747091879291141e+01	1.000000000000000000e+00
3.458000000000000000e+03	6.294793961772255386e+01	2.072813027966079602e+01	-2.758219217226099643e-03	5.551022434332102762e+01	3.399862644554683122e-01	0.000000000000000000e+00	1.377304379049404659e+01	1.000000000000000000e+00
3.490000000000000000e+03	1.877379556888874390e+01	2.533466600580224437e+01	-2.336396342967122716e-03	4.771242971621364148e+01	3.546049093929666274e-01	0.000000000000000000e+00	inf	1.000000000000000000e+00
3.508000000000000000e+03	5.811564321118617649e+00	9.782928602305963395e+00	-2.613232282727618715e-03	5.283000378672098662e+01	3.979614889903255737e-01	0.000000000000000000e+00	1.029301823311009656e+01	1.000000000000000000e+00
3.511000000000000000e+03	1.551862650423102608e+01	1.320625565655097589e+01	-1.780176839126024375e-03	3.743018633108704307e+01	4.887048164831674368e-01	0.000000000000000000e+00	1.029301823311009656e+01	1.000000000000000000e+00
3.517000000000000000e+03	6.163626427205714720e+01	1.985867528447788999e+01	-2.043858574020803072e-03	4.230459248850775111e+01	4.270686454900824991e-01	0.000000000000000000e+00	1.685147309083897937e+01	1.000000000000000000e+00
3.521000000000000000e+03	1.228045350388494406e+01	8.112227578234572078e+00	-2.120820106351767060e-03	4.372729917400602062e+01	4.181318978723580493e-01	0.000000000000000000e+00	3.835444337789659386e+01	1.000000000000000000e+00
3.524000000000000000e+03	4.849435423728463945e+01	2.074617868229337958e+01	-2.131818250214214533e-03	4.393061026108114930e+01	3.748572164181869226e-01	0.000000000000000000e+00	3.835444337789659386e+01	1.000000000000000000e+00
3.527000000000000000e+03	1.045523489908711099e+02	1.492302240261582824e+01	-2.255299194656478542e-03	4.621327225946978245e+01	3.940161088201455941e-01	0.000000000000000000e+00	9.133803420177473598e+00	1.000000000000000000e+00
3.533000000000000000e+03	4.568152975280118255e+01	2.289584284652600132e+01	-3.047623823731728833e-03	6.086014210118121071e+01	3.692128963305306710e-01	0.000000000000000000e+00	1.598664201751543068e+01	1.000000000000000000e+00
3.537000000000000000e+03	4.233199952073776728e+01	7.264036481915317367e+00	-2.437378668809342570e-03	4.957918347931521907e+01	3.782069883435399404e-01	0.000000000000000000e+00	1.598664201751543068e+01	1.000000000000000000e+00
3.538000000000000000e+03	1.111117688333349065e+02	6.237815081115113180e+00	-2.078002077725126483e-03	4.293576743416215891e+01	4.527347930621447025e-01	0.000000000000000000e+00	6.751745015304562969e+01	1.000000000000000000e+00
3.546000000000000000e+03	9.878231254837551489e+01	7.460546020782133247e+00	-2.937056685128482982e-03	5.881620401259453956e+01	2.953933893214224504e-01	0.000000000000000000e+00	inf	1.000000000000000000e+00
3.557000000000000000e+03	2.076299464299596309e+01	1.956673101561301209e+01	-3.287058598788987398e-03	6.528632028263724862e+01	2.857635164820596652e-01	0.000000000000000000e+00	5.777676434215340606e+01	1.000000000000000000e+00
3.559000000000000000e+03	7.699303868087372393e+01	6.287550116662321997e+00	1.727944207015858370e-03	-3.646461674517058782e+01	4.627769719441235940e-01	0.000000000000000000e+00	1.693373373813973259e+01	1.000000000000000000e+00
3.563000000000000000e+03	6.458224122504903164e+01	1.780811628437765748e+01	-2.056085935961940794e-03	4.253062683388505860e+01	4.044472994718707470e-01	0.000000000000000000e+00	1.693373373813973259e+01	1.000000000000000000e+00
3.564000000000000000e+03	3.124543210024047823e+01	2.274933572238236934e+01	-2.387325759028796016e-03	4.865390812139754217e+01	4.220873753664599048e-01	0.000000000000000000e+00	1.811787883004671684e+01	1.000000000000000000e+00
3.569000000000000000e+03	1.862830011044116318e+01	9.746816210678579395e+00	-2.360241529685161519e-03	4.815323053622355332e+01	3.747542178460094853e-01	0.000000000000000000e+00	1.811787883004671684e+01	1.000000000000000000e+00
3.579000000000000000e+03	1.209862521616030904e+02	1.303861969716755276e+01	-2.265497348781103388e-03	4.640179477992131751e+01	4.176113522744874240e-01	0.000000000000000000e+00	1.128070346388463321e+02	1.000000000000000000e+00
3.580000000000000000e+03	8.327884243240120554e+00	7.249042684928890701e+00	-4.289593602145869156e-03	8.381912762836645925e+01	2.194596808227644580e-01	0.000000000000000000e+00	1.128070346388463321e+02	1.000000000000000000e+00
3.586000000000000000e+03	1.109016584985853768e+02	1.717434935188997258e+01	2.241022210204099852e-03	-4.594934870423436024e+01	4.012009689031467152e-01	0.000000000000000000e+00	2.799959109488711562e+01	1.000000000000000000e+00
3.588000000000000000e+03	8.332537891999398028e+01	1.232399822189485228e+01	-3.052703950428120681e-03	6.095405304597702667e+01	2.912355120426147748e-01	0.000000000000000000e+00	1.554822067768084537e+01	1.000000000000000000e+00
3.589000000000000000e+03	5.220625782439922347e+01	1.962455729905718727e+01	-3.672463052103294278e-03	7.241088596816824463e+01	2.368711940407320915e-01	0.000000000000000000e+00	2.204163684334562134e+01	1.000000000000000000e+00
3.591000000000000000e+03	7.369495503586905727e+01	2.453063994080912735e+01	-2.126341670108804292e-03	4.382937050020779424e+01	4.073429785685904747e-01	0.000000000000000000e+00	1.554822067768084537e+01	1.000000000000000000e+00
3.592000000000000000e+03	1.935062336881139800e+01	1.889919255041020563e+01	-2.440800917959523413e-03	4.964244699029190855e+01	4.035917939660118581e-01	0.000000000000000000e+00	9.594310107735900317e+00	1.000000000000000000e+00
3.597000000000000000e+03	2.336990125059634948e+01	1.018735050911965345e+01	-2.730711775153996362e-03	5.500172327075087253e+01	3.098890763636265033e-01	0.000000000000000000e+00	9.594310107735900317e+00	1.000000000000000000e+00
3.599000000000000000e+03	7.414523774752439067e+01	8.068512313569096150e+00	-2.511830462177046253e-03	5.095549526734015444e+01	3.355050638163915577e-01	0.000000000000000000e+00	7.959791244497229634e+00	1.000000000000000000e+00
3.601000000000000000e+03	9.151484974817188345e+01	7.884795772112685341e+00	-2.872740512613738278e-03	5.762725875837468692e+01	4.158195199337535453e-01	0.000000000000000000e+00	9.604470137340753055e+00	1.000000000000000000e+00
3.601000000000000000e+03	7.839850383749529783e+01	2.072091509428599210e+01	-2.330598283360579923e-03	4.760524710283124961e+01	3.830737303658257042e-01	0.000000000000000000e+00	1.199796389495093329e+01	1.000000000000000000e+00
3.602000000000000000e+03	8.201227552603687343e+01	9.280120025426418451e+00	-1.907772536876190493e-03	3.978891343450962381e+01	4.880676659735243561e-01	0.000000000000000000e+00	7.959791244497229634e+00	1.000000000000000000e+00
3.612000000000000000e+03	4.211221178984632729e+01	1.283995887731903451e+01	-1.796233803729821790e-03	3.772701450223613051e+01	4.566776836784616211e-01	0.000000000000000000e+00	inf	1.000000000000000000e+00
3.625000000000000000e+03	9.367231912200001887e+01	8.034297124281751579e+00	-3.354206163679808624e-03	6.652760650176135471e+01	2.019895228294682488e-01	0.000000000000000000e+00	5.149883073773423803e+01	1.000000000000000000e+00
3.629000000000000000e+03	4.309208579640215930e+01	1.771776572194243116e+01	-2.206013241789275391e-03	4.530217482518557404e+01	3.364739107517109584e-01	0.000000000000000000e+00	5.149883073773423803e+01	1.000000000000000000e+00
3.636000000000000000e+03	1.069932021681427514e+01	1.392636799034112194e+01	-2.618176903421921310e-03	5.292140977495917298e+01	3.333247471486361357e-01	0.000000000000000000e+00	inf	1.000000000000000000e+00
3.646000000000000000e+03	1.231886536485435713e+01	2.061436913413276883e+01	-3.078675217819819808e-03	6.143415647726185114e+01	3.178314752863724557e-01	0.000000000000000000e+00	3.779802915967395194e+01	1.000000000000000000e+00
3.646000000000000000e+03	6.276875161044859652e+01	2.438231296399633408e+01	-1.750849263361092768e-03	3.688803836642862422e+01	4.317541083126686940e-01	0.000000000000000000e+00	2.016104139949232632e+01	1.000000000000000000e+00
3.651000000000000000e+03	4.860582135752416377e+01	1.003382882932756459e+01	-3.516120915579751521e-03	6.952075376679005103e+01	2.672235724952497504e-01	0.000000000000000000e+00	4.259334027372064568e+00	1.000000000000000000e+00
3.652000000000000000e+03	4.435522553920834810e+01	9.761135694016758180e+00	3.149668310036067131e-03	-6.274653090460435578e+01	4.058390595609181473e-01	0.000000000000000000e+00	4.259334027372064568e+00	1.000000000000000000e+00
3.657000000000000000e+03	2.578496254197888504e+01	1.634621860930688797e+01	-2.078804769754797298e-03	4.295060595520534719e+01	3.564206284797580837e-01	0.000000000000000000e+00	1.970324807709418735e+01	1.000000000000000000e+00
3.670000000000000000e+03	4.835493876140333214e+01	1.691680573654011965e+01	-2.084555145679616028e-03	4.305690709065033417e+01	4.258918564677318663e-01	0.000000000000000000e+00	8.443883896336719985e+00	1.000000000000000000e+00
3.675000000000000000e+03	5.670208660038737492e+01	1.819128532011868771e+01	-2.117026584321863181e-03	4.365717233284179599e+01	3.622216157267625913e-01	0.000000000000000000e+00	8.443883896336719985e+00	1.000000000000000000e+00
3.679000000000000000e+03	8.784549077947480100e+01	2.149206232865665811e+01	-2.732206248782532380e-03	5.502935002866774283e+01	3.724978569447102705e-01	0.000000000000000000e+00	1.939672234208405754e+01	1.000000000000000000e+00
3.682000000000000000e+03	6.887378425280535232e+00	9.480291826410553568e+00	-3.512627990769613424e-03	6.945618374942142736e+01	2.703204320569601027e-01	0.000000000000000000e+00	8.184435586253320594e+01	1.000000000000000000e+00
3.684000000000000000e+03	1.019487435450543984e+02	8.175489982663327382e+00	-2.265594310903130612e-03	4.640358721641614892e+01	3.627866472619597493e-01	0.000000000000000000e+00	1.939672234208405754e+01	1.000000000000000000e+00
3.691000000000000000e+03	4.060872316182557995e+01	1.698286932214557510e+01	-2.402633440759674357e-03	4.893688509025966482e+01	3.694817845165876413e-01	0.000000000000000000e+00	inf	1.000000000000000000e+00
3.707000000000000000e+03	2.601770989525139299e+01	1.868698207857905302e+01	-1.837204251770965888e-03	3.848439196823213848e+01	4.629812013628535894e-01	0.000000000000000000e+00	inf	1.000000000000000000e+00
3.727000000000000000e+03	5.200397275600461455e+01	2.301846069745655399e+01	-2.889479777171272135e-03	5.793669988922319902e+01	3.161613759185157857e-01	0.000000000000000000e+00	inf	1.000000000000000000e+00
3.735000000000000000e+03	2.991212622737685223e+01	2.276477660356772503e+01	2.104267930509016570e-03	-4.342131655492620723e+01	4.513734008822235522e-01	0.000000000000000000e+00	4.790041858442892675e+01	1.000000000000000000e+00
3.736000000000000000e+03	7.505749529134287457e+01	6.753975479270287074e+00	2.323883616662841562e-03	-4.748112014079671894e+01	4.450321658017022397e-01	0.000000000000000000e+00	1.110105167231811940e+01	1.000000000000000000e+00
3.740000000000000000e+03	9.552958631595350880e+01	1.186655928123449044e+01	-2.969290442901440646e-03	5.941207549921082176e+01	2.923211890160407611e-01	0.000000000000000000e+00	1.636037197475284088e+01	1.000000000000000000e+00
3.740000000000000000e+03	1.118525492974537912e+02	1.297229462789280419e+01	-2.390231300983436998e-03	4.870761981136347174e+01	3.565961099223839970e-01	0.000000000000000000e+00	1.636037197475284088e+01	1.000000000000000000e+00
3.740000000000000000e+03	7.818657228243939983e+01	1.740490151484424786e+01	-2.745045265717871094e-03	5.526669139487886184e+01	2.781570104623227735e-01	0.000000000000000000e+00	1.110105167231811940e+01	1.000000000000000000e+00
3.744000000000000000e+03	2.187420246807102586e+01	2.038681439308892607e+01	-3.677652807120063497e-03	7.250682349611017230e+01	2.849046986091376965e-01	0.000000000000000000e+00	5.471398063831523828e+00	1.000000000000000000e+00
3.746000000000000000e+03	4.205211312099850574e+01	8.026944502720454011e+00	-2.251831916490666056e-03	4.614917634456816131e+01	4.356734535681663356e-01	0.000000000000000000e+00	2.280473371252132253e+01	1.000000000000000000e+00
3.747000000000000000e+03	1.679099064421433951e+01	2.241095725531553384e+01	2.584820326752907543e-03	-5.230478191952277456e+01	4.313147327825346267e-01	0.000000000000000000e+00	5.471398063831523828e+00	1.000000000000000000e+00
3.751000000000000000e+03	6.456135911324913934e+01	1.168614175886221318e+01	-1.778453750742899856e-03	3.739833341329645577e+01	4.181811094840848231e-01	0.000000000000000000e+00	2.280473371252132253e+01	1.000000000000000000e+00
3.755000000000000000e+03	1.170588287626708990e+01	2.311115903569477936e+01	-2.352587686298977018e-03	4.801174200519412949e+01	3.536261723375275778e-01	0.000000000000000000e+00	5.407617209098751232e+01	1.000000000000000000e+00
3.762000000000000000e+03	5.482562958314282753e+01	1.057819082143804401e+01	-2.471947900233957204e-03	5.021822840436732349e+01	4.123229400315518989e-01	0.000000000000000000e+00	inf	1.000000000000000000e+00
3.775000000000000000e+03	3.989412655154340825e+01	2.149763912193046878e+01	-2.068645397085435312e-03	4.276280034661879625e+01	4.373197525348679893e-01	0.000000000000000000e+00	1.928974831913582477e+01	1.000000000000000000e+00
3.777000000000000000e+03	5.579416664843007112e+01	1.057595815547664486e+01	3.106870605048976490e-03	-6.195537486645178404e+01	3.519914528305921886e-01	0.000000000000000000e+00	1.928974831913582477e+01	1.000000000000000000e+00
3.778000000000000000e+03	6.292476134649819031e+00	1.477909715349647080e+01	-2.580339341211322721e-03	5.222194666540883645e+01	4.252514534648111910e-01	0.000000000000000000e+00	3.426674359960009753e+01	1.000000000000000000e+00
3.784000000000000000e+03	1.026626165580357792e+02	5.996328431034247508e+00	-1.985318728569330539e-03	4.122242810106172328e+01	4.695950728063096324e-01	0.000000000000000000e+00	inf	1.000000000000000000e+00
3.793000000000000000e+03	1.638698937850675819e+01	1.362811659068033698e+01	-3.058019200383175693e-03	6.105231046649760174e+01	2.501566566904189770e-01	0.000000000000000000e+00	inf	1.000000000000000000e+00
3.812000000000000000e+03	4.426604280465409147e+01	2.248788294381547104e+01	-2.817188748019386433e-03	5.660033187054019521e+01	2.279826802508165828e-01	0.000000000000000000e+00	inf	1.000000000000000000e+00
3.820000000000000000e+03	3.194020348239553186e+01	1.175867446009862860e+01	-2.811695457293678091e-03	5.649878319805220883e+01	2.814469550850497992e-01	0.000000000000000000e+00	8.254018330383942725e+01	1.000000000000000000e+00
3.823000000000000000e+03	1.144618644261154259e+02	1.001015081966757414e+01	-2.964831500097964145e-03	5.932964772595028080e+01	3.194039676025858254e-01	0.000000000000000000e+00	8.254018330383942725e+01	1.000000000000000000e+00
3.835000000000000000e+03	5.758235296123709190e+01	2.170097601548803468e+01	-4.990427341722761603e-03	9.677470188111094274e+01	1.841629021683838241e-01	0.000000000000000000e+00	4.639344174542497257e+01	1.000000000000000000e+00
3.839000000000000000e+03	1.037596892975235505e+02	1.722827595046927129e+01	1.905497132872686948e-03	-3.974685044031048164e+01	4.799967197609745773e-01	0.000000000000000000e+00	4.552464667645782015e+01	1.000000000000000000e+00
3.841000000000000000e+03	5.949332316050450231e+01	6.598963459075704918e+00	-2.254450686904462854e-03	4.619758679148431213e+01	3.678684545803819761e-01	0.000000000000000000e+00	4.552464667645782015e+01	1.000000000000000000e+00
3.849000000000000000e+03	5.082329236845279041e+01	2.281217992002341077e+01	2.009939108396711829e-03	-4.167755909857473995e+01	4.182960692411747949e-01	0.000000000000000000e+00	1.877139281140932070e+01	1.000000000000000000e+00
3.852000000000000000e+03	3.493940461071833425e+01	1.280881559696074845e+01	-2.358282218588787001e-03	4.811701081825074056e+01	3.901047383744196129e-01	0.000000000000000000e+00	1.877139281140932070e+01	1.000000000000000000e+00
3.855000000000000000e+03	5.786034636418120414e+01	5.692863201365791603e+00	-2.008650188506257758e-03	4.165373219583929654e+01	4.290126533258349362e-01	0.000000000000000000e+00	1.374093241348929695e+01	1.000000000000000000e+00
3.859000000000000000e+03	4.444243128836239265e+01	8.654750878202143838e+00	-4.255428133608655725e-03	8.318754664201027538e+01	2.213812392009836261e-01	0.000000000000000000e+00	6.737609685453697317e+00	1.000000000000000000e+00
3.862000000000000000e+03	3.773413071516275608e+01	8.026986835644033036e+00	-3.128332616905870299e-03	6.235212044607118997e+01	3.398147574111327618e-01	0.000000000000000000e+00	6.737609685453697317e+00	1.000000000000000000e+00
3.871000000000000000e+03	5.833703408536747759e+01	1.238211510447024288e+01	-2.486135116517621934e-03	5.048049251013615901e+01	3.216986461286771570e-01	0.000000000000000000e+00	5.952777717494185339e+01	1.000000000000000000e+00
3.872000000000000000e+03	1.178645775302812240e+02	1.221530142566945187e+01	-1.905639115548153498e-03	3.974947512429861263e+01	4.270392225664141339e-01	0.000000000000000000e+00	5.952777717494185339e+01	1.000000000000000000e+00
3.877000000000000000e+03	4.744879912977349790e+01	1.874049857471570135e+01	-4.339143971229890949e-03	8.473511304640084063e+01	1.911538426943402147e-01	0.000000000000000000e+00	7.071746634024249545e+01	1.000000000000000000e+00
3.883000000000000000e+03	8.355034933450770041e+01	1.455734293906566457e+01	-2.116589537467133617e-03	4.364909310854275049e+01	3.666596228600873530e-01	0.000000000000000000e+00	inf	1.000000000000000000e+00
3.889000000000000000e+03	8.369559567806251721e+01	1.501764627430986643e+01	2.509328526324552857e-03	-5.090924461774649501e+01	2.933663969213378131e-01	0.000000000000000000e+00	1.919289862347286757e+01	1.000000000000000000e+00
3.890000000000000000e+03	6.701871068358563832e+01	5.517706040187407623e+00	-3.591511533077294469e-03	7.091442060643070988e+01	2.399982776772718873e-01	0.000000000000000000e+00	1.287859012549807680e+01	1.000000000000000000e+00
3.891000000000000000e+03	5.496490561508464623e+01	1.005244605381071743e+01	1.860822580556781942e-03	-3.892099910489069714e+01	4.838234051975612848e-01	0.000000000000000000e+00	1.287859012549807680e+01	1.000000000000000000e+00
3.902000000000000000e+03	2.640907694941923722e+01	2.360440419330859996e+01	-1.861529095211240372e-03	3.893405969622583029e+01	4.823346781141772954e-01	0.000000000000000000e+00	7.844151877710196175e+00	1.000000000000000000e+00
3.903000000000000000e+03	4.350036974125082168e+01	2.501517462099404909e+01	-2.004581180915170069e-03	4.157851274362921856e+01	4.114930207064040335e-01	0.000000000000000000e+00	1.714941872180354920e+01	1.000000000000000000e+00
3.905000000000000000e+03	2.502217899352820751e+01	1.588383214581563685e+01	-2.906234442747685030e-03	5.824642572246599315e+01	3.116285576220962916e-01	0.000000000000000000e+00	7.844151877710196175e+00	1.000000000000000000e+00
3.916000000000000000e+03	2.492216133955740887e+01	2.335632475373611427e+01	-2.408603437952764378e-03	4.904724613248124854e+01	3.318903287848768979e-01	0.000000000000000000e+00	3.009066360380768756e+01	1.000000000000000000e+00
3.923000000000000000e+03	3.605069687378890819e+01	1.942332590374554258e+01	2.437185084154093549e-03	-4.957560488394567244e+01	3.300674173636313213e-01	0.000000000000000000e+00	inf	1.000000000000000000e+00
3.932000000000000000e+03	3.009637547969510152e+01	2.088531666430324307e+01	-2.365246635373151329e-03	4.824575464675329783e+01	3.851513299176053673e-01	0.000000000000000000e+00	inf	1.000000000000000000e+00
3.946000000000000000e+03	2.327504325953540842e+01	1.671471666555914837e+01	-2.608050045545266555e-03	5.273420523305570384e+01	2.957573605072665313e-01	0.000000000000000000e+00	2.884842521823225781e+01	1.000000000000000000e+00
3.968000000000000000e+03	9.719650512252356123e+01	1.859221321476927713e+01	-2.071306951194112379e-03	4.281200169058303118e+01	4.276795889468297807e-01	0.000000000000000000e+00	inf	1.000000000000000000e+00
3.975000000000000000e+03	5.609578126432688094e+01	2.467831170632175386e+01	-3.797477532932837675e-03	7.472189683649951064e+01	2.551358746439632563e-01	0.000000000000000000e+00	3.055742493618813782e+01	1.000000000000000000e+00
3.977000000000000000e+03	2.589623579835366840e+01	2.001530062126207454e+01	2.027141041812522294e-03	-4.199555310068121372e+01	4.046646170824677036e-01	0.000000000000000000e+00	9.520201263992632335e+00	1.000000000000000000e+00
3.981000000000000000e+03	1.783030599296975183e+01	1.495812665930008833e+01	-4.527754326530600455e-03	8.822175377863797507e+01	1.704784648819639425e-01	0.000000000000000000e+00	9.520201263992632335e+00	1.000000000000000000e+00
4.000000000000000000e+03	7.230002167172193595e+01	2.191622993387086993e+01	-1.773694906984077391e-03	3.731036168734636504e+01	4.772022078371774834e-01	0.000000000000000000e+00	3.960657276776490932e+01	1.000000000000000000e+00
4.001000000000000000e+03	1.183973006403410722e+02	1.176340964331881800e+01	-2.011255758180925148e-03	4.170189861461250302e+01	3.898341793620168083e-01	0.000000000000000000e+00	7.892050635270067893e+00	1.000000000000000000e+00
4.005000000000000000e+03	1.113541393579175036e+02	1.532407564554877766e+01	-1.980657421352977066e-03	4.113625943031139798e+01	4.275860034053945435e-01	0.000000000000000000e+00	7.892050635270067893e+00	1.000000000000000000e+00
4.014000000000000000e+03	9.358326593924272174e+01	1.051883918978707300e+01	-2.188231032702659708e-03	4.497345387870465316e+01	3.993246845399232026e-01	0.000000000000000000e+00	4.166123712833390158e+01	1.000000000000000000e+00
4.017000000000000000e+03	3.094217700638117918e+01	2.512468079751367966e+01	-4.715352900896209107e-03	9.168969078373986292e+01	1.956458727073421278e-01	0.000000000000000000e+00	2.860110163308327103e+01	1.000000000000000000e+00
4.019000000000000000e+03	5.217226954696631225e+01	5.959447030503425502e+00	-2.560211381041611629e-03	5.184986229245554767e+01	3.522081972581774245e-01	0.000000000000000000e+00	2.860110163308327103e+01	1.000000000000000000e+00
4.025000000000000000e+03	4.133977733335451177e+01	1.689609827204222370e+01	2.079742181237578206e-03	-4.296793489270466182e+01	4.199701053485863644e-01	0.000000000000000000e+00	5.253570197053957003e+00	1.000000000000000000e+00
4.028000000000000000e+03	8.182720024843787598e+01	2.015052861073907309e+01	-1.880495240612559430e-03	3.928466682479169947e+01	4.017118960009067319e-01	0.000000000000000000e+00	4.061800993567075579e+01	1.000000000000000000e+00
4.028000000000000000e+03	3.814746492866949978e+01	2.106852458370642722e+01	-2.299568759472359232e-03	4.703163701807156372e+01	4.102885581905633128e-01	0.000000000000000000e+00	5.253570197053957003e+00	1.000000000000000000e+00
4.034000000000000000e+03	1.635937080033138002e+01	2.117829069158145572e+01	-3.230870893165982850e-03	6.424763742366179997e+01	2.433925418398955598e-01	0.000000000000000000e+00	1.882678689768891900e+01	1.000000000000000000e+00
4.035000000000000000e+03	3.195084653902608807e+01	1.062586020468956249e+01	-2.514503698527263340e-03	5.100491256858378364e+01	3.187794357486899433e-01	0.000000000000000000e+00	1.882678689768891900e+01	1.000000000000000000e+00
4.036000000000000000e+03	5.832672276244747422e+01	1.556885540817994418e+01	-2.376473490734496482e-03	4.845329368211215382e+01	3.502720625534713195e-01	0.000000000000000000e+00	2.683505260168078266e+01	1.000000000000000000e+00
4.037000000000000000e+03	1.191880052214028893e+02	1.121425067434890899e+01	-1.703515897677249872e-03	3.601303635222829058e+01	4.615647552543769017e-01	0.000000000000000000e+00	6.101686885556041062e+01	1.000000000000000000e+00
4.043000000000000000e+03	5.430986365767843438e+01	2.248254604869838147e+01	-3.222963482541585812e-03	6.410146146250849597e+01	2.737788647453779367e-01	0.000000000000000000e+00	inf	1.000000000000000000e+00
4.054000000000000000e+03	5.191171242561150478e+01	1.919255945140314523e+01	-2.191789418920719271e-03	4.503923401208670896e+01	3.817432596874852369e-01	0.000000000000000000e+00	1.724973764814099653e+01	1.000000000000000000e+00
4.055000000000000000e+03	1.130190995156299891e+02	9.767739614874651366e+00	2.937601404799233384e-03	-5.882627367069290614e+01	3.162187476592634994e-01	0.000000000000000000e+00	4.626988206537830450e+01	1.000000000000000000e+00
4.057000000000000000e+03	6.675356567964107057e+01	1.040206225752697655e+01	-2.084544593116702260e-03	4.305671201654835301e+01	3.904577552584221900e-01	0.000000000000000000e+00	1.724973764814099653e+01	1.000000000000000000e+00
4.059000000000000000e+03	6.166181500341330946e+00	6.402678780088767674e+00	-2.522938990931007566e-03	5.116084692349411966e+01	4.185936593618025947e-01	0.000000000000000000e+00	4.749983839152834975e+01	1.000000000000000000e+00
4.073000000000000000e+03	4.391750368955521111e+01	2.480156102859145761e+01	-2.294711263931742407e-03	4.694184162066841992e+01	3.939970429864395607e-01	0.000000000000000000e+00	inf	1.000000000000000000e+00
4.097000000000000000e+03	1.754693419953096978e+01	9.079826944233442276e+00	1.935901246623046275e-03	-4.030889922740151832e+01	4.649896033180677124e-01	0.000000000000000000e+00	inf	1.000000000000000000e+00
4.113000000000000000e+03	1.098706164718051923e+02	2.455851550441696673e+01	-2.405230498737413302e-03	4.898489416226809112e+01	3.444782512398735230e-01	0.000000000000000000e+00	3.314706394270151435e+01	1.000000000000000000e+00
4.118000000000000000e+03	3.277732998507016049e+01	6.337595090844978962e+00	-5.030877473970562890e-03	9.752246081775417963e+01	1.698328512745442831e-01	0.000000000000000000e+00	1.600997606034164988e+01	1.000000000000000000e+00
4.118000000000000000e+03	2.180672093898166963e+01	1.799800119914987562e+01	-2.712507197275593716e-03	5.466519443784122956e+01	4.147866172155045827e-01	0.000000000000000000e+00	1.600997606034164988e+01	1.000000000000000000e+00
4.122000000000000000e+03	5.426443404237110002e+01	1.597925242875408713e+01	-1.605274057897881001e-03	3.419694306488706559e+01	4.856572231301513609e-01	0.000000000000000000e+00	2.355116126629290108e+01	1.000000000000000000e+00
4.133000000000000000e+03	8.744801015360303609e+01	9.445681137101212599e+00	-2.840292598777833209e-03	5.702742839446909784e+01	3.313483542275093008e-01	0.000000000000000000e+00	1.229995021671079236e+01	1.000000000000000000e+00
4.133000000000000000e+03	3.303122770745333270e+01	2.297484371802270076e+01	-1.896095446592585164e-03	3.957305138095526331e+01	4.538841599735012888e-01	0.000000000000000000e+00	5.607338452360971104e+01	1.000000000000000000e+00
4.138000000000000000e+03	8.925324823295063936e+01	2.161243464041659834e+01	-1.864701970568138738e-03	3.899271329687270082e+01	4.723112687829208456e-01	0.000000000000000000e+00	1.229995021671079236e+01	1.000000000000000000e+00
4.144000000000000000e+03	1.046837163735653036e+02	7.648577622631886008e+00	-2.285122899774951269e-03	4.676459164427507886e+01	3.841409585773198909e-01	0.000000000000000000e+00	2.867068068409682269e+01	1.000000000000000000e+00
4.144000000000000000e+03	8.154891508185131954e+01	2.458342040555584163e+01	-2.425219298271463243e-03	4.935440601930703508e+01	4.073699283994842713e-01	0.000000000000000000e+00	2.867068068409682269e+01	1.000000000000000000e+00
4.147000000000000000e+03	6.832338971608421296e+00	2.079946569341789342e+01	-3.738306584678011569e-03	7.362806591708128678e+01	2.743243352081459197e-01	0.000000000000000000e+00	2.909886970790314820e+01	1.000000000000000000e+00
4.147000000000000000e+03	3.375974577738733728e+01	9.769552684077572380e+00	-1.901324809458615180e-03	3.966972109743651487e+01	4.521095222984982120e-01	0.000000000000000000e+00	2.909886970790314820e+01	1.000000000000000000e+00
4.158000000000000000e+03	3.412206708430023383e+01	6.227236482189676181e+00	-2.906426751371341162e-03	5.824998072918516812e+01	2.593864388970719137e-01	0.000000000000000000e+00	8.575085403619327451e+01	1.000000000000000000e+00
4.164000000000000000e+03	3.324805198564679642e+01	1.095690807829685731e+01	-4.909993456481270835e-03	9.528780546925727890e+01	1.322710461563649798e-01	0.000000000000000000e+00	8.627116855197556333e+01	1.000000000000000000e+00
4.172000000000000000e+03	3.326983762177017212e+01	1.638739234941767364e+01	-5.755138296116449857e-03	1.109111068400327724e+02	1.214727595095461687e-01	0.000000000000000000e+00	1.883466007230773798e+01	1.000000000000000000e+00
4.175000000000000000e+03	5.154840828988360357e+01	2.093032910554432746e+01	2.332867368718206762e-03	-4.764719329088763544e+01	4.510673261931734679e-01	0.000000000000000000e+00	1.883466007230773798e+01	1.000000000000000000e+00
4.183000000000000000e+03	1.041437147730937482e+02	6.557883587248895196e+00	-2.578775047199943337e-03	5.219302921170606879e+01	3.314382365195731595e-01	0.000000000000000000e+00	5.749264431231963357e+01	1.000000000000000000e+00
4.188000000000000000e+03	4.703169173395517078e+01	1.316250124460070303e+01	-2.257704843353709051e-03	4.625774294996736558e+01	4.320823304676115750e-01	0.000000000000000000e+00	3.898775013332660677e+01	1.000000000000000000e+00
4.191000000000000000e+03	1.047170080552677973e+02	9.910635865950627732e+00	-1.788442640520643149e-03	3.758298748445484705e+01	4.745617424688413077e-01	0.000000000000000000e+00	5.777690150510634481e+01	1.000000000000000000e+00
4.193000000000000000e+03	8.177715073376901955e+00	9.935558710568191287e+00	-2.674869602265339454e-03	5.396942791104065407e+01	3.498051385251205181e-01	0.000000000000000000e+00	3.898775013332660677e+01	1.000000000000000000e+00
4.198000000000000000e+03	5.942859900951978602e+01	1.748760998278816459e+01	-2.305785525943056767e-03	4.714655982368836362e+01	3.758856636481748836e-01	0.000000000000000000e+00	4.302119224392038177e+01	1.000000000000000000e+00
4.199000000000000000e+03	1.648300243906642493e+01	2.003686816826485995e+01	-2.395205624904592125e-03	4.879957489183182417e+01	3.334073946187277038e-01	0.000000000000000000e+00	4.302119224392038177e+01	1.000000000000000000e+00
4.205000000000000000e+03	5.010355105510393514e+01	1.309559842132877705e+01	-2.360668532717079444e-03	4.816112409096236746e+01	3.426741979661873660e-01	0.000000000000000000e+00	3.483140653819801713e+01	1.000000000000000000e+00
4.206000000000000000e+03	8.390739577069733457e+01	2.149363175498919887e+01	-1.849013006458969039e-03	3.870268796277890289e+01	4.630880415617402157e-01	0.000000000000000000e+00	3.483140653819801713e+01	1.000000000000000000e+00
4.211000000000000000e+03	4.817124663629585513e+01	2.156828640616734205e+01	-2.790197364506701201e-03	5.610137062832886556e+01	2.833458341174843742e-01	0.000000000000000000e+00	3.573622711301692334e+01	1.000000000000000000e+00
4.220000000000000000e+03	1.872946502428916915e+01	9.076281234157514533e+00	-3.768606867999547104e-03	7.418819530053299616e+01	2.467620606747603640e-01	0.000000000000000000e+00	inf	1.000000000000000000e+00
4.226000000000000000e+03	7.446394926335425168e+01	1.532469999267247829e+01	1.793439758329839432e-03	-3.767536393149325846e+01	4.930064852459510316e-01	0.000000000000000000e+00	7.090493240000808939e+00	1.000000000000000000e+00
4.227000000000000000e+03	8.070734238100800439e+01	1.868552381503075921e+01	2.441472451825633418e-03	-4.965486092868316348e+01	4.328095725461817977e-01	0.000000000000000000e+00	7.090493240000808939e+00	1.000000000000000000e+00
4.230000000000000000e+03	9.215774981841092028e+01	9.120814014596083652e+00	-2.672756524868701543e-03	5.393036567763495981e+01	3.074274612370890836e-01	0.000000000000000000e+00	1.491963484972280263e+01	1.000000000000000000e+00
4.234000000000000000e+03	5.280110885966892198e+01	1.675828408714153994e+01	-2.048634831808232235e-03	4.239288612924006827e+01	3.956958177080557304e-01	0.000000000000000000e+00	1.012361781497190094e+01	1.000000000000000000e+00
4.238000000000000000e+03	5.879677180024906136e+01	2.491546886907276459e+01	-2.881092885758647880e-03	5.778166027239259961e+01	2.989402571515292761e-01	0.000000000000000000e+00	1.012361781497190094e+01	1.000000000000000000e+00
4.258000000000000000e+03	9.810742149577357907e+01	1.816388340065473272e+01	1.583223754585438760e-03	-3.378932236153401902e+01	4.932131647586756040e-01	0.000000000000000000e+00	inf	1.000000000000000000e+00
4.269000000000000000e+03	7.793770603099083871e+01	2.059656631898334211e+01	-2.233559676248106102e-03	4.581139670888825322e+01	3.986372829628690440e-01	0.000000000000000000e+00	inf	1.000000000000000000e+00
4.278000000000000000e+03	2.161161167220407009e+01	2.439893037647622975e+01	-2.280178678867549741e-03	4.667319304647571698e+01	3.719744464716155941e-01	0.000000000000000000e+00	inf	1.000000000000000000e+00
4.295000000000000000e+03	2.577344570336654783e+01	2.327413630360887353e+01	-3.060612098470139476e-03	6.110024263899223484e+01	2.590623772557831828e-01	0.000000000000000000e+00	6.568712001720562910e+01	1.000000000000000000e+00
4.296000000000000000e+03	1.008402303920484826e+02	2.101461158716735866e+01	-1.760482445738654599e-03	3.706611685000459744e+01	4.847560883304986579e-01	0.000000000000000000e+00	1.106692146135901922e+01	1.000000000000000000e+00
4.297000000000000000e+03	9.104191170728972793e+01	1.586974020065084723e+01	-1.967698256401286417e-03	4.089669701442863214e+01	4.406576731091902399e-01	0.000000000000000000e+00	6.428631907600970585e+00	1.000000000000000000e+00
4.300000000000000000e+03	9.097399466966970749e+01	9.441467067108199274e+00	-3.783688840757587143e-03	7.446699982564420850e+01	2.005406183258908737e-01	0.000000000000000000e+00	6.428631907600970585e+00	1.000000000000000000e+00
4.305000000000000000e+03	1.070264448557083199e+02	1.093228497280799161e+01	-1.930174667385523577e-03	4.020303799621886753e+01	4.548184516420605839e-01	0.000000000000000000e+00	1.612152892883321442e+01	1.000000000000000000e+00
4.308000000000000000e+03	5.222978333800467965e+01	1.177270506365799108e+01	-2.251151401871798272e-03	4.613659638847166633e+01	4.293055115128600052e-01	0.000000000000000000e+00	4.365748419793881396e+01	1.000000000000000000e+00
4.313000000000000000e+03	9.535870121281975287e+01	1.854561946151758534e+01	-3.118363666120123334e-03	6.216783496603041215e+01	2.596602884471137518e-01	0.000000000000000000e+00	4.365748419793881396e+01	1.000000000000000000e+00
4.317000000000000000e+03	1.110813315458066519e+01	2.512905908652172471e+01	2.386916719102182092e-03	-4.864634663164280681e+01	4.193147511083774592e-01	0.000000000000000000e+00	1.322659106251310313e+01	1.000000000000000000e+00
4.321000000000000000e+03	9.482006628693602224e+00	1.200280967335126014e+01	-2.657082976609621144e-03	5.364062532010439099e+01	3.530559629781626629e-01	0.000000000000000000e+00	1.322659106251310313e+01	1.000000000000000000e+00
4.327000000000000000e+03	4.737207225117873577e+01	1.692533874721394227e+01	-5.002122253094432903e-03	9.699089337432646118e+01	1.598669903874904152e-01	0.000000000000000000e+00	3.209210767178431922e+01	1.000000000000000000e+00
4.329000000000000000e+03	1.650131402429253669e+01	8.156093550816708060e+00	-2.511883170572241572e-03	5.095646963185649270e+01	4.177843844084427882e-01	0.000000000000000000e+00	3.209210767178431922e+01	1.000000000000000000e+00
4.334000000000000000e+03	5.381970837495974536e+01	2.084153435246230401e+01	-2.658316558491167353e-03	5.366342924742795617e+01	2.922427082269415388e-01	0.000000000000000000e+00	8.769187817561705955e+00	1.000000000000000000e+00
4.344000000000000000e+03	4.075882231135962996e+01	1.765382435493039281e+01	2.407819561709586675e-03	-4.903275543904005929e+01	3.380491703972386963e-01	0.000000000000000000e+00	6.921599697647041083e+00	1.000000000000000000e+00
4.347000000000000000e+03	7.208681431513082316e+01	6.729266478623543435e+00	-2.769535880167485389e-03	5.571942355670210389e+01	3.058750320079556273e-01	0.000000000000000000e+00	2.735001769027291019e+01	1.000000000000000000e+00
4.348000000000000000e+03	4.757443012449515152e+01	1.886048607720123726e+01	-2.267055388073769759e-03	4.643059660923537990e+01	4.178223729958828736e-01	0.000000000000000000e+00	6.921599697647041083e+00	1.000000000000000000e+00
4.356000000000000000e+03	3.348674330055393966e+01	2.141212508616901999e+01	-1.432321068768183060e-03	3.099974354898381179e+01	4.905990324368499911e-01	0.000000000000000000e+00	2.718345442514579346e+01	1.000000000000000000e+00
4.357000000000000000e+03	6.928390884609704869e+01	7.755445581866689864e+00	-2.405608800194242950e-03	4.899188742234834137e+01	3.573568023423434603e-01	0.000000000000000000e+00	1.113107522108369807e+01	1.000000000000000000e+00
4.358000000000000000e+03	5.884444515106997642e+01	1.161788436295244331e+01	-1.817402838654699152e-03	3.811834412628329005e+01	4.029701074298350782e-01	0.000000000000000000e+00	1.113107522108369807e+01	1.000000000000000000e+00
4.372000000000000000e+03	2.005447520502872649e+01	1.499229943082924166e+01	-3.159825244517200978e-03	6.293429144097640915e+01	2.493234847619792971e-01	0.000000000000000000e+00	inf	1.000000000000000000e+00
4.380000000000000000e+03	7.846938610425517879e+01	7.654060129828032188e+00	-2.655052283433919323e-03	5.360308603690973683e+01	3.433005050028380412e-01	0.000000000000000000e+00	inf	1.000000000000000000e+00
4.390000000000000000e+03	3.713737102390060585e+01	1.815772442902138550e+01	-2.449740082093824958e-03	4.980769589050800761e+01	3.074143980077241878e-01	0.000000000000000000e+00	4.089824292112081849e+01	1.000000000000000000e+00
4.392000000000000000e+03	7.792103030220246751e+01	1.509840916145064860e+01	-4.209002921631260774e-03	8.232933270765308009e+01	2.326756109878851397e-01	0.000000000000000000e+00	1.008997338405094091e+01	1.000000000000000000e+00
4.396000000000000000e+03	5.284641844406639422e+01	1.998292148244712862e+01	-1.763957026862321420e-03	3.713034776698645345e+01	4.698583803342188947e-01	0.000000000000000000e+00	2.554593158313363688e+01	1.000000000000000000e+00
4.396000000000000000e+03	9.703968113042339638e+00	2.384469222823069501e+01	-2.778368199546421297e-03	5.588269733060294442e+01	4.050059705227921913e-01	0.000000000000000000e+00	4.331494307808642219e+01	1.000000000000000000e+00
4.397000000000000000e+03	8.800875361322827928e+01	1.531148494853785991e+01	-2.162364997003153166e-03	4.449529575473732024e+01	3.679847430301116384e-01	0.000000000000000000e+00	1.008997338405094091e+01	1.000000000000000000e+00
4.409000000000000000e+03	5.919046418248444752e+01	7.492847755006875055e+00	-1.791463103388152506e-03	3.763882359614275686e+01	4.832715238042369910e-01	0.000000000000000000e+00	inf	1.000000000000000000e+00
4.415000000000000000e+03	8.117519016490552985e+01	1.413039672167881555e+01	-2.594454134169905599e-03	5.248287195754365086e+01	3.511869923366418567e-01	0.000000000000000000e+00	2.398157698923259318e+01	1.000000000000000000e+00
4.417000000000000000e+03	3.118380385628666218e+01	9.285172400788660241e+00	2.595428280507648677e-03	-5.250087997356651925e+01	2.836103999351142768e-01	0.000000000000000000e+00	3.005921372119550838e+01	1.000000000000000000e+00
4.420000000000000000e+03	5.847893887309741956e+01	2.187611890812398130e+01	-1.692735101849257877e-03	3.581374314905352207e+01	4.779142957042645801e-01	0.000000000000000000e+00	2.398157698923259318e+01	1.000000000000000000e+00
4.427000000000000000e+03	1.149478293055774003e+02	1.297234328075487397e+01	-3.046414764039699456e-03	6.083779148971444073e+01	2.806868801347944808e-01	0.000000000000000000e+00	4.908867467807068863e+01	1.000000000000000000e+00
4.428000000000000000e+03	3.005072991559741524e+01	1.967360618633320968e+01	-2.787721986303874459e-03	5.605561092199722140e+01	3.191438198417212435e-01	0.000000000000000000e+00	3.622245413754168908e+01	1.000000000000000000e+00
4.430000000000000000e+03	6.627147141460355328e+01	1.932137187726364758e+01	-1.959701200939794209e-03	4.074886388371031387e+01	3.900269831029197221e-01	0.000000000000000000e+00	6.473971873614810413e+00	1.000000000000000000e+00
4.435000000000000000e+03	6.521316600108004025e+01	1.293448676227508365e+01	-2.466089480767518546e-03	5.010992998190982206e+01	3.441592328152582869e-01	0.000000000000000000e+00	6.473971873614810413e+00	1.000000000000000000e+00
4.437000000000000000e+03	8.454023988628327402e+01	1.954434675723557646e+01	-2.807721728462843867e-03	5.642532506380309343e+01	3.278560295161423443e-01	0.000000000000000000e+00	1.557608521836851523e+01	1.000000000000000000e+00
4.438000000000000000e+03	7.555979746136279118e+01	6.817757089042197904e+00	-2.184863360954423465e-03	4.491119928260103933e+01	4.226642002018270450e-01	0.000000000000000000e+00	1.201944942459181220e+01	1.000000000000000000e+00
4.444000000000000000e+03	4.646926418631623079e+01	9.869906222449509769e+00	2.236905656406279128e-03	-4.587325031544205700e+01	4.308311732953136186e-01	0.000000000000000000e+00	1.510451506863025628e+01	1.000000000000000000e+00
4.444000000000000000e+03	1.126264586555736180e+01	1.684384179034065454e+01	-3.604039637549121856e-03	7.114601446181343647e+01	2.703328158598486963e-01	0.000000000000000000e+00	2.078619640713042926e+01	1.000000000000000000e+00
4.448000000000000000e+03	3.165626515372052197e+01	1.282311382077325135e+01	-2.298595860890917646e-03	4.701365206800356589e+01	3.567146081191460150e-01	0.000000000000000000e+00	1.510451506863025628e+01	1.000000000000000000e+00
4.451000000000000000e+03	5.091672816345231922e+01	6.433038922727062570e+00	-2.448575388776568374e-03	4.978616543342341316e+01	4.432001297605885348e-01	0.000000000000000000e+00	2.029281874338522940e+01	1.000000000000000000e+00
4.460000000000000000e+03	1.858784372714146826e+01	2.228169136895249736e+01	-2.542737980145780285e-03	5.152684995733226714e+01	4.611359433744343095e-01	0.000000000000000000e+00	9.725553508239066502e+00	1.000000000000000000e+00
4.463000000000000000e+03	2.752392830752866715e+01	1.844336055806772734e+01	-3.786196101005147741e-03	7.451334890171442282e+01	1.949535983927344063e-01	0.000000000000000000e+00	9.725553508239066502e+00	1.000000000000000000e+00
4.463000000000000000e+03	7.127628940365259780e+01	7.678964135303633753e+00	-2.236493198080120870e-03	4.586562563333994547e+01	4.101398204448665208e-01	0.000000000000000000e+00	9.543930617051305632e+00	1.000000000000000000e+00
4.467000000000000000e+03	7.911163761318132970e+01	1.312817784542037103e+01	-2.331757787212566675e-03	4.762668162774414782e+01	3.828845111701973947e-01	0.000000000000000000e+00	9.543930617051305632e+00	1.000000000000000000e+00
4.469000000000000000e+03	2.599750370020819901e+01	2.050121755654020106e+01	-3.384345786949499463e-03	6.708476593226474449e+01	2.622222588725131587e-01	0.000000000000000000e+00	5.362343644253873975e+01	1.000000000000000000e+00
4.475000000000000000e+03	4.638377501563135752e+01	2.083527931850710857e+01	2.197239901708468880e-03	-4.513999133937038977e+01	3.845827015130990345e-01	0.000000000000000000e+00	3.912722932860832969e+01	1.000000000000000000e+00
4.479000000000000000e+03	7.262950199338609636e+00	2.012736645208801889e+01	-2.872708428384706039e-03	5.762666565106820826e+01	2.568978734326821112e-01	0.000000000000000000e+00	3.912722932860832969e+01	1.000000000000000000e+00
4.488000000000000000e+03	1.366196029122515654e+01	2.197758961583982185e+01	-2.421158795025385880e-03	4.927934377795457976e+01	4.013356179553154712e-01	0.000000000000000000e+00	inf	1.000000000000000000e+00
4.496000000000000000e+03	6.121314175672193869e+01	1.929991635838700148e+01	-2.617541200654931611e-03	5.290965820831031152e+01	4.091027892815343181e-01	0.000000000000000000e+00	inf	1.000000000000000000e+00
4.510000000000000000e+03	7.373494538224375106e+01	8.340661668999466372e+00	-2.168278655769841252e-03	4.460461532788383465e+01	3.319299468960208443e-01	0.000000000000000000e+00	1.394232892971890436e+01	1.000000000000000000e+00
4.529000000000000000e+03	4.524743661223035218e+01	2.218966873018083064e+01	-1.674899270698915850e-03	3.548403094802967672e+01	4.580264657528282379e-01	0.000000000000000000e+00	inf	1.000000000000000000e+00
4.540000000000000000e+03	5.396126041579109511e+01	9.850000493989508499e+00	-2.077441272168641540e-03	4.292540041325820255e+01	4.553981819272816534e-01	0.000000000000000000e+00	inf	1.000000000000000000e+00
4.552000000000000000e+03	6.083859170556350193e+01	1.414552121221138314e+01	-2.500000147389314781e-03	5.073680071396672986e+01	3.233788597935594034e-01	0.000000000000000000e+00	2.611707058273064774e+01	1.000000000000000000e+00
4.570000000000000000e+03	5.903757032217546907e+01	1.847724403540238569e+01	-2.910645940706477457e-03	5.832797643291762313e+01	2.869211743920493385e-01	0.000000000000000000e+00	inf	1.000000000000000000e+00
4.576000000000000000e+03	1.009228045577866339e+02	2.467852053093670150e+01	-6.801808229696533828e-03	1.302597900966329405e+02	1.351048636964956584e-01	0.000000000000000000e+00	inf	1.000000000000000000e+00
4.584000000000000000e+03	8.689555010124795587e+00	1.713492575921519645e+01	2.081331942290152656e-03	-4.299732312874076712e+01	4.067134533325897916e-01	0.000000000000000000e+00	inf	1.000000000000000000e+00
4.595000000000000000e+03	2.397005311385762027e+01	1.790128347858849267e+01	-2.077415231026173443e-03	4.292491901812006461e+01	4.838729819947851230e-01	0.000000000000000000e+00	7.156123120911144220e+00	1.000000000000000000e+00
4.598000000000000000e+03	1.727997733304156114e+01	2.044155593810488369e+01	-2.203987117060587919e-03	4.526471999405303848e+01	3.664756570171269212e-01	0.000000000000000000e+00	7.156123120911144220e+00	1.000000000000000000e+00
4.601000000000000000e+03	5.311620213836852855e+01	2.474758499855684235e+01	-2.546387709969005677e-03	5.159431866361315855e+01	4.093323474634936732e-01	0.000000000000000000e+00	3.609400081131749971e+01	1.000000000000000000e+00
4.604000000000000000e+03	1.159485692410582232e+02	1.047400465205058673e+01	-2.492537416991292155e-03	5.059884508720399765e+01	4.173657700473084597e-01	0.000000000000000000e+00	5.062340664008480928e+01	1.000000000000000000e+00
4.607000000000000000e+03	6.676904123427418369e+01	2.247830908326719879e+01	2.079170799082224845e-03	-4.295737235337138316e+01	4.016154866468342188e-01	0.000000000000000000e+00	5.062340664008480928e+01	1.000000000000000000e+00
4.615000000000000000e+03	5.637289642104046550e+01	2.131627705547446183e+01	-2.550398317730353040e-03	5.166845853975858205e+01	3.558814805638023104e-01	0.000000000000000000e+00	1.789783720306334303e+01	1.000000000000000000e+00
4.616000000000000000e+03	7.380246485424054015e+01	1.724900268806896619e+01	-2.698750873280339295e-03	5.441089578339441601e+01	3.052131237421926713e-01	0.000000000000000000e+00	1.789783720306334303e+01	1.000000000000000000e+00
4.651000000000000000e+03	1.176023092450709413e+02	1.781337984250740192e+01	-1.848759409997919028e-03	3.869799999244325051e+01	4.640438652327805169e-01	0.000000000000000000e+00	inf	1.000000000000000000e+00
4.657000000000000000e+03	7.973577019270867083e+01	6.297686653135179391e+00	2.201700503731990159e-03	-4.522244978488210876e+01	4.872808856386601217e-01	0.000000000000000000e+00	4.857931065866989684e+01	1.000000000000000000e+00
4.659000000000000000e+03	2.247991844667302885e+01	2.438486248004850054e+01	4.294143350701887935e-03	-8.390323403181160700e+01	3.151581378362038333e-01	0.000000000000000000e+00	1.290209054532515154e+01	1.000000000000000000e+00
4.660000000000000000e+03	1.721217436638687914e+01	1.260713720118506131e+01	-1.986244665649568308e-03	4.123954492338199884e+01	4.188678019628351290e-01	0.000000000000000000e+00	1.290209054532515154e+01	1.000000000000000000e+00
4.662000000000000000e+03	3.163258835812306202e+01	1.308247268221166060e+01	-3.322403930857940890e-03	6.593971216183486206e+01	2.609029554397721551e-01	0.000000000000000000e+00	1.442824603035945863e+01	1.000000000000000000e+00
4.666000000000000000e+03	8.080935342046332437e+01	1.789841167953899514e+01	-3.046676982221595189e-03	6.084263884071101103e+01	2.609219537394444899e-01	0.000000000000000000e+00	4.941201767204601936e+01	1.000000000000000000e+00
4.674000000000000000e+03	3.049791654051810852e+01	1.097315802407731411e+01	3.176379449117464147e-03	-6.324031156355685113e+01	2.769970983765602801e-01	0.000000000000000000e+00	inf	1.000000000000000000e+00
4.684000000000000000e+03	2.089822164374327684e+01	6.947444826908503401e+00	-2.455807976399007608e-03	4.991986665339972973e+01	3.688704120235085648e-01	0.000000000000000000e+00	5.418218346408320230e+00	1.000000000000000000e+00
4.688000000000000000e+03	6.605658094469336561e+01	2.305768840934777941e+01	-1.985593408480173204e-03	4.122750581889935262e+01	4.483077843814413654e-01	0.000000000000000000e+00	3.227307023610453030e+01	1.000000000000000000e+00
4.690000000000000000e+03	3.402988166985286966e+01	1.907753815797945052e+01	-2.096111626219057840e-03	4.327053955905793003e+01	3.827443835902578639e-01	0.000000000000000000e+00	1.942535970468306061e+01	1.000000000000000000e+00
4.691000000000000000e+03	1.759586896581593507e+01	8.720519952922698437e+00	1.803905157772024139e-03	-3.786882673429683166e+01	4.749315276482545256e-01	0.000000000000000000e+00	1.942535970468306061e+01	1.000000000000000000e+00
4.697000000000000000e+03	9.408822368531271252e+01	1.835266067823315694e+01	-4.503407007677370094e-03	8.777167057138726136e+01	1.992820551658337491e-01	0.000000000000000000e+00	1.505175144120833863e+01	1.000000000000000000e+00
4.700000000000000000e+03	1.089569708236852819e+02	1.601266495536210499e+01	-2.143267260269847256e-03	4.414225603599164316e+01	3.564987405973557566e-01	0.000000000000000000e+00	1.505175144120833863e+01	1.000000000000000000e+00
4.701000000000000000e+03	1.313203402732566083e+01	1.325540133744952520e+01	-2.581281851772651049e-03	5.223936986419583661e+01	3.668754135340556166e-01	0.000000000000000000e+00	8.019901359084961712e+01	1.000000000000000000e+00
4.703000000000000000e+03	9.330014943612536626e+01	1.102940656057959323e+01	-2.507208614206014527e-03	5.087005603804484366e+01	3.486519573826638574e-01	0.000000000000000000e+00	1.643073096947071221e+01	1.000000000000000000e+00
4.708000000000000000e+03	3.171097363495029953e+01	1.440877057439100284e+01	-3.696491895486259463e-03	7.285508185526053637e+01	2.153553334693152355e-01	0.000000000000000000e+00	6.168181804232015253e+01	1.000000000000000000e+00
4.718000000000000000e+03	7.007350450972886335e+01	1.269290390430027315e+01	-3.003501284874894508e-03	6.004449525643251206e+01	3.610013084774412739e-01	0.000000000000000000e+00	8.751928332817175971e+00	1.000000000000000000e+00
4.718000000000000000e+03	7.852837005098774625e+01	1.495376617830131849e+01	-3.893959362933062298e-03	7.650545467913880771e+01	2.516397115051627331e-01	0.000000000000000000e+00	8.751928332817175971e+00	1.000000000000000000e+00
4.722000000000000000e+03	1.067476063365812067e+01	6.551413079433602071e+00	-2.373067031408110025e-03	4.839032206095618704e+01	4.037670982274726983e-01	0.000000000000000000e+00	5.971539737460491892e+01	1.000000000000000000e+00
4.729000000000000000e+03	9.582416017566100663e+01	1.799012140490013678e+01	-3.142613567376944736e-03	6.261611731691172622e+01	2.675353169570746648e-01	0.000000000000000000e+00	7.663619146047254560e+01	1.000000000000000000e+00
4.732000000000000000e+03	2.003571246442612264e+01	6.622754291640303492e+00	-2.924259238916779389e-03	5.857963112051128007e+01	2.960559300952280148e-01	0.000000000000000000e+00	7.583581116508201880e+00	1.000000000000000000e+00
4.735000000000000000e+03	1.957922817154751272e+01	1.419258418675782174e+01	-2.801169728710867311e-03	5.630420515404826176e+01	3.034769827823015076e-01	0.000000000000000000e+00	7.583581116508201880e+00	1.000000000000000000e+00
4.747000000000000000e+03	2.681523874561353793e+01	1.901896980477166821e+01	-4.403456285092441878e-03	8.592398696978688122e+01	1.686867505003093459e-01	0.000000000000000000e+00	5.686646668064484800e+01	1.000000000000000000e+00
4.748000000000000000e+03	1.152312082299455511e+02	2.018466059100345689e+01	-1.833330490912674646e-03	3.841278183646640798e+01	4.505520056610240465e-01	0.000000000000000000e+00	3.416815196379382513e+01	1.000000000000000000e+00
4.755000000000000000e+03	8.047245493920414106e+01	1.986412713677290398e+01	-3.294440259005869745e-03	6.542277725045686054e+01	2.569351220205908781e-01	0.000000000000000000e+00	7.028548052398774360e+01	1.000000000000000000e+00
4.757000000000000000e+03	1.062409078282647634e+01	1.203758274183621957e+01	-2.559568977491348193e-03	5.183798685549286489e+01	3.320837515372121462e-01	0.000000000000000000e+00	6.321640736172517094e+00	1.000000000000000000e+00
4.762000000000000000e+03	1.429107670982116574e+01	6.888179299838427916e+00	3.513602586630422842e-03	-6.947420007530315900e+01	3.116041378291007913e-01	0.000000000000000000e+00	6.321640736172517094e+00	1.000000000000000000e+00
4.766000000000000000e+03	9.690163554723392281e+01	2.364556454535906482e+01	2.424060421984876746e-03	-4.933298309553387639e+01	3.851422519984049053e-01	0.000000000000000000e+00	2.463345787982244062e+01	1.000000000000000000e+00
4.768000000000000000e+03	7.242410376573424458e+01	2.087831229761232876e+01	-1.966785623538603971e-03	4.087982613314783720e+01	4.263733972510398429e-01	0.000000000000000000e+00	2.463345787982244062e+01	1.000000000000000000e+00
4.776000000000000000e+03	1.493165679628255305e+01	5.841430843398389250e+00	2.955721884061147334e-03	-5.916124786116890988e+01	4.106693656723469088e-01	0.000000000000000000e+00	8.961663837789706122e+01	1.000000000000000000e+00
4.780000000000000000e+03	1.040784766430416965e+02	1.500583946393914658e+01	-1.993265133318218585e-03	4.136932490547175689e+01	4.554689291911440119e-01	0.000000000000000000e+00	2.743386410160385225e+01	1.000000000000000000e+00
4.784000000000000000e+03	7.684503860206407921e+01	1.831593795393936830e+01	-1.849958509298152984e-03	3.872016647665100209e+01	4.599541606673045457e-01	0.000000000000000000e+00	2.743386410160385225e+01	1.000000000000000000e+00
4.790000000000000000e+03	7.834538615219210556e+01	1.217205389876491495e+01	-2.239439593655393693e-03	4.592009254110676153e+01	3.750947632170626989e-01	0.000000000000000000e+00	1.230781082090342871e+01	1.000000000000000000e+00
4.791000000000000000e+03	1.049554954650479317e+02	1.163081082822642820e+01	2.203250402325134492e-03	-4.525110112566919440e+01	3.642246704807899915e-01	0.000000000000000000e+00	2.661561311906119442e+01	1.000000000000000000e+00
4.794000000000000000e+03	6.992788118094820504e+01	2.115135327356202311e+01	-2.370275300451306008e-03	4.833871427488356431e+01	4.724091961091673175e-01	0.000000000000000000e+00	1.230781082090342871e+01	1.000000000000000000e+00
4.796000000000000000e+03	5.368111605846229395e+01	2.227569549491802903e+01	-4.357977606156914450e-03	8.508327059357236521e+01	2.267105244136021769e-01	0.000000000000000000e+00	1.628562318046038015e+01	1.000000000000000000e+00
4.807000000000000000e+03	2.322705657746628560e+01	2.408385086286635257e+01	-2.602827457418135752e-03	5.263766075402791955e+01	3.510240189671766098e-01	0.000000000000000000e+00	inf	1.000000000000000000e+00
4.814000000000000000e+03	5.529001059286691344e+01	1.927798006823611843e+01	-2.702372743189104635e-03	5.447784947281741808e+01	3.445034896358993848e-01	0.000000000000000000e+00	inf	1.000000000000000000e+00
4.828000000000000000e+03	8.135359137692479692e+01	8.415291232193290227e+00	-4.033822713591807448e-03	7.909096094456339188e+01	2.522236337118533012e-01	0.000000000000000000e+00	9.224671704001957906e+00	1.000000000000000000e+00
4.828000000000000000e+03	9.045294103061435464e+01	9.930680266901578790e+00	-2.168861349184857470e-03	4.461538696654579184e+01	4.091342380610409890e-01	0.000000000000000000e+00	9.224671704001957906e+00	1.000000000000000000e+00
4.830000000000000000e+03	9.981029736937010455e+01	1.372354038343613780e+01	-1.958682542716365122e-03	4.073003302339846954e+01	4.318563035027978003e-01	0.000000000000000000e+00	1.009682650707889273e+01	1.000000000000000000e+00
4.842000000000000000e+03	3.573873455586557668e+01	1.904586017955626787e+01	1.961474922692161768e-03	-4.078165280720075714e+01	3.596283315180358597e-01	0.000000000000000000e+00	inf	1.000000000000000000e+00
4.871000000000000000e+03	7.041626078837323632e+01	2.004965063617532195e+01	-2.008172337383783146e-03	4.164489866607414115e+01	3.951695388436794465e-01	0.000000000000000000e+00	4.921223829969630259e+01	1.000000000000000000e+00
4.882000000000000000e+03	5.852674370909401347e+01	1.090838902898653373e+01	-1.602797832260091562e-03	3.415116769291896048e+01	4.991861304805521593e-01	0.000000000000000000e+00	3.905097091380272900e+01	1.000000000000000000e+00
4.891000000000000000e+03	1.840844352563777875e+01	8.011654168378729679e+00	-2.717130250699988439e-03	5.475065595108159755e+01	3.403922105206315107e-01	0.000000000000000000e+00	7.618008550365558129e+00	1.000000000000000000e+00
4.896000000000000000e+03	1.437039403778904401e+01	2.211987209263660858e+01	-2.246025404091335931e-03	4.604183747331973109e+01	3.783630581271695270e-01	0.000000000000000000e+00	1.467472850395082240e+01	1.000000000000000000e+00
4.907000000000000000e+03	4.409864414484255235e+01	6.295453838899934595e+00	-2.046629883031685429e-03	4.235582275560285836e+01	4.795110508511924996e-01	0.000000000000000000e+00	1.492051819210538710e+01	1.000000000000000000e+00
4.911000000000000000e+03	4.638416682264345070e+01	2.103988496425046861e+01	-2.022672774207097835e-03	4.191295294964088214e+01	4.035381464373904992e-01	0.000000000000000000e+00	1.492051819210538710e+01	1.000000000000000000e+00
4.921000000000000000e+03	1.051656015121954511e+02	2.205343438654315236e+01	-2.652643662239977367e-03	5.355856039700020688e+01	3.577812419795080023e-01	0.000000000000000000e+00	6.841106060034611858e+01	1.000000000000000000e+00
4.922000000000000000e+03	3.766053423991392179e+01	1.095662831321857134e+01	1.912291191795624946e-03	-3.987244504268619494e+01	4.712382476398562225e-01	0.000000000000000000e+00	5.403888606697188379e+01	1.000000000000000000e+00
4.927000000000000000e+03	9.139144169794097650e+01	1.671777325985033258e+01	2.316220395423073970e-03	-4.733945825127787543e+01	3.708029386684414952e-01	0.000000000000000000e+00	5.403888606697188379e+01	1.000000000000000000e+00
4.937000000000000000e+03	2.824657053836758180e+01	7.533782327772970078e+00	-2.599200420197963091e-03	5.257061154196831865e+01	3.575232204063200081e-01	0.000000000000000000e+00	1.852814441892282460e+01	1.000000000000000000e+00
4.940000000000000000e+03	4.810911285083840028e+01	1.715206019696604400e+01	-2.483309886143564727e-03	5.042826545566486374e+01	3.822398986499130347e-01	0.000000000000000000e+00	2.096425781726730619e+01	1.000000000000000000e+00
4.941000000000000000e+03	1.017727793046344971e+02	1.370649983409588302e+01	-2.369042535302873665e-03	4.831592544564376368e+01	3.765535496533958248e-01	0.000000000000000000e+00	2.939886389669479172e+01	1.000000000000000000e+00
4.942000000000000000e+03	7.265954078177776410e+01	1.779459732897478830e+01	-2.359358733774091169e-03	4.813691121920152227e+01	3.108883370466396512e-01	0.000000000000000000e+00	2.455883477606903398e+01	1.000000000000000000e+00
4.944000000000000000e+03	2.005989556618436254e+01	2.446477369327833173e+01	-2.833553341618600101e-03	5.690284685450571800e+01	2.712722419803260676e-01	0.000000000000000000e+00	9.198903037038370201e+00	1.000000000000000000e+00
4.948000000000000000e+03	9.261730185963817519e+01	2.503839804320615059e+01	-2.694688476949661394e-03	5.433579854658337638e+01	3.058858708988482222e-01	0.000000000000000000e+00	7.255967373774609541e+01	1.000000000000000000e+00
4.954000000000000000e+03	4.598582097899326016e+01	1.973432891120593169e+01	2.793124594151810344e-03	-5.615548323575690404e+01	3.484556055377230344e-01	0.000000000000000000e+00	1.081479970733495399e+01	1.000000000000000000e+00
4.955000000000000000e+03	3.634090454335490961e+01	1.484193893703937661e+01	-2.827276387554870235e-03	5.678681142432963469e+01	3.408353700515203144e-01	0.000000000000000000e+00	1.081479970733495399e+01	1.000000000000000000e+00
4.981000000000000000e+03	2.725870071670552619e+01	1.110378510429359977e+01	-2.587701401383064783e-03	5.235804130786392108e+01	3.103412178575205571e-01	0.000000000000000000e+00	2.216185481650353495e+01	1.000000000000000000e+00
4.984000000000000000e+03	4.526619300823780634e+01	2.402191307541179910e+01	-2.854217570758462667e-03	5.728484466636740535e+01	3.075098560365231437e-01	0.000000000000000000e+00	1.752606258361095115e+01	1.000000000000000000e+00
4.988000000000000000e+03	5.479109432609314467e+01	9.310042882612878046e+00	-2.688531359425448686e-03	5.422197840813517189e+01	3.581111676242296760e-01	0.000000000000000000e+00	1.752606258361095115e+01	1.000000000000000000e+00
4.990000000000000000e+03	1.210616957677126670e+01	2.082423821364097449e+01	-2.327646760483596290e-03	4.755068541204489918e+01	4.021028853370605116e-01	0.000000000000000000e+00	4.421062649382319165e+01	1.000000000000000000e+00
5.001000000000000000e+03	8.755302543132241055e+01	1.596468472141789441e+01	-3.061640661635258755e-03	6.111925660151548101e+01	2.650945205685036887e-01	0.000000000000000000e+00	inf	1.000000000000000000e+00
5.007000000000000000e+03	8.415017348882398096e+01	6.788826505652311383e+00	-2.669663013008804608e-03	5.387317918626136048e+01	3.808269389183135401e-01	0.000000000000000000e+00	inf	1.000000000000000000e+00
5.016000000000000000e+03	6.446593862560370702e+00	1.473415494728362418e+01	-3.069052899106537117e-03	6.125627881879071879e+01	3.638124829055424669e-01	0.000000000000000000e+00	inf	1.000000000000000000e+00
5.024000000000000000e+03	3.888255650818967268e+01	1.355098444120782553e+01	-2.612100843054792221e-03	5.280908805469208289e+01	3.714074098151334269e-01	0.000000000000000000e+00	1.238893547283841556e+01	1.000000000000000000e+00
5.029000000000000000e+03	1.524599532440259964e+01	1.233253309784711149e+01	2.031088766935936971e-03	-4.206853053181445290e+01	4.678386733000193809e-01	0.000000000000000000e+00	8.966609760863930134e+00	1.000000000000000000e+00
5.036000000000000000e+03	1.042943593397098390e+01	1.633356171440027893e+01	-3.359816443057982941e-03	6.663131782009266146e+01	2.949967435609786026e-01	0.000000000000000000e+00	5.997686614931026838e+01	1.000000000000000000e+00
5.038000000000000000e+03	8.947024705791213250e+01	5.816012579129851368e+00	-2.274543670291917855e-03	4.656902458555012458e+01	3.936500824245450225e-01	0.000000000000000000e+00	1.325844768244083127e+01	1.000000000000000000e+00
5.039000000000000000e+03	7.040327092986281343e+01	1.573057831676720042e+01	2.192974729427847429e-03	-4.506114559741781278e+01	4.176069354605908002e-01	0.000000000000000000e+00	2.149065360647588463e+01	1.000000000000000000e+00
5.045000000000000000e+03	4.771519065630284473e+01	1.416683109304353927e+01	-1.868690114224870772e-03	3.906643790280648432e+01	4.890828432493525835e-01	0.000000000000000000e+00	inf	1.000000000000000000e+00
5.061000000000000000e+03	8.789683941150677526e+00	9.771680756583974059e+00	-2.319966106677552771e-03	4.740870126505749482e+01	3.495730758136943450e-01	0.000000000000000000e+00	2.400428009895697556e+01	1.000000000000000000e+00
5.065000000000000000e+03	3.279247133035637063e+01	1.003937576544683985e+01	-2.576759080324483257e-03	5.215576215809380756e+01	4.141877866355093696e-01	0.000000000000000000e+00	6.105460914923013682e+00	1.000000000000000000e+00
5.066000000000000000e+03	4.059664315532620549e+01	1.304537626733857536e+01	-2.093779573925048584e-03	4.322742936765281740e+01	4.888052378897647099e-01	0.000000000000000000e+00	4.713207355541986665e+00	1.000000000000000000e+00
5.067000000000000000e+03	1.090838503601825416e+01	1.557448612007861399e+01	-2.379941241000551114e-03	4.851739832423307774e+01	3.535699686970736888e-01	0.000000000000000000e+00	2.257322926778508787e+01	1.000000000000000000e+00
5.068000000000000000e+03	3.631868175667358400e+01	1.502360017983513529e+01	2.764561155226606757e-03	-5.562746106300503612e+01	3.749589274350404455e-01	0.000000000000000000e+00	4.713207355541986665e+00	1.000000000000000000e+00
5.077000000000000000e+03	3.388732012573681374e+01	1.578755993121874290e+01	2.369549717285268815e-03	-4.832530118408429587e+01	3.831579408513277052e-01	0.000000000000000000e+00	inf	1.000000000000000000e+00
5.087000000000000000e+03	5.738298563279582964e+01	9.135406701315584854e+00	1.949551760654168230e-03	-4.056124188462732150e+01	4.554450609257741922e-01	0.000000000000000000e+00	inf	1.000000000000000000e+00
5.093000000000000000e+03	2.000215789503313246e+01	6.405164778659223401e+00	-4.028251778369127886e-03	7.898797694014285753e+01	3.066932455845582384e-01	0.000000000000000000e+00	3.235214561264636757e+01	1.000000000000000000e+00
5.095000000000000000e+03	4.988463358026965011e+01	1.880270375472709787e+01	-2.386878336634235508e-03	4.864563709543556769e+01	4.360786783344496875e-01	0.000000000000000000e+00	2.455760079604862867e+01	1.000000000000000000e+00
5.097000000000000000e+03	8.585067640538899525e+01	1.928048351680541472e+01	-2.336589671546200186e-03	4.771600357777305845e+01	3.710904873763655187e-01	0.000000000000000000e+00	1.980002723951665899e+01	1.000000000000000000e+00
5.100000000000000000e+03	1.198803866710044304e+02	1.897934846245054175e+01	-3.224282397849279752e-03	6.412584285888964075e+01	2.747825938147512304e-01	0.000000000000000000e+00	3.403104263878339708e+01	1.000000000000000000e+00
5.100000000000000000e+03	7.097182707230706455e+01	6.216758121304746254e+00	-2.511375947553766939e-03	5.094709313482523072e+01	3.598964649276493732e-01	0.000000000000000000e+00	1.980002723951665899e+01	1.000000000000000000e+00
5.114000000000000000e+03	7.259684201965080774e+01	6.869285822269320718e+00	2.439287349765484857e-03	-4.961446725127949264e+01	3.571106720433584458e-01	0.000000000000000000e+00	inf	1.000000000000000000e+00
5.126000000000000000e+03	1.200918849269151565e+02	1.787559975681603675e+01	-2.238878468280870813e-03	4.590971960806400887e+01	4.397730074345386209e-01	0.000000000000000000e+00	7.215263697199775095e+01	1.000000000000000000e+00
5.127000000000000000e+03	4.811493392984954909e+01	1.284354777189857977e+01	-1.776299966525563424e-03	3.735851867582542951e+01	4.890609109685548628e-01	0.000000000000000000e+00	2.729500217551987262e+01	1.000000000000000000e+00
5.132000000000000000e+03	2.388689440025138566e+01	2.541411833627088512e+01	-2.953677362153581034e-03	5.912345294079189273e+01	2.938168811286386850e-01	0.000000000000000000e+00	2.237076241573214119e+01	1.000000000000000000e+00
5.136000000000000000e+03	4.349058945660514297e+01	1.463700595870772680e+01	-1.638232792019420634e-03	3.480621642470826771e+01	4.334752834313558845e-01	0.000000000000000000e+00	2.237076241573214119e+01	1.000000000000000000e+00
5.140000000000000000e+03	1.062755825187691840e+02	2.430424277241578679e+01	-3.428469407992148273e-03	6.790043278224133871e+01	2.822450251387839115e-01	0.000000000000000000e+00	6.352488348220954606e+01	1.000000000000000000e+00
5.144000000000000000e+03	2.990888296976875438e+01	2.206117188660613948e+01	-2.164467976179612618e-03	4.453417131299603682e+01	3.780460364300443077e-01	0.000000000000000000e+00	7.639963459995125561e+01	1.000000000000000000e+00
5.153000000000000000e+03	8.354594112736525346e+01	2.376217489082845091e+01	-2.412973967360752380e-03	4.912803950053908864e+01	4.123316714373099767e-01	0.000000000000000000e+00	7.574761590683674228e+01	1.000000000000000000e+00
5.157000000000000000e+03	7.963026694006272166e+00	1.876974448778813453e+01	-2.722650345139906742e-03	5.485270011556731617e+01	3.659913208090260772e-01	0.000000000000000000e+00	7.574761590683674228e+01	1.000000000000000000e+00
5.167000000000000000e+03	5.124643771712906926e+01	1.301575091169228315e+01	2.013314653972364098e-03	-4.173995924982215655e+01	3.610242621802713936e-01	0.000000000000000000e+00	inf	1.000000000000000000e+00
5.180000000000000000e+03	8.096428276487030118e+00	6.305255666278007709e+00	-2.499570022092273327e-03	5.072884944120527706e+01	3.786536737800436647e-01	0.000000000000000000e+00	1.927366156260756114e+01	1.000000000000000000e+00
5.183000000000000000e+03	4.763195374747654398e+01	1.312126565226380137e+01	2.321690896789947375e-03	-4.744058564092247110e+01	3.658766473693748633e-01	0.000000000000000000e+00	1.086037650239411612e+01	1.000000000000000000e+00
5.183000000000000000e+03	1.168063965659823111e+02	1.339659257662128411e+01	-2.600209421797948159e-03	5.258926389046631300e+01	3.310599631180285440e-01	0.000000000000000000e+00	6.055473330668274201e+01	1.000000000000000000e+00
5.185000000000000000e+03	1.727961169707510791e+01	2.325055508215651301e+01	3.299351875087412969e-03	-6.551357311722524912e+01	3.125416395884903498e-01	0.000000000000000000e+00	1.927366156260756114e+01	1.000000000000000000e+00
5.186000000000000000e+03	5.659213266144166710e+01	6.984249145565368799e+00	-3.010853504722010247e-03	6.018040799118372064e+01	2.871875364021915233e-01	0.000000000000000000e+00	1.086037650239411612e+01	1.000000000000000000e+00
5.197000000000000000e+03	5.375335294805827502e+00	1.662746480904255009e+01	-2.587484611031020624e-03	5.235403373325016929e+01	3.550922903720161727e-01	0.000000000000000000e+00	inf	1.000000000000000000e+00
5.210000000000000000e+03	3.065712694068594857e+01	1.244046166032187983e+01	-5.455693437685249329e-03	1.053755855331532132e+02	1.180319379347452013e-01	0.000000000000000000e+00	4.488411931184728587e+00	1.000000000000000000e+00
5.216000000000000000e+03	2.764837515338495422e+01	1.794654219125172290e+01	-2.022632744330999082e-03	4.191221295953646830e+01	4.865403451675339719e-01	0.000000000000000000e+00	1.093622266430051404e+01	1.000000000000000000e+00
5.218000000000000000e+03	1.792054375562561219e+01	1.294951683010657639e+01	-1.978286973992356926e-03	4.109243946980082285e+01	4.684013639900196369e-01	0.000000000000000000e+00	1.093622266430051404e+01	1.000000000000000000e+00
5.225000000000000000e+03	2.012092066318971817e+01	2.127231498963545064e+01	-2.550299881026353663e-03	5.166663884422190733e+01	3.672143774627045776e-01	0.000000000000000000e+00	inf	1.000000000000000000e+00
5.234000000000000000e+03	9.906801407278970828e+01	1.791259779958425469e+01	2.344568393674240341e-03	-4.786349779948995575e+01	3.577337091191805651e-01	0.000000000000000000e+00	9.475468596576638092e+00	1.000000000000000000e+00
5.238000000000000000e+03	1.045602991693926640e+02	1.019124367337406589e+01	-2.050287013469174156e-03	4.242342826923503907e+01	4.362855824306592911e-01	0.000000000000000000e+00	9.475468596576638092e+00	1.000000000000000000e+00
5.244000000000000000e+03	2.499904572247031709e+01	1.340415579496565002e+01	-2.024078863080122897e-03	4.193894583179212532e+01	3.862960259340907365e-01	0.000000000000000000e+00	inf	1.000000000000000000e+00
5.252000000000000000e+03	1.108016079231224467e+02	1.847216101746419525e+01	-2.581524462048615486e-03	5.224385474451371891e+01	4.233609345445493721e-01	0.000000000000000000e+00	9.247395711459415679e+01	1.000000000000000000e+00
5.263000000000000000e+03	7.106221366776374282e+01	1.429331946053845925e+01	1.793320563197595922e-03	-3.767316049678522205e+01	4.738704701170670663e-01	0.000000000000000000e+00	1.727752413376909502e+01	1.000000000000000000e+00
5.264000000000000000e+03	5.457766393509495373e+01	1.946753054090065405e+01	-2.297503210390650433e-03	4.699345339050117332e+01	3.448874435620029599e-01	0.000000000000000000e+00	1.727752413376909502e+01	1.000000000000000000e+00
5.270000000000000000e+03	6.368286783569426746e+01	9.764410050307592570e+00	-1.763743008689156507e-03	3.712639143872014102e+01	4.624255215198060931e-01	0.000000000000000000e+00	1.781833411098306996e+01	1.000000000000000000e+00
5.277000000000000000e+03	4.693496611266098739e+01	1.274332304290578755e+01	-2.335446371122281047e-03	4.769486858854691036e+01	3.471420207921218637e-01	0.000000000000000000e+00	8.802884924650131282e+00	1.000000000000000000e+00
5.292000000000000000e+03	1.173652112677998360e+02	8.125941327562964389e+00	-2.505203837327869484e-03	5.083299584211210487e+01	3.503590047809458374e-01	0.000000000000000000e+00	inf	1.000000000000000000e+00
5.301000000000000000e+03	6.122048520074894640e+01	2.077697868452375829e+01	-2.561054342965363249e-03	5.186544524056245820e+01	3.288252973326482032e-01	0.000000000000000000e+00	inf	1.000000000000000000e+00
5.312000000000000000e+03	2.652361259878596300e+01	2.059580402233773810e+01	-2.316377007980316167e-03	4.734235338246190139e+01	4.416949137069929865e-01	0.000000000000000000e+00	6.570863931936512969e+00	1.000000000000000000e+00
5.314000000000000000e+03	2.029706657461276009e+01	1.849666671837759679e+01	-7.028412001715356530e-03	1.344487750563385475e+02	9.790198005285155602e-02	0.000000000000000000e+00	6.570863931936512969e+00	1.000000000000000000e+00
5.321000000000000000e+03	7.617500303933456962e+01	1.366010919508594412e+01	-1.791786162161581545e-03	3.764479564299325887e+01	4.535150797703698666e-01	0.000000000000000000e+00	inf	1.000000000000000000e+00
5.329000000000000000e+03	5.418820339775061257e+01	2.198878615309504525e+01	-2.136651534930270047e-03	4.401995809850306784e+01	4.288004702329506479e-01	0.000000000000000000e+00	inf	1.000000000000000000e+00
5.336000000000000000e+03	5.505534310568025802e+01	2.058374052473226712e+01	-2.928442232015463983e-03	5.865695770259256392e+01	3.100725036732521200e-01	0.000000000000000000e+00	4.448561125136183847e+01	1.000000000000000000e+00
5.339000000000000000e+03	1.260680414008366235e+01	7.276180714852824138e+00	-3.242632386067973230e-03	6.446505973941225420e+01	3.265645379776082047e-01	0.000000000000000000e+00	4.448561125136183847e+01	1.000000000000000000e+00
5.347000000000000000e+03	1.920218976980725500e+01	2.001603170320711911e+01	-2.324552040287090199e-03	4.749347658342670542e+01	3.757986857316094609e-01	0.000000000000000000e+00	inf	1.000000000000000000e+00
5.354000000000000000e+03	4.257443527510385195e+01	1.413989745105228479e+01	2.467392070844528704e-03	-5.013400959096771459e+01	3.231998025485084414e-01	0.000000000000000000e+00	3.073146747478289953e+01	1.000000000000000000e+00
5.357000000000000000e+03	1.203785942297432854e+01	1.068437601706009588e+01	-2.149071263141194826e-03	4.424954851624278263e+01	4.435372578803805643e-01	0.000000000000000000e+00	3.073146747478289953e+01	1.000000000000000000e+00
5.361000000000000000e+03	7.315090872972429281e+01	1.566397544912059736e+01	-2.963322572634598164e-03	5.930175377523175229e+01	2.672684759674317512e-01	0.000000000000000000e+00	6.131558697487148635e+01	1.000000000000000000e+00
5.367000000000000000e+03	2.272904977006371396e+01	6.668951577258521723e+00	-2.500503002889406436e-03	5.074609647329157269e+01	3.639769505949993489e-01	0.000000000000000000e+00	1.393492654843760015e+01	1.000000000000000000e+00
5.370000000000000000e+03	2.195955968039612571e+01	2.058261618843319241e+01	-2.668978452907766214e-03	5.386052444560229446e+01	3.813918036620439489e-01	0.000000000000000000e+00	1.393492654843760015e+01	1.000000000000000000e+00
5.379000000000000000e+03	1.666490503321037409e+01	1.447219278906012896e+01	-1.731735731398813347e-03	3.653470665794236538e+01	4.943899507004667626e-01	0.000000000000000000e+00	inf	1.000000000000000000e+00
5.391000000000000000e+03	4.437857887556723568e+01	1.476447560120791458e+01	-2.917354367231169993e-03	5.845198803945386601e+01	2.528941125372724530e-01	0.000000000000000000e+00	3.611086701027234369e+01	1.000000000000000000e+00
5.395000000000000000e+03	8.035998664827700111e+01	1.781947329802483893e+01	-2.457401923962863801e-03	4.994933228105485057e+01	4.095091531577060850e-01	0.000000000000000000e+00	8.121030255412525989e+00	1.000000000000000000e+00
5.398000000000000000e+03	5.869312248725783121e+01	5.991646317214541106e+00	2.153063431762324443e-03	-4.432334752744869633e+01	4.326022381997656208e-01	0.000000000000000000e+00	2.468502569696942928e+01	1.000000000000000000e+00
5.400000000000000000e+03	8.746726901480575123e+01	2.174855331397706237e+01	-2.066223718038948890e-03	4.271803331995993602e+01	4.708398741577358715e-01	0.000000000000000000e+00	8.121030255412525989e+00	1.000000000000000000e+00
5.402000000000000000e+03	1.466947247826670697e+01	1.263956003467460398e+01	3.007098753126461084e-03	-6.011099785815257235e+01	3.078869248847823092e-01	0.000000000000000000e+00	4.452276403042535691e+01	1.000000000000000000e+00
5.408000000000000000e+03	7.647417898394476943e+00	1.746135025757620340e+01	-2.672858770982671980e-03	5.393225579371640777e+01	3.535016870521687782e-01	0.000000000000000000e+00	inf	1.000000000000000000e+00
5.416000000000000000e+03	5.046929455326832681e+01	1.958112275114543621e+01	-2.116634872880967643e-03	4.364993117652812060e+01	3.989966619664122582e-01	0.000000000000000000e+00	3.656206510677267829e+01	1.000000000000000000e+00
5.422000000000000000e+03	4.116714955225658201e+01	1.584770132024101663e+01	2.456459561738680557e-03	-4.993191182442021869e+01	4.254190239570184717e-01	0.000000000000000000e+00	9.781696221386587453e+00	1.000000000000000000e+00
5.423000000000000000e+03	5.012311644023463231e+01	1.191422473216662148e+01	-2.344019923886512136e-03	4.785335881693385573e+01	4.128048187178825490e-01	0.000000000000000000e+00	9.781696221386587453e+00	1.000000000000000000e+00
5.424000000000000000e+03	1.763124080754769452e+01	9.818141448521091164e+00	-2.438465391107856942e-03	4.959927256840362020e+01	3.637133397486410624e-01	0.000000000000000000e+00	2.429597894067904207e+01	1.000000000000000000e+00
5.427000000000000000e+03	1.045101496718581160e+02	2.169974279687487950e+01	-3.204480905767014345e-03	6.375979355717965547e+01	3.004535748332127776e-01	0.000000000000000000e+00	1.845529359040177297e+01	1.000000000000000000e+00
5.428000000000000000e+03	9.180725357443978396e+01	8.311901587549201054e+00	-2.671100297555548380e-03	5.389974874993405507e+01	3.391051351516027879e-01	0.000000000000000000e+00	1.713454039027211451e+01	1.000000000000000000e+00
5.430000000000000000e+03	7.895669326334662230e+01	2.212985993624515402e+01	-3.194170132860619724e-03	6.356918917207595143e+01	3.080199888584800316e-01	0.000000000000000000e+00	1.709042157450797816e+01	1.000000000000000000e+00
5.433000000000000000e+03	9.580903585734725425e+01	2.497258023357302648e+01	-2.077292481504521698e-03	4.292264987716345814e+01	4.168425373002958567e-01	0.000000000000000000e+00	1.709042157450797816e+01	1.000000000000000000e+00
5.437000000000000000e+03	4.654154048285296597e+01	1.227638735498949707e+01	-3.179652160011750637e-03	6.330081071849807017e+01	2.940881332201107368e-01	0.000000000000000000e+00	5.087710107785241576e+01	1.000000000000000000e+00
5.461000000000000000e+03	4.486374794185511661e+01	2.144647106003619541e+01	-2.394881890285775403e-03	4.879359035134038436e+01	3.593974396491114165e-01	0.000000000000000000e+00	2.037192204728281553e+01	1.000000000000000000e+00
5.466000000000000000e+03	6.511468312891528853e+01	2.366341308680546973e+01	-2.145563163623127271e-03	4.418469798005173033e+01	3.936886810314750296e-01	0.000000000000000000e+00	2.037192204728281553e+01	1.000000000000000000e+00
5.479000000000000000e+03	4.519890455889298408e+01	1.887077107765813722e+01	-2.400698245520460888e-03	4.890111117670589636e+01	4.474580788494811889e-01	0.000000000000000000e+00	5.847600469574779858e+00	1.000000000000000000e+00
5.479000000000000000e+03	4.416159746640418859e+01	2.462563208793837077e+01	-2.604525022571843595e-03	5.266904185079276601e+01	4.201546707449386187e-01	0.000000000000000000e+00	5.847600469574779858e+00	1.000000000000000000e+00
5.486000000000000000e+03	6.899419840441956353e+01	9.196379797655263033e+00	-3.073347416061128403e-03	6.133566702478443489e+01	2.793396896630737647e-01	0.000000000000000000e+00	3.705117998051379402e+01	1.000000000000000000e+00
5.487000000000000000e+03	3.449542966029606106e+01	2.271025759375484299e+01	-2.252143696366353757e-03	4.615493989033070221e+01	3.713470291278044844e-01	0.000000000000000000e+00	1.693080417015281469e+01	1.000000000000000000e+00
5.490000000000000000e+03	1.627779506616292693e+01	1.791105726643743878e+01	2.809799887405197479e-03	-5.646374179656901759e+01	3.807491749671524373e-01	0.000000000000000000e+00	7.364644491069185506e+00	1.000000000000000000e+00
5.491000000000000000e+03	2.110514275114272209e+01	1.234915985564713203e+01	-2.381096195674007893e-03	4.853874875327999661e+01	4.398117382214135063e-01	0.000000000000000000e+00	7.364644491069185506e+00	1.000000000000000000e+00
5.497000000000000000e+03	2.083271335849199346e+01	1.257827465482493423e+01	2.689356213012345561e-03	-5.423722660651549177e+01	3.101296512070181866e-01	0.000000000000000000e+00	8.838748202060628500e+00	1.000000000000000000e+00
5.499000000000000000e+03	2.219235349543414060e+01	2.131182195689217096e+01	3.337344102030249168e-03	-6.621589535057290732e+01	2.807735561970974292e-01	0.000000000000000000e+00	8.838748202060628500e+00	1.000000000000000000e+00
5.503000000000000000e+03	4.510786859399716775e+01	1.835511501170868343e+01	-4.552147440940719145e-03	8.867268356005342866e+01	2.232588338677621298e-01	0.000000000000000000e+00	2.310547442040882160e+01	1.000000000000000000e+00
5.508000000000000000e+03	8.942321690431843706e+01	1.605331957485815408e+01	-2.428160970050767531e-03	4.940878560323943702e+01	3.540589579684542132e-01	0.000000000000000000e+00	1.653367990689243072e+01	1.000000000000000000e+00
5.510000000000000000e+03	6.297745466203324582e+01	7.064869071511616916e+00	-2.008183222516630746e-03	4.164509988804577034e+01	4.458521715276048125e-01	0.000000000000000000e+00	1.339247507883336041e+01	1.000000000000000000e+00
5.513000000000000000e+03	7.631299846125270392e+01	5.831313107531028272e+00	-1.966963837924284170e-03	4.088312059455316927e+01	4.652330074985095987e-01	0.000000000000000000e+00	1.339247507883336041e+01	1.000000000000000000e+00
5.514000000000000000e+03	8.601524992289121485e+00	9.731183015341386522e+00	-4.295978185657303543e-03	8.393715269063754647e+01	2.037664714761248108e-01	0.000000000000000000e+00	5.444126153475891527e+01	1.000000000000000000e+00
5.521000000000000000e+03	4.047413545745769170e+01	1.815677881921461179e+01	-2.591521222747452703e-03	5.242865431708979429e+01	2.961149332537535983e-01	0.000000000000000000e+00	inf	1.000000000000000000e+00
5.534000000000000000e+03	2.371169714102396142e+01	1.515069600877857070e+01	-2.496831707722627167e-03	5.067822911124694940e+01	3.680271102745558132e-01	0.000000000000000000e+00	inf	1.000000000000000000e+00
5.542000000000000000e+03	1.337292130563057313e+01	1.885827994724681744e+01	-3.075963421590552967e-03	6.138402636019900882e+01	3.286517039243938010e-01	0.000000000000000000e+00	6.669243503009217022e+01	1.000000000000000000e+00
5.547000000000000000e+03	8.003317842517346037e+01	1.678680438632508753e+01	2.785420957606901150e-03	-5.601307423111340000e+01	3.562594281256418194e-01	0.000000000000000000e+00	6.669243503009217022e+01	1.000000000000000000e+00
5.553000000000000000e+03	2.985783555096163511e+01	1.086927418688929770e+01	3.583412131336730783e-03	-7.076469550798435648e+01	3.073324460708786177e-01	0.000000000000000000e+00	4.464231984458960056e+01	1.000000000000000000e+00
5.558000000000000000e+03	7.330891198995003322e+01	2.111332989738921739e+01	2.887048201284121013e-03	-5.789174991010805371e+01	3.254413342189421687e-01	0.000000000000000000e+00	1.099347027758996909e+01	1.000000000000000000e+00
5.558000000000000000e+03	1.070734698116489341e+02	2.485126101314329716e+01	2.258760980348770760e-03	-4.627726664080572760e+01	3.994130783139813179e-01	0.000000000000000000e+00	3.397083298832942688e+01	1.000000000000000000e+00
5.561000000000000000e+03	7.590757594680381715e+01	1.043141366556998761e+01	-2.243608089768667126e-03	4.599715113270709566e+01	3.569678208580476797e-01	0.000000000000000000e+00	1.099347027758996909e+01	1.000000000000000000e+00
5.570000000000000000e+03	6.844220952240186762e+01	2.080173753903766354e+01	-2.970561396566384366e-03	5.943557027928222425e+01	2.875241048339491901e-01	0.000000000000000000e+00	inf	1.000000000000000000e+00
5.585000000000000000e+03	7.937843109389889662e+01	1.703773675586495173e+01	-2.449144291977050063e-03	4.979668214693226247e+01	3.741185511772779915e-01	0.000000000000000000e+00	1.526877301629188821e+01	1.000000000000000000e+00
5.587000000000000000e+03	2.214720564879235098e+01	1.391064220495170822e+01	-2.511955144409642841e-03	5.095780013628578331e+01	3.977631720776848567e-01	0.000000000000000000e+00	4.218268052755252029e+01	1.000000000000000000e+00
5.589000000000000000e+03	6.413659181704470313e+01	1.794424923872888300e+01	-2.036709941316133810e-03	4.217244325455840936e+01	4.190329961941522408e-01	0.000000000000000000e+00	1.526877301629188821e+01	1.000000000000000000e+00
5.597000000000000000e+03	1.595825914147603974e+01	2.380065900698944503e+01	-2.393060101584859253e-03	4.875991286486294740e+01	3.776108497926355945e-01	0.000000000000000000e+00	1.348378956522929784e+01	1.000000000000000000e+00
5.599000000000000000e+03	2.284834656080085580e+01	1.221017686026886828e+01	2.205676926182151103e-03	-4.529595771323104714e+01	3.952841448054451590e-01	0.000000000000000000e+00	1.348378956522929784e+01	1.000000000000000000e+00
5.600000000000000000e+03	8.970807832587713904e+01	1.285326326959757637e+01	-2.767144813405266780e-03	5.567522242705915403e+01	2.919226429380534782e-01	0.000000000000000000e+00	2.722401258740289620e+01	1.000000000000000000e+00
5.607000000000000000e+03	6.340154266199038346e+01	1.925964798636147535e+01	-1.982649270525640040e-03	4.117308064538629253e+01	4.633462856376724393e-01	0.000000000000000000e+00	2.604143773648044657e+01	1.000000000000000000e+00
5.610000000000000000e+03	3.784824998335695057e+01	1.424111108173609708e+01	-2.598330959070221935e-03	5.255453873102298701e+01	3.353710463442799439e-01	0.000000000000000000e+00	2.604143773648044657e+01	1.000000000000000000e+00
5.611000000000000000e+03	9.851995758732092767e+00	2.453724433102379976e+01	-3.474154739266206108e-03	6.874496932230519519e+01	3.349453085548772524e-01	0.000000000000000000e+00	2.982952581750022958e+01	1.000000000000000000e+00
5.619000000000000000e+03	1.690493045366639180e+01	1.217419298748140477e+01	1.758615849413595715e-03	-3.703161105223321670e+01	4.913442141026305165e-01	0.000000000000000000e+00	2.101372567884087417e+01	1.000000000000000000e+00
5.624000000000000000e+03	3.677303206665938973e+01	1.901781813804024424e+01	-2.332798193926365060e-03	4.764591452946175565e+01	3.208579397530570976e-01	0.000000000000000000e+00	2.101372567884087417e+01	1.000000000000000000e+00
5.630000000000000000e+03	2.201548295005562395e+01	1.295510819710746198e+01	-2.226031698972312598e-03	4.567223493190474670e+01	3.551066313537143415e-01	0.000000000000000000e+00	1.513031467641340555e+01	1.000000000000000000e+00
5.635000000000000000e+03	3.684509975865966425e+01	9.953627309735461282e+00	-3.223478776392307756e-03	6.411098715650410895e+01	2.562743517504623147e-01	0.000000000000000000e+00	1.327153844489646062e+01	1.000000000000000000e+00
5.638000000000000000e+03	4.688094778971620258e+01	2.299714184323193678e+01	-2.260415014598688571e-03	4.630784302765937355e+01	3.261311814072512805e-01	0.000000000000000000e+00	1.645756716796243779e+01	1.000000000000000000e+00
5.638000000000000000e+03	2.798723799065368567e+01	1.983654274968852960e+01	-2.689198402277026643e-03	5.423430932587694997e+01	2.971027965123497205e-01	0.000000000000000000e+00	1.327153844489646062e+01	1.000000000000000000e+00
5.639000000000000000e+03	1.585778212768764384e+01	7.531516522647308420e+00	-2.775211841251228918e-03	5.582434906345713443e+01	3.342682867449914275e-01	0.000000000000000000e+00	1.727823399482173627e+01	1.000000000000000000e+00
5.643000000000000000e+03	1.018661875216466228e+02	1.041669282754219239e+01	2.234497557102320658e-03	-4.582873432316227280e+01	4.180915202297110778e-01	0.000000000000000000e+00	2.473367329333169096e+01	1.000000000000000000e+00
5.646000000000000000e+03	1.058957361253489893e+01	1.210297158010449436e+01	-3.151181426081877106e-03	6.277450228522929621e+01	3.922206967021297785e-01	0.000000000000000000e+00	6.867752481508718176e+01	1.000000000000000000e+00
5.646000000000000000e+03	7.886612018627211285e+01	1.951347781727938013e+01	1.985127068835149111e-03	-4.121888508967795417e+01	4.566282020881231585e-01	0.000000000000000000e+00	2.473367329333169096e+01	1.000000000000000000e+00
5.659000000000000000e+03	1.148620391204460134e+01	7.830619632844999956e+00	-4.110630198859420784e-03	8.051081992445767810e+01	2.856196728191803258e-01	0.000000000000000000e+00	2.674587025469050872e+01	1.000000000000000000e+00
5.660000000000000000e+03	8.227552240554948071e+01	1.700754736253474775e+01	-3.668369604504790726e-03	7.233521471931520352e+01	2.304647240930516316e-01	0.000000000000000000e+00	4.501297164009795893e+01	1.000000000000000000e+00
5.662000000000000000e+03	3.731866352285572930e+01	1.476067058046078095e+01	-3.251446866123035989e-03	6.462800373654579289e+01	2.511780170575302895e-01	0.000000000000000000e+00	2.674587025469050872e+01	1.000000000000000000e+00
5.671000000000000000e+03	7.460228832251645770e+01	1.361015526610615289e+01	-3.520007985946521818e-03	6.959260993740298318e+01	2.264552046150251075e-01	0.000000000000000000e+00	inf	1.000000000000000000e+00
5.680000000000000000e+03	7.266693260677877220e+01	1.139007258382525656e+01	-2.655170747595664293e-03	5.360527595893704245e+01	3.317631809938258458e-01	0.000000000000000000e+00	4.249154242854351793e+01	1.000000000000000000e+00
5.681000000000000000e+03	3.017727809378987658e+01	1.179061886524209513e+01	-3.205859165908451179e-03	6.378527199891787092e+01	3.004267404185291257e-01	0.000000000000000000e+00	4.249154242854351793e+01	1.000000000000000000e+00
5.694000000000000000e+03	7.117459832011617493e+01	1.163602669596525629e+01	-2.793467398581217509e-03	5.616182029972593170e+01	3.255620033204977837e-01	0.000000000000000000e+00	2.009316371577842375e+01	1.000000000000000000e+00
5.695000000000000000e+03	2.935901907643091135e+01	1.835126317260698414e+01	-2.196564963545965480e-03	4.512751446934183974e+01	3.769728981070622487e-01	0.000000000000000000e+00	4.235135261620509084e+01	1.000000000000000000e+00
5.696000000000000000e+03	9.433033643126890411e+01	5.597664966292890121e+00	-3.541729762519082569e-03	6.999415751337618019e+01	2.087379938738987972e-01	0.000000000000000000e+00	1.365660751043897214e+01	1.000000000000000000e+00
5.696000000000000000e+03	9.003647888039871816e+01	1.856168116602872686e+01	-2.491322485220175912e-03	5.057638592480377326e+01	3.946460398221913746e-01	0.000000000000000000e+00	1.365660751043897214e+01	1.000000000000000000e+00
5.706000000000000000e+03	1.112942370413439761e+02	1.964703118568217377e+01	-1.960230074713287078e-03	4.075864061541697225e+01	4.502812207904509645e-01	0.000000000000000000e+00	inf	1.000000000000000000e+00
5.713000000000000000e+03	9.154535565046774792e+00	1.519329079666403182e+01	-2.796831109066619941e-03	5.622400166814104239e+01	2.910822644421915406e-01	0.000000000000000000e+00	inf	1.000000000000000000e+00
5.721000000000000000e+03	1.070653333307860322e+02	1.392489342573673916e+01	-2.314700417384085458e-03	4.731136002022161335e+01	3.963044575146181803e-01	0.000000000000000000e+00	inf	1.000000000000000000e+00
5.729000000000000000e+03	2.927016020725881873e+01	2.031148046768689142e+01	-5.724947872707777767e-03	1.103530083209332560e+02	1.245327907256706945e-01	0.000000000000000000e+00	inf	1.000000000000000000e+00
5.741000000000000000e+03	1.004429192356400904e+02	1.480467446259258146e+01	2.516199246262029645e-03	-5.103625637145221106e+01	4.136273836710115948e-01	0.000000000000000000e+00	inf	1.000000000000000000e+00
5.755000000000000000e+03	8.574749613084479449e+01	2.540647407732865304e+01	-2.295392584503974133e-03	4.695443647557480205e+01	3.442610691471773565e-01	0.000000000000000000e+00	5.007149024275676652e+01	1.000000000000000000e+00
5.758000000000000000e+03	3.599897868839569526e+01	1.972852132930194458e+01	1.991399041278498448e-03	-4.133482842989162265e+01	4.121882822076688990e-01	0.000000000000000000e+00	2.058694539285693992e+01	1.000000000000000000e+00
5.760000000000000000e+03	1.670035971332950098e+01	1.256014450719719378e+01	-2.173976214473366357e-03	4.470994008705917366e+01	4.603025842971080195e-01	0.000000000000000000e+00	6.606916743655171231e+00	1.000000000000000000e+00
5.762000000000000000e+03	8.191720461649030938e+01	1.521806800446617558e+01	-2.317176026935899909e-03	4.735712400325801497e+01	3.135110810988059882e-01	0.000000000000000000e+00	4.613922042665071643e+01	1.000000000000000000e+00
5.763000000000000000e+03	1.510615550090003367e+01	1.897184176975281034e+01	3.285477058194922594e-03	-6.525708400954842148e+01	2.747166138379508737e-01	0.000000000000000000e+00	6.606916743655171231e+00	1.000000000000000000e+00
5.770000000000000000e+03	7.784543168342337083e+01	5.739003382988876467e+00	2.111833990340229554e-03	-4.356118232395035506e+01	4.376991899873164948e-01	0.000000000000000000e+00	2.554071169742654845e+01	1.000000000000000000e+00
5.775000000000000000e+03	1.030377016218752431e+02	9.943464033207336072e+00	-2.547738439771041544e-03	5.161928818100002303e+01	3.600796083613432286e-01	0.000000000000000000e+00	2.554071169742654845e+01	1.000000000000000000e+00
5.777000000000000000e+03	4.365646313769342868e+01	1.893407475407029494e+01	-2.258109567470219584e-03	4.626522465789211935e+01	4.023581027687163081e-01	0.000000000000000000e+00	6.830361327438869701e+00	1.000000000000000000e+00
5.778000000000000000e+03	4.046710284648980860e+01	2.497409270075439736e+01	-2.367089651908617538e-03	4.827982454982143423e+01	3.946552903866193951e-01	0.000000000000000000e+00	6.830361327438869701e+00	1.000000000000000000e+00
5.783000000000000000e+03	9.774359327164454214e+00	1.782240567140686238e+01	2.258935167310598211e-03	-4.628048665147355933e+01	4.320100709041492237e-01	0.000000000000000000e+00	2.360315059503297519e+01	1.000000000000000000e+00
5.786000000000000000e+03	9.802728663989377367e+01	1.137685391814390456e+01	-2.357647321697625611e-03	4.810527414897844523e+01	4.861318968106340677e-01	0.000000000000000000e+00	6.492819221739577529e+01	1.000000000000000000e+00
5.786000000000000000e+03	3.319387863312128673e+01	1.488389695273326652e+01	2.665057927031319520e-03	-5.378804981826375098e+01	3.121554658072455135e-01	0.000000000000000000e+00	2.360315059503297519e+01	1.000000000000000000e+00
5.800000000000000000e+03	6.272475803080615009e+01	1.007685062743978222e+01	-2.562513693285707259e-03	5.189242271092140157e+01	3.544764124951002016e-01	0.000000000000000000e+00	inf	1.000000000000000000e+00
5.807000000000000000e+03	6.991394025689493219e+01	1.700879938991804963e+01	-3.906181608264894505e-03	7.673139443915579250e+01	2.330265875617256732e-01	0.000000000000000000e+00	8.000806343455677094e+00	1.000000000000000000e+00
5.817000000000000000e+03	8.227027642467244561e+01	1.065787348525904932e+01	-2.318376760335417921e-03	4.737932069533594159e+01	3.433373420181009550e-01	0.000000000000000000e+00	2.057772826762192864e+01	1.000000000000000000e+00
5.838000000000000000e+03	2.704053069274183940e+01	2.375579490942813621e+01	-2.272756981260110835e-03	4.653599594963982611e+01	4.071080960376367575e-01	0.000000000000000000e+00	inf	1.000000000000000000e+00
5.845000000000000000e+03	4.551259756653841748e+01	6.249921121823691195e+00	-2.382365446513470299e-03	4.856221205501250182e+01	3.701407477763420939e-01	0.000000000000000000e+00	2.834234073340197213e+01	1.000000000000000000e+00
5.859000000000000000e+03	9.644537631475152750e+01	1.586943790026371914e+01	-2.257604463625114723e-03	4.625588733578409517e+01	3.993398485789073638e-01	0.000000000000000000e+00	inf	1.000000000000000000e+00
5.873000000000000000e+03	4.444072766902267091e+01	1.575484638538469362e+01	-2.473381395001143530e-03	5.024472791038199659e+01	3.459442368911188614e-01	0.000000000000000000e+00	2.824010320232950377e+01	1.000000000000000000e+00
5.875000000000000000e+03	7.873235226738852077e+01	9.962216748137766587e+00	-2.015491001575153967e-03	4.178019109280498355e+01	4.356111936609797786e-01	0.000000000000000000e+00	3.477743630156716392e+01	1.000000000000000000e+00
5.877000000000000000e+03	1.700396725470489301e+01	9.066976257642521020e+00	-2.992473292329429595e-03	5.984063238823250686e+01	3.472783442911930862e-01	0.000000000000000000e+00	2.824010320232950377e+01	1.000000000000000000e+00
5.881000000000000000e+03	5.115686538262213645e+01	2.537087863211429806e+01	-3.091928041878001365e-03	6.167914745935696175e+01	2.786674058736793302e-01	0.000000000000000000e+00	1.000703723127946176e+01	1.000000000000000000e+00
5.884000000000000000e+03	2.082212831027999655e+01	7.418374227538577337e+00	-2.083956892693368534e-03	4.304584781860396703e+01	4.302472505421235383e-01	0.000000000000000000e+00	2.531228999542018343e+01	1.000000000000000000e+00
5.884000000000000000e+03	4.309959006604630360e+01	1.943614118037212890e+01	-2.312669809386659527e-03	4.727382231162791726e+01	3.991139751162746663e-01	0.000000000000000000e+00	1.000703723127946176e+01	1.000000000000000000e+00
5.903000000000000000e+03	5.270956103362131984e+01	2.049328209301172876e+01	-2.194682104264103310e-03	4.509270803543875417e+01	4.033002679442722060e-01	0.000000000000000000e+00	inf	1.000000000000000000e+00
5.910000000000000000e+03	5.736788750962847416e+01	1.690773379884731398e+01	-2.505774128494845515e-03	5.084353821349380098e+01	3.478960654507009531e-01	0.000000000000000000e+00	inf	1.000000000000000000e+00
5.935000000000000000e+03	1.680608642418170362e+01	2.166187180567919413e+01	-2.830460918240328746e-03	5.684568048474402957e+01	3.329798656761747688e-01	0.000000000000000000e+00	inf	1.000000000000000000e+00
5.949000000000000000e+03	5.708464564804904029e+01	1.981385984787523924e+01	-2.274178471587613107e-03	4.656227354223779713e+01	3.539960631222254239e-01	0.000000000000000000e+00	inf	1.000000000000000000e+00
5.965000000000000000e+03	2.841049409725937380e+01	1.964425711679536590e+01	-3.150130496952092875e-03	6.275507486670417023e+01	3.445943676661784583e-01	0.000000000000000000e+00	inf	1.000000000000000000e+00
5.971000000000000000e+03	8.449666935806169477e+01	7.288357594926166527e+00	-5.865867073262994932e-03	1.129580329699073644e+02	1.177188783313579679e-01	0.000000000000000000e+00	4.442824183113506109e+01	1.000000000000000000e+00
5.972000000000000000e+03	4.090686885173166587e+01	1.587893173314124340e+01	2.712863176260623104e-03	-5.467177504592631720e+01	3.453668207203388629e-01	0.000000000000000000e+00	4.442824183113506109e+01	1.000000000000000000e+00
5.980000000000000000e+03	5.771868834034358287e+01	2.328624124127586370e+01	-1.927171559440378013e-03	4.014752270667840151e+01	4.709520529633177688e-01	0.000000000000000000e+00	inf	1.000000000000000000e+00
5.987000000000000000e+03	1.370160390486320878e+01	2.405635383704436947e+01	-2.222752445724444914e-03	4.561161483537236450e+01	3.862719144175308372e-01	0.000000000000000000e+00	1.962348768562283396e+01	1.000000000000000000e+00
5.988000000000000000e+03	2.815383921627967823e+01	1.078178554081575413e+01	-2.668059831077565242e-03	5.384354285259487227e+01	3.035473802099812879e-01	0.000000000000000000e+00	1.962348768562283396e+01	1.000000000000000000e+00
5.992000000000000000e+03	9.008625137611038269e+01	1.826491129108676859e+01	2.116985341739912024e-03	-4.365640992472319226e+01	4.306260251389893989e-01	0.000000000000000000e+00	6.238285699556822550e+01	1.000000000000000000e+00
6.000000000000000000e+03	2.616341229616914532e+01	2.202692558455024852e+01	-3.030819741890831455e-03	6.054950276157068600e+01	3.363267517285059016e-01	0.000000000000000000e+00	4.762894753806088488e+01	1.000000000000000000e+00
6.001000000000000000e+03	7.378164854197571287e+01	2.303698519759731766e+01	-4.670651756685711108e-03	9.086334787200821950e+01	2.122364255747899442e-01	0.000000000000000000e+00	1.321894038502684232e+01	1.000000000000000000e+00
6.004000000000000000e+03	8.537080542540141437e+01	1.667838254966905609e+01	-2.385381461455015478e-03	4.861796594258385085e+01	3.892911138567963780e-01	0.000000000000000000e+00	1.321894038502684232e+01	1.000000000000000000e+00
6.010000000000000000e+03	3.669635902939294425e+01	1.518501200250778105e+01	-3.331781496470645650e-03	6.611306532784928436e+01	2.569923605362226526e-01	0.000000000000000000e+00	5.916826388696334504e+01	1.000000000000000000e+00
6.017000000000000000e+03	3.532993626716780255e+01	1.427168691363724840e+01	-5.081944506705671043e-03	9.846648319725099441e+01	1.454882196108611137e-01	0.000000000000000000e+00	1.386722031240597808e+01	1.000000000000000000e+00
6.017000000000000000e+03	7.226311661966238375e+01	1.673394991616083161e+01	-1.762211397909311042e-03	3.709807816545140469e+01	4.682769259673401629e-01	0.000000000000000000e+00	1.084338977886677746e+01	1.000000000000000000e+00
6.018000000000000000e+03	4.919621715531297212e+01	1.411027587354099744e+01	-2.501449900528902957e-03	5.076360077136610727e+01	3.255856769633939107e-01	0.000000000000000000e+00	1.317371167503925555e+01	1.000000000000000000e+00
6.020000000000000000e+03	1.011482266632751106e+02	2.455608822003534897e+01	1.981289700475052321e-03	-4.114794770764726195e+01	4.649795726228880266e-01	0.000000000000000000e+00	2.992549798878136968e+01	1.000000000000000000e+00
6.021000000000000000e+03	6.158141814016155280e+01	1.859953815836813007e+01	-3.464540731299094092e-03	6.856724529583411254e+01	2.207231866445253932e-01	0.000000000000000000e+00	1.084338977886677746e+01	1.000000000000000000e+00
6.027000000000000000e+03	4.724890629051107283e+01	8.359159387934218088e+00	-5.250790465158781256e-03	1.015877603682612147e+02	1.725495207445587598e-01	0.000000000000000000e+00	inf	1.000000000000000000e+00
6.036000000000000000e+03	1.009615140697433446e+02	1.623597812141109387e+01	-2.590596407752782191e-03	5.241155823758206367e+01	3.941566704516757946e-01	0.000000000000000000e+00	5.928259840981475293e+01	1.000000000000000000e+00
6.040000000000000000e+03	2.026281998444542154e+01	2.160942725821379184e+01	-1.903816985202510300e-03	3.971579132219540753e+01	4.295899066730443083e-01	0.000000000000000000e+00	2.191386632361906095e+01	1.000000000000000000e+00
6.045000000000000000e+03	5.900204339749880944e+01	1.799840339090690122e+01	-2.465892236820139364e-03	5.010628374106570959e+01	3.725942336474322714e-01	0.000000000000000000e+00	1.017739103134117862e+01	1.000000000000000000e+00
6.047000000000000000e+03	6.043324566681943111e+01	7.922146731357414318e+00	-2.094330457302717545e-03	4.323761296770081231e+01	4.319733660824991439e-01	0.000000000000000000e+00	7.160770327280562064e+00	1.000000000000000000e+00
6.056000000000000000e+03	8.899809270521035387e+01	9.143543863768460511e+00	1.899992783657096333e-03	-3.964509734118219342e+01	4.626987657060619430e-01	0.000000000000000000e+00	3.496697290807719583e+01	1.000000000000000000e+00
6.057000000000000000e+03	4.675074694437940082e+01	2.460865217787302939e+01	-2.253255448298863324e-03	4.617549167586682302e+01	4.271763601271147959e-01	0.000000000000000000e+00	2.242359157026438865e+01	1.000000000000000000e+00
6.074000000000000000e+03	1.048611577812984166e+02	1.688103843193410825e+01	-4.052326362992146949e-03	7.943301839730186487e+01	1.836940096653341126e-01	0.000000000000000000e+00	1.208243049104084754e+01	1.000000000000000000e+00
6.074000000000000000e+03	9.290324521776463484e+01	1.515087841224965715e+01	-2.130970505501556672e-03	4.391493889859960120e+01	4.141800415052951934e-01	0.000000000000000000e+00	1.208243049104084754e+01	1.000000000000000000e+00
6.075000000000000000e+03	4.826892467769389583e+01	2.154051597273225482e+01	-2.738475821107654723e-03	5.514524900042688671e+01	3.711465320483096075e-01	0.000000000000000000e+00	4.508935615229064808e+01	1.000000000000000000e+00
6.091000000000000000e+03	3.941600457519410838e+01	1.243619690381067144e+01	-2.482923867143256233e-03	5.042112952949714355e+01	3.801934308531988993e-01	0.000000000000000000e+00	1.475018204214326722e+01	1.000000000000000000e+00
6.091000000000000000e+03	7.203735465998002496e+01	1.358888312484601890e+01	-2.411068361991427003e-03	4.909281258370482703e+01	4.093750038345491671e-01	0.000000000000000000e+00	1.535459728069372787e+01	1.000000000000000000e+00
6.092000000000000000e+03	5.127932571900776537e+01	2.120143972503984386e+01	-2.465036532649240129e-03	5.009046524047359839e+01	3.530358927759326138e-01	0.000000000000000000e+00	1.475018204214326722e+01	1.000000000000000000e+00
6.092000000000000000e+03	8.229120070651586616e+01	2.501789440781483620e+01	-2.056130001150094540e-03	4.253144142054784282e+01	4.772735326802577394e-01	0.000000000000000000e+00	1.535459728069372787e+01	1.000000000000000000e+00
6.097000000000000000e+03	1.209325259988263745e+01	1.474358319293518704e+01	2.101380606723772266e-03	-4.336794164504525639e+01	4.201933977865570657e-01	0.000000000000000000e+00	1.252928775953931506e+01	1.000000000000000000e+00
6.099000000000000000e+03	1.040484249768105656e+02	2.378340646130329361e+01	-2.400897016241816846e-03	4.890478564141039897e+01	4.149473595853151453e-01	0.000000000000000000e+00	7.816656495315513098e+01	1.000000000000000000e+00
6.104000000000000000e+03	2.682696096753306847e+01	1.166493408069028703e+01	3.644036705192408611e-03	-7.188539807090948841e+01	3.269157677354678215e-01	0.000000000000000000e+00	8.947471915918974616e+00	1.000000000000000000e+00
6.110000000000000000e+03	9.588286832378251745e+01	1.403455241680605425e+01	-1.905443571768481023e-03	3.974586031266192521e+01	3.769733910082229134e-01	0.000000000000000000e+00	7.712650080969525845e+01	1.000000000000000000e+00
6.111000000000000000e+03	1.908039740728084155e+01	2.109695910771788263e+01	-1.994449507699192284e-03	4.139121918562587865e+01	4.301864123025259667e-01	0.000000000000000000e+00	7.712650080969525845e+01	1.000000000000000000e+00
6.124000000000000000e+03	3.420134837035632103e+01	1.504440688399997761e+01	-2.264712225342354474e-03	4.638728103089087540e+01	4.331732032474601146e-01	0.000000000000000000e+00	inf	1.000000000000000000e+00
6.136000000000000000e+03	5.990892725427517007e+01	1.999124987663485697e+01	-2.602230348765671372e-03	5.262662263607339952e+01	3.578801557821683632e-01	0.000000000000000000e+00	9.448978020347835738e+00	1.000000000000000000e+00
6.137000000000000000e+03	5.095633186965396533e+01	1.696896241375585035e+01	-2.923074213990154921e-03	5.855772481440578048e+01	3.039074301249028442e-01	0.000000000000000000e+00	9.448978020347835738e+00	1.000000000000000000e+00
6.152000000000000000e+03	3.811379453220325075e+01	2.294997860350587615e+01	-2.397424342932589873e-03	4.884058999218213160e+01	3.300887141069135389e-01	0.000000000000000000e+00	9.877060173465430637e+00	1.000000000000000000e+00
6.153000000000000000e+03	5.014628810343484133e+01	1.174629995965241491e+01	-1.977529732884181300e-03	4.107844115201132951e+01	4.722896000244460879e-01	0.000000000000000000e+00	1.644090376762991923e+01	1.000000000000000000e+00
6.156000000000000000e+03	2.829335629379430017e+01	2.400606121194721965e+01	-3.116256569932530397e-03	6.212888330092862077e+01	3.300300669605423787e-01	0.000000000000000000e+00	9.877060173465430637e+00	1.000000000000000000e+00
6.160000000000000000e+03	6.104743996947978246e+01	1.175610545316798117e+01	-2.356401491386755660e-03	4.808224379785902158e+01	3.578469645543234101e-01	0.000000000000000000e+00	1.933478759430710880e+01	1.000000000000000000e+00
6.162000000000000000e+03	4.198055347860668007e+01	1.496357343603746237e+01	-2.455713971705275698e-03	4.991812888776292567e+01	3.275259230752732842e-01	0.000000000000000000e+00	1.933478759430710880e+01	1.000000000000000000e+00
6.181000000000000000e+03	9.550776071241635634e+01	1.441859402763793518e+01	2.426073451754943728e-03	-4.937019585397617050e+01	3.727564626937954761e-01	0.000000000000000000e+00	inf	1.000000000000000000e+00
6.189000000000000000e+03	3.607796159983463724e+01	2.515067677276048030e+01	-2.366306332515310737e-03	4.826534415027656166e+01	3.184683671092469748e-01	0.000000000000000000e+00	3.298374488751219502e+01	1.000000000000000000e+00
6.192000000000000000e+03	7.795040167585274560e+01	2.262311027535237784e+01	-2.295889957454062824e-03	4.696363088477957604e+01	3.946618058424944397e-01	0.000000000000000000e+00	1.368881788286467760e+01	1.000000000000000000e+00
6.198000000000000000e+03	1.769560630728664563e+01	2.079728654848200620e+01	1.809567089435440163e-03	-3.797349289395351946e+01	4.919118278982103076e-01	0.000000000000000000e+00	8.656509897053934921e+00	1.000000000000000000e+00
6.199000000000000000e+03	1.520276425836627965e+01	1.250747942666504287e+01	3.413394496336283855e-03	-6.762175878827947884e+01	3.853645842098810670e-01	0.000000000000000000e+00	8.656509897053934921e+00	1.000000000000000000e+00
6.200000000000000000e+03	6.650724205193023408e+01	7.662526906137820504e+00	3.016822089611469453e-03	-6.029074292563747406e+01	2.700280502291454443e-01	0.000000000000000000e+00	2.065288580607530733e+01	1.000000000000000000e+00
6.200000000000000000e+03	8.686520401215844345e+01	1.114032462088318454e+01	-2.107874248073197000e-03	4.348798274455618440e+01	4.137287831188546372e-01	0.000000000000000000e+00	2.065288580607530733e+01	1.000000000000000000e+00
6.203000000000000000e+03	4.500049047976243344e+01	1.800632444598186410e+01	-2.228481977007896065e-03	4.571753063791489780e+01	3.964357137482396043e-01	0.000000000000000000e+00	2.386492218156652356e+01	1.000000000000000000e+00
6.210000000000000000e+03	4.203574279776550782e+01	2.497058001379587111e+01	3.112067897528333384e-03	-6.205145173151565530e+01	3.807954735215494102e-01	0.000000000000000000e+00	inf	1.000000000000000000e+00
6.216000000000000000e+03	3.314483535527917013e+01	2.397442801711223836e+01	-4.592473834880423170e-03	8.941815507708780331e+01	1.448099991510203299e-01	0.000000000000000000e+00	1.225552925094949508e+01	1.000000000000000000e+00
6.218000000000000000e+03	6.257958873702261826e+01	2.298028188051342369e+01	-2.777420670558154638e-03	5.586518136144950830e+01	3.102837745636121136e-01	0.000000000000000000e+00	2.945153702584929079e+01	1.000000000000000000e+00
6.221000000000000000e+03	2.090867084001987308e+01	2.466310441164593215e+01	-2.435989850759341831e-03	4.955350986465563068e+01	3.973472580418286881e-01	0.000000000000000000e+00	1.225552925094949508e+01	1.000000000000000000e+00
6.228000000000000000e+03	4.624646774618603473e+01	2.497762019203137740e+01	-3.335455377835058136e-03	6.618098049820217454e+01	2.876022080409419424e-01	0.000000000000000000e+00	2.209854206177976010e+01	1.000000000000000000e+00
6.230000000000000000e+03	6.683644481591599629e+01	1.695275847831669935e+01	-2.260027976186606766e-03	4.630068825670126387e+01	3.872238019310828561e-01	0.000000000000000000e+00	1.990629685805796356e+01	1.000000000000000000e+00
6.235000000000000000e+03	4.957502634361113536e+01	7.037916728439852498e+00	-1.818231036485718106e-03	3.813365414617788929e+01	4.858286958674815637e-01	0.000000000000000000e+00	1.990629685805796356e+01	1.000000000000000000e+00
6.240000000000000000e+03	3.261701756130681673e+01	1.768952969831772748e+01	-2.492659815367854331e-03	5.060110773691165065e+01	3.753856783329608815e-01	0.000000000000000000e+00	2.002575643317327803e+01	1.000000000000000000e+00
6.241000000000000000e+03	1.184689922030361089e+02	1.527956042929939251e+01	-3.219314676617908433e-03	6.403400983538421087e+01	2.591500519636839028e-01	0.000000000000000000e+00	8.588579336398856867e+01	1.000000000000000000e+00
6.252000000000000000e+03	8.522468235776682377e+01	2.364820912473026127e+01	2.009237981558058880e-03	-4.166459810610847825e+01	4.684300816747695162e-01	0.000000000000000000e+00	4.258883259524960607e+01	1.000000000000000000e+00
6.261000000000000000e+03	1.090424728887296340e+02	2.204137791016109205e+01	2.734574507963269570e-03	-5.507312953860444793e+01	4.441467864986159420e-01	0.000000000000000000e+00	3.607379330425276009e+01	1.000000000000000000e+00
6.262000000000000000e+03	7.298070375204081017e+01	2.111005085154585714e+01	2.786916358633359514e-03	-5.604071813285764136e+01	3.255313058551319028e-01	0.000000000000000000e+00	3.607379330425276009e+01	1.000000000000000000e+00
6.262000000000000000e+03	1.978422118566746235e+01	8.675980900333584600e+00	-2.100972874939907413e-03	4.336040433754597245e+01	3.843393431687377459e-01	0.000000000000000000e+00	5.463031990558084772e+01	1.000000000000000000e+00
6.268000000000000000e+03	3.185588547289525252e+01	6.635871753662989647e+00	-3.173672289696339611e-03	6.319026716227621421e+01	3.632843500960633021e-01	0.000000000000000000e+00	3.862402772412198715e+01	1.000000000000000000e+00
6.271000000000000000e+03	6.813879356240983043e+01	1.987845829110276696e+01	-3.733752209313325257e-03	7.354387398270370113e+01	2.077009098735915771e-01	0.000000000000000000e+00	1.844182224799313730e+01	1.000000000000000000e+00
6.273000000000000000e+03	8.629744387643074788e+01	2.309781018235086236e+01	-2.477993687776865791e-03	5.032999050285841491e+01	3.456754074294543511e-01	0.000000000000000000e+00	1.844182224799313730e+01	1.000000000000000000e+00
6.279000000000000000e+03	7.075724814807932717e+01	2.086232686789184498e+01	-2.197478479869929488e-03	4.514440168223966054e+01	3.857644158389498257e-01	0.000000000000000000e+00	inf	1.000000000000000000e+00
6.291000000000000000e+03	3.862937879165533417e+01	1.725161820462797380e+01	-2.272325715466624700e-03	4.652802359372335417e+01	3.276171086865008464e-01	0.000000000000000000e+00	4.432889531227695024e+00	1.000000000000000000e+00
6.295000000000000000e+03	2.056652352217147595e+01	1.809924427223815613e+01	3.127374596814607756e-03	-6.233441053896045503e+01	3.035859745607925042e-01	0.000000000000000000e+00	1.275485789456128849e+01	1.000000000000000000e+00
6.299000000000000000e+03	8.021477189261833729e+00	2.040320009117278843e+01	-2.556764050651592728e-03	5.178613513104833999e+01	3.942936678179370658e-01	0.000000000000000000e+00	1.275485789456128849e+01	1.000000000000000000e+00
6.312000000000000000e+03	3.261456101317737932e+01	7.419081091566908093e+00	-3.022430907611603924e-03	6.039442722901411287e+01	3.570641377289296425e-01	0.000000000000000000e+00	1.672583773821499520e+01	1.000000000000000000e+00
6.313000000000000000e+03	2.037984062580499156e+01	1.882369704686813705e+01	-2.578745253637843276e-03	5.219247844954345794e+01	3.662704038115421890e-01	0.000000000000000000e+00	1.672583773821499520e+01	1.000000000000000000e+00
6.314000000000000000e+03	7.105050407638849208e+01	1.481098075627854627e+01	-2.625564380808986711e-03	5.305797427866925631e+01	3.555069141783482323e-01	0.000000000000000000e+00	8.215121866998703837e+00	1.000000000000000000e+00
6.316000000000000000e+03	7.073850238437027826e+01	2.525204560237132512e+01	-3.385239740072382240e-03	6.710129150089530015e+01	2.012123507525488408e-01	0.000000000000000000e+00	1.044572544996931462e+01	1.000000000000000000e+00
6.317000000000000000e+03	6.437442575736201889e+01	1.002368448720714866e+01	-2.444307600701336493e-03	4.970727133603445935e+01	3.366145340552495480e-01	0.000000000000000000e+00	8.215121866998703837e+00	1.000000000000000000e+00
6.327000000000000000e+03	5.418362333683700172e+01	1.823581326390410240e+01	-1.967394897316271547e-03	4.089108913494279562e+01	4.251576018331441054e-01	0.000000000000000000e+00	1.586257432527674283e+01	1.000000000000000000e+00
6.327000000000000000e+03	7.003500604079204095e+01	1.764005274349011643e+01	-2.132657247526301147e-03	4.394611991959324371e+01	3.995097855669803577e-01	0.000000000000000000e+00	1.586257432527674283e+01	1.000000000000000000e+00
6.329000000000000000e+03	3.084266530207924717e+01	7.427872070142875316e+00	-2.399124391119324736e-03	4.887201699015997036e+01	4.094037660261828915e-01	0.000000000000000000e+00	2.572181787565030220e+01	1.000000000000000000e+00
6.334000000000000000e+03	5.776407434960849940e+01	2.153484714040913772e+01	-2.725481351745181243e-03	5.490503394913358903e+01	4.084314449225984189e-01	0.000000000000000000e+00	3.039356857523485544e+01	1.000000000000000000e+00
6.335000000000000000e+03	2.005618680916537500e+01	2.459376392195587613e+01	-2.890790217824818799e-03	5.796092462361039566e+01	3.647255103476657601e-01	0.000000000000000000e+00	3.783175590214038664e+01	1.000000000000000000e+00
6.340000000000000000e+03	7.338759860483189357e+01	1.443885392656259015e+01	-2.687004561351632494e-03	5.419375410228737877e+01	3.116162099674042452e-01	0.000000000000000000e+00	5.428960932935046202e+01	1.000000000000000000e+00
6.352000000000000000e+03	4.651714217714368260e+01	2.361550880178507938e+01	-2.185636298135238634e-03	4.492548775713253661e+01	4.090198121398208597e-01	0.000000000000000000e+00	2.115908305129326905e+01	1.000000000000000000e+00
6.353000000000000000e+03	2.536366196683717078e+01	2.410240772733009607e+01	-2.150276553744967425e-03	4.427182945254978108e+01	4.671270380563109503e-01	0.000000000000000000e+00	2.115908305129326905e+01	1.000000000000000000e+00
6.361000000000000000e+03	1.706113044510100352e+01	1.134529801447851227e+01	-2.731987624485448986e-03	5.502530855184611625e+01	4.172183305273934328e-01	0.000000000000000000e+00	2.602840147071295007e+01	1.000000000000000000e+00
6.362000000000000000e+03	4.215949299809936690e+01	1.824094013678020687e+01	-2.687184532240623550e-03	5.419708103431702995e+01	3.229159797802051424e-01	0.000000000000000000e+00	2.602840147071295007e+01	1.000000000000000000e+00
6.374000000000000000e+03	1.035210428584599498e+02	1.213409414526239694e+01	-6.340063969027250751e-03	1.217240108995710983e+02	1.398356186626359410e-01	0.000000000000000000e+00	8.242217833757725032e+01	1.000000000000000000e+00
6.375000000000000000e+03	2.153390168756937584e+01	2.059129016615780117e+01	-2.675906729357474187e-03	5.398860018585121878e+01	4.213298946729131522e-01	0.000000000000000000e+00	4.696557328976800783e+00	1.000000000000000000e+00
6.376000000000000000e+03	2.026453554495881448e+01	1.606952498645643956e+01	2.639909027697201482e-03	-5.332314863799999216e+01	4.008272817352256379e-01	0.000000000000000000e+00	4.696557328976800783e+00	1.000000000000000000e+00
6.389000000000000000e+03	3.875556990521521072e+01	7.215478135274396188e+00	-2.600098282119631815e-03	5.258720936843984362e+01	4.007955095813685586e-01	0.000000000000000000e+00	inf	1.000000000000000000e+00
6.400000000000000000e+03	3.384056448488834690e+01	1.710370916820830800e+01	-4.429808510162355425e-03	8.641113276391547515e+01	2.926752197453456050e-01	0.000000000000000000e+00	inf	1.000000000000000000e+00
6.409000000000000000e+03	3.484092549347996481e+01	2.360330520515906016e+01	-4.584309923455382428e-03	8.926723745613564631e+01	2.065893230623484511e-01	0.000000000000000000e+00	5.416993599143395954e+01	1.000000000000000000e+00
6.409000000000000000e+03	8.873912119545317978e+01	1.818422175979223354e+01	2.304440758718241059e-03	-4.712170053017850080e+01	3.954460278604554624e-01	0.000000000000000000e+00	5.416993599143395954e+01	1.000000000000000000e+00
6.416000000000000000e+03	1.838232508193236114e+01	1.285911333759806752e+01	-2.686941965526348525e-03	5.419259695927815557e+01	4.056589369803893508e-01	0.000000000000000000e+00	8.374414269921011567e+00	1.000000000000000000e+00
6.417000000000000000e+03	2.623401283028424302e+01	9.946757956358057484e+00	-2.855711787590635431e-03	5.731246667716072096e+01	3.766673351075991993e-01	0.000000000000000000e+00	8.374414269921011567e+00	1.000000000000000000e+00
6.423000000000000000e+03	1.060844764741008106e+02	1.796502303836660985e+01	-2.608721679102400225e-03	5.274662101432977579e+01	3.901607424810004110e-01	0.000000000000000000e+00	8.897763684790061234e+01	1.000000000000000000e+00
6.424000000000000000e+03	1.741811624150721016e+01	2.540117944748173429e+01	-2.531357014247027741e-03	5.131646204299146774e+01	3.818487175634331932e-01	0.000000000000000000e+00	8.897763684790061234e+01	1.000000000000000000e+00
6.430000000000000000e+03	2.279522614936922054e+01	1.623372068314060002e+01	-2.190232332828521977e-03	4.501044980358447845e+01	3.392449287851199147e-01	0.000000000000000000e+00	1.188175046120155542e+01	1.000000000000000000e+00
6.431000000000000000e+03	3.014814902960814891e+01	6.900419062624832733e+00	-2.381159361396260887e-03	4.853991643137347722e+01	4.025572753966170092e-01	0.000000000000000000e+00	1.188175046120155542e+01	1.000000000000000000e+00
6.441000000000000000e+03	2.542322320699621585e+01	5.904556688749999616e+00	-3.141538049168095086e-03	6.259623534601325900e+01	3.440035941940390307e-01	0.000000000000000000e+00	inf	1.000000000000000000e+00
6.448000000000000000e+03	5.696480364180706601e+01	2.015306720571202348e+01	2.755089416177331808e-03	-5.545236701198291485e+01	3.713759842980547399e-01	0.000000000000000000e+00	4.291690500381946549e+00	1.000000000000000000e+00
6.448000000000000000e+03	5.267337322134340383e+01	2.020031440020776259e+01	-2.417616940809237842e-03	4.921386925425741055e+01	4.027936011374685377e-01	0.000000000000000000e+00	4.291690500381946549e+00	1.000000000000000000e+00
6.452000000000000000e+03	3.280125124561065775e+01	1.912827335569913245e+01	-2.606138958466619037e-03	5.269887698164214385e+01	3.382129930404276230e-01	0.000000000000000000e+00	1.990101765788653054e+01	1.000000000000000000e+00
6.459000000000000000e+03	4.220781996106116196e+01	1.370685147735828480e+01	-2.161948599958075749e-03	4.448759826169227694e+01	4.254056569202148141e-01	0.000000000000000000e+00	inf	1.000000000000000000e+00
6.468000000000000000e+03	2.859957940810651067e+01	1.588435637259077460e+01	-1.871871673700487102e-03	3.912525203759793158e+01	4.321808871256359597e-01	0.000000000000000000e+00	1.457227503514803679e+01	1.000000000000000000e+00
6.469000000000000000e+03	5.713278268372340563e+01	7.014278631907527206e+00	-2.667164311643573007e-03	5.382698832922265808e+01	3.264513465917934232e-01	0.000000000000000000e+00	2.481863851022567857e+01	1.000000000000000000e+00
6.473000000000000000e+03	1.289669613526262459e+01	1.558725818340412417e+01	-2.429716195824797084e-03	4.943753542200156659e+01	3.847954584312605064e-01	0.000000000000000000e+00	1.570569356681131445e+01	1.000000000000000000e+00
6.473000000000000000e+03	3.999552067810579103e+01	2.496641133117398681e+01	1.946626938285186004e-03	-4.050717377797436569e+01	4.324967726607695795e-01	0.000000000000000000e+00	1.457227503514803679e+01	1.000000000000000000e+00
6.474000000000000000e+03	1.048850667421716452e+02	9.758238591389007510e+00	-2.128280007854188843e-03	4.386520250595909687e+01	4.566043439534465120e-01	0.000000000000000000e+00	4.783105632387776751e+01	1.000000000000000000e+00
6.475000000000000000e+03	3.568290390524339273e+01	1.021958232337544281e+01	-4.952080428767950161e-03	9.606582294150749135e+01	1.353943482903954276e-01	0.000000000000000000e+00	1.536449248152449343e+01	1.000000000000000000e+00
6.484000000000000000e+03	1.073798842435675738e+01	2.054698680962744106e+01	-2.392065274614296657e-03	4.874152254779069438e+01	4.023437111384631226e-01	0.000000000000000000e+00	1.023093468175231777e+02	1.000000000000000000e+00
6.496000000000000000e+03	7.077556563651445742e+01	7.585063069129066804e+00	-1.990049930003324596e-03	4.130988883250397237e+01	4.530644220219610663e-01	0.000000000000000000e+00	8.291228640421444140e+00	1.000000000000000000e+00
6.501000000000000000e+03	6.250225844083269777e+01	8.129912051531750450e+00	-2.118067263763249476e-03	4.367641027618670790e+01	4.162410606912860800e-01	0.000000000000000000e+00	8.291228640421444140e+00	1.000000000000000000e+00
6.516000000000000000e+03	6.065888043569197663e+01	7.721177928752276820e+00	2.385698229240631584e-03	-4.862382169457704606e+01	3.885809817214515016e-01	0.000000000000000000e+00	1.695812275821290882e+01	1.000000000000000000e+00
6.519000000000000000e+03	7.408531534376021455e+01	1.808017272274774712e+01	-2.339238834527953247e-03	4.776497586004137474e+01	3.546390893182813642e-01	0.000000000000000000e+00	1.695812275821290882e+01	1.000000000000000000e+00
6.524000000000000000e+03	9.888425330579431716e+01	2.320877979253879531e+01	-3.580549500904547586e-03	7.071177707808013224e+01	2.863973273032385247e-01	0.000000000000000000e+00	2.532370301755110376e+01	1.000000000000000000e+00
6.530000000000000000e+03	3.221633683451153729e+01	6.974770574534244538e+00	-2.189119848541791740e-03	4.498988447978821625e+01	4.078216776300120916e-01	0.000000000000000000e+00	3.086271672970696756e+01	1.000000000000000000e+00
6.533000000000000000e+03	6.271737679530187393e+01	1.168580498837642878e+01	-2.164075943346754991e-03	4.452692421544809775e+01	3.821990207883372292e-01	0.000000000000000000e+00	3.086271672970696756e+01	1.000000000000000000e+00
6.541000000000000000e+03	1.374568918524253647e+01	1.203190281031986686e+01	-2.380577482652846116e-03	4.852915985268627708e+01	4.054614316684169717e-01	0.000000000000000000e+00	1.368591930079636754e+01	1.000000000000000000e+00
6.542000000000000000e+03	9.432489228308854834e+00	2.502038591033650405e+01	-2.758371146321020317e-03	5.551303289627623627e+01	3.681770903506957904e-01	0.000000000000000000e+00	1.368591930079636754e+01	1.000000000000000000e+00
6.549000000000000000e+03	1.186355629953378354e+02	2.165015956568162991e+01	2.486496461453360264e-03	-5.048717231289314356e+01	3.883460137188836647e-01	0.000000000000000000e+00	4.274261617124028589e+01	1.000000000000000000e+00
6.553000000000000000e+03	2.254155222365346845e+01	1.096727608278373367e+01	2.453657961081237310e-03	-4.988012158760034254e+01	3.643181706808645837e-01	0.000000000000000000e+00	2.454437413367209686e+01	1.000000000000000000e+00
6.553000000000000000e+03	7.727252218830074071e+01	1.087843303938345940e+01	-2.117365139165535825e-03	4.366343083920091317e+01	4.058286309655150248e-01	0.000000000000000000e+00	1.533331987659904883e+01	1.000000000000000000e+00
6.556000000000000000e+03	9.606260337118040127e+01	1.840756740800541635e+01	-1.907049860949023732e-03	3.977555408676941795e+01	4.348615028777176317e-01	0.000000000000000000e+00	2.024240635892809692e+01	1.000000000000000000e+00
6.556000000000000000e+03	4.271111429792296121e+01	2.495352173148666353e+01	2.034696872100071312e-03	-4.213522976691959343e+01	4.658279776134517380e-01	0.000000000000000000e+00	1.949011578249363552e+01	1.000000000000000000e+00
6.556000000000000000e+03	7.226301628342012862e+01	2.537034626804563331e+01	-1.817276348515631549e-03	3.811600583647732776e+01	4.712256499807356835e-01	0.000000000000000000e+00	1.359692260907363170e+01	1.000000000000000000e+00
6.559000000000000000e+03	6.088827859539105702e+01	1.792107469522263941e+01	1.819204722747207615e-03	-3.815165365725625435e+01	4.046474927348976403e-01	0.000000000000000000e+00	1.359692260907363170e+01	1.000000000000000000e+00
6.563000000000000000e+03	2.067774712258190917e+01	1.868442937626552336e+01	-2.453108941092518869e-03	4.986997243405876645e+01	3.523423143767655530e-01	0.000000000000000000e+00	4.021777656329157935e+01	1.000000000000000000e+00
6.570000000000000000e+03	6.646459895074865187e+01	2.277654756548194470e+01	-1.966107160171026106e-03	4.086728409637071735e+01	4.071963060551261337e-01	0.000000000000000000e+00	4.194469191105179817e+01	1.000000000000000000e+00
6.572000000000000000e+03	2.704583797127890676e+01	8.440632444482959684e+00	-2.511664624134170819e-03	5.095242959433231533e+01	4.022530133378129369e-01	0.000000000000000000e+00	2.079783359962620892e+01	1.000000000000000000e+00
6.573000000000000000e+03	1.010006877705271400e+01	2.049844272884866214e+01	-1.788166128981790413e-03	3.757787590724181115e+01	4.787099641255899707e-01	0.000000000000000000e+00	2.079783359962620892e+01	1.000000000000000000e+00
6.583000000000000000e+03	2.168131244871190688e+01	2.502734778588478193e+01	-7.826785930103427602e-03	1.492074719149279645e+02	1.022891628140937259e-01	0.000000000000000000e+00	4.616817207036019965e+01	1.000000000000000000e+00
6.583000000000000000e+03	6.656413277094063119e+01	1.420918933627237912e+01	-2.496625333198880092e-03	5.067441408306652306e+01	3.030498334249405179e-01	0.000000000000000000e+00	4.616817207036019965e+01	1.000000000000000000e+00
6.597000000000000000e+03	3.107842854294386115e+01	1.965082387774653938e+01	-2.442409503265123571e-03	4.967218321044187235e+01	3.538079559711292399e-01	0.000000000000000000e+00	1.479448774686341395e+01	1.000000000000000000e+00
6.600000000000000000e+03	4.597657428762469323e+01	7.133478612114190653e+00	-4.437818284191026239e-03	8.655920100937237294e+01	1.968678477331161636e-01	0.000000000000000000e+00	1.945864021787751241e+01	1.000000000000000000e+00
6.603000000000000000e+03	9.573623676565877361e+01	1.615243394818434552e+01	-3.517664658976419213e-03	6.954929132295107763e+01	2.812285658227036134e-01	0.000000000000000000e+00	1.576108794371140220e+01	1.000000000000000000e+00
6.603000000000000000e+03	8.071925717173679971e+01	1.136680786112573216e+01	-2.219759487336609403e-03	4.555628716999428462e+01	3.956013719652973215e-01	0.000000000000000000e+00	1.576108794371140220e+01	1.000000000000000000e+00
6.606000000000000000e+03	3.616754573714588616e+01	1.906322155550748931e+01	-3.795393424780384682e-03	7.468337012696045463e+01	2.258072311379039077e-01	0.000000000000000000e+00	7.329805010545234367e+00	1.000000000000000000e+00
6.608000000000000000e+03	3.870436443581557739e+01	1.218640598558751087e+01	-3.286661488795626987e-03	6.527897932897739963e+01	3.171258966022341141e-01	0.000000000000000000e+00	7.329805010545234367e+00	1.000000000000000000e+00
6.617000000000000000e+03	4.090256036990174238e+01	9.523785615465230947e+00	2.177550378453688845e-03	-4.477601188729315140e+01	4.223662199802150630e-01	0.000000000000000000e+00	inf	1.000000000000000000e+00
6.624000000000000000e+03	7.494361355502117306e+01	1.188792272108558201e+01	-2.471355059022105078e-03	5.020726917408700984e+01	3.714093682749048941e-01	0.000000000000000000e+00	2.191142221473691620e+01	1.000000000000000000e+00
6.624000000000000000e+03	9.592168593872095528e+01	1.821492062978754944e+01	-2.943041075217415169e-03	5.892683112110297827e+01	3.153152909858769615e-01	0.000000000000000000e+00	2.191142221473691620e+01	1.000000000000000000e+00
6.630000000000000000e+03	5.081039389427071029e+01	1.390976949564648812e+01	2.086094573380918842e-03	-4.308536486710242741e+01	4.047801331060943975e-01	0.000000000000000000e+00	inf	1.000000000000000000e+00
6.637000000000000000e+03	1.177501731318005227e+02	1.782548441360225766e+01	-3.268158972394366157e-03	6.493694282079805191e+01	3.299627439817255370e-01	0.000000000000000000e+00	5.969861688512130371e+01	1.000000000000000000e+00
6.641000000000000000e+03	5.810712835566542367e+01	2.040076455922401522e+01	-2.255149876709811648e-03	4.621051197605865468e+01	3.592320159491093623e-01	0.000000000000000000e+00	5.969861688512130371e+01	1.000000000000000000e+00
6.647000000000000000e+03	3.353676804407250245e+01	8.327580131974169575e+00	-2.111284953173413192e-03	4.355103285285539272e+01	3.887227643585540182e-01	0.000000000000000000e+00	2.104292522651154229e+01	1.000000000000000000e+00
6.647000000000000000e+03	1.757782251909728899e+01	2.204314646440935022e+01	-2.688850119216043295e-03	5.422787098422366370e+01	3.092389437556727350e-01	0.000000000000000000e+00	2.104292522651154229e+01	1.000000000000000000e+00
6.648000000000000000e+03	6.809167948996758923e+01	1.475186414790828771e+01	-2.028419401427284698e-03	4.201918478673668744e+01	3.980210539900190803e-01	0.000000000000000000e+00	3.514702448502629295e+01	1.000000000000000000e+00
6.656000000000000000e+03	2.016260333706035013e+01	1.457090811903404948e+01	-5.502081909625713974e-03	1.062331202931932665e+02	1.249415474238356749e-01	0.000000000000000000e+00	1.261538995325964940e+01	1.000000000000000000e+00
6.657000000000000000e+03	7.960584573365695249e+00	1.777384454725863705e+01	-2.698218904987096170e-03	5.440106184656458055e+01	3.392788945234411768e-01	0.000000000000000000e+00	1.261538995325964940e+01	1.000000000000000000e+00
6.667000000000000000e+03	1.027656804562226398e+02	1.399253349695420212e+01	-2.836232965996546805e-03	5.695238224448124953e+01	2.722290872125705530e-01	0.000000000000000000e+00	2.232780342410172381e+01	1.000000000000000000e+00
6.669000000000000000e+03	7.393735135438588202e+01	1.026341145125222098e+01	-2.436997986947590702e-03	4.957214621519951692e+01	3.200442414898537757e-01	0.000000000000000000e+00	1.752015537140826140e+01	1.000000000000000000e+00
6.671000000000000000e+03	8.335930151109104713e+01	2.503442020092295195e+01	-2.526506683748650124e-03	5.122679909816803701e+01	3.744256928105087479e-01	0.000000000000000000e+00	1.752015537140826140e+01	1.000000000000000000e+00
6.673000000000000000e+03	3.602350563304242570e+01	6.007973015842724251e+00	2.363408771968927152e-03	-4.821178000418799314e+01	4.412432690157651605e-01	0.000000000000000000e+00	3.815191284404222216e+01	1.000000000000000000e+00
6.679000000000000000e+03	4.504979480477130238e+01	1.315858405093700156e+01	-2.029310817611699146e-03	4.203566345766119383e+01	4.005442315127294428e-01	0.000000000000000000e+00	2.294967661697635464e+01	1.000000000000000000e+00
6.680000000000000000e+03	2.241380159903125602e+01	1.694004784336998526e+01	-1.839560892671231922e-03	3.852795670327027011e+01	4.621634771157769883e-01	0.000000000000000000e+00	2.294967661697635464e+01	1.000000000000000000e+00
6.684000000000000000e+03	6.902029755951170387e+01	1.199148987729080851e+01	-2.108704430108406230e-03	4.350332944434112648e+01	4.202410772794616944e-01	0.000000000000000000e+00	2.399889812314673776e+01	1.000000000000000000e+00
6.693000000000000000e+03	8.145312384335122147e+01	2.027862727125291897e+01	-2.436646028085644698e-03	4.956563992289029130e+01	3.112912590726609752e-01	0.000000000000000000e+00	1.215589518474495634e+01	1.000000000000000000e+00
6.693000000000000000e+03	5.647702109409994620e+00	9.665635343568416360e+00	-2.314843177927512589e-03	4.731399908383440334e+01	4.409976102195029002e-01	0.000000000000000000e+00	6.524270422072174824e+01	1.000000000000000000e+00
6.695000000000000000e+03	6.955807673331618446e+01	2.278335120665034097e+01	-2.296947872499131241e-03	4.698318744455330176e+01	3.456603174194349259e-01	0.000000000000000000e+00	1.215589518474495634e+01	1.000000000000000000e+00
6.704000000000000000e+03	3.252185151864202339e+01	1.486332293704051288e+01	-2.611079836138631080e-03	5.279021377657459624e+01	3.770308506033890339e-01	0.000000000000000000e+00	9.102671198484394210e+00	1.000000000000000000e+00
6.707000000000000000e+03	8.203354370205288149e+01	1.058974869311811950e+01	-4.597518379350996019e-03	8.951140825079949082e+01	1.928996980291286523e-01	0.000000000000000000e+00	2.426837803473911848e+01	1.000000000000000000e+00
6.712000000000000000e+03	1.060941447840916396e+02	1.375860463935541667e+01	-2.091074620306559214e-03	4.317742574271927936e+01	4.425130836461356187e-01	0.000000000000000000e+00	2.426837803473911848e+01	1.000000000000000000e+00
6.750000000000000000e+03	3.015479062761190221e+01	6.843189208712184168e+00	2.788666348066284103e-03	-5.607306834198635670e+01	3.688238640005873092e-01	0.000000000000000000e+00	1.219517676266176309e+01	1.000000000000000000e+00
6.752000000000000000e+03	1.151516555847523762e+02	9.368502722417435535e+00	-1.939846006703670449e-03	4.038182184691559229e+01	4.893834453818894925e-01	0.000000000000000000e+00	8.503437105597286916e+01	1.000000000000000000e+00
6.753000000000000000e+03	2.682333812504084491e+01	1.857450458660900594e+01	-1.931720363891671838e-03	4.023161165745513301e+01	4.095779452630698980e-01	0.000000000000000000e+00	1.219517676266176309e+01	1.000000000000000000e+00
6.755000000000000000e+03	1.233412692806760269e+01	1.568944879725511576e+01	2.963652913609973044e-03	-5.930786044046989502e+01	3.981621527393001125e-01	0.000000000000000000e+00	1.477365181727859600e+01	1.000000000000000000e+00
6.774000000000000000e+03	2.273411207111481858e+01	2.018102504192903979e+01	-2.450024599208631797e-03	4.981295545836111671e+01	3.370785556674731342e-01	0.000000000000000000e+00	2.641085331718566920e+01	1.000000000000000000e+00
6.782000000000000000e+03	4.273528905229709096e+01	1.779312092924490329e+01	-2.621028711684715139e-03	5.297412814683082871e+01	3.598814957385285673e-01	0.000000000000000000e+00	6.392184626812460024e+00	1.000000000000000000e+00
6.792000000000000000e+03	8.410481430626859378e+00	1.720272037600012283e+01	-3.698816838519599411e-03	7.289806062526101016e+01	2.371257033441910300e-01	0.000000000000000000e+00	2.383511999511325286e+01	1.000000000000000000e+00
6.793000000000000000e+03	4.163730909518432810e+01	8.667917791937579608e+00	-2.964297182333805458e-03	5.931977035692935374e+01	2.920082847012916982e-01	0.000000000000000000e+00	1.587887197269274608e+01	1.000000000000000000e+00
6.794000000000000000e+03	3.190546763475823511e+01	2.121502251431472885e+01	2.114103435401906358e-03	-4.360313516147616753e+01	3.596306438537199002e-01	0.000000000000000000e+00	1.587887197269274608e+01	1.000000000000000000e+00
6.799000000000000000e+03	7.403495495705180929e+01	2.061982856073854720e+01	-2.398389780032068354e-03	4.885843700970185921e+01	3.739419133589717559e-01	0.000000000000000000e+00	4.213369148177819312e+01	1.000000000000000000e+00
6.808000000000000000e+03	5.585487085970263621e+01	5.854679310895540389e+00	-1.823761160137416914e-03	3.823588371012510834e+01	4.633074748275632926e-01	0.000000000000000000e+00	inf	1.000000000000000000e+00
6.821000000000000000e+03	7.274529682034837208e+01	6.561417990496351216e+00	-2.468732509723097889e-03	5.015878887090514127e+01	3.613139581494642094e-01	0.000000000000000000e+00	4.855211404048137069e+01	1.000000000000000000e+00
6.824000000000000000e+03	1.197017359368101097e+02	1.890648191507488463e+01	-2.286151406474037310e-03	4.678360456297031789e+01	4.128615705568072780e-01	0.000000000000000000e+00	4.855211404048137069e+01	1.000000000000000000e+00
6.829000000000000000e+03	1.219614148099267403e+01	1.853792789553137865e+01	-4.033773775191633153e-03	7.909005627196921751e+01	2.249829446338997840e-01	0.000000000000000000e+00	5.729288424218283637e+01	1.000000000000000000e+00
6.838000000000000000e+03	1.501687973797773168e+01	1.127637636434298329e+01	-6.645246218036957031e-03	1.273655932954925589e+02	9.961594286057517955e-02	0.000000000000000000e+00	2.836221813078975273e+01	1.000000000000000000e+00
6.842000000000000000e+03	4.266469647718790270e+01	1.760201047117756445e+01	2.293570813735428416e-03	-4.692075932059419330e+01	3.899609762884282960e-01	0.000000000000000000e+00	1.374564588133064547e+01	1.000000000000000000e+00
6.844000000000000000e+03	1.024386537688970407e+02	1.386375731045975002e+01	-2.820102271076823427e-03	5.665419109873673875e+01	3.229558334605440173e-01	0.000000000000000000e+00	4.760802516859286015e+01	1.000000000000000000e+00
6.849000000000000000e+03	1.689127270188856400e+01	2.142286533845831897e+01	-2.946256923319637722e-03	5.898627911357412756e+01	3.192702101939416393e-01	0.000000000000000000e+00	8.588069935441205871e+01	1.000000000000000000e+00
6.856000000000000000e+03	7.155637801034129097e+01	2.076787967044871408e+01	-2.969251958409752611e-03	5.941136407699826805e+01	3.237465228942444373e-01	0.000000000000000000e+00	inf	1.000000000000000000e+00
6.862000000000000000e+03	3.874541246258110760e+01	9.399705499879313919e+00	-2.468156651929546367e-03	5.014814359516844178e+01	3.592026377433995554e-01	0.000000000000000000e+00	inf	1.000000000000000000e+00
6.873000000000000000e+03	9.444250699275026761e+01	1.773655054336531123e+01	-3.550878325598231904e-03	7.016327735105608099e+01	2.275837545850234456e-01	0.000000000000000000e+00	3.072963353104457340e+01	1.000000000000000000e+00
6.878000000000000000e+03	6.574660425875553926e+01	6.743118720980954883e+00	-4.377606554622334202e-03	8.544613026340014983e+01	1.925842785712816863e-01	0.000000000000000000e+00	3.072963353104457340e+01	1.000000000000000000e+00
6.889000000000000000e+03	1.683573816124251010e+01	1.296357687723001817e+01	-2.377572396515415659e-03	4.847360799439121593e+01	3.707565121793529039e-01	0.000000000000000000e+00	4.774518298165357066e+01	1.000000000000000000e+00
6.891000000000000000e+03	6.415527163031757141e+01	6.602425234589614611e+00	-2.315449907758863109e-03	4.732521505837661380e+01	3.809053179634332986e-01	0.000000000000000000e+00	7.773602987016761112e+00	1.000000000000000000e+00
6.895000000000000000e+03	5.740145657665577517e+01	1.045143622712876663e+01	-3.412622508587765790e-03	6.760748786490160001e+01	2.831781518520597452e-01	0.000000000000000000e+00	7.773602987016761112e+00	1.000000000000000000e+00
6.895000000000000000e+03	4.057481638439519855e+01	2.021517260879329214e+01	-1.923911629457264677e-03	4.008725981896344592e+01	4.400285839909635621e-01	0.000000000000000000e+00	1.945421209636716497e+01	1.000000000000000000e+00
6.907000000000000000e+03	9.729383498878176795e+01	1.610510035793413763e+01	-2.598322615970955363e-03	5.255438450094538183e+01	3.001722671881499327e-01	0.000000000000000000e+00	1.354658362061951848e+01	1.000000000000000000e+00
6.907000000000000000e+03	6.764751882676051764e+01	1.676425625449911649e+01	-2.566650398169588627e-03	5.196889361159061593e+01	3.205305384100766153e-01	0.000000000000000000e+00	8.186277504600370847e+00	1.000000000000000000e+00
6.908000000000000000e+03	5.258450718778966859e+01	9.881665644873494969e+00	-4.247378455432874143e-03	8.303874073066816663e+01	2.116466245032989635e-01	0.000000000000000000e+00	1.656092911449952609e+01	1.000000000000000000e+00
6.911000000000000000e+03	7.421767653209705884e+01	1.188079773523912763e+01	-2.331954509187352670e-03	4.763031821943138766e+01	3.542578249989833949e-01	0.000000000000000000e+00	8.186277504600370847e+00	1.000000000000000000e+00
6.914000000000000000e+03	3.602657990084462369e+01	1.701613880414743463e+01	-1.690733496204807314e-03	3.577674157637375174e+01	4.461899693237381115e-01	0.000000000000000000e+00	1.324781931837683047e+01	1.000000000000000000e+00
6.917000000000000000e+03	2.283026544004500025e+01	1.584909067144291583e+01	1.722351573700542371e-03	-3.636123163099401978e+01	4.395046274924238050e-01	0.000000000000000000e+00	1.324781931837683047e+01	1.000000000000000000e+00
6.920000000000000000e+03	5.238749015754430616e+01	9.670774363482440350e+00	3.517687071295487120e-03	-6.954970563585791865e+01	2.445638468559326872e-01	0.000000000000000000e+00	3.019604486355725115e+01	1.000000000000000000e+00
6.926000000000000000e+03	6.635089874668525844e+00	1.000381895370957253e+01	3.017090685429826228e-03	-6.029570817327352472e+01	3.924545578133742385e-01	0.000000000000000000e+00	inf	1.000000000000000000e+00
6.937000000000000000e+03	7.511563295090179793e+01	1.689569861519082394e+01	-2.355395475083399415e-03	4.806364663539154236e+01	3.852468566378827175e-01	0.000000000000000000e+00	3.612843277395096919e+01	1.000000000000000000e+00
6.942000000000000000e+03	3.960484298710323969e+01	2.354757435432473756e+01	-3.300349609968295655e-03	6.553201718976895052e+01	2.288950379121943435e-01	0.000000000000000000e+00	3.612843277395096919e+01	1.000000000000000000e+00
6.952000000000000000e+03	4.871742841506666366e+01	1.211322392762730082e+01	-1.943934325131538906e-03	4.045739827820026591e+01	4.878934721011081166e-01	0.000000000000000000e+00	4.627861908381173173e+00	1.000000000000000000e+00
6.953000000000000000e+03	7.606810851004048857e+01	1.855068020119291816e+01	-2.867707028750908927e-03	5.753421005045396441e+01	3.178540538024059448e-01	0.000000000000000000e+00	2.809805233342102682e+01	1.000000000000000000e+00
6.966000000000000000e+03	1.138991920070352393e+02	1.276258966253057459e+01	2.258552884458378106e-03	-4.627341979153545282e+01	4.722198601586778954e-01	0.000000000000000000e+00	1.963094877419104023e+01	1.000000000000000000e+00
6.969000000000000000e+03	9.484262503830069591e+01	1.747654820509840690e+01	-2.139908806693083254e-03	4.408017184650265818e+01	3.695557487803171615e-01	0.000000000000000000e+00	1.963094877419104023e+01	1.000000000000000000e+00
6.969000000000000000e+03	5.706891782723895545e+01	2.510722186313643434e+01	-2.692561976638539138e-03	5.429648817791325399e+01	3.347746680562939670e-01	0.000000000000000000e+00	3.853673749738673848e+01	1.000000000000000000e+00
6.977000000000000000e+03	2.602829721101676697e+01	1.884631773995068471e+01	-3.305593339507308451e-03	6.562895248778271196e+01	2.662001072488167086e-01	0.000000000000000000e+00	6.538988447594533682e+01	1.000000000000000000e+00
6.980000000000000000e+03	9.135821078701076203e+01	1.604642775449934433e+01	-2.484702013983411742e-03	5.045400025491887419e+01	3.919902493942351018e-01	0.000000000000000000e+00	5.137531305388215230e+01	1.000000000000000000e+00
6.984000000000000000e+03	4.062088337466055066e+01	7.975095867111161141e+00	-2.416634146045316001e-03	4.919570136390029802e+01	4.043804884455988180e-01	0.000000000000000000e+00	7.874556357773673909e+00	1.000000000000000000e+00
6.988000000000000000e+03	3.291529487053335856e+01	9.597607388431319109e+00	-2.165321172558070696e-03	4.454994345467397920e+01	4.219136588646416053e-01	0.000000000000000000e+00	7.874556357773673909e+00	1.000000000000000000e+00
6.989000000000000000e+03	6.063449633294453633e+01	2.003604156702245831e+01	-1.504161299860230566e-03	3.232777813934078637e+01	4.919855852296615151e-01	0.000000000000000000e+00	2.336688072508184533e+01	1.000000000000000000e+00
6.991000000000000000e+03	3.611878730013802397e+01	2.108286476116331443e+01	-3.846483235267925301e-03	7.562781357474534616e+01	2.088848831005596374e-01	0.000000000000000000e+00	1.132255199938991375e+01	1.000000000000000000e+00
6.991000000000000000e+03	2.488395483945007314e+01	1.967619374093119688e+01	-2.239597442574711543e-03	4.592301052761262525e+01	3.791009122470573312e-01	0.000000000000000000e+00	1.132255199938991375e+01	1.000000000000000000e+00
6.993000000000000000e+03	1.054055595971672687e+02	1.702090807005051687e+01	-2.071784645777432522e-03	4.282083232657392102e+01	4.203202775329736296e-01	0.000000000000000000e+00	4.487247637264514566e+01	1.000000000000000000e+00
7.002000000000000000e+03	6.684967761796008290e+01	2.279798341391975569e+01	-2.480000337886595005e-03	5.036708532724795617e+01	3.428387850863038322e-01	0.000000000000000000e+00	3.375685517641926481e+01	1.000000000000000000e+00
7.003000000000000000e+03	2.494142489495322224e+01	1.422816927482489646e+01	-2.499852571861782211e-03	5.073407264082060664e+01	3.266735201620544204e-01	0.000000000000000000e+00	5.777770472087833120e+00	1.000000000000000000e+00
7.006000000000000000e+03	3.309360880100460633e+01	2.256757198471095194e+01	-3.625279697116085258e-03	7.153865704351710519e+01	3.016495803843141088e-01	0.000000000000000000e+00	7.723308143311645502e+00	1.000000000000000000e+00
7.008000000000000000e+03	4.078917588984036513e+01	2.191355680310435616e+01	-2.187331215072456196e-03	4.495681989911190612e+01	4.275747739838225980e-01	0.000000000000000000e+00	7.723308143311645502e+00	1.000000000000000000e+00
7.009000000000000000e+03	7.451754180966007368e+01	1.209349103706748352e+01	2.244286237868447879e-03	-4.600968734146093198e+01	4.668749936905826070e-01	0.000000000000000000e+00	3.512885365722235775e+01	1.000000000000000000e+00
7.026000000000000000e+03	3.078328788381146808e+01	1.188540128739642299e+01	3.373225680332827495e-03	-6.687920024837272592e+01	2.273427139164784228e-01	0.000000000000000000e+00	1.004433200824560579e+01	1.000000000000000000e+00
7.029000000000000000e+03	2.118834963192741583e+01	1.485622027117840638e+01	-2.821995035700795938e-03	5.668918064225336195e+01	2.574550236779722390e-01	0.000000000000000000e+00	1.004433200824560579e+01	1.000000000000000000e+00
7.031000000000000000e+03	4.258052186570593989e+01	7.311532679136859336e+00	2.294645224756573267e-03	-4.694062082408118641e+01	4.102980420379799265e-01	0.000000000000000000e+00	1.265286543314153711e+01	1.000000000000000000e+00
7.035000000000000000e+03	1.186133858427482579e+01	6.692468391495001612e+00	2.885030643379942871e-03	-5.785445344482575791e+01	4.148950904637408454e-01	0.000000000000000000e+00	3.072542045392365750e+01	1.000000000000000000e+00
7.039000000000000000e+03	6.873675399805549091e+01	1.948102599903043242e+01	-2.518424179460706722e-03	5.107738636510841701e+01	3.645132803923648579e-01	0.000000000000000000e+00	5.829545509018152671e+01	1.000000000000000000e+00
7.051000000000000000e+03	3.261063729059767979e+01	1.882310830751408659e+01	-2.869449986101337349e-03	5.756643026488952586e+01	2.988663993042678380e-01	0.000000000000000000e+00	inf	1.000000000000000000e+00
7.059000000000000000e+03	2.668162158074822798e+01	1.653266844429549209e+01	-2.652974240150767112e-03	5.356467144221350196e+01	4.453985302650077527e-01	0.000000000000000000e+00	8.118958566084982564e+00	1.000000000000000000e+00
7.060000000000000000e+03	2.052286046348180903e+01	1.124238020089589440e+01	-3.179755152963704458e-03	6.330271464058571240e+01	4.108120621881788948e-01	0.000000000000000000e+00	8.118958566084982564e+00	1.000000000000000000e+00
7.060000000000000000e+03	6.824035201684441176e+01	2.282824288834545001e+01	-4.598368155607536652e-03	8.952711716829035993e+01	1.828203807667119207e-01	0.000000000000000000e+00	3.410829085309396191e+01	1.000000000000000000e+00
7.062000000000000000e+03	3.417431865398855706e+01	2.452555719042531734e+01	-3.855444481752331141e-03	7.579347068808003485e+01	2.281639081487844001e-01	0.000000000000000000e+00	1.095567341332120037e+01	1.000000000000000000e+00
7.069000000000000000e+03	5.115355783589597394e+01	1.129680929996738037e+01	2.709144164968069722e-03	-5.460302560618536205e+01	4.305093859117926636e-01	0.000000000000000000e+00	inf	1.000000000000000000e+00
7.084000000000000000e+03	9.604376500945551243e+01	2.215156197578031794e+01	-2.583230568479044382e-03	5.227539373485377894e+01	3.774531692728675392e-01	0.000000000000000000e+00	2.218869427846374975e+01	1.000000000000000000e+00
7.088000000000000000e+03	7.735537924221995354e+01	1.018985677969237358e+01	3.271953234197857475e-03	-6.500708333737644296e+01	2.901916894456967322e-01	0.000000000000000000e+00	2.218869427846374975e+01	1.000000000000000000e+00
7.098000000000000000e+03	4.141896901663132979e+01	9.269384613385554417e+00	-2.105737941445019051e-03	4.344849109684427901e+01	4.004571796312078602e-01	0.000000000000000000e+00	2.128860090810560735e+01	1.000000000000000000e+00
7.102000000000000000e+03	1.202686476988651663e+02	1.671874943255650692e+01	-2.000355459473184862e-03	4.150039628772612588e+01	4.363032109672100312e-01	0.000000000000000000e+00	2.662178844528067856e+01	1.000000000000000000e+00
7.106000000000000000e+03	7.510488066098209003e+01	1.154177079795609018e+01	-2.177346184220654499e-03	4.477223716384781937e+01	3.545353869411219661e-01	0.000000000000000000e+00	5.653260272752000937e+00	1.000000000000000000e+00
7.106000000000000000e+03	3.839465901469516496e+01	1.412617955511794321e+01	2.319718298395615202e-03	-4.740412029468493671e+01	3.757494429749810294e-01	0.000000000000000000e+00	3.625458792184853962e+01	1.000000000000000000e+00
7.106000000000000000e+03	9.365169202011917093e+01	1.722598746440275264e+01	-2.265172707812828073e-03	4.639579348470326181e+01	3.372817040838939073e-01	0.000000000000000000e+00	1.421549561619222146e+01	1.000000000000000000e+00
7.110000000000000000e+03	1.070640084397016096e+02	1.251535227634375858e+01	-1.908232758085957447e-03	3.979742105867084234e+01	4.487290796530674086e-01	0.000000000000000000e+00	1.421549561619222146e+01	1.000000000000000000e+00
7.117000000000000000e+03	5.382667898544088558e+01	1.767924546955271126e+01	-5.692522694076538638e-03	1.097535982387800431e+02	1.151136960407037613e-01	0.000000000000000000e+00	2.635573170922571862e+01	1.000000000000000000e+00
7.119000000000000000e+03	8.966706690900949184e+01	1.720045627318988224e+01	-1.723060254706834183e-03	3.637433226939088371e+01	4.902075813775211843e-01	0.000000000000000000e+00	7.548807558517679261e+00	1.000000000000000000e+00
7.119000000000000000e+03	2.751514610227513913e+01	1.920496866422917748e+01	-2.291379596605687668e-03	4.688025260034784480e+01	4.652196890087993975e-01	0.000000000000000000e+00	1.757619281654313781e+01	1.000000000000000000e+00
7.120000000000000000e+03	8.816895060075198387e+01	9.801798078458451968e+00	-2.126111473069417813e-03	4.382511509030367591e+01	4.527406636995895406e-01	0.000000000000000000e+00	7.548807558517679261e+00	1.000000000000000000e+00
7.123000000000000000e+03	4.990296172051095169e+01	1.409156900525080580e+01	-2.326221106411690068e-03	4.752433084869517188e+01	3.652719143292844084e-01	0.000000000000000000e+00	1.001213511468838036e+01	1.000000000000000000e+00
7.124000000000000000e+03	1.597312351603225267e+01	5.949619987451123748e+00	4.003227597478967170e-03	-7.852538129822596602e+01	2.782687648860772134e-01	0.000000000000000000e+00	1.757619281654313781e+01	1.000000000000000000e+00
7.128000000000000000e+03	3.989725751914918561e+01	1.373277520704965937e+01	-2.150268117099988011e-03	4.427167349319122991e+01	3.918400435043118968e-01	0.000000000000000000e+00	1.001213511468838036e+01	1.000000000000000000e+00
7.134000000000000000e+03	1.197918243041334421e+02	1.030728447818992954e+01	-2.487252781252866779e-03	5.050115359942087423e+01	3.824131096959975107e-01	0.000000000000000000e+00	4.671902474148369322e+01	1.000000000000000000e+00
7.138000000000000000e+03	7.307401385190202348e+01	9.970447210741463451e+00	1.972431188023994128e-03	-4.098418973004499577e+01	3.953840485987407671e-01	0.000000000000000000e+00	1.546223284920174379e+01	1.000000000000000000e+00
7.140000000000000000e+03	3.575008028791780390e+01	1.671991172007910009e+01	3.058689695195526432e-03	-6.106470519699778521e+01	3.492876307709514849e-01	0.000000000000000000e+00	1.367181424290383873e+01	1.000000000000000000e+00
7.142000000000000000e+03	2.509603009743322133e+01	8.151964519547126642e+00	-2.698214942475377683e-03	5.440098859578925783e+01	3.918119286770829213e-01	0.000000000000000000e+00	8.477480355243782739e+00	1.000000000000000000e+00
7.143000000000000000e+03	7.982798842492502445e+01	2.387959787316123084e+01	-3.922261674654948030e-03	7.702864966866452789e+01	2.010642863623012255e-01	0.000000000000000000e+00	1.503834891345283609e+01	1.000000000000000000e+00
7.145000000000000000e+03	5.389519456295930411e+01	1.593522342159511318e+01	2.012381058914459835e-03	-4.172270086254476951e+01	4.145341250687633039e-01	0.000000000000000000e+00	1.816207333373843014e+01	1.000000000000000000e+00
7.147000000000000000e+03	1.721083297226326891e+01	1.126505614536795363e+01	-2.261014802544810548e-03	4.631893067489019700e+01	3.995752330493803628e-01	0.000000000000000000e+00	8.477480355243782739e+00	1.000000000000000000e+00
7.148000000000000000e+03	9.209413989432229641e+01	1.517939867012276167e+01	-1.986549505184837319e-03	4.124518017039041240e+01	3.993615792430826872e-01	0.000000000000000000e+00	1.503834891345283609e+01	1.000000000000000000e+00
7.154000000000000000e+03	8.507811248143710259e+01	1.666830196195448011e+01	-2.348299905940987899e-03	4.793247833155746207e+01	3.296155655476107338e-01	0.000000000000000000e+00	inf	1.000000000000000000e+00
7.160000000000000000e+03	1.552954604242763104e+01	2.101479020372370954e+01	-2.612311014815635671e-03	5.281297327839018863e+01	3.806012211370473075e-01	0.000000000000000000e+00	1.185272385664386263e+01	1.000000000000000000e+00
7.161000000000000000e+03	1.935957436018294331e+01	9.797930308590537152e+00	-3.178076007182695142e-03	6.327167404333909673e+01	3.637732185710997879e-01	0.000000000000000000e+00	6.114357244357363719e+00	1.000000000000000000e+00
7.163000000000000000e+03	6.398194777311777415e+01	6.573116252964462447e+00	-3.122062828918483000e-03	6.223621748759119043e+01	2.721202792677595017e-01	0.000000000000000000e+00	4.473874869390914455e+01	1.000000000000000000e+00
7.165000000000000000e+03	1.329028235839750849e+01	9.056945080202869036e+00	-2.018081673730721080e-03	4.182808211685332367e+01	4.980884997145031967e-01	0.000000000000000000e+00	6.114357244357363719e+00	1.000000000000000000e+00
7.169000000000000000e+03	3.985163134893949888e+01	6.022720644168062520e+00	-4.313978323720377324e-03	8.426990226028097197e+01	2.175059300595543199e-01	0.000000000000000000e+00	2.673409392752252600e+01	1.000000000000000000e+00
7.180000000000000000e+03	1.198616814346878456e+01	1.457494482982703765e+01	-2.704638711736349205e-03	5.451973804368721233e+01	3.529337232924506518e-01	0.000000000000000000e+00	inf	1.000000000000000000e+00
7.187000000000000000e+03	4.357104707174651992e+01	1.427217230259551428e+01	-8.132894593262302019e-03	1.548661799522398894e+02	7.446594920226823344e-02	0.000000000000000000e+00	1.772074099136244030e+01	1.000000000000000000e+00
7.187000000000000000e+03	6.031406965116953955e+01	2.206937944098918791e+01	-2.211667248927859288e-03	4.540669449250879808e+01	4.034807842471286321e-01	0.000000000000000000e+00	1.846957617960104514e+01	1.000000000000000000e+00
7.188000000000000000e+03	2.790501825723822549e+01	2.255469622142296870e+01	-3.314003297749412626e-03	6.578441851676390684e+01	2.633779795671910007e-01	0.000000000000000000e+00	1.772074099136244030e+01	1.000000000000000000e+00
7.199000000000000000e+03	5.310825405442660951e+01	1.882706512441840729e+01	-2.242111372890551527e-03	4.596948290620095179e+01	4.029135500701503947e-01	0.000000000000000000e+00	inf	1.000000000000000000e+00
7.206000000000000000e+03	1.212941900431042654e+02	1.826046687581867189e+01	-1.837229299308214617e-03	3.848485499563842183e+01	4.678004269433291284e-01	0.000000000000000000e+00	1.568656553676765242e+01	1.000000000000000000e+00
7.216000000000000000e+03	4.680782358264227838e+01	2.219690037603053767e+01	-3.047361853091582352e-03	6.085529932622790028e+01	2.671164836697520473e-01	0.000000000000000000e+00	1.902562109856239658e+01	1.000000000000000000e+00
7.219000000000000000e+03	5.890375748950984303e+01	7.511443586854582577e+00	-2.371739348478609129e-03	4.836577858679692099e+01	3.547602657456133679e-01	0.000000000000000000e+00	9.616676383792102101e+00	1.000000000000000000e+00
7.220000000000000000e+03	1.092699029072328187e+02	1.013516162477238858e+01	2.683919351682493779e-03	-5.413672108475893907e+01	3.724622765517818790e-01	0.000000000000000000e+00	4.209564896216599550e+01	1.000000000000000000e+00
7.222000000000000000e+03	6.723106721194375268e+01	1.232147242847730340e+01	-2.612264356066395978e-03	5.281211074729874611e+01	3.409798953119358433e-01	0.000000000000000000e+00	9.616676383792102101e+00	1.000000000000000000e+00
7.235000000000000000e+03	8.389586017553259012e+01	2.546846950974083512e+01	-2.679920985930338371e-03	5.406280751372716509e+01	2.965204628097115602e-01	0.000000000000000000e+00	2.006711651712381794e+01	1.000000000000000000e+00
7.241000000000000000e+03	8.168913238626290152e+00	9.453446351307299267e+00	3.381166169562122275e-03	-6.702598769881048213e+01	3.052946991149381173e-01	0.000000000000000000e+00	7.092337919997544304e+01	1.000000000000000000e+00
7.241000000000000000e+03	1.036253234960616254e+02	2.072816331539832291e+01	-4.371253506012172559e-03	8.532868815359256587e+01	2.837928380199905565e-01	0.000000000000000000e+00	2.868351713284213744e+01	1.000000000000000000e+00
7.248000000000000000e+03	2.301939891203818433e+01	1.692378654590423892e+01	-2.383527643395050646e-03	4.858369636312345818e+01	4.026170605485073217e-01	0.000000000000000000e+00	3.700494883327613138e+01	1.000000000000000000e+00
7.253000000000000000e+03	5.867924268398912346e+01	7.037342275417686643e+00	-3.993362270901239242e-03	7.834301140963799526e+01	2.239216395299145068e-01	0.000000000000000000e+00	2.743687072793367321e+01	1.000000000000000000e+00
7.266000000000000000e+03	1.741552915311068617e+01	1.093316348580673036e+01	1.987156786098226349e-03	-4.125640633220510978e+01	4.554513437516581886e-01	0.000000000000000000e+00	1.005199938083642053e+01	1.000000000000000000e+00
7.267000000000000000e+03	3.028273062404555560e+01	2.488356110593520754e+01	-2.577229456295041573e-03	5.216445750260869119e+01	4.604569126704803894e-01	0.000000000000000000e+00	8.449244701486948728e+00	1.000000000000000000e+00
7.270000000000000000e+03	7.620008311213426566e+01	1.977724942322380031e+01	-3.243406521893991024e-03	6.447937037203354294e+01	2.897250664150102795e-01	0.000000000000000000e+00	4.456650237086144273e+01	1.000000000000000000e+00
7.278000000000000000e+03	5.806253995743667673e+01	1.065079841571511743e+01	-2.433445140935748974e-03	4.950646849776717318e+01	3.331507022625522785e-01	0.000000000000000000e+00	1.355329640936980518e+01	1.000000000000000000e+00
7.283000000000000000e+03	5.944900033499094860e+01	2.413299301384002860e+01	-2.179894532255818342e-03	4.481934578651677725e+01	4.673648704216247785e-01	0.000000000000000000e+00	1.355329640936980518e+01	1.000000000000000000e+00
7.286000000000000000e+03	4.417766475173418428e+01	1.183609196211714831e+01	-3.727663773390509604e-03	7.343132348858974012e+01	2.299043725209322098e-01	0.000000000000000000e+00	1.960682192432796001e+01	1.000000000000000000e+00
7.295000000000000000e+03	6.110964299139151734e+01	2.471583585522246196e+01	-1.714555647938898917e-03	3.621711657292784992e+01	4.983097494072189493e-01	0.000000000000000000e+00	inf	1.000000000000000000e+00
7.303000000000000000e+03	4.428509186993542812e+01	1.159286776581514999e+01	3.286310396473318771e-03	-6.527248905547261870e+01	2.592959780330333919e-01	0.000000000000000000e+00	3.488606636949648987e+01	1.000000000000000000e+00
7.303000000000000000e+03	7.889668718697001282e+01	7.225363175463399124e+00	-2.380962304174470689e-03	4.853627364232841046e+01	3.640307702035515680e-01	0.000000000000000000e+00	1.333299897733076378e+01	1.000000000000000000e+00
7.308000000000000000e+03	9.193676019363087448e+01	1.000481594722584688e+01	2.434463162124367742e-03	-4.952528758188829272e+01	3.997795802970790513e-01	0.000000000000000000e+00	1.333299897733076378e+01	1.000000000000000000e+00
7.309000000000000000e+03	5.951488082313772310e+01	2.235375682489939209e+01	1.994294324647867805e-03	-4.138835048021021379e+01	4.852306872549723149e-01	0.000000000000000000e+00	2.168559097266166091e+01	1.000000000000000000e+00
7.319000000000000000e+03	9.979272438688836644e+01	1.860316442135708570e+01	-2.234064964369627572e-03	4.582073743752005868e+01	4.456191949800278884e-01	0.000000000000000000e+00	1.358186885331412874e+01	1.000000000000000000e+00
7.321000000000000000e+03	9.044299300272379583e+01	8.751784589445591678e+00	-2.081709801007979727e-03	4.300430820437198776e+01	3.985754055235894988e-01	0.000000000000000000e+00	1.358186885331412874e+01	1.000000000000000000e+00
7.349000000000000000e+03	3.153044625704492887e+01	1.758306479327656291e+01	-2.540474060590784591e-03	5.148499926402133298e+01	3.457461536275286962e-01	0.000000000000000000e+00	inf	1.000000000000000000e+00
7.361000000000000000e+03	4.419613803367131055e+01	1.017956839671686353e+01	-2.595542383018480375e-03	5.250298926635313279e+01	3.880669100962019780e-01	0.000000000000000000e+00	2.710833747828651852e+01	1.000000000000000000e+00
7.361000000000000000e+03	2.018162721847708596e+01	2.275594431124777017e+01	-3.056064518727867781e-03	6.101617632811963432e+01	3.341682041552380689e-01	0.000000000000000000e+00	2.710833747828651852e+01	1.000000000000000000e+00
7.371000000000000000e+03	7.670992531279184234e+00	1.977514368731101868e+01	-3.043533928788653368e-03	6.078453652652247996e+01	2.850020509134986169e-01	0.000000000000000000e+00	1.089362740683931179e+02	1.000000000000000000e+00
7.376000000000000000e+03	1.165912724695669596e+02	2.164180543199951501e+01	2.863759774777115304e-03	-5.746124132896689929e+01	3.459229893966841995e-01	0.000000000000000000e+00	9.430953610173835955e+01	1.000000000000000000e+00
7.378000000000000000e+03	2.308460786315229640e+01	9.362054868223022908e+00	-2.176700936675952242e-03	4.476030915295919499e+01	4.915840181356450067e-01	0.000000000000000000e+00	9.430953610173835955e+01	1.000000000000000000e+00
7.387000000000000000e+03	1.135415401932395412e+02	1.656685843686599213e+01	-1.903208920353658719e-03	3.970455066859254600e+01	4.334819129147212680e-01	0.000000000000000000e+00	inf	1.000000000000000000e+00
7.398000000000000000e+03	4.807456959116215245e+01	1.743448383970374493e+01	-2.538422918468377556e-03	5.144708196271415090e+01	4.213460971009537204e-01	0.000000000000000000e+00	1.064407371267226665e+01	1.000000000000000000e+00
7.399000000000000000e+03	5.972926744345882355e+01	1.728351440931775684e+01	-2.604620150069521245e-03	5.267080037252202374e+01	3.738807233553462783e-01	0.000000000000000000e+00	1.165567560449585116e+01	1.000000000000000000e+00
7.399000000000000000e+03	3.999490527558441499e+01	2.436379331095558953e+01	-2.432424088508752281e-03	4.948759337833886462e+01	3.849205184310476868e-01	0.000000000000000000e+00	1.064407371267226665e+01	1.000000000000000000e+00
7.423000000000000000e+03	8.546179914371826669e+01	2.192581377654360253e+01	-1.938709704306996887e-03	4.036081622283909809e+01	4.844626903637144766e-01	0.000000000000000000e+00	8.017037577920979174e+01	1.000000000000000000e+00
7.446000000000000000e+03	8.085539003915995693e+01	1.659902390813499906e+01	-3.100990628192750939e-03	6.184667793526345037e+01	2.687920527304480389e-01	0.000000000000000000e+00	3.356764543448691285e+01	1.000000000000000000e+00
7.457000000000000000e+03	3.818747326927367425e+01	1.109846555594679884e+01	-2.752233664472217029e-03	5.539957574185178402e+01	2.968206647684519250e-01	0.000000000000000000e+00	9.836133562496884863e+00	1.000000000000000000e+00
7.458000000000000000e+03	7.448567778850673449e+01	1.647781710718394166e+01	-2.518503889854011284e-03	5.107885988708782321e+01	3.462153449510603220e-01	0.000000000000000000e+00	2.717986359326858903e+01	1.000000000000000000e+00
7.460000000000000000e+03	4.799765421694662137e+01	1.038441147312648560e+01	-2.254370838746994933e-03	4.619611072280410724e+01	4.104025477611549233e-01	0.000000000000000000e+00	9.836133562496884863e+00	1.000000000000000000e+00
7.465000000000000000e+03	2.411976123284049933e+01	5.944810313668116741e+00	2.375910069546031001e-03	-4.844287830877818379e+01	4.766308639499415856e-01	0.000000000000000000e+00	1.250871347884770124e+01	1.000000000000000000e+00
7.466000000000000000e+03	2.094779030147385157e+01	1.804466623456532304e+01	-2.312060380701295471e-03	4.726255644621773655e+01	3.544711440537420266e-01	0.000000000000000000e+00	1.250871347884770124e+01	1.000000000000000000e+00
7.473000000000000000e+03	3.826952072734860621e+01	1.430248364384632431e+01	-2.395964130866076649e-03	4.881359659163054232e+01	4.153599480966996271e-01	0.000000000000000000e+00	6.864113466124361018e+00	1.000000000000000000e+00
7.476000000000000000e+03	3.045998320700321571e+01	2.386081409608243931e+01	-2.236607731395374218e-03	4.586774288995358262e+01	3.804355420366428708e-01	0.000000000000000000e+00	6.541089778539942223e+00	1.000000000000000000e+00
7.485000000000000000e+03	7.097004095517334576e+01	1.907796825240167848e+01	2.202011624010286397e-03	-4.522820113736327130e+01	4.648041266632014779e-01	0.000000000000000000e+00	8.896434966452407167e+00	1.000000000000000000e+00
7.505000000000000000e+03	2.513794360209164225e+01	1.837225610878429904e+01	-2.939661240084908214e-03	5.886435167334170870e+01	3.400720909120044100e-01	0.000000000000000000e+00	3.703319070677098779e+01	1.000000000000000000e+00
7.509000000000000000e+03	6.212173045058038667e+01	2.028451243825993444e+01	-3.514163789190747744e-03	6.948457443519843935e+01	2.694556208045437717e-01	0.000000000000000000e+00	1.745419998020394559e+01	1.000000000000000000e+00
7.513000000000000000e+03	7.691297103794377676e+01	1.101799751431548202e+01	-2.347882163251387155e-03	4.792475596300121765e+01	4.100181390071644394e-01	0.000000000000000000e+00	1.745419998020394559e+01	1.000000000000000000e+00
7.518000000000000000e+03	2.520131125494344815e+01	1.995210192662253590e+01	-2.989743485546050850e-03	5.979016932904951176e+01	3.276593598172482524e-01	0.000000000000000000e+00	3.709518986130260743e+01	1.000000000000000000e+00
7.529000000000000000e+03	1.993597389235748096e+01	1.103261804451384442e+01	2.591376113536023301e-03	-5.242597183612852518e+01	3.644657973413351071e-01	0.000000000000000000e+00	8.465230259623281484e+01	1.000000000000000000e+00
7.531000000000000000e+03	1.037107148489406256e+02	2.319013063967715382e+01	-2.808743246524923569e-03	5.644420879093613053e+01	4.775231783331022051e-01	0.000000000000000000e+00	8.465230259623281484e+01	1.000000000000000000e+00
7.538000000000000000e+03	2.498818638857007812e+01	6.803884217622867325e+00	-3.407512370878803924e-03	6.751302213816565256e+01	2.559832738179101952e-01	0.000000000000000000e+00	7.369217861557588378e+01	1.000000000000000000e+00
7.544000000000000000e+03	1.152231592192467389e+02	1.016253701580073354e+01	-2.507192209725052530e-03	5.086975278570526626e+01	3.741805423982016432e-01	0.000000000000000000e+00	1.814757309952737074e+01	1.000000000000000000e+00
7.546000000000000000e+03	2.410300682420185936e+01	1.734164360770169466e+01	-2.364217114076544272e-03	4.822672297226367277e+01	3.379572638809016372e-01	0.000000000000000000e+00	1.135279537443497588e+01	1.000000000000000000e+00
7.557000000000000000e+03	5.275865353093652743e+01	1.337836132565406366e+01	-3.288301059918289498e-03	6.530928835125011744e+01	2.730992368735097875e-01	0.000000000000000000e+00	9.183106416722656817e+00	1.000000000000000000e+00
7.557000000000000000e+03	8.114776908641786690e+01	1.613427521549083110e+01	3.206109387730298778e-03	-6.378989758585744596e+01	2.909814762652903619e-01	0.000000000000000000e+00	6.665946952098829037e+00	1.000000000000000000e+00
7.558000000000000000e+03	4.705884270514346923e+01	6.178250214634658732e+00	-2.196202938002024541e-03	4.512082208489878354e+01	4.843218546375440692e-01	0.000000000000000000e+00	9.183106416722656817e+00	1.000000000000000000e+00
7.562000000000000000e+03	1.388358624586020973e+01	1.416187530275625761e+01	-2.657456316849982330e-03	5.364752686740783361e+01	3.608223518287060338e-01	0.000000000000000000e+00	1.897815839873144839e+01	1.000000000000000000e+00
7.564000000000000000e+03	1.201356036759322308e+02	1.331180148438688704e+01	2.044046264627768800e-03	-4.230806212682247747e+01	4.395784534858192538e-01	0.000000000000000000e+00	4.247590878498567690e+01	1.000000000000000000e+00
7.571000000000000000e+03	5.445000068049841246e+01	1.572958493963409587e+01	-2.838573032286271364e-03	5.699564058217368512e+01	3.999271059125008021e-01	0.000000000000000000e+00	4.748783256903283245e+01	1.000000000000000000e+00
7.586000000000000000e+03	1.649244358988755366e+01	1.017159832094641203e+01	-6.062485098748822757e-03	1.165927030560643232e+02	1.317707109644608021e-01	0.000000000000000000e+00	inf	1.000000000000000000e+00
7.597000000000000000e+03	6.507295086572364085e+01	1.817644553594428558e+01	-1.961784123905354997e-03	4.078736868394918957e+01	4.786109127430071553e-01	0.000000000000000000e+00	2.871709434000940320e+01	1.000000000000000000e+00
7.600000000000000000e+03	3.700039785190968189e+01	1.212638151813383125e+01	-2.600760303711003533e-03	5.259944746343954591e+01	3.355246605654073067e-01	0.000000000000000000e+00	2.871709434000940320e+01	1.000000000000000000e+00
7.605000000000000000e+03	1.090000152233672424e+02	5.355096298601349503e+00	1.816902833751234082e-03	-3.810910106293208344e+01	4.516783652858050724e-01	0.000000000000000000e+00	7.955590087574547553e+00	1.000000000000000000e+00
7.607000000000000000e+03	1.018524557418981829e+02	8.848491080239426765e+00	2.249689951910393421e-03	-4.610958010426269027e+01	3.171781267205328048e-01	0.000000000000000000e+00	7.955590087574547553e+00	1.000000000000000000e+00
7.609000000000000000e+03	3.775267154077597809e+01	2.139918172311165279e+01	-1.659929761666048033e-03	3.520730542120282536e+01	4.084953007700640182e-01	0.000000000000000000e+00	6.531693632009630335e+01	1.000000000000000000e+00
7.613000000000000000e+03	1.043227580177489813e+02	1.850860633898745533e+01	-4.003066906903308096e-03	7.852241078101609162e+01	1.783299362742780669e-01	0.000000000000000000e+00	6.663281353509671590e+01	1.000000000000000000e+00
7.629000000000000000e+03	7.209269389639328551e+01	1.667072195377809507e+01	-2.437930841015120871e-03	4.958939090456929222e+01	4.117360027806296063e-01	0.000000000000000000e+00	7.904309594329389732e+00	1.000000000000000000e+00
7.630000000000000000e+03	6.774332889025734517e+01	1.007063602960955073e+01	2.616828991954324099e-03	-5.289649235714889386e+01	3.659902089252822233e-01	0.000000000000000000e+00	7.904309594329389732e+00	1.000000000000000000e+00
7.634000000000000000e+03	6.863503488467847546e+01	2.378896057092369176e+01	-2.933298971508007270e-03	5.874673912373229001e+01	3.456964994155240500e-01	0.000000000000000000e+00	7.913578637501209379e+00	1.000000000000000000e+00
7.649000000000000000e+03	1.915065925709242123e+01	1.089010709851767977e+01	-2.070681657983846659e-03	4.280044255443153389e+01	4.232732957342502100e-01	0.000000000000000000e+00	3.810199905665588460e+01	1.000000000000000000e+00
7.654000000000000000e+03	1.001968812880496955e+02	1.405329745233700933e+01	-1.774840621307902447e-03	3.733154129979440938e+01	4.902730963032733147e-01	0.000000000000000000e+00	4.379999013066723279e+01	1.000000000000000000e+00
7.656000000000000000e+03	3.104059043496124204e+01	2.050267255304785863e+01	-1.917125845870165353e-03	3.996181819399431845e+01	4.816429216182687156e-01	0.000000000000000000e+00	2.565663349969929641e+01	1.000000000000000000e+00
7.660000000000000000e+03	8.743223507164076125e+01	7.430104074734473762e+00	-2.282625228795289504e-03	4.671841983488777572e+01	3.920147399506342945e-01	0.000000000000000000e+00	5.788704199948152507e+01	1.000000000000000000e+00
7.662000000000000000e+03	2.649424888293221869e+01	8.137680484191958996e+00	3.061502315054883024e-03	-6.111669913418270994e+01	2.957865826044610014e-01	0.000000000000000000e+00	2.309036310984950546e+01	1.000000000000000000e+00
7.663000000000000000e+03	8.023630592908139292e+00	2.199412766696312360e+01	-3.280384164726329269e-03	6.516293705889859211e+01	2.757193452080411999e-01	0.000000000000000000e+00	2.309036310984950546e+01	1.000000000000000000e+00
7.666000000000000000e+03	1.039286044159443065e+02	7.904219102080473291e+00	-1.968301966121286262e-03	4.090785715935727751e+01	4.289202367728480736e-01	0.000000000000000000e+00	4.929485135158086706e+01	1.000000000000000000e+00
7.668000000000000000e+03	5.757414138815015292e+01	2.467461346772730479e+01	-3.300231388021893520e-03	6.552983174532124622e+01	2.810142121265309934e-01	0.000000000000000000e+00	4.929485135158086706e+01	1.000000000000000000e+00
7.674000000000000000e+03	3.685067502121491145e+01	1.867550671046826594e+01	-2.159917785532191291e-03	4.445005673707336769e+01	4.390420896364021219e-01	0.000000000000000000e+00	2.687121482351832213e+01	1.000000000000000000e+00
7.677000000000000000e+03	5.343150240007929597e+00	6.900437340429226296e+00	-2.904712410051106183e-03	5.821828950912167500e+01	4.023913967554023641e-01	0.000000000000000000e+00	3.363593876358446266e+01	1.000000000000000000e+00
7.680000000000000000e+03	1.142236313426157324e+02	6.565490471146084417e+00	2.492581238590265390e-03	-5.059965517089048603e+01	4.227247645558812605e-01	0.000000000000000000e+00	5.187037796073751394e+01	1.000000000000000000e+00
7.683000000000000000e+03	3.719094212936402499e+01	7.895003973335850134e+00	-3.093782530320013380e-03	6.171342943146327542e+01	3.257292465457943820e-01	0.000000000000000000e+00	7.704416145028726248e+01	1.000000000000000000e+00
7.694000000000000000e+03	6.143874339452834477e+01	2.143558070797573833e+01	-3.490260592497037347e-03	6.904270124594491165e+01	2.645551926523669328e-01	0.000000000000000000e+00	2.180035398157138360e+01	1.000000000000000000e+00
7.694000000000000000e+03	8.316637507543273955e+01	1.965640807420045277e+01	2.831430923163623468e-03	-5.686361194280548403e+01	2.955807799387482060e-01	0.000000000000000000e+00	2.180035398157138360e+01	1.000000000000000000e+00
7.695000000000000000e+03	1.212145618158714910e+01	1.496629705233344687e+01	4.093675122701620310e-03	-8.019738931214735089e+01	1.997147257230742490e-01	0.000000000000000000e+00	4.973978738455657123e+01	1.000000000000000000e+00
7.696000000000000000e+03	1.077337298584313032e+02	1.477519352923573059e+01	-2.367213796810318203e-03	4.828211948569746426e+01	3.955438358101966978e-01	0.000000000000000000e+00	2.504757825554593609e+01	1.000000000000000000e+00
7.702000000000000000e+03	8.643784883788200091e+01	7.827452115320442161e+00	-2.188857271120911527e-03	4.498503048791938852e+01	4.197739491928463851e-01	0.000000000000000000e+00	3.710073030131495386e+01	1.000000000000000000e+00
7.713000000000000000e+03	8.149812031046569416e+01	7.804402469852761648e+00	-3.106039525954259421e-03	6.194001158367374416e+01	2.844496855481528641e-01	0.000000000000000000e+00	3.686449094995789721e+01	1.000000000000000000e+00
7.716000000000000000e+03	4.486103448330464971e+01	1.189275606179694833e+01	-2.821336621396379907e-03	5.667700923136341373e+01	3.040596071624860341e-01	0.000000000000000000e+00	1.065867272240716801e+01	1.000000000000000000e+00
7.717000000000000000e+03	3.420279248054815469e+01	1.198857680101275669e+01	3.110165218019287758e-03	-6.201627890197480042e+01	3.628594802215202586e-01	0.000000000000000000e+00	1.065867272240716801e+01	1.000000000000000000e+00
7.719000000000000000e+03	1.686470331141227774e+01	1.125720426888267411e+01	-2.242819652384037913e-03	4.598257612225401658e+01	4.096950393634875009e-01	0.000000000000000000e+00	1.735350805507811955e+01	1.000000000000000000e+00
7.723000000000000000e+03	5.765529296707317286e+01	1.436313430509257216e+01	-2.626407823317216360e-03	5.307356611083459086e+01	3.360948119390032574e-01	0.000000000000000000e+00	4.090866663491173227e+01	1.000000000000000000e+00
7.732000000000000000e+03	6.467377424133377417e+01	1.423419433851430504e+01	2.146890193342319841e-03	-4.420922937900089522e+01	4.136919166679459137e-01	0.000000000000000000e+00	1.157577944267688252e+01	1.000000000000000000e+00
7.736000000000000000e+03	6.616875354692858480e+01	2.571303167429635650e+01	-2.200533084131876121e-03	4.520086892988143745e+01	4.654276596649393749e-01	0.000000000000000000e+00	1.157577944267688252e+01	1.000000000000000000e+00
7.737000000000000000e+03	3.168500707059823540e+01	1.973084262837181768e+01	-2.481859807689174545e-03	5.040145938451380658e+01	3.454038259833810409e-01	0.000000000000000000e+00	3.344356293619733833e+01	1.000000000000000000e+00
7.738000000000000000e+03	9.207434668482174800e+01	2.204181842639351530e+01	-2.862485970324414684e-03	5.743769384938864420e+01	3.532541517747200821e-01	0.000000000000000000e+00	1.498322794665816282e+01	1.000000000000000000e+00
7.748000000000000000e+03	3.353512917251261882e+01	1.000869047190586159e+01	-2.409134147226689449e-03	4.905705679514869644e+01	3.420236823266518122e-01	0.000000000000000000e+00	inf	1.000000000000000000e+00
7.755000000000000000e+03	2.779809196288627504e+01	2.394954723568990573e+01	-2.954733250363455847e-03	5.914297203260086633e+01	3.006139167755690345e-01	0.000000000000000000e+00	1.931560877487723360e+01	1.000000000000000000e+00
7.757000000000000000e+03	1.867389383084420018e+01	6.924807860552490979e+00	-2.221730449561177666e-03	4.559272227008687395e+01	4.496364673868900041e-01	0.000000000000000000e+00	1.931560877487723360e+01	1.000000000000000000e+00
7.768000000000000000e+03	7.433290564547498036e+01	1.993287759930823810e+01	2.391723058482886615e-03	-4.873519635906632175e+01	3.948032197062244508e-01	0.000000000000000000e+00	inf	1.000000000000000000e+00
7.777000000000000000e+03	4.530364327750051956e+01	6.103786773342047667e+00	2.083098297960698890e-03	-4.302997588324475942e+01	4.788464420630118568e-01	0.000000000000000000e+00	1.616833910642993999e+01	1.000000000000000000e+00
7.777000000000000000e+03	3.776146488920120703e+01	2.040521098981722048e+01	-2.137540710060827683e-03	4.403639534142831735e+01	3.983260395493527506e-01	0.000000000000000000e+00	1.616833910642993999e+01	1.000000000000000000e+00
7.780000000000000000e+03	6.783578047704001790e+01	1.847497572433952584e+01	-1.889381727205373483e-03	3.944894193085141154e+01	4.633111985427857960e-01	0.000000000000000000e+00	2.570493187775749888e+01	1.000000000000000000e+00
7.781000000000000000e+03	1.788651366827962974e+01	1.120322916011066106e+01	2.500935500278495417e-03	-5.075409159641712620e+01	3.912714473887818345e-01	0.000000000000000000e+00	2.190182996071930432e+01	1.000000000000000000e+00
7.794000000000000000e+03	1.185589297524330732e+01	2.216657073724655547e+01	-2.844748150162443052e-03	5.710979347414559726e+01	2.908626662866901080e-01	0.000000000000000000e+00	inf	1.000000000000000000e+00
7.808000000000000000e+03	7.750783551197947929e+01	2.000377130743444098e+01	-3.531266483216445509e-03	6.980073390335655859e+01	2.800448567447754167e-01	0.000000000000000000e+00	4.157181938329765103e+01	1.000000000000000000e+00
7.817000000000000000e+03	7.380763779242490941e+00	1.047337674148779740e+01	-2.685361476227302643e-03	5.416338012037165583e+01	2.936646634455404303e-01	0.000000000000000000e+00	1.627453191196657656e+01	1.000000000000000000e+00
7.820000000000000000e+03	7.198043621800096048e+01	1.335091644211229500e+01	2.616667001941827813e-03	-5.289349781862058819e+01	3.594436982009888704e-01	0.000000000000000000e+00	5.045656711733866473e+01	1.000000000000000000e+00
7.820000000000000000e+03	2.174934497459769389e+01	1.811564495099885264e+01	-2.555950305565118756e-03	5.177109228380045636e+01	3.393568548748499003e-01	0.000000000000000000e+00	1.627453191196657656e+01	1.000000000000000000e+00
7.832000000000000000e+03	3.388483533267602610e+01	1.881865345980300219e+01	2.930858523014156884e-03	-5.870162512609404359e+01	3.872987350112496729e-01	0.000000000000000000e+00	4.283058423752017063e+00	1.000000000000000000e+00
7.833000000000000000e+03	2.960727210124163378e+01	1.860176117696731168e+01	-3.156054101250713260e-03	6.286457829241107476e+01	3.842992576870766230e-01	0.000000000000000000e+00	4.283058423752017063e+00	1.000000000000000000e+00
7.835000000000000000e+03	7.817728886992361481e+01	1.609016782915508870e+01	3.143130546539960480e-03	-6.262567416549840260e+01	2.625831980285633360e-01	0.000000000000000000e+00	2.302252957500733288e+01	1.000000000000000000e+00
7.837000000000000000e+03	5.702284014257658384e+01	7.005776431040797725e+00	1.949910249850932056e-03	-4.056786889634951621e+01	4.838743348183990323e-01	0.000000000000000000e+00	2.302252957500733288e+01	1.000000000000000000e+00
7.854000000000000000e+03	1.052887458618656780e+02	1.789957087495705679e+01	-2.040961902119470261e-03	4.225104476986308555e+01	3.941364735544017339e-01	0.000000000000000000e+00	6.222694609081680994e+01	1.000000000000000000e+00
7.860000000000000000e+03	3.589496321898457154e+01	1.157677950380642429e+01	-2.000671243492227556e-03	4.150623385386415265e+01	4.490415468267898724e-01	0.000000000000000000e+00	7.349121140085745019e+00	1.000000000000000000e+00
7.864000000000000000e+03	2.935677789931976633e+01	8.220931733514269979e+00	-3.003150761924691745e-03	6.003801550830939249e+01	3.258645323405715555e-01	0.000000000000000000e+00	7.349121140085745019e+00	1.000000000000000000e+00
7.866000000000000000e+03	7.468113675147583308e+01	7.092515654610041409e+00	-2.615474471714929715e-03	5.287145276994392162e+01	3.286139625104022022e-01	0.000000000000000000e+00	4.076309318044153684e+01	1.000000000000000000e+00
7.866000000000000000e+03	3.701158963270368929e+01	2.266926067736639538e+01	-2.516386219560058733e-03	5.103971274963308247e+01	4.473065448090243201e-01	0.000000000000000000e+00	1.635085171920127323e+01	1.000000000000000000e+00
7.881000000000000000e+03	7.931100016048416990e+01	1.258092750821306005e+01	-2.386235995305743644e-03	4.863376280870116375e+01	3.261006531627151928e-01	0.000000000000000000e+00	8.689659969478256585e+00	1.000000000000000000e+00
7.882000000000000000e+03	5.681328939543208634e+01	9.576130204718074523e+00	-2.119524898895873335e-03	4.370335603967908611e+01	4.139957342849918120e-01	0.000000000000000000e+00	8.176902654799638626e+00	1.000000000000000000e+00
7.883000000000000000e+03	7.185841466980316738e+01	1.704961410376256836e+01	-2.741539338775547847e-03	5.520188102080442150e+01	3.579683351762595889e-01	0.000000000000000000e+00	8.689659969478256585e+00	1.000000000000000000e+00
7.884000000000000000e+03	8.416170780708831956e+00	1.812697618470739158e+01	-2.720976710492126888e-03	5.482176139682873384e+01	3.682043974457791524e-01	0.000000000000000000e+00	4.914669935184957694e+01	1.000000000000000000e+00
7.885000000000000000e+03	5.986485787753596099e+01	1.716227987534148269e+01	-2.335798015910179899e-03	4.770136907490044109e+01	4.154907247438468509e-01	0.000000000000000000e+00	8.176902654799638626e+00	1.000000000000000000e+00
7.893000000000000000e+03	7.833230484905426749e+01	1.073639961852580527e+01	-1.891605102781234674e-03	3.949004313037728053e+01	4.610628327354800993e-01	0.000000000000000000e+00	1.308154211516686871e+01	1.000000000000000000e+00
7.894000000000000000e+03	1.033527194068465462e+02	1.725522735177743527e+01	2.512744181065115507e-03	-5.097238622482696258e+01	3.763553325144874950e-01	0.000000000000000000e+00	1.629622113685484663e+01	1.000000000000000000e+00
7.897000000000000000e+03	8.733059579896587366e+01	2.023153016484392097e+01	-2.163006774970620966e-03	4.450715962721059071e+01	3.985914932701962732e-01	0.000000000000000000e+00	1.308154211516686871e+01	1.000000000000000000e+00
7.901000000000000000e+03	1.601634576199153770e+01	1.958340058275306816e+01	-2.341924877473051687e-03	4.781462990329890062e+01	3.926466456952651951e-01	0.000000000000000000e+00	4.539779388469876942e+00	1.000000000000000000e+00
7.902000000000000000e+03	5.694205325045624733e+01	2.414908092331488376e+01	-4.535571381013447749e-03	8.836625942109094467e+01	1.564277673737262120e-01	0.000000000000000000e+00	7.398696958942780455e+00	1.000000000000000000e+00
7.904000000000000000e+03	3.892166665089629163e+01	1.821017376761864526e+01	-2.464964649110245633e-03	5.008913640529572575e+01	3.974719606069510025e-01	0.000000000000000000e+00	6.715639852603778159e+00	1.000000000000000000e+00
7.905000000000000000e+03	9.204322410264050802e+01	7.218501755939563225e+00	-2.558115037472053366e-03	5.181110939966377771e+01	3.001834488571720749e-01	0.000000000000000000e+00	3.897097260958459941e+01	1.000000000000000000e+00
7.905000000000000000e+03	1.273707406513113760e+01	1.644397801894515609e+01	-3.025260327426022595e-03	6.044673172925124049e+01	3.030343450303916164e-01	0.000000000000000000e+00	4.539779388469876942e+00	1.000000000000000000e+00
7.905000000000000000e+03	4.956931430307117381e+01	2.476830390736859755e+01	-2.187864757006512898e-03	4.496668292617992080e+01	4.439406611544544079e-01	0.000000000000000000e+00	7.398696958942780455e+00	1.000000000000000000e+00
7.907000000000000000e+03	3.959685363269576897e+01	1.152856159917541845e+01	-2.959123876802265910e-03	5.922413691327343344e+01	3.505035548195147843e-01	0.000000000000000000e+00	6.715639852603778159e+00	1.000000000000000000e+00
7.916000000000000000e+03	3.371489233216498604e+01	1.086001187758807873e+01	2.852633359802583812e-03	-5.725555902911584383e+01	3.644939312061793446e-01	0.000000000000000000e+00	5.449312691417360099e+01	1.000000000000000000e+00
7.917000000000000000e+03	8.619729187041978946e+01	2.552625269080341042e+01	-2.183463177918584450e-03	4.488531557543363704e+01	3.985274946124902629e-01	0.000000000000000000e+00	5.449312691417360099e+01	1.000000000000000000e+00
7.929000000000000000e+03	9.135398497636902704e+00	1.322688353045464993e+01	-2.564665041424002510e-03	5.193219241516825235e+01	3.224512108627054507e-01	0.000000000000000000e+00	4.469691030345287430e+01	1.000000000000000000e+00
7.932000000000000000e+03	5.276162389000592157e+01	2.295140144596736675e+01	2.603377108328789550e-03	-5.264782157075794800e+01	3.431169587858986514e-01	0.000000000000000000e+00	4.469691030345287430e+01	1.000000000000000000e+00
7.944000000000000000e+03	2.882423070688215461e+01	2.217339686982784741e+01	2.902179844783569444e-03	-5.817147264583352495e+01	3.491822697618229832e-01	0.000000000000000000e+00	inf	1.000000000000000000e+00
7.951000000000000000e+03	8.198247720392936344e+01	7.397788176043996522e+00	-2.732131657445131378e-03	5.502797113727633871e+01	3.292230369810558166e-01	0.000000000000000000e+00	2.829139516563059686e+01	1.000000000000000000e+00
7.953000000000000000e+03	3.147957020991824706e+01	2.426292255958863819e+01	-2.836087636749372570e-03	5.694969569595121328e+01	3.615475192555440698e-01	0.000000000000000000e+00	4.060227259618999440e+00	1.000000000000000000e+00
7.955000000000000000e+03	5.576943205385990154e+01	1.804106325368274000e+01	-2.295127534955504044e-03	4.694953678409029862e+01	3.314038553384751618e-01	0.000000000000000000e+00	2.507406870893235151e+01	1.000000000000000000e+00
7.955000000000000000e+03	2.741989801808078298e+01	2.419578766125095726e+01	2.093351227875722437e-03	-4.321951098596750285e+01	4.794403441187600201e-01	0.000000000000000000e+00	4.060227259618999440e+00	1.000000000000000000e+00
7.964000000000000000e+03	2.623771382134146535e+01	7.868545566204880437e+00	2.655349301344617219e-03	-5.360857669379330304e+01	4.142028925287938312e-01	0.000000000000000000e+00	inf	1.000000000000000000e+00
7.972000000000000000e+03	6.486998360914530792e+01	1.116629834005457056e+01	-2.142890612409900294e-03	4.413529334421309613e+01	4.949128291114913702e-01	0.000000000000000000e+00	1.899890301675946702e+01	1.000000000000000000e+00
7.972000000000000000e+03	4.405733104638409259e+01	1.798506778301442566e+01	-1.857386865073028552e-03	3.885748665600667806e+01	4.434145612755714394e-01	0.000000000000000000e+00	2.190118999996242266e+01	1.000000000000000000e+00
7.974000000000000000e+03	7.853603422506367338e+01	2.436468371112891518e+01	-2.137083915634033996e-03	4.402795106459007712e+01	4.433679379636161766e-01	0.000000000000000000e+00	1.899890301675946702e+01	1.000000000000000000e+00
7.984000000000000000e+03	1.102413165485114277e+01	1.247242721025106071e+01	-2.588392481883133346e-03	5.237081658426352249e+01	2.902840802083711536e-01	0.000000000000000000e+00	inf	1.000000000000000000e+00
7.991000000000000000e+03	6.078651255211594417e+01	1.524317727132358513e+01	-2.387042782827482335e-03	4.864867703878714877e+01	3.419777106929947630e-01	0.000000000000000000e+00	inf	1.000000000000000000e+00
7.997000000000000000e+03	7.501735056984102812e+01	2.474490117971027914e+01	-2.488750258958164017e-03	5.052883589053676872e+01	4.044851706351897391e-01	0.000000000000000000e+00	3.332983883056495245e+01	1.000000000000000000e+00
7.999000000000000000e+03	1.197439988941314581e+01	1.194753309113412953e+01	2.869529546278498135e-03	-5.756790100998149029e+01	3.969056080147098653e-01	0.000000000000000000e+00	7.882246297803236601e+00	1.000000000000000000e+00
8.000000000000000000e+03	1.047865463680504092e+02	9.755800539601539256e+00	-2.790634929886124001e-03	5.610945943804708236e+01	3.075490976864730941e-01	0.000000000000000000e+00	3.332983883056495245e+01	1.000000000000000000e+00
8.005000000000000000e+03	1.842589469843341377e+01	7.351675691600869200e+00	-4.934756229436112682e-03	9.574556873835157944e+01	1.897799593083786540e-01	0.000000000000000000e+00	8.639410843967137055e+01	1.000000000000000000e+00
8.013000000000000000e+03	8.068386983964118997e+01	6.399816714823856501e+00	-2.525493740497579669e-03	5.120807388452323750e+01	3.744413761868623514e-01	0.000000000000000000e+00	7.060848476992386047e+00	1.000000000000000000e+00
8.015000000000000000e+03	8.356449306734131710e+01	1.284633445970598764e+01	-2.414332107850054778e-03	4.915314601148623552e+01	3.957332868197817044e-01	0.000000000000000000e+00	4.515159203804056887e+00	1.000000000000000000e+00
8.019000000000000000e+03	8.361019592566151459e+01	1.736126235330936751e+01	-2.756260932860898731e-03	5.547402360544464273e+01	3.216884219686388935e-01	0.000000000000000000e+00	4.515159203804056887e+00	1.000000000000000000e+00
8.026000000000000000e+03	9.399151743034542505e+01	9.396751790092105594e+00	1.679244702587208340e-03	-3.556436036470845607e+01	4.740272825081494057e-01	0.000000000000000000e+00	4.546817588064421045e+01	1.000000000000000000e+00
8.028000000000000000e+03	4.991516546835060097e+01	2.056054216950854752e+01	-2.200655109886179295e-03	4.520312469131435051e+01	3.805606140476933685e-01	0.000000000000000000e+00	1.340396352833906235e+01	1.000000000000000000e+00
8.031000000000000000e+03	3.671383923636491176e+01	2.288244311178199197e+01	-2.848823132407394838e-03	5.718512337348087016e+01	3.513711334422180421e-01	0.000000000000000000e+00	1.081461638634384137e+01	1.000000000000000000e+00
8.035000000000000000e+03	4.353752266304666563e+01	1.449237326247766688e+01	2.167939499628000234e-03	-4.459834570595960201e+01	3.379329795799949077e-01	0.000000000000000000e+00	8.780138688800160907e+00	1.000000000000000000e+00
8.036000000000000000e+03	3.631285970862222712e+01	9.502876234767102304e+00	-2.455034524689143731e-03	4.990556866731232333e+01	3.804338556890259904e-01	0.000000000000000000e+00	8.780138688800160907e+00	1.000000000000000000e+00
8.040000000000000000e+03	7.208316316000367863e+01	1.339382680336624709e+01	2.773390139164467853e-03	-5.579067317812424420e+01	3.253775906644768012e-01	0.000000000000000000e+00	1.076285275383350104e+01	1.000000000000000000e+00
8.044000000000000000e+03	6.275482844399009963e+01	1.876236206232815817e+01	2.943962593872620839e-03	-5.894386626465929879e+01	2.987885049903360457e-01	0.000000000000000000e+00	1.076285275383350104e+01	1.000000000000000000e+00
8.045000000000000000e+03	1.142410289684894593e+02	8.615749459961685730e+00	2.271561752103916539e-03	-4.651390100870352029e+01	3.571270877005411348e-01	0.000000000000000000e+00	1.183777175853543007e+01	1.000000000000000000e+00
8.048000000000000000e+03	8.404702863886782893e+01	9.964666167075311165e+00	-1.755362843851165705e-03	3.697147616898102740e+01	4.535511330450474610e-01	0.000000000000000000e+00	1.052440696130607733e+01	1.000000000000000000e+00
8.048000000000000000e+03	1.061901791646997992e+02	1.729426647866937472e+01	-2.314461027332242234e-03	4.730693466879105102e+01	3.661072613652074370e-01	0.000000000000000000e+00	1.183777175853543007e+01	1.000000000000000000e+00
8.050000000000000000e+03	7.324261633214926803e+01	1.129962706611256529e+01	-2.616539120312632010e-03	5.289113380580406698e+01	2.986214269886049433e-01	0.000000000000000000e+00	5.112476095165312096e+00	1.000000000000000000e+00
8.053000000000000000e+03	4.568835677907980397e+01	2.384217054321086948e+01	-3.971082245227561258e-03	7.793114407125520415e+01	2.429906090149325237e-01	0.000000000000000000e+00	3.027462000410279330e+01	1.000000000000000000e+00
8.055000000000000000e+03	1.166038429918799437e+02	7.520983497200118606e+00	-2.461440774805698402e-03	5.002399425726292037e+01	4.283818638507471688e-01	0.000000000000000000e+00	1.337633932949395899e+01	1.000000000000000000e+00
8.056000000000000000e+03	1.160808908061325297e+02	2.088709642763688379e+01	-2.248526404198576342e-03	4.608807082477771644e+01	4.333310140934084620e-01	0.000000000000000000e+00	1.337633932949395899e+01	1.000000000000000000e+00
8.057000000000000000e+03	8.172139681621099783e+01	1.903393164595549081e+01	-2.459139171725425923e-03	4.998144694836079083e+01	3.235074548346382750e-01	0.000000000000000000e+00	1.453032714554741034e+01	1.000000000000000000e+00
8.060000000000000000e+03	6.752457665318711122e+01	2.212920291280600793e+01	2.007284372101019072e-03	-4.162848378832917007e+01	4.536464645307844989e-01	0.000000000000000000e+00	1.453032714554741034e+01	1.000000000000000000e+00
8.061000000000000000e+03	4.702572041655186297e+01	1.210860310515288951e+01	-2.093130147097995147e-03	4.321542409877878299e+01	3.774120896467061392e-01	0.000000000000000000e+00	2.281700084400615225e+01	1.000000000000000000e+00
8.071000000000000000e+03	1.106564414717228289e+02	1.964308300024370979e+01	-3.142852676704092733e-03	6.262053747888089106e+01	2.843974283570563921e-01	0.000000000000000000e+00	2.147176321137305877e+01	1.000000000000000000e+00
8.071000000000000000e+03	9.135984682573209170e+01	1.022618061816523927e+01	-2.396718764236094052e-03	4.882754670291480181e+01	4.251897472095366171e-01	0.000000000000000000e+00	2.147176321137305877e+01	1.000000000000000000e+00
8.072000000000000000e+03	3.584946899626763894e+01	2.253186036234955125e+01	-2.889744561084719131e-03	5.794159467019316878e+01	3.274963046164419689e-01	0.000000000000000000e+00	3.263762300309176112e+01	1.000000000000000000e+00
8.079000000000000000e+03	3.196242854436430036e+01	1.806195919851446874e+01	2.067292322830495931e-03	-4.273778748980353726e+01	4.913326553249679485e-01	0.000000000000000000e+00	1.058993830882658216e+01	1.000000000000000000e+00
8.079000000000000000e+03	1.781354123360071284e+01	2.294593362548674875e+01	2.138856626269872076e-03	-4.406072129663554904e+01	4.525992725530609828e-01	0.000000000000000000e+00	1.496810670512493679e+01	1.000000000000000000e+00
8.081000000000000000e+03	5.008174042825146444e+01	1.041651436324894853e+01	-2.834884077155909454e-03	5.692744675900630114e+01	3.202884948106087259e-01	0.000000000000000000e+00	1.053664525101713245e+01	1.000000000000000000e+00
8.081000000000000000e+03	8.434954718893193615e+01	1.135393772353351594e+01	-2.106704183207072818e-03	4.346635298931244762e+01	3.712007329014261892e-01	0.000000000000000000e+00	2.605882957427243340e+01	1.000000000000000000e+00
8.081000000000000000e+03	5.855223868700264944e+01	1.668321623857978508e+01	2.307640662961300566e-03	-4.718085378533950092e+01	3.451698805076096610e-01	0.000000000000000000e+00	1.053664525101713245e+01	1.000000000000000000e+00
8.083000000000000000e+03	2.939391548266202747e+01	7.788228910220074575e+00	-6.588810667041597804e-03	1.263223287804931374e+02	1.295744117565508224e-01	0.000000000000000000e+00	1.058993830882658216e+01	1.000000000000000000e+00
8.087000000000000000e+03	3.652741190913256730e+01	1.875487483859360083e+01	-3.122040079920575771e-03	6.223579695085769714e+01	3.115661517393256696e-01	0.000000000000000000e+00	1.308258744227530990e+01	1.000000000000000000e+00
8.091000000000000000e+03	2.075889515492945847e+01	1.316348637917277742e+01	-2.263460448464837006e-03	4.636414075186501549e+01	3.779457702101369776e-01	0.000000000000000000e+00	1.673050344525616850e+01	1.000000000000000000e+00
8.099000000000000000e+03	6.322630309335322352e+01	1.145797950364383411e+01	-2.659992419349159476e-03	5.369440911976699482e+01	2.833778350080194963e-01	0.000000000000000000e+00	3.857059899169237838e+01	1.000000000000000000e+00
8.100000000000000000e+03	2.682315903117530453e+01	2.420561493011653909e+01	-2.301778513944838928e-03	4.707248641862386052e+01	4.142630228670607373e-01	0.000000000000000000e+00	2.105660648821868364e+01	1.000000000000000000e+00
8.105000000000000000e+03	4.549641498282852581e+01	1.447472653471601056e+01	-2.733061895443342475e-03	5.504516746613148825e+01	2.852157165730372368e-01	0.000000000000000000e+00	9.586931862444362906e+00	1.000000000000000000e+00
8.107000000000000000e+03	9.297194285598857277e+01	1.341426876604224638e+01	3.561514560088607870e-03	-7.035989820123498362e+01	3.347404271557758992e-01	0.000000000000000000e+00	3.823574789131001950e+01	1.000000000000000000e+00
8.109000000000000000e+03	5.486256389630482033e+01	1.652033575099798668e+01	-2.126802240231049582e-03	4.383788457434604169e+01	3.855193632776098278e-01	0.000000000000000000e+00	9.586931862444362906e+00	1.000000000000000000e+00
8.110000000000000000e+03	3.441978183647550793e+01	6.448661066366188521e+00	-3.626046679364443998e-03	7.155283543549228398e+01	3.273528277846435852e-01	0.000000000000000000e+00	6.899548089862487465e+00	1.000000000000000000e+00
8.111000000000000000e+03	4.062926237157842735e+01	9.456337134114020770e+00	-3.457169926506166880e-03	6.843098900078913971e+01	3.733115962455240133e-01	0.000000000000000000e+00	6.899548089862487465e+00	1.000000000000000000e+00
8.111000000000000000e+03	4.547942502037320622e+01	2.483312915286393618e+01	2.712401595632874321e-03	-5.466324229163848969e+01	2.959285296860688641e-01	0.000000000000000000e+00	1.253578195834329634e+01	1.000000000000000000e+00
8.112000000000000000e+03	1.520613472624199680e+01	8.520078589749413567e+00	-2.852756069822446564e-03	5.725782743984454015e+01	3.542115526263440728e-01	0.000000000000000000e+00	1.932498398014248053e+01	1.000000000000000000e+00
8.114000000000000000e+03	7.655733631660866934e+01	8.439662284274843884e+00	-2.880011512441246150e-03	5.776167006427705530e+01	2.767571676704485562e-01	0.000000000000000000e+00	1.267159652845297124e+01	1.000000000000000000e+00
8.116000000000000000e+03	8.409435640745527962e+01	2.441612508588467989e+01	-2.270983603232909227e-03	4.650321338023403683e+01	3.843213132337001126e-01	0.000000000000000000e+00	1.766505124535584770e+01	1.000000000000000000e+00
8.117000000000000000e+03	6.435579606179817347e+01	1.185898590015860954e+01	-4.472677478185728417e-03	8.720360616666665976e+01	2.231735817915874165e-01	0.000000000000000000e+00	1.267159652845297124e+01	1.000000000000000000e+00
8.123000000000000000e+03	7.684547618282581993e+01	6.109162478580905997e+00	-2.262218316123002209e-03	4.634117876119930912e+01	4.091926771009687380e-01	0.000000000000000000e+00	1.400572591663842736e+01	1.000000000000000000e+00
8.123000000000000000e+03	6.288256556691085564e+01	7.203459323119212776e+00	-2.722528824726222745e-03	5.485045369583350094e+01	3.241966613728325397e-01	0.000000000000000000e+00	1.400572591663842736e+01	1.000000000000000000e+00
8.126000000000000000e+03	1.018428184245910586e+02	9.102519045464617875e+00	-2.958320826074278820e-03	5.920929176135275185e+01	2.818633447841851769e-01	0.000000000000000000e+00	1.888973360506048138e+01	1.000000000000000000e+00
8.130000000000000000e+03	2.489134533427901630e+01	1.904554631676549548e+01	-2.946791688883356429e-03	5.899616476059327397e+01	3.015924976717760941e-01	0.000000000000000000e+00	6.273370845742800839e+01	1.000000000000000000e+00
8.136000000000000000e+03	4.969047364291209590e+01	1.637149267610760361e+01	-2.088726114780038289e-03	4.313401139775610460e+01	4.255247123542227339e-01	0.000000000000000000e+00	1.031840040022732197e+01	1.000000000000000000e+00
8.136000000000000000e+03	1.099401447968822367e+02	1.573302009409906432e+01	-2.392672269086580043e-03	4.875274341447074278e+01	3.961342355768898704e-01	0.000000000000000000e+00	6.025305404209414917e+01	1.000000000000000000e+00
8.142000000000000000e+03	8.016418612280214973e+01	8.391917177779157910e+00	-2.733605795111583841e-03	5.505522196570823468e+01	3.319002733852750575e-01	0.000000000000000000e+00	2.191971097416875480e+01	1.000000000000000000e+00
8.142000000000000000e+03	5.849089894013808077e+01	1.166946990639597459e+01	-2.502442923113688909e-03	5.078195773266139668e+01	3.800101463986818029e-01	0.000000000000000000e+00	2.191971097416875480e+01	1.000000000000000000e+00
8.145000000000000000e+03	2.128007868676023051e+01	2.431081617936815675e+01	2.217651396061034834e-03	-4.551731710975038681e+01	4.102496970413783695e-01	0.000000000000000000e+00	3.929947556294336408e+01	1.000000000000000000e+00
8.147000000000000000e+03	9.952800896692993149e+01	2.316420408445296530e+01	-3.686923093035612137e-03	7.267819349549914421e+01	2.148017101589483335e-01	0.000000000000000000e+00	1.425488729602016669e+01	1.000000000000000000e+00
8.149000000000000000e+03	8.806107127208936447e+01	1.469596036306175613e+01	2.409086289803376128e-03	-4.905617210543376672e+01	3.685056131690899184e-01	0.000000000000000000e+00	9.199601347428675524e+00	1.000000000000000000e+00
8.153000000000000000e+03	1.170137684506828464e+02	5.861273174864008340e+00	-2.408889456911719826e-03	4.905253346334330899e+01	4.013608503432289920e-01	0.000000000000000000e+00	3.027061895020715099e+01	1.000000000000000000e+00
8.153000000000000000e+03	7.910368686043339892e+01	1.259883627197076983e+01	-3.399688665168175417e-03	6.736839354147899428e+01	2.586290412776524050e-01	0.000000000000000000e+00	9.199601347428675524e+00	1.000000000000000000e+00
8.155000000000000000e+03	5.621557411979570418e+01	8.902844299015544749e+00	2.797889136532766448e-03	-5.624356030612467805e+01	3.364080182580605483e-01	0.000000000000000000e+00	2.318460828852390065e+01	1.000000000000000000e+00
8.161000000000000000e+03	6.517448951012731584e+01	6.249602868140816447e+00	-1.897976289038769701e-03	3.960782053174409612e+01	4.281699415874067327e-01	0.000000000000000000e+00	inf	1.000000000000000000e+00
8.169000000000000000e+03	1.108722692523476780e+02	2.120740187312150482e+01	-3.242572237543766330e-03	6.446394783707715703e+01	2.600049215323677609e-01	0.000000000000000000e+00	6.876670561327824061e+00	1.000000000000000000e+00
8.171000000000000000e+03	5.848911138000601539e+01	1.113613664677693116e+01	-3.555799603100974222e-03	7.025425181832935095e+01	2.533180479859965528e-01	0.000000000000000000e+00	1.010131648844977548e+01	1.000000000000000000e+00
8.171000000000000000e+03	3.031336243109925377e+01	1.384118644911965923e+01	-1.856298912253606355e-03	3.883737481957594184e+01	4.971423637519754024e-01	0.000000000000000000e+00	2.561764605973214870e+01	1.000000000000000000e+00
8.172000000000000000e+03	1.098666688126543391e+02	1.440465494524587697e+01	-1.712601007151083338e-03	3.618098319002411500e+01	4.671917660875728462e-01	0.000000000000000000e+00	6.876670561327824061e+00	1.000000000000000000e+00
8.173000000000000000e+03	5.501727685232020804e+01	2.062207148801403278e+01	2.012745179291902751e-03	-4.172943197196559595e+01	4.678147158333115785e-01	0.000000000000000000e+00	1.010131648844977548e+01	1.000000000000000000e+00
8.180000000000000000e+03	8.059515432518070099e+01	1.146305937598246416e+01	-2.573756321898156094e-03	5.210025332973913237e+01	2.910798933948423040e-01	0.000000000000000000e+00	1.452715006909742534e+01	1.000000000000000000e+00
8.181000000000000000e+03	6.687926215307457767e+01	6.676370431290606255e+00	-2.289419242023487625e-03	4.684401359255302566e+01	4.035347929869869121e-01	0.000000000000000000e+00	1.452715006909742534e+01	1.000000000000000000e+00
8.192000000000000000e+03	1.080633283705133181e+02	1.259709572880078454e+01	-2.674768295097374599e-03	5.396755515226380595e+01	3.108206093271161929e-01	0.000000000000000000e+00	2.619953262429937624e+01	1.000000000000000000e+00
8.197000000000000000e+03	8.261432869589208394e+01	1.882316393376413899e+01	-2.601320908749097521e-03	5.260981077757147517e+01	3.176100696645903776e-01	0.000000000000000000e+00	2.250427279398221714e+01	1.000000000000000000e+00
8.199000000000000000e+03	6.019930964052149847e+01	1.682086157564194906e+01	2.417712894444177391e-03	-4.921564304791499467e+01	4.181218172720111426e-01	0.000000000000000000e+00	1.681323728684037633e+01	1.000000000000000000e+00
8.202000000000000000e+03	4.395448175200066032e+01	1.248605881935244000e+01	-8.868321820332283195e-03	1.684612475263942031e+02	8.398482607346147155e-02	0.000000000000000000e+00	1.681323728684037633e+01	1.000000000000000000e+00
8.204000000000000000e+03	1.155920823478555803e+01	1.102334911516042837e+01	3.350737293676898671e-03	-6.646348116024604735e+01	4.039415743640480949e-01	0.000000000000000000e+00	1.036944096635803625e+01	1.000000000000000000e+00
8.213000000000000000e+03	7.541516686805579184e+01	1.399708972842650212e+01	-2.392819493082104683e-03	4.875546498921535488e+01	3.716728359965180140e-01	0.000000000000000000e+00	6.056447389801637371e+01	1.000000000000000000e+00
8.214000000000000000e+03	1.568023461199935120e+01	2.398675273114358930e+01	-3.194438418461715765e-03	6.357414868505265559e+01	3.291409701951081290e-01	0.000000000000000000e+00	6.056447389801637371e+01	1.000000000000000000e+00
8.219000000000000000e+03	1.072920470059752063e+02	7.727918884571347569e+00	-2.664363746138390977e-03	5.377521722817098038e+01	4.055855375416709263e-01	0.000000000000000000e+00	4.376755860449228663e+01	1.000000000000000000e+00
8.220000000000000000e+03	4.866998012671074747e+01	1.735256499721358736e+01	3.069092925591806586e-03	-6.125701874621244514e+01	2.952824557497049085e-01	0.000000000000000000e+00	1.622802488123769393e+01	1.000000000000000000e+00
8.224000000000000000e+03	6.486027990550515199e+01	1.845845134708847013e+01	-2.178254795543710029e-03	4.478903370316660215e+01	3.923842154652515957e-01	0.000000000000000000e+00	1.622802488123769393e+01	1.000000000000000000e+00
8.231000000000000000e+03	8.026702413436609618e+00	1.789578741936048445e+01	-3.389576969381049003e-03	6.718146928513486671e+01	3.187338317185234304e-01	0.000000000000000000e+00	1.363371099100028339e+01	1.000000000000000000e+00
8.233000000000000000e+03	1.071036632179880286e+02	1.287617788098739702e+01	2.391722558070916507e-03	-4.873518710847795887e+01	3.110819002014321155e-01	0.000000000000000000e+00	1.661923467699050505e+01	1.000000000000000000e+00
8.233000000000000000e+03	4.916479345047183358e+01	2.095825503262239664e+01	2.491203047792501287e-03	-5.057417801103562738e+01	3.321611698830999604e-01	0.000000000000000000e+00	2.162905744261633245e+01	1.000000000000000000e+00
8.235000000000000000e+03	6.694287159330504267e+01	8.639323934377179270e+00	-4.997428632533396260e-03	9.690412736085025358e+01	1.403019650605370483e-01	0.000000000000000000e+00	2.087759077841355548e+01	1.000000000000000000e+00
8.236000000000000000e+03	9.387714967234522589e+01	2.293889623518032295e+01	-2.753446857461915812e-03	5.542200276123364233e+01	2.708428748867469649e-01	0.000000000000000000e+00	7.230731656932340989e+00	1.000000000000000000e+00
8.239000000000000000e+03	4.130809729472353808e+01	1.596310475003164164e+01	-1.749154967122131888e-03	3.685671769864333669e+01	4.805508821461763613e-01	0.000000000000000000e+00	2.666044670996649302e+01	1.000000000000000000e+00
8.239000000000000000e+03	1.010974992187141055e+02	2.332623681246887415e+01	-2.365371537660566036e-03	4.824806358362028647e+01	3.601510129125581328e-01	0.000000000000000000e+00	7.230731656932340989e+00	1.000000000000000000e+00
8.246000000000000000e+03	4.440488255750275925e+01	2.150323704172947714e+01	-2.831934471671859049e-03	5.687292051304104490e+01	3.001299359273662537e-01	0.000000000000000000e+00	6.247678944130473155e+01	1.000000000000000000e+00
8.252000000000000000e+03	8.931110471356501535e+01	1.230210256100815869e+01	-2.900655822923945380e-03	5.814329966092974189e+01	2.725105044787290431e-01	0.000000000000000000e+00	1.912607406839647339e+01	1.000000000000000000e+00
8.261000000000000000e+03	3.709339533848997661e+01	1.408647043801428644e+01	-3.044846374455366378e-03	6.080879832547362440e+01	2.913086207582757936e-01	0.000000000000000000e+00	inf	1.000000000000000000e+00
8.272000000000000000e+03	8.276501922904388664e+01	1.345542676590734743e+01	-2.408684041008515939e-03	4.904873615616991600e+01	3.902162417158464569e-01	0.000000000000000000e+00	2.731912336014657683e+01	1.000000000000000000e+00
8.274000000000000000e+03	7.699183598640835235e+00	1.678332513231169898e+01	2.181918798672776057e-03	-4.485676626500011110e+01	4.354637475951506076e-01	0.000000000000000000e+00	9.721638670494357370e+00	1.000000000000000000e+00
8.275000000000000000e+03	5.564813882430311764e+01	1.677345302889752077e+01	-3.317197457785437190e-03	6.584346558482722855e+01	2.879902740238717840e-01	0.000000000000000000e+00	9.824812594312557934e+00	1.000000000000000000e+00
8.276000000000000000e+03	4.606568189644058720e+01	1.460470644641674731e+01	2.670262943552814076e-03	-5.388426946954893992e+01	3.753861201211301513e-01	0.000000000000000000e+00	9.824812594312557934e+00	1.000000000000000000e+00
8.278000000000000000e+03	1.736090939072204975e+01	1.570568272488520734e+01	-2.693493143446544068e-03	5.431370167669555116e+01	4.278777199096595041e-01	0.000000000000000000e+00	9.721638670494357370e+00	1.000000000000000000e+00
8.281000000000000000e+03	5.570442523809435897e+01	2.441061939546156978e+01	2.425710287251554766e-03	-4.936348241479092991e+01	3.599606854083301499e-01	0.000000000000000000e+00	1.374995643522261624e+01	1.000000000000000000e+00
8.288000000000000000e+03	9.232797415002757191e+01	1.616126898819700841e+01	-2.356345448284141719e-03	4.808120778812337903e+01	3.686791633866854934e-01	0.000000000000000000e+00	2.161010198493495693e+01	1.000000000000000000e+00
8.290000000000000000e+03	7.085869388323874318e+01	1.369823983177975002e+01	-2.308325021237508674e-03	4.719350479507577489e+01	4.072934106868135729e-01	0.000000000000000000e+00	2.161010198493495693e+01	1.000000000000000000e+00
8.294000000000000000e+03	1.238026855083469613e+01	1.829056255422723609e+01	-2.704284771263098467e-03	5.451319511941958496e+01	3.821648268221842226e-01	0.000000000000000000e+00	1.875942927067393740e+01	1.000000000000000000e+00
8.297000000000000000e+03	3.113812162483907287e+01	1.804738645449160117e+01	-1.748438907225120060e-03	3.684348065447542808e+01	4.450305679780612866e-01	0.000000000000000000e+00	1.875942927067393740e+01	1.000000000000000000e+00
8.300000000000000000e+03	6.986184396192905410e+01	1.372930227061115716e+01	2.350292150661115881e-03	-4.796930685870120215e+01	4.267983811493289981e-01	0.000000000000000000e+00	3.896373342813955531e+01	1.000000000000000000e+00
8.306000000000000000e+03	4.031868884857956203e+01	1.472985584975466367e+01	-2.990801487271363846e-03	5.980972749118950560e+01	2.785675409848233919e-01	0.000000000000000000e+00	6.462618717773831634e+01	1.000000000000000000e+00
8.308000000000000000e+03	1.043121735311892593e+02	5.708880996188866241e+00	-2.398695870459094728e-03	4.886409538062702040e+01	3.948140021666899369e-01	0.000000000000000000e+00	6.462618717773831634e+01	1.000000000000000000e+00
8.316000000000000000e+03	8.036539034736927078e+01	1.315684366141299932e+01	-2.048753612491835407e-03	4.239508190247316577e+01	4.300426473374922010e-01	0.000000000000000000e+00	inf	1.000000000000000000e+00
8.322000000000000000e+03	1.198206138495751105e+02	9.099517833752491569e+00	-2.698299157772483369e-03	5.440254539517441401e+01	3.393466111715492950e-01	0.000000000000000000e+00	4.359670224867293342e+01	1.000000000000000000e+00
8.323000000000000000e+03	7.729384089126324398e+01	1.869879013490313824e+01	-2.918433911055222374e-03	5.847194442765521671e+01	3.232390960496205334e-01	0.000000000000000000e+00	1.552246181386177071e+01	1.000000000000000000e+00
8.324000000000000000e+03	6.753100954246265530e+01	6.630901138990335397e+00	-2.688267462101884362e-03	5.421710001661737977e+01	3.284173608622381613e-01	0.000000000000000000e+00	1.552246181386177071e+01	1.000000000000000000e+00
8.329000000000000000e+03	1.106053656421001641e+01	1.773624689560032763e+01	-2.257491410862489355e-03	4.625379744858551589e+01	3.587814322129920797e-01	0.000000000000000000e+00	5.755208964721799703e+01	1.000000000000000000e+00
8.330000000000000000e+03	9.137834010638250959e+01	1.812262942170425006e+01	-2.596799125942755686e-03	5.252622134744827065e+01	3.287890547900966798e-01	0.000000000000000000e+00	1.537675453084345278e+01	1.000000000000000000e+00
8.334000000000000000e+03	7.795635236855589767e+01	2.562561716442692727e+01	-2.976280583724411240e-03	5.954129486088682910e+01	2.965085048584183980e-01	0.000000000000000000e+00	1.537675453084345278e+01	1.000000000000000000e+00
8.341000000000000000e+03	1.147034709966646062e+02	2.385287659113826919e+01	-2.373420345839610205e-03	4.839685341225019499e+01	4.065308373488251137e-01	0.000000000000000000e+00	inf	1.000000000000000000e+00
8.353000000000000000e+03	3.193634774222412176e+01	1.449398741397344104e+01	2.804483395295067922e-03	-5.636546141363754714e+01	3.418507780361100812e-01	0.000000000000000000e+00	5.140062585367066283e+00	1.000000000000000000e+00
8.353000000000000000e+03	6.434810045519739674e+01	2.376017438150574890e+01	-2.671838198723190845e-03	5.391338955063858407e+01	3.270411155952921423e-01	0.000000000000000000e+00	3.371029419693925178e+01	1.000000000000000000e+00
8.354000000000000000e+03	2.699543640994978233e+01	1.591089905133597604e+01	-2.230113761322163879e-03	4.574769571367269805e+01	4.839325638434959220e-01	0.000000000000000000e+00	5.140062585367066283e+00	1.000000000000000000e+00
8.359000000000000000e+03	6.477838367000107667e+01	1.667624222982937354e+01	2.750721450574341968e-03	-5.537162103828431015e+01	3.266218068320313472e-01	0.000000000000000000e+00	3.779069798027927618e+01	1.000000000000000000e+00
8.365000000000000000e+03	3.408397518030420770e+01	1.269515771928218406e+01	-4.146022893165695992e-03	8.116508733938901798e+01	2.238439780523108213e-01	0.000000000000000000e+00	7.959533798376870095e+01	1.000000000000000000e+00
8.374000000000000000e+03	1.880850594736228487e+01	1.791114240989470829e+01	-4.444517172029000679e-03	8.668303628426664886e+01	1.940668831642849979e-01	0.000000000000000000e+00	7.628911823515159618e+00	1.000000000000000000e+00
8.375000000000000000e+03	1.040387091713194820e+02	2.064806078435969283e+01	-2.842335070415698967e-03	5.706518541367235287e+01	2.934718783125817021e-01	0.000000000000000000e+00	1.422327143176134534e+01	1.000000000000000000e+00
8.375000000000000000e+03	1.535910259599527272e+01	1.110659157015903808e+01	2.589065863263170786e-03	-5.238326467569638822e+01	4.406939917737204837e-01	0.000000000000000000e+00	7.628911823515159618e+00	1.000000000000000000e+00
8.377000000000000000e+03	6.297608517018650076e+01	2.044732275936771870e+01	3.647266220015627381e-03	-7.194509870563892662e+01	2.052246455833799388e-01	0.000000000000000000e+00	2.778536182442151770e+01	1.000000000000000000e+00
8.379000000000000000e+03	9.042405275803739073e+01	2.476419744023437985e+01	-2.093971645134786331e-03	4.323097998555125798e+01	3.907423439499321249e-01	0.000000000000000000e+00	1.422327143176134534e+01	1.000000000000000000e+00
8.384000000000000000e+03	1.008848585785739829e+02	1.001311957402425179e+01	-2.599128202887931744e-03	5.256927653671726830e+01	3.762230206481165240e-01	0.000000000000000000e+00	1.808377053133462553e+01	1.000000000000000000e+00
8.385000000000000000e+03	5.006852698855863792e+01	8.845327907425385661e+00	-2.374457290935084140e-03	4.841602232268041917e+01	3.923471949305172846e-01	0.000000000000000000e+00	5.082974811705217633e+01	1.000000000000000000e+00
8.398000000000000000e+03	9.391223182045857243e+01	2.021254681863447900e+01	-2.423891061556236737e-03	4.932985230789507369e+01	4.114004500460161085e-01	0.000000000000000000e+00	4.177061172899767527e+00	1.000000000000000000e+00
8.398000000000000000e+03	9.806416793311318258e+01	1.975509019929084076e+01	2.593253274594265086e-03	-5.246067293298081324e+01	3.862790997787576286e-01	0.000000000000000000e+00	4.177061172899767527e+00	1.000000000000000000e+00
8.399000000000000000e+03	6.340575088021944339e+01	1.215929764032655314e+01	-2.311815203919543194e-03	4.725802412161396404e+01	3.586301697286260470e-01	0.000000000000000000e+00	1.232443788698721576e+01	1.000000000000000000e+00
8.400000000000000000e+03	5.238569907623443100e+01	1.767747011567494297e+01	-1.942885839472599172e-03	4.043801602954378183e+01	4.746222468847995923e-01	0.000000000000000000e+00	5.387172319717343782e+00	1.000000000000000000e+00
8.416000000000000000e+03	4.215880544781975914e+01	6.697147879013969352e+00	-1.214271158341084095e-02	2.289914379444545887e+02	1.053561501616474549e-01	0.000000000000000000e+00	6.077725415218775140e+01	1.000000000000000000e+00
8.417000000000000000e+03	1.023858444206436928e+02	1.485670661987551888e+01	2.076915838535178718e-03	-4.291568727579235087e+01	4.128039189388834629e-01	0.000000000000000000e+00	1.872453022864231897e+01	1.000000000000000000e+00
8.422000000000000000e+03	1.185256614701519737e+02	2.434956382367574079e+01	-2.297701826596840972e-03	4.699712499884675765e+01	4.232234678166603148e-01	0.000000000000000000e+00	1.872453022864231897e+01	1.000000000000000000e+00
8.428000000000000000e+03	1.173845609947138371e+02	8.955299067558332382e+00	-1.692734704917060479e-03	3.581373581138658579e+01	4.630571797745363094e-01	0.000000000000000000e+00	7.227986176543885222e+01	1.000000000000000000e+00
8.431000000000000000e+03	4.512139854157769037e+01	1.050893000912841124e+01	2.977969152331448686e-03	-5.957250964798103610e+01	3.124005514170555831e-01	0.000000000000000000e+00	7.227986176543885222e+01	1.000000000000000000e+00
8.439000000000000000e+03	8.776415216551438903e+01	1.638868346433695677e+01	-3.169381483416332333e-03	6.311094755161030179e+01	2.778078307292191074e-01	0.000000000000000000e+00	1.599122442845425063e+01	1.000000000000000000e+00
8.444000000000000000e+03	6.286658211898648574e+01	1.259275354588517537e+01	-2.321574454290418511e-03	4.743843309123253249e+01	3.505642717015068355e-01	0.000000000000000000e+00	1.071312003242830357e+01	1.000000000000000000e+00
8.451000000000000000e+03	8.076322412276111606e+01	1.550718430588513108e+01	-2.305445946773227242e-03	4.714028238169182572e+01	3.631705817458202867e-01	0.000000000000000000e+00	8.756457440479120891e+00	1.000000000000000000e+00
8.452000000000000000e+03	4.979503175252111902e+01	6.918749696146070605e+00	2.568306867989830853e-03	-5.199951502226432609e+01	3.977522075462103235e-01	0.000000000000000000e+00	1.866518040531900624e+01	1.000000000000000000e+00
8.454000000000000000e+03	5.689949283272935787e+01	2.417898122190814547e+01	-2.281803609263389088e-03	4.670323142107159242e+01	4.177967114680112282e-01	0.000000000000000000e+00	1.866518040531900624e+01	1.000000000000000000e+00
8.455000000000000000e+03	9.699318311540341142e+01	1.340759162107305613e+01	-1.760072018926171940e-03	3.705852972235339848e+01	4.771807986316553007e-01	0.000000000000000000e+00	1.636520266739666241e+01	1.000000000000000000e+00
8.466000000000000000e+03	1.483207017432048858e+01	6.352780117064276588e+00	1.878248446413053772e-03	-3.924313270986751689e+01	4.649807122160505291e-01	0.000000000000000000e+00	9.064033475892966862e+01	1.000000000000000000e+00
8.466000000000000000e+03	1.054686343466470930e+02	7.179532949872117875e+00	-2.338777663946382899e-03	4.775645068584482544e+01	3.460343905967956379e-01	0.000000000000000000e+00	1.356292310236119469e+01	1.000000000000000000e+00
8.467000000000000000e+03	1.138144126831136731e+02	1.787069130802621331e+01	-1.711256548952892666e-03	3.615612960916357110e+01	4.737253243612561393e-01	0.000000000000000000e+00	1.356292310236119469e+01	1.000000000000000000e+00
8.480000000000000000e+03	2.272932246687179969e+01	1.915680930195347642e+01	-2.781061646843926115e-03	5.593248825031486149e+01	3.097199471088285527e-01	0.000000000000000000e+00	1.849152476047912330e+01	1.000000000000000000e+00
8.480000000000000000e+03	4.044214959227559092e+01	2.446644612503018834e+01	2.028721959516515978e-03	-4.202477785905819019e+01	4.674410516954665695e-01	0.000000000000000000e+00	1.818018331002913612e+01	1.000000000000000000e+00
8.481000000000000000e+03	4.404796193568743234e+01	6.647434296919158214e+00	-2.879412648139764979e-03	5.775059949149064664e+01	3.588398261465669536e-01	0.000000000000000000e+00	1.818018331002913612e+01	1.000000000000000000e+00
8.484000000000000000e+03	8.139672821852457218e+01	7.656334063398958278e+00	2.025154559195938616e-03	-4.195883109146905099e+01	4.304808852501685879e-01	0.000000000000000000e+00	3.323990594611890970e+01	1.000000000000000000e+00
8.488000000000000000e+03	1.138598981253832250e+02	1.480013885533288231e+01	-2.627220862254463132e-03	5.308859590424641084e+01	3.568034457375396373e-01	0.000000000000000000e+00	3.323990594611890970e+01	1.000000000000000000e+00
8.507000000000000000e+03	5.018961441920580313e+01	1.528997085438241932e+01	2.408964603518304326e-03	-4.905392261941053533e+01	4.332356661463624414e-01	0.000000000000000000e+00	2.007581912641341404e+01	1.000000000000000000e+00
8.508000000000000000e+03	7.576709763857569158e+01	1.348207264034725128e+01	2.593516441889171225e-03	-5.246553782922868692e+01	3.521165687964165070e-01	0.000000000000000000e+00	2.564129762296478887e+01	1.000000000000000000e+00
8.508000000000000000e+03	3.022394797937240796e+01	1.739013208861591409e+01	-2.233184095343908587e-03	4.580445374079544507e+01	4.007956990343363168e-01	0.000000000000000000e+00	2.007581912641341404e+01	1.000000000000000000e+00
8.514000000000000000e+03	1.266471036107889248e+01	2.043968405702964830e+01	2.435741449164315932e-03	-4.954891792632971459e+01	3.835181089115332620e-01	0.000000000000000000e+00	4.633204740387941456e+01	1.000000000000000000e+00
8.514000000000000000e+03	7.446237063697594749e+01	1.998829480097188238e+01	-2.619200628983161909e-03	5.294033430980119448e+01	2.816190816378325579e-01	0.000000000000000000e+00	1.552499675640377674e+01	1.000000000000000000e+00
8.517000000000000000e+03	5.898950434438706480e+01	2.125948832597684302e+01	-2.522007332917942501e-03	5.114362434432189275e+01	3.536475733025188362e-01	0.000000000000000000e+00	1.552499675640377674e+01	1.000000000000000000e+00
8.522000000000000000e+03	1.140358024737229954e+02	1.726774654375971707e+01	2.121853529692453028e-03	-4.374640298146948680e+01	3.624796847492570695e-01	0.000000000000000000e+00	5.519084108980067072e+01	1.000000000000000000e+00
8.522000000000000000e+03	1.598295587028906972e+01	2.109115452683898084e+01	-2.610306853156104095e-03	5.277592445535515253e+01	3.114228459226300316e-01	0.000000000000000000e+00	4.300687791415313654e+01	1.000000000000000000e+00
8.530000000000000000e+03	4.087745205169370166e+01	1.690872947611734745e+01	-2.596042381400937536e-03	5.251223220915735368e+01	3.684904022290313996e-01	0.000000000000000000e+00	1.478631571129827549e+01	1.000000000000000000e+00
8.533000000000000000e+03	5.503740287491524441e+01	2.116677186648099607e+01	-2.027331931232935220e-03	4.199908187208670540e+01	4.241472652888135242e-01	0.000000000000000000e+00	1.478631571129827549e+01	1.000000000000000000e+00
8.534000000000000000e+03	6.946901006902695741e+00	7.909268280286015695e+00	-2.951180406150519329e-03	5.907729434842298843e+01	3.431684507377701365e-01	0.000000000000000000e+00	3.510374048471817332e+01	1.000000000000000000e+00
8.543000000000000000e+03	1.040432904064827255e+02	1.988836402775352141e+01	-2.001069507494972980e-03	4.151359614047849078e+01	4.211296700759539213e-01	0.000000000000000000e+00	7.726176303364354681e+01	1.000000000000000000e+00
8.544000000000000000e+03	2.681742021969331802e+01	2.224314659946555039e+01	2.499710281613294355e-03	-5.073144227105439086e+01	4.125285583974513948e-01	0.000000000000000000e+00	7.726176303364354681e+01	1.000000000000000000e+00
8.552000000000000000e+03	7.129938800170756963e+01	2.320964599674694995e+01	-2.684936391830362607e-03	5.415552203341430726e+01	3.648858558972762900e-01	0.000000000000000000e+00	2.824596234092335933e+01	1.000000000000000000e+00
8.560000000000000000e+03	7.101282186875313585e+01	2.315549600247860340e+01	1.881865970720331951e-03	-3.931000606673864439e+01	4.626672607007433768e-01	0.000000000000000000e+00	2.382543573155424355e+01	1.000000000000000000e+00
8.561000000000000000e+03	4.718763936272934956e+01	2.304564904949477366e+01	-2.675429678056209272e-03	5.397978144153728408e+01	3.493705282011725366e-01	0.000000000000000000e+00	2.382543573155424355e+01	1.000000000000000000e+00
8.566000000000000000e+03	2.428249468364255748e+01	8.048721637391402339e+00	2.497657894363863700e-03	-5.069350195239702117e+01	4.402222571085573355e-01	0.000000000000000000e+00	1.996254904465637381e+01	1.000000000000000000e+00
8.587000000000000000e+03	8.769886041096586382e+01	2.127242626123361546e+01	-2.193832438900731891e-03	4.507700116791296097e+01	3.661234049408511604e-01	0.000000000000000000e+00	7.357322355351922738e+01	1.000000000000000000e+00
8.588000000000000000e+03	1.426947150290501298e+01	1.667415825633582571e+01	2.685703188072529560e-03	-5.416969698688917845e+01	3.642668860093656313e-01	0.000000000000000000e+00	7.357322355351922738e+01	1.000000000000000000e+00
8.594000000000000000e+03	2.112637691772573589e+01	1.424102520287437557e+01	-2.111778344417976697e-03	4.356015365646918269e+01	4.626437073954358103e-01	0.000000000000000000e+00	2.654025450408264319e+01	1.000000000000000000e+00
8.595000000000000000e+03	7.076903966631761023e+01	2.099704302818762613e+01	-2.729067961218771196e-03	5.497133581607672426e+01	3.947484756947897688e-01	0.000000000000000000e+00	2.478601046421369958e+01	1.000000000000000000e+00
8.598000000000000000e+03	4.608668294266756504e+01	2.326145935444001367e+01	-2.468780714319825358e-03	5.015967997844885673e+01	3.817113853431171044e-01	0.000000000000000000e+00	2.478601046421369958e+01	1.000000000000000000e+00
8.604000000000000000e+03	5.100396497307546184e+01	1.766943397734807064e+01	2.599238293437320258e-03	-5.257131166460364824e+01	3.315527644924458617e-01	0.000000000000000000e+00	1.798961580052301557e+01	1.000000000000000000e+00
8.606000000000000000e+03	3.418785291713879104e+01	2.406041605936087535e+01	-2.023656368986935603e-03	4.193113562904854774e+01	3.969617961771247927e-01	0.000000000000000000e+00	1.798961580052301557e+01	1.000000000000000000e+00
8.611000000000000000e+03	7.377794327632271632e+01	1.993177368360175095e+01	2.378496368874705429e-03	-4.849068849698729622e+01	4.259097340680658705e-01	0.000000000000000000e+00	3.980478542229893435e+01	1.000000000000000000e+00
8.622000000000000000e+03	2.268963029745824045e+01	9.508677615212619116e+00	2.361740166450922249e-03	-4.818093425366789972e+01	3.831364344246585008e-01	0.000000000000000000e+00	6.364066671063623915e+01	1.000000000000000000e+00
8.624000000000000000e+03	8.616875808617159294e+01	1.404021097142693186e+01	3.078652457873550571e-03	-6.143373573813753552e+01	2.784197929171112751e-01	0.000000000000000000e+00	6.364066671063623915e+01	1.000000000000000000e+00
8.632000000000000000e+03	4.093030464452939299e+01	1.333071423137128519e+01	-3.281100208515435289e-03	6.517617380529664217e+01	3.257792507185841568e-01	0.000000000000000000e+00	4.042058374705228552e+00	1.000000000000000000e+00
8.632000000000000000e+03	3.765269520668496028e+01	1.569619775012126262e+01	3.384743397372348955e-03	-6.709211613683680753e+01	3.528418878532301184e-01	0.000000000000000000e+00	4.042058374705228552e+00	1.000000000000000000e+00
8.641000000000000000e+03	4.000288772541448168e+01	1.310976526777523610e+01	-2.021739874583775454e-03	4.189570741812921995e+01	3.998302352716325281e-01	0.000000000000000000e+00	inf	1.000000000000000000e+00
8.653000000000000000e+03	3.128716437745864098e+01	1.873075498760178448e+01	-3.664897113036239083e-03	7.227102243158371664e+01	2.248040548997329857e-01	0.000000000000000000e+00	6.634026793847019121e+01	1.000000000000000000e+00
8.663000000000000000e+03	9.028296397580760413e+00	1.765372412695343485e+01	-2.528305382981986191e-03	5.126004975400819319e+01	3.337003864925948138e-01	0.000000000000000000e+00	2.665801113328963012e+01	1.000000000000000000e+00
8.663000000000000000e+03	3.493205546909043591e+01	2.395013767339193222e+01	-3.040294225291371739e-03	6.072464754452048652e+01	3.291238828795289839e-01	0.000000000000000000e+00	2.052921641659416707e+01	1.000000000000000000e+00
8.664000000000000000e+03	5.523905331800510510e+01	1.574081397813757732e+01	-2.348891641181683355e-03	4.794341711691534869e+01	3.807190903834759554e-01	0.000000000000000000e+00	1.256468028079718913e+01	1.000000000000000000e+00
8.665000000000000000e+03	8.566829592175221819e+01	1.666409076320163152e+01	-2.457067161327080446e-03	4.994314387724376303e+01	3.577523030915000790e-01	0.000000000000000000e+00	1.059930968332284174e+01	1.000000000000000000e+00
8.667000000000000000e+03	4.633303027919295403e+01	6.877747680811300057e+00	-3.030577507451134509e-03	6.054502482894152848e+01	3.131583165880351682e-01	0.000000000000000000e+00	1.256468028079718913e+01	1.000000000000000000e+00
8.669000000000000000e+03	9.600492970519962910e+01	1.900916385158821953e+01	-2.288352245815672079e-03	4.682428915890047705e+01	3.241736967950776815e-01	0.000000000000000000e+00	1.059930968332284174e+01	1.000000000000000000e+00
8.675000000000000000e+03	1.142589553802303897e+02	1.380764327975388817e+01	2.093356094662045339e-03	-4.321960095311379746e+01	4.517196292473518726e-01	0.000000000000000000e+00	1.124696120431294943e+01	1.000000000000000000e+00
8.676000000000000000e+03	1.047222439290617473e+02	7.845657785938134232e+00	-2.556182093049000088e-03	5.177537709457467940e+01	3.421424761172537909e-01	0.000000000000000000e+00	1.124696120431294943e+01	1.000000000000000000e+00
8.689000000000000000e+03	6.486458153148522854e+01	1.962294597015024422e+01	-4.638661704504746727e-03	9.027198151366214063e+01	1.547931736148028259e-01	0.000000000000000000e+00	1.613674721711808147e+01	1.000000000000000000e+00
8.692000000000000000e+03	9.955842737956967881e+01	1.064531672253065331e+01	-2.273490125772718168e-03	4.654954881907902831e+01	3.656975716222735651e-01	0.000000000000000000e+00	7.513245568695989363e+00	1.000000000000000000e+00
8.692000000000000000e+03	8.139724883086894636e+01	1.975215828246526684e+01	2.828045131410823580e-03	-5.680102238128663572e+01	3.001300553448891240e-01	0.000000000000000000e+00	8.285742998049581587e+00	1.000000000000000000e+00
8.694000000000000000e+03	7.899123255268375488e+01	1.182343690390519342e+01	-2.844702460830328492e-03	5.710894886364621215e+01	3.044172109623214384e-01	0.000000000000000000e+00	8.285742998049581587e+00	1.000000000000000000e+00
8.696000000000000000e+03	8.857402700036956844e+01	2.459294497533957014e+01	-2.343238525593529294e-03	4.783891393074470244e+01	3.598389385750083713e-01	0.000000000000000000e+00	8.656752318284821612e+00	1.000000000000000000e+00
8.700000000000000000e+03	5.605388794623925719e+01	2.480941585065365373e+01	-2.228047256098803549e-03	4.570949441091993748e+01	3.889684347387400987e-01	0.000000000000000000e+00	5.410048506767369147e+00	1.000000000000000000e+00
8.703000000000000000e+03	1.035654794734402913e+02	8.361872832486314522e+00	2.280914563607094794e-03	-4.668679657160051022e+01	3.931291002107804022e-01	0.000000000000000000e+00	3.773371927259260161e+01	1.000000000000000000e+00
8.705000000000000000e+03	6.043020472116380404e+01	2.162877498266967891e+01	-2.846953466392320321e-03	5.715056082958742678e+01	2.780934365666383190e-01	0.000000000000000000e+00	5.410048506767369147e+00	1.000000000000000000e+00
8.706000000000000000e+03	6.583516403219945801e+01	7.855052502102867429e+00	-2.240479673321145448e-03	4.593931939703203682e+01	3.937972717643861698e-01	0.000000000000000000e+00	4.822538723603909894e+00	1.000000000000000000e+00
8.711000000000000000e+03	6.438464025968215765e+01	1.245427640685260329e+01	-3.016426297960501327e-03	6.028342634278313028e+01	3.160177755124905508e-01	0.000000000000000000e+00	4.822538723603909894e+00	1.000000000000000000e+00
8.715000000000000000e+03	3.800870058442071553e+01	9.769219683762443651e+00	-2.259515569295148484e-03	4.629121593087700148e+01	4.082298812302126434e-01	0.000000000000000000e+00	2.651225609711935505e+01	1.000000000000000000e+00
8.723000000000000000e+03	7.838142429169867853e+01	9.322354928601228607e+00	-2.312719254968646429e-03	4.727473635995739443e+01	3.762751712117413661e-01	0.000000000000000000e+00	inf	1.000000000000000000e+00
8.739000000000000000e+03	5.590052509857338237e+01	2.000015115797948795e+01	1.762892483692288974e-03	-3.711066868005645603e+01	4.492270078070554895e-01	0.000000000000000000e+00	inf	1.000000000000000000e+00
8.745000000000000000e+03	1.125246445225253922e+01	2.002082535504954208e+01	-3.873619171848753564e-03	7.612944701708350692e+01	2.065714750607596795e-01	0.000000000000000000e+00	3.323388426800669748e+01	1.000000000000000000e+00
8.746000000000000000e+03	4.232384494337367897e+01	8.228438916535926850e+00	-2.837502063355254196e-03	5.697584270897689862e+01	3.057783173652824926e-01	0.000000000000000000e+00	3.323388426800669748e+01	1.000000000000000000e+00
8.747000000000000000e+03	1.024564453055818802e+02	1.906874083885733384e+01	-2.967553385728865893e-03	5.937996435514099147e+01	2.796695942365566845e-01	0.000000000000000000e+00	6.110189663249519043e+01	1.000000000000000000e+00
8.752000000000000000e+03	3.723215614217966163e+01	1.674590886204001450e+01	3.101305945022655563e-03	-6.185250686496856787e+01	2.420663873897573870e-01	0.000000000000000000e+00	8.820961520323399085e+00	1.000000000000000000e+00
8.754000000000000000e+03	4.605309487789514122e+01	1.672585982764155332e+01	-2.266970396983843897e-03	4.642902546858650226e+01	4.010695478118021517e-01	0.000000000000000000e+00	8.820961520323399085e+00	1.000000000000000000e+00
8.754000000000000000e+03	4.486269756377512863e+01	7.053451737343316985e+00	3.264923635629404016e-03	-6.487713456197134576e+01	3.313919959551988592e-01	0.000000000000000000e+00	9.745384755397342502e+00	1.000000000000000000e+00
8.755000000000000000e+03	8.212995941423505997e+01	8.528168222814382915e+00	2.398060879928362414e-03	-4.885235698033873319e+01	3.778324661676576435e-01	0.000000000000000000e+00	3.699651743639223866e+01	1.000000000000000000e+00
8.761000000000000000e+03	7.320142572338058073e+01	2.067220587079019367e+01	1.885669575705456371e-03	-3.938031930086266641e+01	4.621460697790901184e-01	0.000000000000000000e+00	5.061602889769272196e+01	1.000000000000000000e+00
8.763000000000000000e+03	2.023223323438432075e+01	1.672542484206791968e+01	-2.487458310798347678e-03	5.050495300737919990e+01	3.910695361950847770e-01	0.000000000000000000e+00	5.761199655820685273e+00	1.000000000000000000e+00
8.767000000000000000e+03	2.322278233085131660e+01	1.037473145914681893e+01	2.548178875859669849e-03	-5.162743005849191036e+01	4.782301694383755963e-01	0.000000000000000000e+00	4.568347851700051976e+00	1.000000000000000000e+00
8.767000000000000000e+03	2.756089942790104530e+01	1.180670287870005808e+01	-3.315378954112771764e-03	6.580984882520270673e+01	2.851387157254454685e-01	0.000000000000000000e+00	4.568347851700051976e+00	1.000000000000000000e+00
8.774000000000000000e+03	4.541817218214326601e+01	1.806133814248818936e+01	-2.834915214029175810e-03	5.692802235354579921e+01	2.408467832863991909e-01	0.000000000000000000e+00	inf	1.000000000000000000e+00
8.782000000000000000e+03	3.222491491491189919e+01	2.293844032188891191e+01	-3.089271147459872208e-03	6.163003225417782716e+01	3.009581998646428946e-01	0.000000000000000000e+00	6.567950309485266480e+00	1.000000000000000000e+00
8.783000000000000000e+03	3.216738891846555504e+01	1.637074194059882259e+01	-2.347993037370507338e-03	4.792680557591488366e+01	3.841086177959871506e-01	0.000000000000000000e+00	6.567950309485266480e+00	1.000000000000000000e+00
8.784000000000000000e+03	3.951458515620608125e+01	1.774034884302060888e+01	2.202998730943404176e-03	-4.524644874224475188e+01	3.772106486945980830e-01	0.000000000000000000e+00	7.473761812034815932e+00	1.000000000000000000e+00
8.784000000000000000e+03	1.133936619672781774e+02	2.430556115597887157e+01	-2.148485306028796813e-03	4.423871654504918638e+01	4.397608316840990739e-01	0.000000000000000000e+00	6.794816662794481488e+01	1.000000000000000000e+00
8.786000000000000000e+03	4.692343976682444406e+01	1.021077812390414508e+01	-3.391188275674229379e-03	6.721125580531270316e+01	2.802830664046264131e-01	0.000000000000000000e+00	1.056340673530357854e+01	1.000000000000000000e+00
8.793000000000000000e+03	2.010879769318763266e+01	1.828309733450002028e+01	-3.236168399934195774e-03	6.434556684459896303e+01	3.486126640227220630e-01	0.000000000000000000e+00	8.602287449143615206e+00	1.000000000000000000e+00
8.798000000000000000e+03	9.505249450945983369e+01	1.064554098372965463e+01	2.896603593164243182e-03	-5.806839036279477995e+01	3.013882866574247865e-01	0.000000000000000000e+00	1.004845541117176566e+01	1.000000000000000000e+00
8.798000000000000000e+03	1.166861528971739581e+01	1.662096907415271829e+01	-3.226589187756436026e-03	6.416848605119041338e+01	4.111646751061248661e-01	0.000000000000000000e+00	8.602287449143615206e+00	1.000000000000000000e+00
8.800000000000000000e+03	2.369877147550256069e+01	1.324801807911888574e+01	-2.199496674086853613e-03	4.518170991036464557e+01	4.745587157279806956e-01	0.000000000000000000e+00	8.522552014778057128e+00	1.000000000000000000e+00
8.801000000000000000e+03	2.065720047429811146e+01	2.120934577550406175e+01	-2.456719675835406739e-03	4.993672027941320124e+01	4.217509171703710535e-01	0.000000000000000000e+00	8.522552014778057128e+00	1.000000000000000000e+00
8.803000000000000000e+03	8.590422719424616105e+01	6.488539506739253504e+00	-2.669732806975667460e-03	5.387446939372287602e+01	2.545087778652912469e-01	0.000000000000000000e+00	1.004845541117176566e+01	1.000000000000000000e+00
8.806000000000000000e+03	2.722393938937666036e+01	1.140247775462178126e+01	-2.496916233201373642e-03	5.067979164463298503e+01	3.707113689328397355e-01	0.000000000000000000e+00	1.180240316028098313e+01	1.000000000000000000e+00
8.811000000000000000e+03	4.216465135173588408e+01	1.559323842409611949e+01	-2.990220459153390253e-03	5.979898663711777829e+01	3.397536876926080529e-01	0.000000000000000000e+00	7.947306723089418767e+00	1.000000000000000000e+00
8.812000000000000000e+03	8.054255048094999836e+01	8.765073973328858514e+00	-2.276493828398567718e-03	4.660507510185453128e+01	4.479566101202197004e-01	0.000000000000000000e+00	3.104302642335535012e+01	1.000000000000000000e+00
8.815000000000000000e+03	2.207986014804897223e+01	2.189173783493695424e+01	-2.686670917390533708e-03	5.418758637823544433e+01	3.679820902139235850e-01	0.000000000000000000e+00	1.490203374014069482e+01	1.000000000000000000e+00
8.816000000000000000e+03	4.991997574911498248e+01	1.385697011468112727e+01	-2.071523153647399952e-03	4.281599839733245716e+01	3.499439864662421407e-01	0.000000000000000000e+00	7.947306723089418767e+00	1.000000000000000000e+00
8.818000000000000000e+03	2.863007244042734811e+01	8.506472483922545180e+00	-2.142101933268237852e-03	4.412071386465269285e+01	4.440574202195042286e-01	0.000000000000000000e+00	1.490203374014069482e+01	1.000000000000000000e+00
8.824000000000000000e+03	4.608242845028791379e+01	1.410247080966625433e+01	-5.773721979184101745e-03	1.112546437907763135e+02	1.179895662763863484e-01	0.000000000000000000e+00	5.821029379857170483e+01	1.000000000000000000e+00
8.826000000000000000e+03	1.165012910773288297e+02	1.803425416852437735e+01	2.033072184109601180e-03	-4.210519587341614312e+01	4.263546252484773369e-01	0.000000000000000000e+00	1.235278232855319125e+01	1.000000000000000000e+00
8.830000000000000000e+03	7.700496562559236224e+01	9.316155112657270365e+00	-2.725349476987566372e-03	5.490259611956308561e+01	3.193682628894943809e-01	0.000000000000000000e+00	2.855640391187401761e+01	1.000000000000000000e+00
8.839000000000000000e+03	2.050858964165238518e+01	1.124722525696719266e+01	-2.768389110199185720e-03	5.569822442966793119e+01	3.690621246737879613e-01	0.000000000000000000e+00	2.582396186437687291e+01	1.000000000000000000e+00
8.845000000000000000e+03	6.500017987957868115e+01	6.735672841975570257e+00	2.655953237160927575e-03	-5.361974101832600326e+01	3.681168845704604342e-01	0.000000000000000000e+00	1.438178126786196920e+01	1.000000000000000000e+00
8.846000000000000000e+03	4.760913374923072894e+01	1.855948465329724328e+01	5.680806614445599485e-03	-1.095370154302792258e+02	3.080662342071347481e-01	0.000000000000000000e+00	5.191517445343781567e+00	1.000000000000000000e+00
8.846000000000000000e+03	4.716864071927768975e+01	2.373228073238944091e+01	-4.849010640822912048e-03	9.416048046792347748e+01	3.789062809188913361e-01	0.000000000000000000e+00	5.191517445343781567e+00	1.000000000000000000e+00
8.850000000000000000e+03	7.899897956775187424e+01	1.003252584552722304e+01	-2.893301443221424438e-03	5.800734699920941750e+01	3.023650365352764657e-01	0.000000000000000000e+00	1.438178126786196920e+01	1.000000000000000000e+00
8.854000000000000000e+03	1.026823776883909822e+01	2.156677396393577339e+01	-2.380947854995298530e-03	4.853600653559098532e+01	4.808423359574967026e-01	0.000000000000000000e+00	6.969184850386612595e+01	1.000000000000000000e+00
8.858000000000000000e+03	1.208577600597451465e+02	2.118483068168473338e+01	-2.597718063845348441e-03	5.254320878335266798e+01	3.552356347186479413e-01	0.000000000000000000e+00	1.105901818481263774e+02	1.000000000000000000e+00
8.865000000000000000e+03	2.714870153992180235e+01	1.147707154630763426e+01	2.537848152186367341e-03	-5.143645686460021693e+01	4.115177944787984377e-01	0.000000000000000000e+00	7.461962983760736279e+01	1.000000000000000000e+00
8.867000000000000000e+03	1.017663108396432676e+02	1.202619766630558473e+01	2.113416835061567543e-03	-4.359044270506476693e+01	4.167071512078134310e-01	0.000000000000000000e+00	7.461962983760736279e+01	1.000000000000000000e+00
8.873000000000000000e+03	5.809073068028130393e+01	9.462595144064245289e+00	-3.131029464438864554e-03	6.240197422235075209e+01	2.636153374808493099e-01	0.000000000000000000e+00	2.760562589424167967e+01	1.000000000000000000e+00
8.874000000000000000e+03	2.247141187826968789e+01	2.517679285581995785e+01	3.015353634348019556e-03	-6.026359714179729821e+01	3.041398503514736174e-01	0.000000000000000000e+00	6.849102222992241806e+00	1.000000000000000000e+00
8.878000000000000000e+03	3.141138614603028856e+01	1.655365685833223566e+01	-2.240769806542871213e-03	4.594468278393107852e+01	4.494668277556437275e-01	0.000000000000000000e+00	6.158264933617212833e+00	1.000000000000000000e+00
8.878000000000000000e+03	2.586347801829201387e+01	1.922665936465261183e+01	-2.815745264633921253e-03	5.657364771547327820e+01	4.096221940296084219e-01	0.000000000000000000e+00	6.158264933617212833e+00	1.000000000000000000e+00
8.880000000000000000e+03	1.719713648933571903e+01	1.521249217658483843e+01	2.871318356262318565e-03	-5.760096885369493691e+01	3.999657779648811973e-01	0.000000000000000000e+00	9.550864553027253123e+00	1.000000000000000000e+00
8.895000000000000000e+03	3.578782447928891486e+01	1.964538198510788192e+01	-2.856780265835716457e-03	5.733221850767325378e+01	3.290445915199513571e-01	0.000000000000000000e+00	1.224067625458784470e+01	1.000000000000000000e+00
8.896000000000000000e+03	5.894683623851820187e+01	2.405036762866696520e+01	-3.650675325598867673e-03	7.200811924535463504e+01	2.731695527044687433e-01	0.000000000000000000e+00	1.659448611830264753e+01	1.000000000000000000e+00
8.897000000000000000e+03	6.689693884935175561e+01	9.484213777778366605e+00	-3.940178577798399313e-03	7.735986056212743733e+01	2.367308847819132867e-01	0.000000000000000000e+00	1.659448611830264753e+01	1.000000000000000000e+00
8.904000000000000000e+03	2.871365822188527872e+01	1.501927619623714349e+01	2.888060475681878889e-03	-5.791046275936702870e+01	2.832382295894845248e-01	0.000000000000000000e+00	8.482935031619207678e+01	1.000000000000000000e+00
8.911000000000000000e+03	8.510903389902118477e+01	2.165311921474041768e+01	2.687640999126882178e-03	-5.420551925625881751e+01	3.815829881809363888e-01	0.000000000000000000e+00	2.658208987839153536e+01	1.000000000000000000e+00
8.911000000000000000e+03	1.073177072219175017e+02	7.045507105303800977e+00	-3.838988080196279080e-03	7.548925854723600537e+01	2.917722808307456894e-01	0.000000000000000000e+00	9.603687126258179774e+00	1.000000000000000000e+00
8.911000000000000000e+03	7.306944768235563714e+00	2.449821895280222250e+01	2.497032681990384462e-03	-5.068194431058994098e+01	3.380628117464632432e-01	0.000000000000000000e+00	2.901856362192819105e+01	1.000000000000000000e+00
8.916000000000000000e+03	3.585821392460061219e+01	1.931149896414928335e+01	2.443913995571135762e-03	-4.969999517308366421e+01	3.678782858267011235e-01	0.000000000000000000e+00	1.874319680324069637e+01	1.000000000000000000e+00
8.921000000000000000e+03	1.715497559474827938e+01	1.808826457052117931e+01	-2.983226938738067161e-03	5.966970480048202319e+01	2.938460635428011836e-01	0.000000000000000000e+00	1.874319680324069637e+01	1.000000000000000000e+00
8.925000000000000000e+03	1.136780646697615254e+02	1.340467297918073797e+01	2.811561395479975772e-03	-5.649630493868226466e+01	3.623338284194262959e-01	0.000000000000000000e+00	9.663665326767797126e+01	1.000000000000000000e+00
8.932000000000000000e+03	4.096773639532688804e+01	1.354100136796850151e+01	2.836542715416099248e-03	-5.695810825534250910e+01	3.311161621409863809e-01	0.000000000000000000e+00	inf	1.000000000000000000e+00
8.938000000000000000e+03	1.548307945247824335e+01	2.006871255982526492e+01	1.769188582903998604e-03	-3.722705802639300288e+01	4.674612565868654368e-01	0.000000000000000000e+00	6.882376633697046664e+00	1.000000000000000000e+00
8.940000000000000000e+03	6.285390112162190235e+01	1.451192914494243524e+01	-2.010055436141019308e-03	4.167970952690591702e+01	4.639096271080518363e-01	0.000000000000000000e+00	1.486209968276115845e+01	1.000000000000000000e+00
8.943000000000000000e+03	2.221898670235951911e+01	2.148103746899310806e+01	3.109867452805830258e-03	-6.201077443049322113e+01	3.363063267651849042e-01	0.000000000000000000e+00	6.882376633697046664e+00	1.000000000000000000e+00
8.944000000000000000e+03	5.001765317265522981e+01	6.107651962569891069e+00	-2.479888105827890259e-03	5.036501061153725800e+01	4.243977327789021370e-01	0.000000000000000000e+00	1.534278776381590070e+01	1.000000000000000000e+00
8.945000000000000000e+03	7.314550831394016939e+01	2.523409442903278332e+01	-2.180737064624745439e-02	4.076517978061702365e+02	4.303779701898868826e-02	0.000000000000000000e+00	1.486209968276115845e+01	1.000000000000000000e+00
8.953000000000000000e+03	1.627619682231438958e+01	1.849461152201376990e+01	-2.794912262683913341e-03	5.618852997865620580e+01	3.310876739946239100e-01	0.000000000000000000e+00	7.558749831588089307e+01	1.000000000000000000e+00
8.954000000000000000e+03	9.186315571768200527e+01	1.820904786308186374e+01	-4.166154462073915626e-03	8.153723842328537330e+01	1.935180620076140112e-01	0.000000000000000000e+00	1.388399574688878246e+01	1.000000000000000000e+00
8.959000000000000000e+03	1.897987148401616864e+01	6.394376003562678434e+00	-3.378639821002485302e-03	6.697928575724520783e+01	2.433306680330505900e-01	0.000000000000000000e+00	7.954853093336212488e+00	1.000000000000000000e+00
8.960000000000000000e+03	2.039496146864086867e+01	1.422235199177160858e+01	2.670172072806796786e-03	-5.388258963789851208e+01	3.707204858240416012e-01	0.000000000000000000e+00	7.954853093336212488e+00	1.000000000000000000e+00
8.969000000000000000e+03	1.085420795628263022e+02	8.811988764767804128e+00	-2.416231402111667335e-03	4.918825626152783315e+01	3.951700836332792122e-01	0.000000000000000000e+00	1.382263710138134272e+01	1.000000000000000000e+00
8.970000000000000000e+03	9.403801133282323477e+00	1.816355855377846495e+01	-2.649031875706410206e-03	5.349179310830069056e+01	3.766011381393226110e-01	0.000000000000000000e+00	9.957836164294188563e+01	1.000000000000000000e+00
8.971000000000000000e+03	1.193561798505562450e+02	1.742131692690700717e+01	2.464159575478578040e-03	-5.007425385808803497e+01	3.931282151499966293e-01	0.000000000000000000e+00	1.382263710138134272e+01	1.000000000000000000e+00
8.980000000000000000e+03	8.992830262317697887e+00	2.434636099247464358e+01	-2.288494274408446345e-03	4.682691469171345489e+01	4.475041789480074250e-01	0.000000000000000000e+00	inf	1.000000000000000000e+00
8.987000000000000000e+03	5.990864008026341025e+01	2.287392127193085756e+01	2.282055802999003510e-03	-4.670789346070142045e+01	3.966663023482458472e-01	0.000000000000000000e+00	3.530559989320752834e+01	1.000000000000000000e+00
8.995000000000000000e+03	7.291023245463738078e+01	1.074194915276923368e+01	1.542941236993699335e-03	-3.304466194027299508e+01	4.944805404886681854e-01	0.000000000000000000e+00	1.856521142114361567e+01	1.000000000000000000e+00
8.998000000000000000e+03	1.876061605151448930e+01	1.588015208174757120e+01	-2.882752153993218061e-03	5.781233341440081830e+01	3.825804780119824722e-01	0.000000000000000000e+00	5.439284958470844344e+01	1.000000000000000000e+00
9.001000000000000000e+03	8.690869946336937346e+01	9.348780487288921748e+00	2.358834963261088272e-03	-4.812722882608970565e+01	4.413135698678312124e-01	0.000000000000000000e+00	6.846035413006590886e+01	1.000000000000000000e+00
9.014000000000000000e+03	8.949421557147361739e+01	1.716375837457292519e+01	-2.701267563920504728e-03	5.445741918918754720e+01	3.041939604926306995e-01	0.000000000000000000e+00	3.212776852014832940e+01	1.000000000000000000e+00
9.014000000000000000e+03	5.738343227856699258e+01	1.820831876067919808e+01	-2.145137213944988980e-03	4.417682389755338335e+01	4.177529264554102895e-01	0.000000000000000000e+00	3.212776852014832940e+01	1.000000000000000000e+00
9.020000000000000000e+03	7.770102466027195476e+01	9.398037156649280632e+00	2.419266665219610944e-03	-4.924436596965250601e+01	4.688388623980942471e-01	0.000000000000000000e+00	2.383102554984511201e+01	1.000000000000000000e+00
9.022000000000000000e+03	5.651585124062857091e+01	2.031161612676747197e+01	-2.815014003722909365e-03	5.656012966619034188e+01	3.203805436304471010e-01	0.000000000000000000e+00	1.441249667610306240e+01	1.000000000000000000e+00
9.023000000000000000e+03	4.215762021318211339e+01	2.156112090913353541e+01	-2.955656537283671628e-03	5.916003986420763994e+01	3.258640072152304556e-01	0.000000000000000000e+00	1.441249667610306240e+01	1.000000000000000000e+00
9.026000000000000000e+03	2.089212659463423094e+01	9.185075090828741295e+00	-2.579244382236979116e-03	5.220170531358068189e+01	3.396225014156430966e-01	0.000000000000000000e+00	9.956093996289453685e+00	1.000000000000000000e+00
9.026000000000000000e+03	1.589728797430537988e+01	1.779758894102499411e+01	-3.150576432147977977e-03	6.276331840039261323e+01	2.915938774731074989e-01	0.000000000000000000e+00	9.956093996289453685e+00	1.000000000000000000e+00
9.031000000000000000e+03	7.938042014437884575e+01	1.800726371428929440e+01	-2.575867434344697275e-03	5.213927923918460294e+01	3.579066586726699084e-01	0.000000000000000000e+00	1.274846888857415017e+01	1.000000000000000000e+00
9.034000000000000000e+03	6.670386901948252500e+01	1.935948802291299131e+01	-1.872271337080295105e-03	3.913264019302025787e+01	3.976809250090429515e-01	0.000000000000000000e+00	9.659759323925069197e+00	1.000000000000000000e+00
9.038000000000000000e+03	7.001901537188034297e+01	6.020534629305246632e+00	-2.186308312704237592e-03	4.493791058177115616e+01	4.118803651245807051e-01	0.000000000000000000e+00	9.912505656781213759e+00	1.000000000000000000e+00
9.039000000000000000e+03	6.155788053460180009e+01	1.118454137417990601e+01	-2.397171059409841220e-03	4.883590780680682286e+01	3.286884204507929397e-01	0.000000000000000000e+00	9.659759323925069197e+00	1.000000000000000000e+00
9.042000000000000000e+03	1.690343406480533517e+01	1.458465792780598491e+01	-3.186947308191561985e-03	6.343566842952291296e+01	3.409456426319429356e-01	0.000000000000000000e+00	3.912149485168369267e+01	1.000000000000000000e+00
9.050000000000000000e+03	8.404907526602877965e+01	7.671058670215324504e+00	-2.982645056756484843e-03	5.965894816193423367e+01	3.162311465624906281e-01	0.000000000000000000e+00	3.326654742357023054e+01	1.000000000000000000e+00
9.051000000000000000e+03	1.580299680713833155e+01	2.323000179654896158e+01	3.356903584642818589e-03	-6.657747087843688405e+01	3.664148652984765553e-01	0.000000000000000000e+00	6.999719948844750661e+01	1.000000000000000000e+00
9.057000000000000000e+03	6.469777732242349089e+01	1.291083402557378257e+01	-2.065987325988180058e-03	4.271366338941358265e+01	4.731778964264863330e-01	0.000000000000000000e+00	inf	1.000000000000000000e+00
9.065000000000000000e+03	2.428925649243090845e+01	2.348218410020779601e+01	-2.268869605110866976e-03	4.646413412634878171e+01	3.345077100000667381e-01	0.000000000000000000e+00	1.696526635105203695e+01	1.000000000000000000e+00
9.069000000000000000e+03	7.299228091572335586e+01	5.982716355938724639e+00	2.055959665645564708e-03	-4.252829260770936770e+01	4.363110685770055230e-01	0.000000000000000000e+00	1.846195678564731679e+01	1.000000000000000000e+00
9.070000000000000000e+03	9.463632258698350341e+00	1.523469184848058333e+01	-3.196010234263372586e-03	6.360320518615989016e+01	3.370850226232747771e-01	0.000000000000000000e+00	1.602076037341409886e+01	1.000000000000000000e+00
9.070000000000000000e+03	8.195097393286981458e+01	2.212538242383594422e+01	-2.359766925676302224e-03	4.814445703242343910e+01	3.924684877491755319e-01	0.000000000000000000e+00	1.846195678564731679e+01	1.000000000000000000e+00
9.075000000000000000e+03	2.370653796769537891e+01	2.256984010239987981e+01	2.351861795552219383e-03	-4.799832322847445454e+01	4.181262698435448399e-01	0.000000000000000000e+00	6.994783015938139670e+00	1.000000000000000000e+00
9.079000000000000000e+03	1.673380351504781061e+01	2.312478486804621625e+01	-3.107586798375286744e-03	6.196861437718643373e+01	2.496446311937509099e-01	0.000000000000000000e+00	6.994783015938139670e+00	1.000000000000000000e+00
9.082000000000000000e+03	1.098662363830469424e+01	1.800793242683871043e+01	-3.166727893450787135e-03	6.306189343236125922e+01	3.506840257603521804e-01	0.000000000000000000e+00	7.694949995986474001e+00	1.000000000000000000e+00
9.084000000000000000e+03	6.502292172244240476e+01	6.386270794439350418e+00	-2.815894965074747756e-03	5.657641506965055811e+01	3.440882727496415994e-01	0.000000000000000000e+00	2.977979258648798222e+01	1.000000000000000000e+00
9.093000000000000000e+03	7.026845954395518845e+01	1.542077896719666441e+01	-2.930003501503600401e-03	5.868581924512375991e+01	2.677073021716871448e-01	0.000000000000000000e+00	4.586818121507400292e+01	1.000000000000000000e+00
9.098000000000000000e+03	1.248692493700442618e+01	9.664071568632014220e+00	3.288964894080192818e-03	-6.532155995332972509e+01	3.717830544182598729e-01	0.000000000000000000e+00	1.322951631361149083e+01	1.000000000000000000e+00
9.100000000000000000e+03	2.773627323444299364e+01	9.650508445164748039e+00	-2.219635822251086847e-03	4.555400110397393831e+01	4.514375085475159644e-01	0.000000000000000000e+00	4.081501989891603621e+00	1.000000000000000000e+00
9.101000000000000000e+03	7.421834436310889771e+01	2.330958167450265250e+01	-2.117534682558704778e-03	4.366656500911201277e+01	3.750679465298922821e-01	0.000000000000000000e+00	4.844742736095253122e+01	1.000000000000000000e+00
9.125000000000000000e+03	4.043718343810380844e+01	2.483625961388872483e+01	-1.864933739365943728e-03	3.899699776221714131e+01	4.691237734294894102e-01	0.000000000000000000e+00	inf	1.000000000000000000e+00
9.132000000000000000e+03	6.137504319774878070e+01	8.786386119109854675e+00	-3.347783327718623948e-03	6.640887430679231329e+01	3.757613984666727802e-01	0.000000000000000000e+00	1.194146254740595658e+01	1.000000000000000000e+00
9.136000000000000000e+03	1.189731748505751057e+02	1.713747495107515206e+01	2.504488608269648652e-03	-5.081977415678471743e+01	3.924876357403224159e-01	0.000000000000000000e+00	1.313005916924060834e+01	1.000000000000000000e+00
9.136000000000000000e+03	4.492674090617087757e+01	2.549326109050473477e+01	-2.547408821269940213e-03	5.161319487138186446e+01	3.574383840728710959e-01	0.000000000000000000e+00	7.916867995094273525e+00	1.000000000000000000e+00
9.137000000000000000e+03	1.773749051351504491e+01	1.209638626183624943e+01	2.252611575669050473e-03	-4.616358908157978647e+01	4.524867138993141635e-01	0.000000000000000000e+00	5.723282731940633639e+00	1.000000000000000000e+00
9.137000000000000000e+03	5.374549938892656087e+01	1.797271231843250305e+01	-1.994166221552926520e-03	4.138598237339001429e+01	4.245072183410165678e-01	0.000000000000000000e+00	1.058821235355301482e+01	1.000000000000000000e+00
[truncated: 754 more rows]
