# Supplementary material for: Toxin-mediated depletion of NAD and NADP drives persister formation in a human pathogen
Source: EMBO J. 2024 Sep 25;43(21):19. doi: 10.1038/s44318-024-00248-5 (PMC11535050; doi:10.1038/s44318-024-00248-5)
Supplement: Supplementary file 9 — Source data Fig. 4 [file 44318_2024_248_MOESM9_ESM.zip]

Archive with 162 entries (147 files):
- Fig_4/
- __MACOSX/._Fig_4
- Fig_4/.DS_Store
- __MACOSX/Fig_4/._.DS_Store
- Fig_4/4e/
- __MACOSX/Fig_4/._4e
- Fig_4/4b/
- __MACOSX/Fig_4/._4b
- Fig_4/4c/
- __MACOSX/Fig_4/._4c
- Fig_4/4d/
- __MACOSX/Fig_4/._4d
- Fig_4/4f/
- __MACOSX/Fig_4/._4f
- Fig_4/4h/
- __MACOSX/Fig_4/._4h
- Fig_4/4g/
- __MACOSX/Fig_4/._4g
- Fig_4/4e/natT_e29d_KO_relA_KO_spoT/
- __MACOSX/Fig_4/4e/._natT_e29d_KO_relA_KO_spoT
- Fig_4/4e/.DS_Store
- __MACOSX/Fig_4/4e/._.DS_Store
- Fig_4/4e/nat_e29d/
- __MACOSX/Fig_4/4e/._nat_e29d
- Fig_4/4e/control/
- __MACOSX/Fig_4/4e/._control
- Fig_4/4e/wt/
- __MACOSX/Fig_4/4e/._wt
- Fig_4/4b/Fig4b.xlsx
- __MACOSX/Fig_4/4b/._Fig4b.xlsx
- Fig_4/4c/4c_left/
- __MACOSX/Fig_4/4c/._4c_left
- Fig_4/4c/.DS_Store
- __MACOSX/Fig_4/4c/._.DS_Store
- Fig_4/4c/4c_center/
- __MACOSX/Fig_4/4c/._4c_center
- Fig_4/4c/4c_right/
- __MACOSX/Fig_4/4c/._4c_right
- Fig_4/4d/Fig4d.xlsx
- __MACOSX/Fig_4/4d/._Fig4d.xlsx
- Fig_4/4f/Fig4f.xlsx
- __MACOSX/Fig_4/4f/._Fig4f.xlsx
- Fig_4/4h/natT_e29d_014.fcs
- __MACOSX/Fig_4/4h/._natT_e29d_014.fcs
- Fig_4/4h/natT_012.fcs
- __MACOSX/Fig_4/4h/._natT_012.fcs
- Fig_4/4h/natT_gfp_002.fcs
- __MACOSX/Fig_4/4h/._natT_gfp_002.fcs
- Fig_4/4h/pVC_010.fcs
- __MACOSX/Fig_4/4h/._pVC_010.fcs
- Fig_4/4h/control_001.fcs
- __MACOSX/Fig_4/4h/._control_001.fcs
- Fig_4/4h/natT_e29d_r82a_016.fcs
- __MACOSX/Fig_4/4h/._natT_e29d_r82a_016.fcs
- Fig_4/4g/natRT_wt_10nm.csv
- __MACOSX/Fig_4/4g/._natRT_wt_10nm.csv
- Fig_4/4g/DNA_1uM.csv
- __MACOSX/Fig_4/4g/._DNA_1uM.csv
- Fig_4/4g/natRT_wt_10nm_DNA_1uM.csv
- __MACOSX/Fig_4/4g/._natRT_wt_10nm_DNA_1uM.csv
- Fig_4/4g/natRT_E29D_10nm_DNA_1uM.csv
- __MACOSX/Fig_4/4g/._natRT_E29D_10nm_DNA_1uM.csv
- Fig_4/4g/natRT_E29D_10nm.csv
- __MACOSX/Fig_4/4g/._natRT_E29D_10nm.csv
- Fig_4/4e/natT_e29d_KO_relA_KO_spoT/natT_e29d_KO_relA_KO_spoT_T5_054.fcs
- __MACOSX/Fig_4/4e/natT_e29d_KO_relA_KO_spoT/._natT_e29d_KO_relA_KO_spoT_T5_054.fcs
- Fig_4/4e/natT_e29d_KO_relA_KO_spoT/natT_e29d_KO_relA_KO_spoT_T3_038.fcs
- __MACOSX/Fig_4/4e/natT_e29d_KO_relA_KO_spoT/._natT_e29d_KO_relA_KO_spoT_T3_038.fcs
- Fig_4/4e/natT_e29d_KO_relA_KO_spoT/natT_e29d_KO_relA_KO_spoT_T4_046.fcs
- __MACOSX/Fig_4/4e/natT_e29d_KO_relA_KO_spoT/._natT_e29d_KO_relA_KO_spoT_T4_046.fcs
- Fig_4/4e/natT_e29d_KO_relA_KO_spoT/natT_e29d_KO_relA_KO_spoT_T10_014.fcs
- __MACOSX/Fig_4/4e/natT_e29d_KO_relA_KO_spoT/._natT_e29d_KO_relA_KO_spoT_T10_014.fcs
- Fig_4/4e/natT_e29d_KO_relA_KO_spoT/natT_e29d_KO_relA_KO_spoT_T1_022.fcs
- __MACOSX/Fig_4/4e/natT_e29d_KO_relA_KO_spoT/._natT_e29d_KO_relA_KO_spoT_T1_022.fcs
- Fig_4/4e/natT_e29d_KO_relA_KO_spoT/natT_e29d_KO_relA_KO_spoT_T6_062.fcs
- __MACOSX/Fig_4/4e/natT_e29d_KO_relA_KO_spoT/._natT_e29d_KO_relA_KO_spoT_T6_062.fcs
- Fig_4/4e/natT_e29d_KO_relA_KO_spoT/natT_e29d_KO_relA_KO_spoT_T7_070.fcs
- __MACOSX/Fig_4/4e/natT_e29d_KO_relA_KO_spoT/._natT_e29d_KO_relA_KO_spoT_T7_070.fcs
- Fig_4/4e/natT_e29d_KO_relA_KO_spoT/natT_e29d_KO_relA_KO_spoT_T9_090.fcs
- __MACOSX/Fig_4/4e/natT_e29d_KO_relA_KO_spoT/._natT_e29d_KO_relA_KO_spoT_T9_090.fcs
- Fig_4/4e/natT_e29d_KO_relA_KO_spoT/natT_e29d_KO_relA_KO_spoT_T8_078.fcs
- __MACOSX/Fig_4/4e/natT_e29d_KO_relA_KO_spoT/._natT_e29d_KO_relA_KO_spoT_T8_078.fcs
- Fig_4/4e/natT_e29d_KO_relA_KO_spoT/natT_e29d_KO_relA_KO_spoT_T2_030.fcs
- __MACOSX/Fig_4/4e/natT_e29d_KO_relA_KO_spoT/._natT_e29d_KO_relA_KO_spoT_T2_030.fcs
- Fig_4/4e/nat_e29d/natT_E29D_T6_061.fcs
- __MACOSX/Fig_4/4e/nat_e29d/._natT_E29D_T6_061.fcs
- Fig_4/4e/nat_e29d/natT_E29D_T1_021.fcs
- __MACOSX/Fig_4/4e/nat_e29d/._natT_E29D_T1_021.fcs
- Fig_4/4e/nat_e29d/natT_E29D_T3_037.fcs
- __MACOSX/Fig_4/4e/nat_e29d/._natT_E29D_T3_037.fcs
- Fig_4/4e/nat_e29d/natT_E29D_T4_045.fcs
- __MACOSX/Fig_4/4e/nat_e29d/._natT_E29D_T4_045.fcs
- Fig_4/4e/nat_e29d/natT_E29D_T8_077.fcs
- __MACOSX/Fig_4/4e/nat_e29d/._natT_E29D_T8_077.fcs
- Fig_4/4e/nat_e29d/natT_E29D_T2_029.fcs
- __MACOSX/Fig_4/4e/nat_e29d/._natT_E29D_T2_029.fcs
- Fig_4/4e/nat_e29d/natT_E29D_T5_053.fcs
- __MACOSX/Fig_4/4e/nat_e29d/._natT_E29D_T5_053.fcs
- Fig_4/4e/nat_e29d/natT_E29D_T9_089.fcs
- __MACOSX/Fig_4/4e/nat_e29d/._natT_E29D_T9_089.fcs
- Fig_4/4e/nat_e29d/natT_E29D_T7_069.fcs
- __MACOSX/Fig_4/4e/nat_e29d/._natT_E29D_T7_069.fcs
- Fig_4/4e/nat_e29d/natT_E29D_T1_013.fcs
- __MACOSX/Fig_4/4e/nat_e29d/._natT_E29D_T1_013.fcs
- Fig_4/4e/control/control_T7_067.fcs
- __MACOSX/Fig_4/4e/control/._control_T7_067.fcs
- Fig_4/4e/control/control_T10_001.fcs
- __MACOSX/Fig_4/4e/control/._control_T10_001.fcs
- Fig_4/4e/control/control_T6_059.fcs
- __MACOSX/Fig_4/4e/control/._control_T6_059.fcs
- Fig_4/4e/control/control_T1_019.fcs
- __MACOSX/Fig_4/4e/control/._control_T1_019.fcs
- Fig_4/4e/control/control_T9_087.fcs
- __MACOSX/Fig_4/4e/control/._control_T9_087.fcs
- Fig_4/4e/control/control_T3_035.fcs
- __MACOSX/Fig_4/4e/control/._control_T3_035.fcs
- Fig_4/4e/control/control_T2_027.fcs
- __MACOSX/Fig_4/4e/control/._control_T2_027.fcs
- Fig_4/4e/control/control_T8_075.fcs
- __MACOSX/Fig_4/4e/control/._control_T8_075.fcs
- Fig_4/4e/control/control_T5_051.fcs
- __MACOSX/Fig_4/4e/control/._control_T5_051.fcs
- Fig_4/4e/control/control_T4_043.fcs
- __MACOSX/Fig_4/4e/control/._control_T4_043.fcs
- Fig_4/4e/wt/wt_T7_068.fcs
- __MACOSX/Fig_4/4e/wt/._wt_T7_068.fcs
- Fig_4/4e/wt/wt_T2_028.fcs
- __MACOSX/Fig_4/4e/wt/._wt_T2_028.fcs
- Fig_4/4e/wt/wt_T4_044.fcs
- __MACOSX/Fig_4/4e/wt/._wt_T4_044.fcs
- Fig_4/4e/wt/wt_T8_076.fcs
- __MACOSX/Fig_4/4e/wt/._wt_T8_076.fcs
- Fig_4/4e/wt/wt_T5_052.fcs
- __MACOSX/Fig_4/4e/wt/._wt_T5_052.fcs
- Fig_4/4e/wt/wt_T9_088.fcs
- __MACOSX/Fig_4/4e/wt/._wt_T9_088.fcs
- Fig_4/4e/wt/wt_T3_036.fcs
- __MACOSX/Fig_4/4e/wt/._wt_T3_036.fcs
- Fig_4/4e/wt/wt_T10_012.fcs
- __MACOSX/Fig_4/4e/wt/._wt_T10_012.fcs
- Fig_4/4e/wt/wt_T6_060.fcs
- __MACOSX/Fig_4/4e/wt/._wt_T6_060.fcs
- Fig_4/4e/wt/wt_T1_020.fcs
- __MACOSX/Fig_4/4e/wt/._wt_T1_020.fcs
- Fig_4/4c/4c_left/01062021_Double_reporter_GC_negative control_001.fcs
- __MACOSX/Fig_4/4c/4c_left/._01062021_Double_reporter_GC_negative control_001.fcs
- Fig_4/4c/4c_left/01062021_Double_reporter_GC_30wtGFP29KO_T3_018.fcs
- __MACOSX/Fig_4/4c/4c_left/._01062021_Double_reporter_GC_30wtGFP29KO_T3_018.fcs
- Fig_4/4c/4c_left/01062021_Double_reporter_GC_30wtGFP_T3_016.fcs
- __MACOSX/Fig_4/4c/4c_left/._01062021_Double_reporter_GC_30wtGFP_T3_016.fcs
- Fig_4/4c/4c_center/control.fcs
- __MACOSX/Fig_4/4c/4c_center/._control.fcs
- Fig_4/4c/4c_center/natT_KO.fcs
- __MACOSX/Fig_4/4c/4c_center/._natT_KO.fcs
- Fig_4/4c/4c_center/wt.fcs
- __MACOSX/Fig_4/4c/4c_center/._wt.fcs
- Fig_4/4c/4c_right/01062021_Double_reporter_GC_30mutGFP29KO_T3_019.fcs
- __MACOSX/Fig_4/4c/4c_right/._01062021_Double_reporter_GC_30mutGFP29KO_T3_019.fcs
- Fig_4/4c/4c_right/01062021_Double_reporter_GC_negative control_001.fcs
- __MACOSX/Fig_4/4c/4c_right/._01062021_Double_reporter_GC_negative control_001.fcs
- Fig_4/4c/4c_right/01062021_Double_reporter_GC_30mutGFP_T3_017.fcs
- __MACOSX/Fig_4/4c/4c_right/._01062021_Double_reporter_GC_30mutGFP_T3_017.fcs
