# Supplementary material for: Toxin-mediated depletion of NAD and NADP drives persister formation in a human pathogen
Source: EMBO J. 2024 Sep 25;43(21):19. doi: 10.1038/s44318-024-00248-5 (PMC11535050; doi:10.1038/s44318-024-00248-5)
Supplement: Supplementary file 9 — Source data Fig. 4 [file 44318_2024_248_MOESM9_ESM.zip › Fig_4/4b/Fig4b.xlsx]

## Sheet: Sheet1
O.D	natR wt	natT wt	natR E29D	natT_E29D
0.7	1	1	1	1
1.8	0.797635	1.27625	1.24809	1.15807
2.8	0.78318	0.950947	1.41828	1.21298
3.2	0.838371	1.48881	2.87258	3.58236
