# Supplementary material for: Toxin-mediated depletion of NAD and NADP drives persister formation in a human pathogen
Source: EMBO J. 2024 Sep 25;43(21):19. doi: 10.1038/s44318-024-00248-5 (PMC11535050; doi:10.1038/s44318-024-00248-5)
Supplement: Supplementary file 9 — Source data Fig. 4 [file 44318_2024_248_MOESM9_ESM.zip › Fig_4/4d/Fig4d.xlsx]

## Sheet: Sheet1
WT	ΔnatT	natT_E29D
1	24	2.7
