# Supplementary material for: Toxin-mediated depletion of NAD and NADP drives persister formation in a human pathogen
Source: EMBO J. 2024 Sep 25;43(21):19. doi: 10.1038/s44318-024-00248-5 (PMC11535050; doi:10.1038/s44318-024-00248-5)
Supplement: Supplementary file 9 — Source data Fig. 4 [file 44318_2024_248_MOESM9_ESM.zip › Fig_4/4f/Fig4f.xlsx]

## Sheet: Sheet1
	PA1030wt-FLAG		PA1030wt-FLAG delta PA1029		PA1030E29D-FLAG		PA1030wt-FLAG delta PA1029
1	0.183367	0.091375	0.393995		0.26	0.39837	0.486433
2	0.280199	0.182597	0.368459		0.5	0.62884	0.477568
3	0.331675	0.313522	0.22198		1.21	0.875573	0.459902
4	0.257876	0.421067	0.289486		1.08	0.942116	0.663284
