# Supplementary material for: Toxin-mediated depletion of NAD and NADP drives persister formation in a human pathogen
Source: EMBO J. 2024 Sep 25;43(21):19. doi: 10.1038/s44318-024-00248-5 (PMC11535050; doi:10.1038/s44318-024-00248-5)
Supplement: Supplementary file 9 — Source data Fig. 4 [file 44318_2024_248_MOESM9_ESM.zip › Fig_4/4g/natRT_wt_10nm.csv]

frame_indices	x_coords	y_coords	contrasts	masses_kDa	fit_errors	diffblur_errors	neareast_neighbour_distances	selections
7.000000000000000000e+00	6.596265063757684288e+01	9.447471911198027428e+00	-5.842621313706402100e-03	1.159457931099049830e+02	1.541441742607356780e-01	0.000000000000000000e+00	1.492783335209852780e+01	1.000000000000000000e+00
8.000000000000000000e+00	1.017788290966140465e+02	1.293735604408804285e+01	-5.765076454829941993e-03	1.143549744996921476e+02	1.869138533382316281e-01	0.000000000000000000e+00	3.598580179279875324e+01	1.000000000000000000e+00
8.000000000000000000e+00	5.105627550650253710e+01	1.024759005229635278e+01	-6.393793793113668536e-03	1.272529958101526120e+02	2.487504792822863298e-01	0.000000000000000000e+00	1.492783335209852780e+01	1.000000000000000000e+00
1.500000000000000000e+01	7.846524458022813064e+01	9.105571983799441327e+00	-6.989606819328428658e-03	1.394759911710661697e+02	1.673840146673875040e-01	0.000000000000000000e+00	2.835369630738786384e+01	1.000000000000000000e+00
1.700000000000000000e+01	1.068172733414785256e+02	8.798066841060904864e+00	-6.353806997485440637e-03	1.264326740045574127e+02	3.159608864779871462e-01	0.000000000000000000e+00	2.835369630738786384e+01	1.000000000000000000e+00
2.300000000000000000e+01	5.871501205796215572e+01	7.363728648405154509e+00	-5.737468380035730224e-03	1.137885998900645745e+02	1.737019224260061279e-01	0.000000000000000000e+00	9.181559656050726659e+00	1.000000000000000000e+00
2.400000000000000000e+01	6.083896762823765414e+01	1.629624511651838148e+01	-4.942129305993173474e-03	9.747236411701287295e+01	2.421705683018647859e-01	0.000000000000000000e+00	9.181559656050726659e+00	1.000000000000000000e+00
2.600000000000000000e+01	1.055148501280629745e+02	1.829962509226997724e+01	-5.714734727978466530e-03	1.133222231721906752e+02	2.096908964468719994e-01	0.000000000000000000e+00	4.472077826319037541e+01	1.000000000000000000e+00
2.900000000000000000e+01	5.192342053904160792e+01	5.537729801629121873e+00	-4.891858880299935174e-03	9.644107551974390447e+01	3.457346616529884953e-01	0.000000000000000000e+00	1.397256711132134122e+01	1.000000000000000000e+00
4.600000000000000000e+01	7.889127343685679250e+01	2.450849089969094052e+01	-7.115793669584683304e-03	1.420646913461686722e+02	2.014717039963557221e-01	0.000000000000000000e+00	6.756777422948103684e+00	1.000000000000000000e+00
4.600000000000000000e+01	4.999379719515757614e+01	1.117366947494738660e+01	-4.555006983757551448e-03	8.953062041454046494e+01	2.870209492617217251e-01	0.000000000000000000e+00	7.149743327971917140e+00	1.000000000000000000e+00
5.000000000000000000e+01	7.226854591898747060e+01	2.316926673349707144e+01	-6.727883510406583792e-03	1.341067853127814260e+02	1.456558534678525918e-01	0.000000000000000000e+00	6.756777422948103684e+00	1.000000000000000000e+00
5.000000000000000000e+01	4.372401313797992373e+01	1.461003929384637701e+01	-3.686190493429840603e-03	7.170700887279983249e+01	2.803118220769541535e-01	0.000000000000000000e+00	7.149743327971917140e+00	1.000000000000000000e+00
5.100000000000000000e+01	9.299887740192517072e+01	1.478304266152995439e+01	-5.551288834612475194e-03	1.099691605359723354e+02	2.495614302562502163e-01	0.000000000000000000e+00	7.451571125129915707e+00	1.000000000000000000e+00
5.400000000000000000e+01	9.571206752432109610e+00	1.250673356298451111e+01	-5.904011543009977936e-03	1.172052024463375801e+02	1.670894212651446997e-01	0.000000000000000000e+00	3.421751129182529638e+01	1.000000000000000000e+00
5.900000000000000000e+01	9.939629071236029745e+01	5.668654151482013681e+00	-4.832247494249478602e-03	9.521815882760409977e+01	3.858014837140342213e-01	0.000000000000000000e+00	4.928033668518375876e+00	1.000000000000000000e+00
6.200000000000000000e+01	9.678390935275160700e+01	1.063366895229399134e+01	-4.614429803348548027e-03	9.074966870022086596e+01	3.051629357167189305e-01	0.000000000000000000e+00	5.610339414002771363e+00	1.000000000000000000e+00
6.400000000000000000e+01	1.914062703711876878e+01	2.074408850431392892e+01	-2.545022571451257924e-03	4.829615747704691131e+01	4.665189884625876582e-01	0.000000000000000000e+00	1.310073345569680470e+01	1.000000000000000000e+00
6.800000000000000000e+01	8.000854214712337864e+01	1.300497179435606299e+01	-5.767321780631748211e-03	1.144010369482317060e+02	2.624178778631043318e-01	0.000000000000000000e+00	1.527063399092823026e+01	1.000000000000000000e+00
6.900000000000000000e+01	5.747249849146412259e+01	1.171660809477006460e+01	-3.571841251101574074e-03	6.936115506127443098e+01	3.825483047108702017e-01	0.000000000000000000e+00	9.086022811639235641e+00	1.000000000000000000e+00
7.300000000000000000e+01	6.566040145387397331e+01	7.777819497778783564e+00	-2.755849782777469031e-03	5.262123919331298794e+01	4.093119167117266199e-01	0.000000000000000000e+00	9.086022811639235641e+00	1.000000000000000000e+00
7.300000000000000000e+01	1.009115062778572849e+02	1.790034190798918701e+01	-3.882920555193371953e-03	7.574289014173525914e+01	3.279160098791982225e-01	0.000000000000000000e+00	7.611030602762060226e+00	1.000000000000000000e+00
7.400000000000000000e+01	3.533036725235997721e+01	1.242684813128094845e+01	-3.919842532507340077e-03	7.650033775964234906e+01	2.830206799701835418e-01	0.000000000000000000e+00	2.068759732100673787e+01	1.000000000000000000e+00
7.500000000000000000e+01	1.697113229471900908e+01	2.196179305436566409e+01	-6.256431210024261669e-03	1.244350275181002985e+02	2.101647651611130430e-01	0.000000000000000000e+00	2.068759732100673787e+01	1.000000000000000000e+00
7.500000000000000000e+01	9.430477336100450714e+01	2.167908071896231448e+01	-5.739115994550580274e-03	1.138224004007709738e+02	2.414920707461353233e-01	0.000000000000000000e+00	7.611030602762060226e+00	1.000000000000000000e+00
7.700000000000000000e+01	5.910745920116587371e+01	1.614232273402502926e+01	-5.653407862873815852e-03	1.120641137407206003e+02	2.922152419654239219e-01	0.000000000000000000e+00	1.062572193107371987e+01	1.000000000000000000e+00
8.300000000000000000e+01	2.762014702303338964e+01	2.080865767463873084e+01	-6.738159182666952386e-03	1.343175888515471001e+02	1.530462504844322114e-01	0.000000000000000000e+00	1.154470719525728306e+01	1.000000000000000000e+00
8.400000000000000000e+01	3.864937314697507276e+01	1.739743570426101726e+01	-5.838905313735468297e-03	1.158695600495195066e+02	1.908885092033754116e-01	0.000000000000000000e+00	1.154470719525728306e+01	1.000000000000000000e+00
8.500000000000000000e+01	1.182305029026262986e+02	7.196801025115897588e+00	-5.373138645836272875e-03	1.063144419663039599e+02	1.867526077979145827e-01	0.000000000000000000e+00	1.424825180433685823e+01	1.000000000000000000e+00
8.600000000000000000e+01	6.193071610992991793e+01	2.204143066566824771e+01	-6.511598797411776753e-03	1.296697439470239317e+02	1.410640565090067744e-01	0.000000000000000000e+00	9.605053287330809653e+00	1.000000000000000000e+00
8.800000000000000000e+01	1.077587548702457951e+02	1.685884908058134357e+01	-4.483188578572779893e-03	8.805727895542766248e+01	2.271612738079913374e-01	0.000000000000000000e+00	1.148340487408650645e+01	1.000000000000000000e+00
8.900000000000000000e+01	9.631661469352954441e+01	1.783148245373359941e+01	-3.332310830187237751e-03	6.444723224519572113e+01	3.271848019263926544e-01	0.000000000000000000e+00	1.148340487408650645e+01	1.000000000000000000e+00
8.900000000000000000e+01	8.302257052754855238e+01	2.339760647573012875e+01	-5.465899175358021264e-03	1.082174072794717432e+02	2.004868381718875048e-01	0.000000000000000000e+00	1.441226376789226293e+01	1.000000000000000000e+00
9.100000000000000000e+01	6.455579292848909745e+01	1.280205729140050863e+01	-5.832229071745641952e-03	1.157325981650363644e+02	1.801080679861317702e-01	0.000000000000000000e+00	9.605053287330809653e+00	1.000000000000000000e+00
9.700000000000000000e+01	5.331067114206682334e+01	1.258424189678720673e+01	-5.471712486919171753e-03	1.083366663038924003e+02	2.271362111466662670e-01	0.000000000000000000e+00	4.029685998593890872e+01	1.000000000000000000e+00
1.020000000000000000e+02	1.316429362662996638e+01	9.104975147256380907e+00	-5.022261050534018029e-03	9.911625221393342144e+01	3.915927475797782442e-01	0.000000000000000000e+00	6.834156833760572702e+00	1.000000000000000000e+00
1.030000000000000000e+02	7.600448228701329967e+00	1.307351694700911438e+01	-5.122490323389012994e-03	1.011724374318322219e+02	3.430993299355327153e-01	0.000000000000000000e+00	6.834156833760572702e+00	1.000000000000000000e+00
1.120000000000000000e+02	6.926891438219593056e+01	2.104343177464511783e+01	-5.954682178247834232e-03	1.182447012692847892e+02	2.490646475506484991e-01	0.000000000000000000e+00	8.202403596689929799e+00	1.000000000000000000e+00
1.120000000000000000e+02	1.057525663896060877e+02	9.595989082938832127e+00	-4.013334638130265988e-03	7.841831122284615674e+01	3.055671889274108599e-01	0.000000000000000000e+00	2.568717163641799317e+01	1.000000000000000000e+00
1.170000000000000000e+02	7.546577277946845186e+01	1.566957182418632755e+01	-5.579561012789528360e-03	1.105491591051484335e+02	1.911439369239301689e-01	0.000000000000000000e+00	6.800575606308520094e+00	1.000000000000000000e+00
1.180000000000000000e+02	9.407619637404160073e+00	1.530167445933406434e+01	-5.015979871010882614e-03	9.898739496376535385e+01	2.155249052697802981e-01	0.000000000000000000e+00	6.605917759866136407e+01	1.000000000000000000e+00
1.200000000000000000e+02	1.053222460490915751e+02	1.424381060553155187e+01	-2.864958646339428941e-03	5.485958759201295010e+01	3.993088111029473586e-01	0.000000000000000000e+00	2.989049666954933571e+01	1.000000000000000000e+00
1.300000000000000000e+02	8.124292767364190127e+01	1.810037701816392897e+01	-7.408089125587115006e-03	1.480610792154161857e+02	1.568998002789412372e-01	0.000000000000000000e+00	1.432477701481139043e+01	1.000000000000000000e+00
1.300000000000000000e+02	6.021155697934371176e+01	2.040767458242009980e+01	-6.327539284455359521e-03	1.258937966715990058e+02	1.438499648779446582e-01	0.000000000000000000e+00	1.340331822304132814e+01	1.000000000000000000e+00
1.350000000000000000e+02	6.041212009109973025e+01	7.005857025599142140e+00	-4.501993319901836932e-03	8.844305478763546091e+01	3.084522356629356699e-01	0.000000000000000000e+00	8.294111718555640778e+00	1.000000000000000000e+00
1.350000000000000000e+02	7.194707132389838478e+01	7.201464629810590878e+00	-7.402867188344570450e-03	1.479539521270809246e+02	1.458978306506638623e-01	0.000000000000000000e+00	1.103884699143313952e+01	1.000000000000000000e+00
1.370000000000000000e+02	6.375238099881961773e+01	1.459762534847625126e+01	-3.067580138227054241e-03	5.901633047341334759e+01	4.034918920851645607e-01	0.000000000000000000e+00	8.294111718555640778e+00	1.000000000000000000e+00
1.380000000000000000e+02	2.685014426396859122e+01	1.109934690895758713e+01	-3.799347357772834589e-03	7.402840126783853236e+01	3.026330576915106096e-01	0.000000000000000000e+00	3.381069181259224621e+01	1.000000000000000000e+00
1.420000000000000000e+02	8.664629047319579058e+01	1.378701906712235115e+01	-5.970269249245829975e-03	1.185644671826101870e+02	1.706607963314989984e-01	0.000000000000000000e+00	9.229601236043393442e+00	1.000000000000000000e+00
1.440000000000000000e+02	1.093068375529588288e+01	1.514732943215279626e+01	-4.740060791899147752e-03	9.332696547400350084e+01	2.722670780872948892e-01	0.000000000000000000e+00	4.560331605878101158e+01	1.000000000000000000e+00
1.440000000000000000e+02	1.137332424466581955e+02	1.722335818235597671e+01	3.364524159726992297e-03	-6.510808281441788381e+01	4.186328930836193951e-01	0.000000000000000000e+00	7.871341786990782019e+00	1.000000000000000000e+00
1.450000000000000000e+02	8.074313458255141995e+01	6.692070899085857505e+00	-7.257665207576227857e-03	1.449751600241248184e+02	1.489105643056944928e-01	0.000000000000000000e+00	9.229601236043393442e+00	1.000000000000000000e+00
1.460000000000000000e+02	5.642595726257999900e+01	1.828460915421874944e+01	-4.401125454903249273e-03	8.637376896859967701e+01	2.993110141113525247e-01	0.000000000000000000e+00	2.693904333876115942e+01	1.000000000000000000e+00
1.480000000000000000e+02	1.135822518189819021e+02	9.353464704170827204e+00	-6.267791380329810168e-03	1.246680793360943795e+02	1.955958330910790854e-01	0.000000000000000000e+00	7.871341786990782019e+00	1.000000000000000000e+00
1.500000000000000000e+02	9.163976898652188652e+01	1.972839230817848843e+01	-3.640010846471061160e-03	7.075964185376737703e+01	2.594608072202404525e-01	0.000000000000000000e+00	1.400140468654136683e+01	1.000000000000000000e+00
1.530000000000000000e+02	7.818445203802582455e+01	2.360057244497702911e+01	-6.568573585533001719e-03	1.308385713144265026e+02	1.519499504304057114e-01	0.000000000000000000e+00	1.400140468654136683e+01	1.000000000000000000e+00
1.560000000000000000e+02	4.282418605468603090e+01	1.488759241578951276e+01	-5.497452419147310504e-03	1.088647163101394284e+02	1.836910004334117996e-01	0.000000000000000000e+00	3.507429033777043514e+01	1.000000000000000000e+00
1.600000000000000000e+02	9.217055380208353199e+01	1.231442841872799043e+01	-3.624146766769881060e-03	7.043419315751346232e+01	3.567016069639548093e-01	0.000000000000000000e+00	4.777013706562201811e+00	1.000000000000000000e+00
1.610000000000000000e+02	7.813559737238859881e+00	1.699991046908838044e+01	-5.693342831890363560e-03	1.128833723328473582e+02	2.278778338691318517e-01	0.000000000000000000e+00	3.507429033777043514e+01	1.000000000000000000e+00
1.850000000000000000e+02	8.618404598944599115e+01	6.375179545469454645e+00	-5.391072126442872890e-03	1.066823440439945188e+02	3.771521482265015601e-01	0.000000000000000000e+00	1.423168553059973718e+01	1.000000000000000000e+00
1.900000000000000000e+02	8.629073029377165938e+01	2.060646520422469052e+01	-3.798481224761033823e-03	7.401063270736842981e+01	3.791062255999926300e-01	0.000000000000000000e+00	1.053116731928778904e+01	1.000000000000000000e+00
1.910000000000000000e+02	4.580964786245169762e+01	8.073917556066659174e+00	-6.851509818228210431e-03	1.366429564277210034e+02	2.069830864733670506e-01	0.000000000000000000e+00	1.503556019925246368e+01	1.000000000000000000e+00
1.970000000000000000e+02	8.932586674065595034e+00	1.680026637065517647e+01	2.539361230532717444e-03	-4.818001610259007350e+01	4.896850951322695433e-01	0.000000000000000000e+00	3.924520884911081708e+01	1.000000000000000000e+00
1.980000000000000000e+02	7.193857788525477304e+01	1.367529472915255440e+01	1.954864050766295415e-03	-3.618916326383914139e+01	4.544847606522158801e-01	0.000000000000000000e+00	9.455524106119387540e+00	1.000000000000000000e+00
2.110000000000000000e+02	1.035564715227398409e+02	1.626565540891632367e+01	-6.701619394173452364e-03	1.335679817674551941e+02	2.212872544270138020e-01	0.000000000000000000e+00	7.150093338288426992e+01	1.000000000000000000e+00
2.110000000000000000e+02	3.212493580790570036e+01	1.941512838769052252e+01	-7.513177328803127310e-03	1.502169445018073191e+02	2.945013427875787793e-01	0.000000000000000000e+00	1.427072688982284276e+01	1.000000000000000000e+00
2.170000000000000000e+02	3.220311273751419634e+01	6.322364306653189381e+00	-6.662907938667803238e-03	1.327738233314340164e+02	2.316009816876982708e-01	0.000000000000000000e+00	2.550771799478354041e+01	1.000000000000000000e+00
2.210000000000000000e+02	5.689056736435573214e+01	1.273900371907496520e+01	-5.920187553741866962e-03	1.175370503506878634e+02	2.575717580139204044e-01	0.000000000000000000e+00	2.550771799478354041e+01	1.000000000000000000e+00
2.230000000000000000e+02	1.197438913615310696e+02	1.110489702947749180e+01	-6.376395485961405644e-03	1.268960727180864581e+02	1.867475192539153062e-01	0.000000000000000000e+00	2.455329852761153830e+01	1.000000000000000000e+00
2.250000000000000000e+02	9.614353102327977751e+01	1.787892540930484131e+01	-6.363053927799081945e-03	1.266223730902662084e+02	1.665178925145970323e-01	0.000000000000000000e+00	1.566074335819719288e+01	1.000000000000000000e+00
2.280000000000000000e+02	3.956661196257365987e+01	5.597243055611429874e+00	-6.541994774603801868e-03	1.302933118649140454e+02	2.196124219885955409e-01	0.000000000000000000e+00	1.888325664646145796e+01	1.000000000000000000e+00
2.300000000000000000e+02	1.115259521128364213e+02	2.081831377338341582e+01	-5.361820777110799970e-03	1.060822579574954290e+02	2.212565670252020222e-01	0.000000000000000000e+00	1.336398064489639559e+01	1.000000000000000000e+00
2.310000000000000000e+02	9.765014193519709806e+01	6.488208453898695716e+00	-5.700008444723623710e-03	1.130201161621258024e+02	2.061241771291184577e-01	0.000000000000000000e+00	9.534461530596050949e+00	1.000000000000000000e+00
2.320000000000000000e+02	1.962036650721744380e+01	6.576229328631576720e+00	-6.029985748708364263e-03	1.197895402571915753e+02	1.815411177856512959e-01	0.000000000000000000e+00	1.331708985137606760e+01	1.000000000000000000e+00
2.330000000000000000e+02	6.864666391675812918e+01	2.418873880653796604e+01	-3.378006847288383789e-03	6.538467768607168296e+01	3.504262511770461774e-01	0.000000000000000000e+00	1.400329168076944519e+01	1.000000000000000000e+00
2.330000000000000000e+02	9.909495903643235692e+01	1.591256308551109910e+01	-4.291903127460517525e-03	8.413309287911874890e+01	2.591330491485711596e-01	0.000000000000000000e+00	9.534461530596050949e+00	1.000000000000000000e+00
2.340000000000000000e+02	9.154574470966441879e+01	2.547026343042733387e+01	-7.002306837842532140e-03	1.397365297302306146e+02	1.580500256256600622e-01	0.000000000000000000e+00	1.217950215873745101e+01	1.000000000000000000e+00
2.360000000000000000e+02	9.887212581918120691e+00	1.566526650404536447e+01	-5.490562289628218157e-03	1.087233665620766914e+02	2.351515965199418856e-01	0.000000000000000000e+00	8.567009344748225175e+00	1.000000000000000000e+00
2.380000000000000000e+02	8.039280578077305961e+01	1.656506979436655769e+01	-3.746392795100333961e-03	7.294204809090770425e+01	3.050263302960783962e-01	0.000000000000000000e+00	1.088296263650867424e+01	1.000000000000000000e+00
2.400000000000000000e+02	1.659042706264490619e+01	1.033042210721633047e+01	-6.958721362040371818e-03	1.388423816584478061e+02	1.729459298328742678e-01	0.000000000000000000e+00	8.567009344748225175e+00	1.000000000000000000e+00
2.400000000000000000e+02	8.410917837169907330e+01	6.336313735438487527e+00	-5.723867804568777591e-03	1.135095865695696347e+02	2.766404150121769545e-01	0.000000000000000000e+00	1.088296263650867424e+01	1.000000000000000000e+00
2.430000000000000000e+02	3.962064700931454553e+01	1.474439278087056771e+01	-5.894682796454451916e-03	1.170138249153766594e+02	1.731003018338332922e-01	0.000000000000000000e+00	1.811789877718892328e+01	1.000000000000000000e+00
2.430000000000000000e+02	8.928381629837780054e+01	2.538684848894059343e+01	-5.927813052087570027e-03	1.176934860558558569e+02	1.996015077250277159e-01	0.000000000000000000e+00	1.252492903613423714e+01	1.000000000000000000e+00
2.440000000000000000e+02	7.625785022460880214e+01	2.282263088259132999e+01	-5.444136302267427695e-03	1.077709459147103246e+02	2.170066264332191075e-01	0.000000000000000000e+00	9.958272773472986117e+00	1.000000000000000000e+00
2.440000000000000000e+02	6.659579177604950928e+01	1.472234492504371950e+01	-3.598832841577887399e-03	6.991488260776941388e+01	2.603854379700676347e-01	0.000000000000000000e+00	4.763021958008666346e+00	1.000000000000000000e+00
2.460000000000000000e+02	1.211938851452382551e+02	2.420116955415860716e+01	-5.515471450937448929e-03	1.092343734547276597e+02	2.547354604547498180e-01	0.000000000000000000e+00	2.013061253215485635e+01	1.000000000000000000e+00
2.470000000000000000e+02	5.757648820052296657e+01	1.232653769493866847e+01	-5.709932374004239065e-03	1.132237037579352261e+02	2.108918431970054908e-01	0.000000000000000000e+00	9.332080650708581615e+00	1.000000000000000000e+00
2.490000000000000000e+02	1.127626780498588346e+02	5.921226779779530602e+00	-5.992915072332691620e-03	1.190290421052051357e+02	1.976672266360238739e-01	0.000000000000000000e+00	1.920583849619266559e+01	1.000000000000000000e+00
2.530000000000000000e+02	6.583155445922434978e+01	6.336967857359524281e+00	-5.542965651721459309e-03	1.097984119598439463e+02	3.208135326907078921e-01	0.000000000000000000e+00	5.959173703942017397e+00	1.000000000000000000e+00
2.540000000000000000e+02	7.827354081294028276e+01	7.573247551362419117e+00	-7.923506382611609361e-03	1.586347700619710963e+02	1.924304950208755027e-01	0.000000000000000000e+00	9.867622182412517873e+00	1.000000000000000000e+00
2.540000000000000000e+02	9.387080329137725698e+01	9.379738085483582566e+00	2.385911217937950347e-03	-4.503201713386342675e+01	4.984116598797861952e-01	0.000000000000000000e+00	9.269857603974617888e+00	1.000000000000000000e+00
2.560000000000000000e+02	6.601690002384410150e+01	1.553769234078738393e+01	-5.279599754059413272e-03	1.043955086937013590e+02	4.556474020941881919e-01	0.000000000000000000e+00	5.264232895017056713e+00	1.000000000000000000e+00
2.570000000000000000e+02	6.913530557861921011e+01	1.129650208698746638e+01	-6.393646946083238018e-03	1.272499832701564344e+02	3.000910593286495454e-01	0.000000000000000000e+00	5.264232895017056713e+00	1.000000000000000000e+00
2.580000000000000000e+02	1.074639234956363509e+02	1.775625195536333223e+01	-5.007965467884380184e-03	9.882298094808315625e+01	2.660869033001667106e-01	0.000000000000000000e+00	9.262139603801548660e+00	1.000000000000000000e+00
2.590000000000000000e+02	1.031387896696487019e+02	9.565986548942943202e+00	-6.173974987894107272e-03	1.227434531881828264e+02	2.412379835055621369e-01	0.000000000000000000e+00	9.262139603801548660e+00	1.000000000000000000e+00
2.590000000000000000e+02	1.189588350768367206e+02	2.164134362263852296e+01	-4.461325985670164772e-03	8.760877185694424440e+01	3.488216357558231451e-01	0.000000000000000000e+00	1.213371045982001029e+01	1.000000000000000000e+00
2.620000000000000000e+02	3.707011385735406606e+01	1.191919727775450077e+01	-4.427107389102214428e-03	8.690678360105762579e+01	3.592774398545803827e-01	0.000000000000000000e+00	3.207123741644677040e+01	1.000000000000000000e+00
2.620000000000000000e+02	8.823797766037635881e+01	1.213483262434167642e+01	-5.174660783380259296e-03	1.022427048855348488e+02	2.904485491091766125e-01	0.000000000000000000e+00	1.512062064515760262e+01	1.000000000000000000e+00
2.710000000000000000e+02	8.259548195133484683e+01	9.797194924505397751e+00	-5.057203150182492876e-03	9.983308300331253804e+01	3.829773788875227014e-01	0.000000000000000000e+00	inf	1.000000000000000000e+00
2.810000000000000000e+02	4.901831804333021125e+01	5.784641435532159370e+00	-6.289570141692171421e-03	1.251148666458478829e+02	2.075640183890529178e-01	0.000000000000000000e+00	1.237907735511125296e+01	1.000000000000000000e+00
2.810000000000000000e+02	4.089705468735581917e+01	1.887302750192906942e+01	-7.412721068062264745e-03	1.481561026689070388e+02	1.616782352407450940e-01	0.000000000000000000e+00	7.547047105370189080e+00	1.000000000000000000e+00
2.850000000000000000e+02	4.840926533013583111e+01	1.814872696404492203e+01	-3.552801475223966044e-03	6.897055753825056001e+01	3.313953626611269021e-01	0.000000000000000000e+00	7.547047105370189080e+00	1.000000000000000000e+00
2.880000000000000000e+02	7.997378935188115179e+01	2.439447022070840987e+01	-3.076192035593855283e-03	5.919300197425618393e+01	3.956567500778445101e-01	0.000000000000000000e+00	3.217652071849122564e+01	1.000000000000000000e+00
2.980000000000000000e+02	5.122239689704167631e+01	2.182432797864643703e+01	-4.087678416226901874e-03	7.994346024578885590e+01	2.868705061031502357e-01	0.000000000000000000e+00	6.538971797525894658e+01	1.000000000000000000e+00
3.010000000000000000e+02	1.150316635209534581e+02	7.534726521557401746e+00	-2.323735494525143875e-03	4.375649352931193903e+01	4.906908144677786243e-01	0.000000000000000000e+00	6.538971797525894658e+01	1.000000000000000000e+00
3.080000000000000000e+02	6.216972265146401355e+01	1.983504753312247715e+01	-5.333511079921699448e-03	1.055014896926429628e+02	2.568275264151068660e-01	0.000000000000000000e+00	5.644505674905737180e+00	1.000000000000000000e+00
3.090000000000000000e+02	5.054406331167134425e+01	1.905087930049627332e+01	-4.806543449472969187e-03	9.469084504586957962e+01	2.351705129523714577e-01	0.000000000000000000e+00	1.165207599108281755e+01	1.000000000000000000e+00
3.100000000000000000e+02	6.777414749678247574e+01	2.050651344232427675e+01	-3.958234320834268585e-03	7.728793828190431725e+01	4.634042152743995668e-01	0.000000000000000000e+00	5.644505674905737180e+00	1.000000000000000000e+00
3.130000000000000000e+02	9.231412916635814270e+01	6.425712798892687871e+00	-4.940282490199237805e-03	9.743447702846573577e+01	2.169071907389167331e-01	0.000000000000000000e+00	2.829274901990213564e+01	1.000000000000000000e+00
3.150000000000000000e+02	3.006104939338858983e+01	1.062373507547333951e+01	-3.696883831873113129e-03	7.192638075698835110e+01	3.411782762292476789e-01	0.000000000000000000e+00	1.649671420329563531e+01	1.000000000000000000e+00
3.150000000000000000e+02	4.515630807863976059e+01	1.727766209119608831e+01	-5.204906138468355301e-03	1.028631828184857966e+02	2.384774303876808776e-01	0.000000000000000000e+00	1.649671420329563531e+01	1.000000000000000000e+00
3.190000000000000000e+02	9.415760274819912468e+01	1.415372923313828757e+01	-5.819215585562934057e-03	1.154656288739299015e+02	2.450061868735970982e-01	0.000000000000000000e+00	2.709410859447200082e+01	1.000000000000000000e+00
3.210000000000000000e+02	1.211463074819043300e+02	1.176614942799673003e+01	-6.482251179589032519e-03	1.290676829300296902e+02	1.499822232191309057e-01	0.000000000000000000e+00	1.770237833608924305e+01	1.000000000000000000e+00
3.250000000000000000e+02	1.088351667114321373e+02	2.448660585391396793e+01	-5.576362844259451050e-03	1.104835492621496940e+02	1.726807228796589655e-01	0.000000000000000000e+00	1.770237833608924305e+01	1.000000000000000000e+00
3.280000000000000000e+02	6.820363341470111607e+01	8.045033172562661150e+00	-5.393305665419944120e-03	1.067281646879784205e+02	3.213994229952601422e-01	0.000000000000000000e+00	1.547640242339975103e+01	1.000000000000000000e+00
3.320000000000000000e+02	1.165795524430963752e+02	1.215270648156258915e+01	-2.861826287419461101e-03	5.479532782114033296e+01	3.760256301457151062e-01	0.000000000000000000e+00	4.855000022508058777e+01	1.000000000000000000e+00
3.320000000000000000e+02	2.727107384523976208e+01	9.710213126027062103e+00	-2.960792564568982561e-03	5.682560291292636379e+01	3.491299503679802241e-01	0.000000000000000000e+00	1.232631113399756195e+01	1.000000000000000000e+00
3.350000000000000000e+02	4.509985888656921560e+01	1.027153627254474166e+01	-3.668676675648931389e-03	7.134771610129406838e+01	3.260454955609470851e-01	0.000000000000000000e+00	1.230519702351412015e+01	1.000000000000000000e+00
3.360000000000000000e+02	3.593277238007755869e+01	1.848021453216725973e+01	-6.310156804986293694e-03	1.255371982815614871e+02	1.800131583983215489e-01	0.000000000000000000e+00	1.230519702351412015e+01	1.000000000000000000e+00
3.410000000000000000e+02	5.591394677745053343e+01	2.030365385491856145e+01	-3.644728584173880133e-03	7.085642538067666862e+01	3.643792514013814987e-01	0.000000000000000000e+00	6.703882468325392807e+00	1.000000000000000000e+00
3.430000000000000000e+02	1.333539480308139780e+01	1.519183521057470898e+01	-5.811006112036756245e-03	1.152972130246432414e+02	1.885592144216984289e-01	0.000000000000000000e+00	1.272949765368027286e+01	1.000000000000000000e+00
3.440000000000000000e+02	1.173914529522760546e+02	1.248746938864976208e+01	-3.576908567152172619e-03	6.946511012411056640e+01	3.874443901746053021e-01	0.000000000000000000e+00	2.760049467997680139e+01	1.000000000000000000e+00
3.450000000000000000e+02	6.077524973531122043e+01	1.568740281094191324e+01	-6.578956415626574343e-03	1.310515731765596001e+02	1.907310922215764704e-01	0.000000000000000000e+00	6.703882468325392807e+00	1.000000000000000000e+00
3.460000000000000000e+02	2.510406148830841389e+01	2.004349420179403296e+01	-3.093609554378335975e-03	5.955031918944676761e+01	3.388201154128437365e-01	0.000000000000000000e+00	7.965038299332572791e+00	1.000000000000000000e+00
3.490000000000000000e+02	4.527449552693940404e+01	1.363956673142653031e+01	-5.330413322635672510e-03	1.054379397679679471e+02	2.593886606848901932e-01	0.000000000000000000e+00	1.036668874290712239e+01	1.000000000000000000e+00
3.490000000000000000e+02	9.253888590805613035e+01	2.449318543943079973e+01	-3.254878061723844463e-03	6.285871314932486342e+01	3.121171529529196409e-01	0.000000000000000000e+00	1.724726783414532250e+01	1.000000000000000000e+00
3.500000000000000000e+02	5.461873206780390433e+01	9.150304101473825114e+00	-6.169541638061605895e-03	1.226525038264673952e+02	1.837703650375006603e-01	0.000000000000000000e+00	8.979775572232252756e+00	1.000000000000000000e+00
3.510000000000000000e+02	1.097817048496321206e+02	2.410146782331924697e+01	-6.813549797267910886e-03	1.358642135340893446e+02	1.897692448472041438e-01	0.000000000000000000e+00	1.724726783414532250e+01	1.000000000000000000e+00
3.510000000000000000e+02	3.230712753141137483e+01	1.664383617656093861e+01	-3.374424245550437622e-03	6.531118126606033059e+01	2.836813355697769268e-01	0.000000000000000000e+00	7.965038299332572791e+00	1.000000000000000000e+00
3.560000000000000000e+02	8.241866721026035236e+00	6.823504740280285752e+00	-2.803021231788351691e-03	5.358895285021407773e+01	4.810129343202126373e-01	0.000000000000000000e+00	1.133875433665788712e+01	1.000000000000000000e+00
3.580000000000000000e+02	1.678304573991712445e+01	1.428109221038968357e+01	5.429495826418473912e-03	-1.074705992278978215e+02	1.879886271959615440e-01	0.000000000000000000e+00	1.133875433665788712e+01	1.000000000000000000e+00
3.620000000000000000e+02	1.043476096270511562e+02	1.422609398081663024e+01	-2.980358629789181535e-03	5.722699716564554251e+01	3.708605371651367832e-01	0.000000000000000000e+00	6.912092095723678220e+00	1.000000000000000000e+00
3.670000000000000000e+02	1.086384267192611190e+02	1.964512579664541292e+01	-3.657585000256060020e-03	7.112017240737193902e+01	2.964017126687399362e-01	0.000000000000000000e+00	6.912092095723678220e+00	1.000000000000000000e+00
3.670000000000000000e+02	6.479900420571079067e+00	2.395474266025715337e+01	-5.657133737447259461e-03	1.121405493767721850e+02	2.823674056224947382e-01	0.000000000000000000e+00	3.754513310387477532e+01	1.000000000000000000e+00
3.680000000000000000e+02	7.715854162051667231e+01	1.818965424076356641e+01	-3.691754913679250964e-03	7.182116193743961219e+01	3.033810161428390773e-01	0.000000000000000000e+00	3.151351397861136405e+01	1.000000000000000000e+00
3.710000000000000000e+02	3.988841627563583359e+01	6.822664906827477616e+00	-3.800660827705383375e-03	7.405534686349669471e+01	3.099152901987505260e-01	0.000000000000000000e+00	3.754513310387477532e+01	1.000000000000000000e+00
3.740000000000000000e+02	9.149290881234436767e+01	1.357238816900846778e+01	-5.623219936708949603e-03	1.114448139516358225e+02	1.808280561032007405e-01	0.000000000000000000e+00	8.918386937868879372e+00	1.000000000000000000e+00
3.760000000000000000e+02	8.688182362028804562e+01	5.938547790460514619e+00	-6.375714223375836265e-03	1.268820967406294358e+02	1.810204089320149867e-01	0.000000000000000000e+00	8.918386937868879372e+00	1.000000000000000000e+00
3.780000000000000000e+02	5.010019521030081080e+01	1.734924693462206946e+01	-2.613283958836622178e-03	4.969652736597257814e+01	4.046281242379812237e-01	0.000000000000000000e+00	1.273492639094236800e+01	1.000000000000000000e+00
3.810000000000000000e+02	1.108776992076151799e+02	1.226995975750960355e+01	-3.197275392452192562e-03	6.167700491485290826e+01	3.887923323909726614e-01	0.000000000000000000e+00	6.066904738904768557e+00	1.000000000000000000e+00
3.810000000000000000e+02	6.226326366160446213e+01	1.357590411536720865e+01	-2.523497342241793045e-03	4.785457133308258904e+01	3.910316547985615010e-01	0.000000000000000000e+00	1.273492639094236800e+01	1.000000000000000000e+00
3.840000000000000000e+02	1.103964983551844909e+02	6.222168520159796046e+00	-3.007250917405991392e-03	5.777868753212326425e+01	4.315007800612017386e-01	0.000000000000000000e+00	6.066904738904768557e+00	1.000000000000000000e+00
3.870000000000000000e+02	1.184397342210198616e+02	9.637255939492405332e+00	-4.730255933386830550e-03	9.312582059324812178e+01	2.458022120784770781e-01	0.000000000000000000e+00	6.129214334030780087e+00	1.000000000000000000e+00
3.920000000000000000e+02	1.019936237062585747e+02	2.068528240292960874e+01	-4.456069288079830826e-03	8.750093166642578524e+01	2.883313389624788670e-01	0.000000000000000000e+00	6.911673564690648419e+00	1.000000000000000000e+00
3.920000000000000000e+02	1.003683093342609389e+01	2.424948882646107151e+01	-6.562470689056845372e-03	1.307133715083898551e+02	2.271015808083788334e-01	0.000000000000000000e+00	1.853421507766394782e+01	1.000000000000000000e+00
3.920000000000000000e+02	7.391159864079385500e+01	5.875762793155690389e+00	-2.916311797879908400e-03	5.591308811219346353e+01	4.274727537588637327e-01	0.000000000000000000e+00	6.501335218752529954e+00	1.000000000000000000e+00
3.920000000000000000e+02	1.194289182556264990e+02	1.568612222154623481e+01	-2.064261591586557913e-03	3.843343382374368389e+01	4.874016977296316000e-01	0.000000000000000000e+00	6.129214334030780087e+00	1.000000000000000000e+00
3.940000000000000000e+02	2.786518926895972115e+01	1.918325081340698546e+01	-5.713036839016395751e-03	1.132873912903860969e+02	2.582582375934753260e-01	0.000000000000000000e+00	1.853421507766394782e+01	1.000000000000000000e+00
3.960000000000000000e+02	8.380992665902769545e+01	1.388961994508112241e+01	-6.025751257259810006e-03	1.197026704388857752e+02	1.614264619711017756e-01	0.000000000000000000e+00	7.413949763708404639e+00	1.000000000000000000e+00
3.960000000000000000e+02	8.023275638991383119e+01	7.395737903916550060e+00	-3.803745411629091792e-03	7.411862653905089360e+01	3.751799886039965948e-01	0.000000000000000000e+00	6.501335218752529954e+00	1.000000000000000000e+00
3.970000000000000000e+02	1.088257355095858543e+02	2.173097823426853381e+01	-4.379553854101644883e-03	8.593123151989601638e+01	3.998502330431178420e-01	0.000000000000000000e+00	6.911673564690648419e+00	1.000000000000000000e+00
4.020000000000000000e+02	6.997383440426247603e+01	6.988871387326820006e+00	-6.513991672427650245e-03	1.297188333407286507e+02	2.152935639588288153e-01	0.000000000000000000e+00	4.155478232146660389e+01	1.000000000000000000e+00
4.040000000000000000e+02	1.311199841076250294e+01	1.935639134283240992e+01	-3.645016072918398371e-03	7.086232315973813911e+01	2.614469206135908719e-01	0.000000000000000000e+00	8.584335431087973589e+00	1.000000000000000000e+00
4.090000000000000000e+02	1.405985867015980695e+01	1.082454654102737379e+01	-6.596748262493832594e-03	1.314165696639680334e+02	1.788143692384809302e-01	0.000000000000000000e+00	8.584335431087973589e+00	1.000000000000000000e+00
4.090000000000000000e+02	8.472471577938136988e+01	1.419594896399318529e+01	-3.094179918662774177e-03	5.956202010852033624e+01	2.961122319328964858e-01	0.000000000000000000e+00	1.445557645531524926e+01	1.000000000000000000e+00
4.110000000000000000e+02	7.228944756453491038e+01	2.156668807756204842e+01	-6.638726026307444246e-03	1.322777358180802025e+02	1.580491331991440429e-01	0.000000000000000000e+00	1.388474771631242000e+01	1.000000000000000000e+00
4.120000000000000000e+02	6.657381969072007166e+01	8.912921161986519181e+00	-4.356049355230397040e-03	8.544904102048873540e+01	3.916602343191465385e-01	0.000000000000000000e+00	1.388474771631242000e+01	1.000000000000000000e+00
4.130000000000000000e+02	9.992111871615811935e+01	1.519589117583187488e+01	-3.898547308835840618e-03	7.606347013726087880e+01	2.653194348558348681e-01	0.000000000000000000e+00	1.522926612295857929e+01	1.000000000000000000e+00
4.140000000000000000e+02	4.771701951701420086e+01	1.124082846276759007e+01	-4.637529428456373289e-03	9.122355328835342902e+01	2.311155481077660223e-01	0.000000000000000000e+00	1.899994908393450288e+01	1.000000000000000000e+00
4.200000000000000000e+02	9.224999690022298182e+01	1.299888790228044577e+01	-3.142885353534902518e-03	6.056120320506229859e+01	3.270066130065213406e-01	0.000000000000000000e+00	5.412990329426790481e+00	1.000000000000000000e+00
4.220000000000000000e+02	7.855354957353478085e+01	1.228526707354389025e+01	-2.263981663716785071e-03	4.253065460899246375e+01	4.815682325055722357e-01	0.000000000000000000e+00	1.371502548520967935e+01	1.000000000000000000e+00
4.230000000000000000e+02	2.767100100125451334e+01	1.768467636705116064e+01	-2.126245629436189066e-03	3.970502503399299599e+01	4.307890720323436229e-01	0.000000000000000000e+00	7.573183679071366470e+00	1.000000000000000000e+00
4.240000000000000000e+02	7.707458847033152871e+00	1.164359062112111864e+01	-5.083466140865948273e-03	1.003718634581928200e+02	2.385051392235773005e-01	0.000000000000000000e+00	2.085755815844828120e+01	1.000000000000000000e+00
4.250000000000000000e+02	9.765016908031319076e+01	1.337118446665851046e+01	-2.794736286798958202e-03	5.341898871765032197e+01	4.425390442623344800e-01	0.000000000000000000e+00	5.412990329426790481e+00	1.000000000000000000e+00
4.270000000000000000e+02	5.804774232518450106e+01	7.975162847970845625e+00	-6.589031703592847580e-03	1.312582658681477596e+02	2.007878360783909022e-01	0.000000000000000000e+00	9.024559843009592797e+00	1.000000000000000000e+00
4.270000000000000000e+02	5.555683527054509341e+01	1.882588371075669897e+01	-4.124189788543139966e-03	8.069248437719666356e+01	3.219089175935812008e-01	0.000000000000000000e+00	6.496822596562505936e+00	1.000000000000000000e+00
4.280000000000000000e+02	3.143748660132196093e+01	1.111453959058771446e+01	-3.416815976682923903e-03	6.618083988407568086e+01	3.147136182744263433e-01	0.000000000000000000e+00	7.573183679071366470e+00	1.000000000000000000e+00
4.280000000000000000e+02	5.127513778530332900e+01	1.393959979595195975e+01	-3.194390275883223895e-03	6.161781727563286637e+01	4.901492384840313576e-01	0.000000000000000000e+00	5.233395891855681548e+00	1.000000000000000000e+00
4.280000000000000000e+02	8.939069921164011134e+01	1.796304505375409732e+01	-5.394982019383686052e-03	1.067625547832273298e+02	1.775346328650799776e-01	0.000000000000000000e+00	9.450080749011636527e+00	1.000000000000000000e+00
4.330000000000000000e+02	4.926472195032219759e+01	1.877143803117352405e+01	-2.788380600298845380e-03	5.328860297046409045e+01	3.576082418150549058e-01	0.000000000000000000e+00	5.233395891855681548e+00	1.000000000000000000e+00
4.390000000000000000e+02	5.114427391564635883e+01	1.527407236794113210e+01	-3.376302348676359782e-03	6.534971020850609591e+01	3.179007552762769251e-01	0.000000000000000000e+00	8.208585651897708502e+00	1.000000000000000000e+00
4.400000000000000000e+02	6.720984284330566538e+01	1.134893441974648809e+01	-6.141769868648573258e-03	1.220827710516463469e+02	1.547096487982927426e-01	0.000000000000000000e+00	1.402406828189449683e+01	1.000000000000000000e+00
4.400000000000000000e+02	8.123285003507371016e+01	1.152144666528554495e+01	-2.766777779491421275e-03	5.284542504904580795e+01	3.874941769457871388e-01	0.000000000000000000e+00	1.402406828189449683e+01	1.000000000000000000e+00
4.410000000000000000e+02	9.155906775824051635e+01	2.303148144482003801e+01	-5.699788503233014191e-03	1.130156041026354785e+02	1.880640814538017125e-01	0.000000000000000000e+00	1.546323617786192628e+01	1.000000000000000000e+00
4.420000000000000000e+02	3.211907027819440685e+01	2.411343540933356877e+01	-6.202506961550539703e-03	1.233287814141464054e+02	1.656163008447772977e-01	0.000000000000000000e+00	2.097838679269808537e+01	1.000000000000000000e+00
4.430000000000000000e+02	1.071758306436445167e+02	6.490563037430249871e+00	-3.666206076038012671e-03	7.129703220172446265e+01	3.113187876362162321e-01	0.000000000000000000e+00	5.955919725759078354e+00	1.000000000000000000e+00
4.430000000000000000e+02	5.283206450250961694e+01	7.240876158496432957e+00	-3.400089548352690748e-03	6.583770026327222524e+01	3.510607965977819989e-01	0.000000000000000000e+00	8.208585651897708502e+00	1.000000000000000000e+00
4.480000000000000000e+02	1.031196131424467382e+02	1.085176463362629740e+01	-5.865293825092752523e-03	1.164109155380872238e+02	1.816850903856369603e-01	0.000000000000000000e+00	5.955919725759078354e+00	1.000000000000000000e+00
4.490000000000000000e+02	2.919220567921572140e+01	2.086147052143950376e+01	-4.262606863709854019e-03	8.353208538152941287e+01	2.760231008499545169e-01	0.000000000000000000e+00	9.342298887225801707e+00	1.000000000000000000e+00
4.490000000000000000e+02	1.911749629112077287e+01	2.334340058371437365e+01	-3.928995730188023124e-03	7.668811393751360583e+01	3.236290035511987240e-01	0.000000000000000000e+00	1.037592145732571680e+01	1.000000000000000000e+00
4.500000000000000000e+02	8.813034252988579453e+01	1.796090516554639649e+01	-5.200490238860912273e-03	1.027725914449487874e+02	2.106304871436988080e-01	0.000000000000000000e+00	1.658969899061379394e+01	1.000000000000000000e+00
4.510000000000000000e+02	1.198657892071413329e+02	1.694965179446366932e+01	-5.847114732309930188e-03	1.160379747714817569e+02	2.332326805008371196e-01	0.000000000000000000e+00	1.782185850622923695e+01	1.000000000000000000e+00
4.530000000000000000e+02	3.754054187823284394e+01	1.666816261401834609e+01	-4.965795415794926546e-03	9.795787003512857893e+01	1.998914123647361762e-01	0.000000000000000000e+00	9.342298887225801707e+00	1.000000000000000000e+00
4.640000000000000000e+02	9.051487122013732289e+01	9.356508214073178564e+00	-4.638366632859344460e-03	9.124072838369946226e+01	2.265362682036141662e-01	0.000000000000000000e+00	inf	1.000000000000000000e+00
4.720000000000000000e+02	2.006500171260674747e+01	1.935131612784011779e+01	-6.955988765642826671e-03	1.387863229426747580e+02	1.853185085131106025e-01	0.000000000000000000e+00	1.415744904449050523e+01	1.000000000000000000e+00
4.720000000000000000e+02	6.902990233570021417e+01	8.907320063318486802e+00	-2.941160743548609357e-03	5.642285969198206175e+01	3.342525695108081729e-01	0.000000000000000000e+00	4.318249583475716236e+01	1.000000000000000000e+00
4.730000000000000000e+02	1.092028136195559824e+02	2.474604303893345048e+01	-5.068204593735088637e-03	1.000587756075193084e+02	2.395381045567230860e-01	0.000000000000000000e+00	3.094549511520517626e+01	1.000000000000000000e+00
4.750000000000000000e+02	6.184355337194295643e+00	2.213717679343240263e+01	-6.244323359469287210e-03	1.241866371764115513e+02	1.961761062819588064e-01	0.000000000000000000e+00	1.415744904449050523e+01	1.000000000000000000e+00
4.780000000000000000e+02	8.337458912668867583e+01	7.701205478216225586e+00	-6.582996394172135717e-03	1.311344525982034952e+02	1.708860550399883271e-01	0.000000000000000000e+00	1.480680736837640588e+01	1.000000000000000000e+00
4.800000000000000000e+02	1.042739287315080645e+02	1.468526852323806864e+01	-5.434424231726767314e-03	1.075717045622384944e+02	2.015186344278463437e-01	0.000000000000000000e+00	7.245502523071359668e+00	1.000000000000000000e+00
4.830000000000000000e+02	9.754120706755897174e+01	1.200800017515937945e+01	-2.599593187577215782e-03	4.941566369527677693e+01	4.852853847044463764e-01	0.000000000000000000e+00	7.245502523071359668e+00	1.000000000000000000e+00
4.840000000000000000e+02	8.079057095664786914e+00	1.513965142931980523e+01	-3.091659428243916530e-03	5.951031270814232244e+01	3.663564717087938183e-01	0.000000000000000000e+00	8.951694541912927150e+01	1.000000000000000000e+00
4.930000000000000000e+02	4.960959085156488158e+01	2.102958722960658378e+01	-6.163895660121793130e-03	1.225366776207118988e+02	1.987982007360845627e-01	0.000000000000000000e+00	2.101135116659717994e+01	1.000000000000000000e+00
4.940000000000000000e+02	8.617203187799688635e+01	2.262083082465171202e+01	-2.248859841373753842e-03	4.222043318680957924e+01	4.940896148840168145e-01	0.000000000000000000e+00	1.661957366912524847e+01	1.000000000000000000e+00
4.970000000000000000e+02	7.033567152850631032e+01	1.757901370930887097e+01	-3.566655006184956799e-03	6.925476019448356624e+01	2.912440867327953375e-01	0.000000000000000000e+00	1.661957366912524847e+01	1.000000000000000000e+00
5.020000000000000000e+02	5.555524060442634493e+01	6.177148915836918164e+00	-8.691113007253392642e-03	1.743820797030683707e+02	1.256461706541606160e-01	0.000000000000000000e+00	9.909869409627837911e+00	1.000000000000000000e+00
5.020000000000000000e+02	1.040387190278018892e+02	2.414270505704173786e+01	-4.486925386591861936e-03	8.813393888911866725e+01	3.891460745434665025e-01	0.000000000000000000e+00	9.635486380039075982e+00	1.000000000000000000e+00
5.050000000000000000e+02	1.134399936267743954e+02	2.203115735579677548e+01	-4.871413231045778648e-03	9.602163676129295311e+01	3.162152771445083665e-01	0.000000000000000000e+00	9.635486380039075982e+00	1.000000000000000000e+00
5.050000000000000000e+02	2.043665536653204384e+01	2.498624902033926176e+01	-5.554411767137784270e-03	1.100332269260809994e+02	2.300364836583026484e-01	0.000000000000000000e+00	1.745828504466377495e+01	1.000000000000000000e+00
5.050000000000000000e+02	4.618133617852000583e+01	9.392024890093333411e+00	-5.625404090621248000e-03	1.114896214700399639e+02	2.591474293435223064e-01	0.000000000000000000e+00	9.909869409627837911e+00	1.000000000000000000e+00
5.060000000000000000e+02	5.593948175153131075e+01	1.745633647046316739e+01	-5.792911455503825177e-03	1.149260044522753930e+02	2.412714464555504312e-01	0.000000000000000000e+00	1.128573051031984420e+01	1.000000000000000000e+00
5.060000000000000000e+02	8.178721519426554210e+01	2.243205744450476047e+01	-6.272826478275985232e-03	1.247713734504054344e+02	1.657817942107343567e-01	0.000000000000000000e+00	1.370577426453581005e+01	1.000000000000000000e+00
5.070000000000000000e+02	3.496849930040438892e+01	1.245243477906756979e+01	-3.592402240499448663e-03	6.978296000169784463e+01	3.380579064704616332e-01	0.000000000000000000e+00	1.162298668775633104e+01	1.000000000000000000e+00
5.080000000000000000e+02	6.259690655950333138e+00	1.479775608489234884e+01	-4.687975224493233506e-03	9.225843957617668423e+01	2.762710213687270544e-01	0.000000000000000000e+00	1.035608539986691135e+01	1.000000000000000000e+00
5.100000000000000000e+02	4.448712620109421323e+01	2.215495066766890986e+01	-3.226998146190461665e-03	6.228676177660619118e+01	3.348153605073765915e-01	0.000000000000000000e+00	4.714322364226412709e+00	1.000000000000000000e+00
5.110000000000000000e+02	8.592092262840931483e+01	9.364513259030712078e+00	-5.233414990553813054e-03	1.034480367096458053e+02	2.038224543220487073e-01	0.000000000000000000e+00	1.370577426453581005e+01	1.000000000000000000e+00
5.110000000000000000e+02	1.156473964756020933e+01	2.369185300397051108e+01	-5.681380045026437203e-03	1.126379579462732323e+02	2.265998455845001924e-01	0.000000000000000000e+00	1.035608539986691135e+01	1.000000000000000000e+00
5.180000000000000000e+02	1.925445248058215952e+01	1.612236251603172477e+01	-2.984122160636715378e-03	5.730420531327922617e+01	3.415962038041840954e-01	0.000000000000000000e+00	3.016696435586285219e+01	1.000000000000000000e+00
5.210000000000000000e+02	1.150306888354513006e+02	2.032518674084413846e+01	-5.571669751230118491e-03	1.103872713162136989e+02	1.971285218440279596e-01	0.000000000000000000e+00	9.184833284893423766e+00	1.000000000000000000e+00
5.210000000000000000e+02	1.060360581951997574e+02	2.218469799833472322e+01	-6.607512718026984505e-03	1.316374005022603342e+02	1.933001917034331552e-01	0.000000000000000000e+00	9.184833284893423766e+00	1.000000000000000000e+00
5.290000000000000000e+02	1.193463146968314561e+02	1.902925129663753623e+01	-4.425301439028001861e-03	8.686973486528327726e+01	2.532352712482627277e-01	0.000000000000000000e+00	7.753214314146910979e+00	1.000000000000000000e+00
5.300000000000000000e+02	2.244856877620610902e+01	9.694942343470547286e+00	-7.173852856065184545e-03	1.432557649477615769e+02	1.178067607202853972e-01	0.000000000000000000e+00	1.449945656795494919e+01	1.000000000000000000e+00
5.300000000000000000e+02	7.959650585984858751e+00	1.024765424228192323e+01	-6.699613692273347250e-03	1.335268351594729666e+02	2.240085886215846811e-01	0.000000000000000000e+00	1.449945656795494919e+01	1.000000000000000000e+00
5.330000000000000000e+02	1.117585443700046426e+02	1.743611801017997820e+01	-6.189506442606072453e-03	1.230620781435629709e+02	1.652066147557424980e-01	0.000000000000000000e+00	7.753214314146910979e+00	1.000000000000000000e+00
5.340000000000000000e+02	3.892623987172915889e+01	1.422640442471821665e+01	-5.079208417911961967e-03	1.002845170497981400e+02	1.520724564048091532e-01	0.000000000000000000e+00	1.708940587984325532e+01	1.000000000000000000e+00
5.360000000000000000e+02	9.897828815370500877e+01	1.989209127884981854e+01	-5.019148356867408206e-03	9.905239587214003905e+01	2.033311813249353284e-01	0.000000000000000000e+00	1.301409826498502476e+01	1.000000000000000000e+00
5.390000000000000000e+02	7.309908138685179324e+01	1.466561827185015510e+01	-6.214119205801090298e-03	1.235670044830611829e+02	1.691080902449001444e-01	0.000000000000000000e+00	1.028851801788801623e+01	1.000000000000000000e+00
5.440000000000000000e+02	6.322518707740977817e+01	1.755695259537189656e+01	-4.403361083904471646e-03	8.641963248904714590e+01	2.190998106128430045e-01	0.000000000000000000e+00	1.028851801788801623e+01	1.000000000000000000e+00
5.460000000000000000e+02	1.010020059894728632e+02	1.669242733753493013e+01	-5.914293291604985972e-03	1.174161306399980589e+02	2.257779808643093356e-01	0.000000000000000000e+00	1.079965250405423127e+01	1.000000000000000000e+00
5.500000000000000000e+02	1.117824812560612600e+02	1.604911774270467362e+01	-5.985639255689942373e-03	1.188797800562765019e+02	1.650594125023621128e-01	0.000000000000000000e+00	7.640917772637634720e+00	1.000000000000000000e+00
5.500000000000000000e+02	3.572508615620008499e+01	1.206498710011453745e+01	-5.655919047913218235e-03	1.121156302429394458e+02	2.377412137151213578e-01	0.000000000000000000e+00	7.333575636434840561e+00	1.000000000000000000e+00
5.500000000000000000e+02	1.770029959247661111e+01	1.879281621921996859e+01	-6.434662975950176424e-03	1.280914196280885733e+02	1.595813254228231060e-01	0.000000000000000000e+00	1.839123441847572593e+01	1.000000000000000000e+00
5.500000000000000000e+02	7.279372040804814503e+01	7.358685308620446897e+00	-3.355640038896635056e-03	6.492582669896310676e+01	3.113061571212210055e-01	0.000000000000000000e+00	1.392230342397568599e+01	1.000000000000000000e+00
5.520000000000000000e+02	5.090194338035216504e+01	2.272730141416413474e+01	-6.169793321816855088e-03	1.226576670727165919e+02	2.027840323683993695e-01	0.000000000000000000e+00	1.323890112889652215e+01	1.000000000000000000e+00
5.530000000000000000e+02	3.608183973667987487e+01	1.938988017087847382e+01	-3.709877506248801006e-03	7.219294361249397696e+01	3.345351492246659841e-01	0.000000000000000000e+00	7.333575636434840561e+00	1.000000000000000000e+00
5.540000000000000000e+02	1.163841408289792128e+02	2.214898278901366879e+01	-3.341971217175656369e-03	6.464541331903734545e+01	2.960460116781068463e-01	0.000000000000000000e+00	7.640917772637634720e+00	1.000000000000000000e+00
5.560000000000000000e+02	1.725852851183201153e+01	1.913878692330793641e+01	-3.810522040459437664e-03	7.425764784122378614e+01	3.377289745129034015e-01	0.000000000000000000e+00	1.882498587745709528e+01	1.000000000000000000e+00
5.580000000000000000e+02	8.694988387707843458e+01	8.294134205844411412e+00	-6.685278583550545786e-03	1.332327530234542792e+02	1.427220152727671776e-01	0.000000000000000000e+00	3.223009846622105101e+01	1.000000000000000000e+00
5.620000000000000000e+02	6.079004390027089144e+00	1.948153109209530243e+01	-6.584513925668526377e-03	1.311655844795560597e+02	2.077180840356805946e-01	0.000000000000000000e+00	1.191579839969165988e+01	1.000000000000000000e+00
5.620000000000000000e+02	4.988616919958254670e+01	2.035516530495188547e+01	-3.677895288223446881e-03	7.153683425375913885e+01	2.629403876372747861e-01	0.000000000000000000e+00	3.256890744699447282e+01	1.000000000000000000e+00
5.640000000000000000e+02	1.206218287062214500e+02	1.691347378054035389e+01	-4.725942124508102082e-03	9.303732359235583260e+01	2.799363325600215946e-01	0.000000000000000000e+00	7.081933892933739116e+01	1.000000000000000000e+00
5.660000000000000000e+02	1.743291711700604552e+01	2.309745660159347125e+01	-7.065598578783022568e-03	1.410349482304345941e+02	1.430849367172628561e-01	0.000000000000000000e+00	1.191579839969165988e+01	1.000000000000000000e+00
5.700000000000000000e+02	4.183217581715139488e+01	1.159138952200513373e+01	-2.579517701504153732e-03	4.900381876684670601e+01	4.027787734907735118e-01	0.000000000000000000e+00	2.697616364045497761e+01	1.000000000000000000e+00
5.710000000000000000e+02	1.087353626371302617e+01	1.067665772882651254e+01	-3.856394251389105680e-03	7.519870786629628867e+01	2.837170926624539291e-01	0.000000000000000000e+00	1.404641312991597779e+01	1.000000000000000000e+00
5.750000000000000000e+02	8.939518760583840162e+01	1.642050030929320314e+01	-2.909087164402176205e-03	5.576487607654254219e+01	3.808644091223907235e-01	0.000000000000000000e+00	1.087462215474032767e+01	1.000000000000000000e+00
5.770000000000000000e+02	1.875491492067660815e+01	1.709448883002585973e+01	-5.860411478357108531e-03	1.163107550869482480e+02	2.087448637920938932e-01	0.000000000000000000e+00	2.569623046990287918e+01	1.000000000000000000e+00
5.780000000000000000e+02	8.686957256728489085e+01	5.843228653265759576e+00	-5.010788588996795308e-03	9.888089676184031873e+01	2.146916353844111613e-01	0.000000000000000000e+00	1.087462215474032767e+01	1.000000000000000000e+00
5.800000000000000000e+02	4.427487479615597010e+01	1.408984104429647388e+01	-5.202210958400224280e-03	1.028078916918736780e+02	2.449989443507435416e-01	0.000000000000000000e+00	2.569623046990287918e+01	1.000000000000000000e+00
5.850000000000000000e+02	8.407942451188642963e+01	1.148251449316725648e+01	-6.196720024648339972e-03	1.232100634610347356e+02	1.388116893273092511e-01	0.000000000000000000e+00	6.482285737587758945e+00	1.000000000000000000e+00
5.860000000000000000e+02	6.647826816456161225e+01	5.671527195060473758e+00	-3.490352931733441220e-03	6.768943707965662782e+01	2.756751663384648943e-01	0.000000000000000000e+00	1.327523572749803193e+01	1.000000000000000000e+00
5.880000000000000000e+02	4.128659324152469878e+01	1.014668160584208856e+01	-4.735766318052551070e-03	9.323886512776233815e+01	2.547522514016442585e-01	0.000000000000000000e+00	1.983946993081418242e+01	1.000000000000000000e+00
5.900000000000000000e+02	7.771906376625305768e+01	1.273384960781072017e+01	-6.085823011196074203e-03	1.209350314940806896e+02	1.375063142079875345e-01	0.000000000000000000e+00	6.482285737587758945e+00	1.000000000000000000e+00
5.910000000000000000e+02	1.036690800886259822e+01	1.200354767161517877e+01	2.930898874470805587e-03	-5.621233932298447655e+01	4.330008038783418334e-01	0.000000000000000000e+00	1.345867066911847232e+01	1.000000000000000000e+00
5.910000000000000000e+02	2.276165368174221726e+01	1.724817310003443183e+01	-5.157524361335689804e-03	1.018911543185992343e+02	2.633617223074368185e-01	0.000000000000000000e+00	1.345867066911847232e+01	1.000000000000000000e+00
5.960000000000000000e+02	8.864642075474178284e+01	9.847394539639665823e+00	-3.554372949236492447e-03	6.900279604046481552e+01	3.146511070230363361e-01	0.000000000000000000e+00	1.483468101820486140e+01	1.000000000000000000e+00
5.960000000000000000e+02	5.217463759843960958e+01	1.555356735950723568e+01	-6.557227428411869889e-03	1.306058069743501164e+02	1.484556919838597722e-01	0.000000000000000000e+00	1.478483490995600036e+01	1.000000000000000000e+00
5.960000000000000000e+02	6.415053263138733541e+01	6.883545359853968648e+00	-3.253814431366893866e-03	6.283689296690735659e+01	4.134870099050844683e-01	0.000000000000000000e+00	1.478483490995600036e+01	1.000000000000000000e+00
5.990000000000000000e+02	2.738352857630925641e+01	2.437371584365986266e+01	-6.347323058113658184e-03	1.262996571731443112e+02	2.146281289243945345e-01	0.000000000000000000e+00	2.222197508284946110e+01	1.000000000000000000e+00
6.000000000000000000e+02	8.751096685260077379e+01	2.463855762264298832e+01	-6.260371914370292841e-03	1.245158703476810444e+02	1.401827821249882478e-01	0.000000000000000000e+00	1.483468101820486140e+01	1.000000000000000000e+00
6.020000000000000000e+02	6.082361780233156168e+01	9.111510053669224618e+00	-5.414454875631969678e-03	1.071620368709195787e+02	1.961299065538009145e-01	0.000000000000000000e+00	3.087561830215030767e+01	1.000000000000000000e+00
6.040000000000000000e+02	1.007726650816739919e+02	6.861390805348363209e+00	-5.891099227042187469e-03	1.169403086437034887e+02	1.548833251119430265e-01	0.000000000000000000e+00	2.217882548668717746e+01	1.000000000000000000e+00
6.050000000000000000e+02	5.554208837733001225e+00	2.048181576416888916e+01	-5.602007462460281868e-03	1.110096439185430768e+02	2.576182228655665707e-01	0.000000000000000000e+00	7.762978677631211966e+00	1.000000000000000000e+00
6.070000000000000000e+02	1.189946538828143332e+02	2.456316718008410760e+01	-5.948928743203588977e-03	1.181266706006673246e+02	2.215549407608807808e-01	0.000000000000000000e+00	2.540460121100184665e+01	1.000000000000000000e+00
6.080000000000000000e+02	9.291360462967276135e+00	1.367758651469723041e+01	-5.958939786757694486e-03	1.183320453298791506e+02	2.225365876120670716e-01	0.000000000000000000e+00	7.762978677631211966e+00	1.000000000000000000e+00
6.090000000000000000e+02	4.458418021225004679e+01	1.639779976537133876e+01	-4.260751429693986243e-03	8.349402149173413079e+01	2.146298948452287636e-01	0.000000000000000000e+00	3.539749547615631542e+01	1.000000000000000000e+00
6.170000000000000000e+02	7.971908035972457007e+00	1.390097329050749586e+01	-4.822737624825221628e-03	9.502306559408742714e+01	2.687445841615859754e-01	0.000000000000000000e+00	9.115866588593505071e+00	1.000000000000000000e+00
6.180000000000000000e+02	9.272025382620133982e+00	2.292365130459960909e+01	-2.563561288540048416e-03	4.867647587057578562e+01	4.358454670933904485e-01	0.000000000000000000e+00	9.115866588593505071e+00	1.000000000000000000e+00
6.220000000000000000e+02	9.261797187136825471e+01	1.465813992970948298e+01	-3.918567480001317743e-03	7.647418029046944810e+01	3.003420423626756985e-01	0.000000000000000000e+00	2.255961308945456523e+01	1.000000000000000000e+00
6.230000000000000000e+02	5.118964839278032741e+01	1.835551204121307478e+01	-3.440656416446727199e-03	6.666992214950784046e+01	3.248974536360097476e-01	0.000000000000000000e+00	1.471246705216958794e+01	1.000000000000000000e+00
6.230000000000000000e+02	3.674540227242951573e+01	2.115201714149559820e+01	-6.147208168215402037e-03	1.221943367735287751e+02	1.449760803020373467e-01	0.000000000000000000e+00	1.471246705216958794e+01	1.000000000000000000e+00
6.240000000000000000e+02	1.198363929160772301e+02	1.949708472668297787e+01	-4.784748775161985074e-03	9.424373128488282703e+01	2.929184827346840159e-01	0.000000000000000000e+00	1.097400413433488353e+01	1.000000000000000000e+00
6.250000000000000000e+02	1.146535776346948694e+02	9.824071106333393644e+00	-4.730590033888289539e-03	9.313267460398594721e+01	3.252614882723894318e-01	0.000000000000000000e+00	1.097400413433488353e+01	1.000000000000000000e+00
6.260000000000000000e+02	6.798558859252896980e+01	1.739120068666356289e+01	-5.008674748870805063e-03	9.883753171791397563e+01	2.282178819979120421e-01	0.000000000000000000e+00	1.682359960240511398e+01	1.000000000000000000e+00
6.290000000000000000e+02	1.324082018436457631e+01	6.056192484771390383e+00	-5.444636277213432858e-03	1.077812028093680681e+02	2.117017631245985410e-01	0.000000000000000000e+00	1.411583568964100799e+01	1.000000000000000000e+00
6.310000000000000000e+02	9.462708024896573988e+01	8.075436356222017054e+00	-2.384387002776675556e-03	4.500074813834707044e+01	4.414461753745607675e-01	0.000000000000000000e+00	2.822326243970241322e+01	1.000000000000000000e+00
6.320000000000000000e+02	6.588098299859420592e+01	2.240889519855133827e+01	-5.096522114774240490e-03	1.006397043772259394e+02	1.704953316347882497e-01	0.000000000000000000e+00	3.212142819851829501e+01	1.000000000000000000e+00
6.330000000000000000e+02	1.237811348427550939e+01	2.014564081913012927e+01	-7.178909098092536509e-03	1.433594928290343375e+02	1.298309500684323714e-01	0.000000000000000000e+00	1.411583568964100799e+01	1.000000000000000000e+00
6.440000000000000000e+02	1.037728140609855529e+02	1.522299780928315904e+01	-5.762277208607806921e-03	1.142975484749464528e+02	1.492110329256077783e-01	0.000000000000000000e+00	1.293460932990571877e+01	1.000000000000000000e+00
6.440000000000000000e+02	4.221300566085363926e+01	2.477293153737273457e+01	-4.961282802928998481e-03	9.786529460676599967e+01	2.032742022026393647e-01	0.000000000000000000e+00	1.256515185590079753e+01	1.000000000000000000e+00
6.440000000000000000e+02	4.635942279783200348e+01	8.355729179757872771e+00	-3.225768563872504630e-03	6.226153712003274876e+01	3.108946180215773625e-01	0.000000000000000000e+00	1.476920291606534086e+01	1.000000000000000000e+00
6.440000000000000000e+02	2.793328487595195497e+01	1.959091023645468610e+01	-3.710278343170749209e-03	7.220116670870351072e+01	2.811238303344298917e-01	0.000000000000000000e+00	1.519091078434474795e+01	1.000000000000000000e+00
6.450000000000000000e+02	9.221807211432420104e+01	2.103609139732633437e+01	-6.171439778629680614e-03	1.226914438333775053e+02	1.356272334106708444e-01	0.000000000000000000e+00	1.293460932990571877e+01	1.000000000000000000e+00
6.480000000000000000e+02	6.932930676743828258e+01	5.649302356963017857e+00	-6.068671202024799975e-03	1.205831652630523791e+02	1.701616170856953270e-01	0.000000000000000000e+00	8.768694848567925249e+00	1.000000000000000000e+00
6.480000000000000000e+02	5.418986456813521357e+01	2.097320893211360016e+01	-7.334336461319099568e-03	1.465480567846544204e+02	1.455059185141093225e-01	0.000000000000000000e+00	9.221410065715117454e+00	1.000000000000000000e+00
6.490000000000000000e+02	6.112360848275913838e+01	8.740665326288265646e+00	-6.003863330372866125e-03	1.192536436183430766e+02	2.231537366489679819e-01	0.000000000000000000e+00	7.514741145780251763e+00	1.000000000000000000e+00
6.500000000000000000e+02	3.551566846237489727e+01	1.087107819601983394e+01	-3.750439790271943748e-03	7.302507145735285121e+01	3.051678773508638143e-01	0.000000000000000000e+00	1.543099944925564060e+01	1.000000000000000000e+00
6.500000000000000000e+02	1.187217990711016569e+02	1.609233118992418810e+01	-4.498821875498635464e-03	8.837799318521632586e+01	2.548563271085461102e-01	0.000000000000000000e+00	5.247137411060843526e+00	1.000000000000000000e+00
6.500000000000000000e+02	2.153570928327489753e+01	1.895247196777529908e+01	-3.074943732629638934e-03	5.916739326704551871e+01	3.479186527259751083e-01	0.000000000000000000e+00	1.614769902938094503e+01	1.000000000000000000e+00
6.530000000000000000e+02	9.185097921745240512e+01	2.284855085770821503e+01	-7.213579261890457582e-03	1.440707449041297252e+02	1.340234290301594022e-01	0.000000000000000000e+00	1.287410148185851000e+01	1.000000000000000000e+00
6.540000000000000000e+02	1.171175698619476861e+02	1.109644291504738511e+01	-5.221620116958058423e-03	1.032060670330857164e+02	2.894997034944396530e-01	0.000000000000000000e+00	5.247137411060843526e+00	1.000000000000000000e+00
6.560000000000000000e+02	1.026669553576654437e+02	1.586591889694057400e+01	-6.415181048511886183e-03	1.276917514465909136e+02	3.469949404496043277e-01	0.000000000000000000e+00	7.773727654955911781e+00	1.000000000000000000e+00
6.560000000000000000e+02	1.083551222382847357e+02	2.116456015594765461e+01	-6.737865664302776850e-03	1.343115673759401147e+02	3.149638195121822193e-01	0.000000000000000000e+00	7.773727654955911781e+00	1.000000000000000000e+00
6.570000000000000000e+02	1.712719614701770254e+01	1.252445957789752207e+01	-2.718566519924530463e-03	5.185637986859099868e+01	3.910142206002756859e-01	0.000000000000000000e+00	7.971722426137318074e+00	1.000000000000000000e+00
6.610000000000000000e+02	1.154926398569565649e+01	1.821963571591729547e+01	-4.126761765451628788e-03	8.074524801350142411e+01	2.834458580322575250e-01	0.000000000000000000e+00	6.593751120423179124e+00	1.000000000000000000e+00
6.620000000000000000e+02	9.114917236780520682e+01	1.177114002435096118e+01	-2.953297668705376355e-03	5.667184649381382400e+01	3.577376886630807551e-01	0.000000000000000000e+00	7.402580937740962952e+01	1.000000000000000000e+00
6.640000000000000000e+02	1.507661327026541009e+01	1.264869675890769862e+01	-3.269170933961367508e-03	6.315192881156586679e+01	3.790858688455909231e-01	0.000000000000000000e+00	6.593751120423179124e+00	1.000000000000000000e+00
6.680000000000000000e+02	5.922475322232970463e+00	1.711641321249830838e+01	-2.432954932392005810e-03	4.599711033967192009e+01	4.861397203775159603e-01	0.000000000000000000e+00	1.018620301590792998e+01	1.000000000000000000e+00
6.730000000000000000e+02	1.144304148327348543e+02	7.503155179094987304e+00	-5.709334438438971697e-03	1.132114372190734883e+02	1.876106003327505656e-01	0.000000000000000000e+00	9.460621819197179150e+00	1.000000000000000000e+00
6.760000000000000000e+02	1.220185203817483632e+01	2.319702903473308098e+01	-4.128809856047224204e-03	8.078726421782600653e+01	2.790109048890041521e-01	0.000000000000000000e+00	3.897684292361275027e+01	1.000000000000000000e+00
6.760000000000000000e+02	9.666402850129406943e+01	2.454857754586422658e+01	-4.802708256938640653e-03	9.461216677182592605e+01	2.067267745888694552e-01	0.000000000000000000e+00	1.349623329123023119e+01	1.000000000000000000e+00
6.780000000000000000e+02	4.961244223710408363e+01	1.225892932501384536e+01	-3.132033825391330583e-03	6.033858608807786084e+01	3.565931840561656907e-01	0.000000000000000000e+00	8.347445542446997990e+00	1.000000000000000000e+00
6.830000000000000000e+02	5.688803839017020181e+01	1.635106173997890266e+01	-3.146919913128852671e-03	6.064397145790410093e+01	3.603142774370813317e-01	0.000000000000000000e+00	8.347445542446997990e+00	1.000000000000000000e+00
6.850000000000000000e+02	5.372173151877409225e+01	5.514224826868312945e+00	-6.459119118744294057e-03	1.285931329286812854e+02	1.886696037792626734e-01	0.000000000000000000e+00	1.128993062357809585e+01	1.000000000000000000e+00
6.850000000000000000e+02	2.325889090521972236e+01	1.600191582853360117e+01	-5.808240822490135999e-03	1.152404836148908913e+02	1.774659391718416135e-01	0.000000000000000000e+00	1.486638821911261665e+01	1.000000000000000000e+00
6.860000000000000000e+02	1.128518217545800866e+02	1.038035522170331149e+01	-3.159875436128057203e-03	6.090975164489250915e+01	3.467160155422122081e-01	0.000000000000000000e+00	1.350754907285486972e+01	1.000000000000000000e+00
6.870000000000000000e+02	3.624217410668123307e+01	8.760102796425012883e+00	-5.345807750875119189e-03	1.057537536503029827e+02	2.083646906500576934e-01	0.000000000000000000e+00	1.486638821911261665e+01	1.000000000000000000e+00
6.880000000000000000e+02	1.164187682284344874e+02	2.340843162646238440e+01	-5.080435979461996217e-03	1.003097002506869018e+02	2.168387415400813145e-01	0.000000000000000000e+00	1.350754907285486972e+01	1.000000000000000000e+00
6.900000000000000000e+02	8.484808263603939338e+01	2.293394188539515710e+01	-3.955931603314916459e-03	7.724069845276639512e+01	2.803215839199630910e-01	0.000000000000000000e+00	2.781260946305123127e+01	1.000000000000000000e+00
6.920000000000000000e+02	1.842769809106392742e+01	1.653797357942882584e+01	-6.686326488138733676e-03	1.332542505945991707e+02	1.672089506774058210e-01	0.000000000000000000e+00	1.079611044263251962e+01	1.000000000000000000e+00
6.920000000000000000e+02	5.665853771841391051e+00	2.347300215959437608e+01	-4.995636155072985182e-03	9.857004734867135198e+01	2.445984747229608125e-01	0.000000000000000000e+00	1.452443774594340375e+01	1.000000000000000000e+00
6.950000000000000000e+02	1.125397629995065643e+02	2.552471084301634363e+01	-3.893812845401433288e-03	7.596634348502431067e+01	2.434868749331339233e-01	0.000000000000000000e+00	2.781260946305123127e+01	1.000000000000000000e+00
6.960000000000000000e+02	2.838608572488207926e+01	1.236825938968672034e+01	-2.705287837830402508e-03	5.158397013182054280e+01	4.080360656591214275e-01	0.000000000000000000e+00	1.079611044263251962e+01	1.000000000000000000e+00
6.980000000000000000e+02	4.540046822863386922e+01	9.650427507690132245e+00	-4.951314527615246694e-03	9.766079726019006557e+01	2.100790920768752512e-01	0.000000000000000000e+00	1.723008479731809572e+01	1.000000000000000000e+00
7.000000000000000000e+02	2.074544602019709316e+01	2.342239473478141321e+01	-5.066535964287063008e-03	1.000245439792988407e+02	2.183022686582327676e-01	0.000000000000000000e+00	1.343775588870702897e+01	1.000000000000000000e+00
7.020000000000000000e+02	7.981785002129147699e+01	2.014520588808884938e+01	-3.100880439803792212e-03	5.969948007535369783e+01	3.287932930491713757e-01	0.000000000000000000e+00	1.541808746119532891e+01	1.000000000000000000e+00
7.030000000000000000e+02	1.119928817955851059e+02	7.395133467849961839e+00	2.425908554265626075e-03	-4.585255517998170660e+01	4.407559868741141029e-01	0.000000000000000000e+00	3.460920421503708866e+01	1.000000000000000000e+00
7.060000000000000000e+02	6.686868407036797635e+01	1.177642329224421225e+01	-4.835872126954466645e-03	9.529251750522406894e+01	2.158436098870843978e-01	0.000000000000000000e+00	1.202421378217835546e+01	1.000000000000000000e+00
7.060000000000000000e+02	4.192839118851332358e+01	6.153433077978978538e+00	-3.933369939742315143e-03	7.677785004722817064e+01	2.913797038711359866e-01	0.000000000000000000e+00	1.794235363648246562e+01	1.000000000000000000e+00
7.070000000000000000e+02	3.855350646611269383e+01	2.377552736688523183e+01	-3.663353308454262835e-03	7.123850819602510853e+01	3.291342352858063203e-01	0.000000000000000000e+00	1.794235363648246562e+01	1.000000000000000000e+00
7.100000000000000000e+02	7.868315416644031757e+01	9.540352312033547832e+00	-3.120751015503578189e-03	6.010712130491893390e+01	3.043583101301063909e-01	0.000000000000000000e+00	9.819647066148142756e+00	1.000000000000000000e+00
7.130000000000000000e+02	3.028029910004737957e+01	1.193026841688803508e+01	-6.089418915676735912e-03	1.210088008174280674e+02	1.453758251673055168e-01	0.000000000000000000e+00	4.629487057706020892e+01	1.000000000000000000e+00
7.150000000000000000e+02	7.603285503766328191e+01	1.899558277097612802e+01	-3.088183621541031737e-03	5.943900716876077439e+01	3.649885633953674491e-01	0.000000000000000000e+00	9.819647066148142756e+00	1.000000000000000000e+00
7.170000000000000000e+02	8.047293167932929236e+01	5.908126099161993494e+00	-4.944708454564347884e-03	9.752527487866716172e+01	2.352888167234864492e-01	0.000000000000000000e+00	1.382012310800740984e+01	1.000000000000000000e+00
7.200000000000000000e+02	9.521190888108321815e+01	5.862172696376210190e+00	-6.386185313335799967e-03	1.270969092377939660e+02	1.639218634312502587e-01	0.000000000000000000e+00	1.473904883868187632e+01	1.000000000000000000e+00
7.250000000000000000e+02	1.130696679085390173e+02	1.277160273086158426e+01	-5.764633822307722692e-03	1.143458939743802887e+02	1.697634291969848386e-01	0.000000000000000000e+00	1.914784011015674992e+01	1.000000000000000000e+00
7.260000000000000000e+02	9.032634496572056548e+01	2.385923356029418230e+01	-5.827009237126496571e-03	1.156255142116359309e+02	1.552456976450951043e-01	0.000000000000000000e+00	2.530206109966372807e+01	1.000000000000000000e+00
7.280000000000000000e+02	3.463298531208542386e+01	1.526879495682589116e+01	-3.265316488997220632e-03	6.307285557744244642e+01	2.820441359853023133e-01	0.000000000000000000e+00	9.181443061140086570e+00	1.000000000000000000e+00
7.320000000000000000e+02	2.821380032810118266e+01	2.183331785086386390e+01	2.186855442843468628e-03	-4.094842428091712350e+01	4.806554941692697813e-01	0.000000000000000000e+00	9.181443061140086570e+00	1.000000000000000000e+00
7.330000000000000000e+02	8.537684647206771160e+01	9.707606571666063999e+00	-4.863365135423191460e-03	9.585653155021014982e+01	2.337796642891722954e-01	0.000000000000000000e+00	1.130470287438926746e+01	1.000000000000000000e+00
7.330000000000000000e+02	1.165543398122323282e+02	2.001698230113416699e+01	-6.456047276498593467e-03	1.285301146463231419e+02	1.644537141271341651e-01	0.000000000000000000e+00	2.156545530396820354e+01	1.000000000000000000e+00
7.330000000000000000e+02	9.587228308394861642e+01	1.390785863603254136e+01	-3.264374741851702906e-03	6.305353580683597414e+01	3.355147014329490363e-01	0.000000000000000000e+00	1.130470287438926746e+01	1.000000000000000000e+00
7.340000000000000000e+02	1.797408451587483924e+01	9.955951833351200264e+00	-6.051540667557016827e-03	1.202317354786787007e+02	1.650994569118400257e-01	0.000000000000000000e+00	1.568195151851716496e+01	1.000000000000000000e+00
7.400000000000000000e+02	7.571466268628915941e+01	2.318497649276221395e+01	-5.277439172013589225e-03	1.043511847478306862e+02	2.001522296646737198e-01	0.000000000000000000e+00	7.788161146239906074e+00	1.000000000000000000e+00
7.430000000000000000e+02	1.030090879095608081e+01	1.988700749859338046e+01	-6.338953127762000234e-03	1.261279495814029161e+02	1.823279071221234338e-01	0.000000000000000000e+00	4.861666491711330451e+01	1.000000000000000000e+00
7.440000000000000000e+02	8.348781810408820547e+01	2.270174891641518400e+01	-2.344982346212457370e-03	4.419236880927677191e+01	4.527545659306213555e-01	0.000000000000000000e+00	7.788161146239906074e+00	1.000000000000000000e+00
7.480000000000000000e+02	5.705963134552204963e+01	6.575284367157711252e+00	-4.396788227913821928e-03	8.628479154944555773e+01	2.718927628750680281e-01	0.000000000000000000e+00	2.012915324495495639e+01	1.000000000000000000e+00
7.480000000000000000e+02	6.796033421614441750e+01	2.349738492486880048e+01	-3.145856010392233774e-03	6.062214568766746936e+01	3.563273863970313204e-01	0.000000000000000000e+00	1.554785491790754826e+01	1.000000000000000000e+00
7.510000000000000000e+02	1.583145754220494084e+01	6.772409745671685855e+00	-2.864111388500638691e-03	5.484220625226812729e+01	4.012288335509225368e-01	0.000000000000000000e+00	1.469674279676968531e+01	1.000000000000000000e+00
7.510000000000000000e+02	9.397082159347329267e+00	1.998577654852998009e+01	-5.262461915122657735e-03	1.040439290594814423e+02	2.335876619569416945e-01	0.000000000000000000e+00	1.469674279676968531e+01	1.000000000000000000e+00
7.510000000000000000e+02	4.104562064680589373e+01	1.964075241786945725e+01	-6.722659929810480099e-03	1.339996245113481734e+02	1.697289010743849857e-01	0.000000000000000000e+00	2.066772832322809705e+01	1.000000000000000000e+00
7.560000000000000000e+02	7.743431839071416789e+01	1.622997198627449933e+01	-4.652391570837159304e-03	9.152844742356171537e+01	2.425169487077140085e-01	0.000000000000000000e+00	8.181284392437893516e+00	1.000000000000000000e+00
7.570000000000000000e+02	8.497412630654973498e+01	1.305432860228894754e+01	-2.435594803934744423e-03	4.605126682199204424e+01	4.154525296260155320e-01	0.000000000000000000e+00	8.181284392437893516e+00	1.000000000000000000e+00
7.580000000000000000e+02	7.232110298052413100e+01	7.972291897992117349e+00	-3.444690896729134342e-03	6.675268877528783662e+01	3.834897275705655417e-01	0.000000000000000000e+00	9.712582162917344775e+00	1.000000000000000000e+00
7.610000000000000000e+02	1.195005499800966504e+02	1.118435292516238810e+01	-6.440990590359380041e-03	1.282212294814593747e+02	1.782092853104330077e-01	0.000000000000000000e+00	3.457702619830551072e+01	1.000000000000000000e+00
7.610000000000000000e+02	6.585940002060434040e+01	2.275150170072134514e+01	-3.292596092312634164e-03	6.363249165470349311e+01	2.996815313488078170e-01	0.000000000000000000e+00	1.156808636185583694e+01	1.000000000000000000e+00
7.620000000000000000e+02	2.467706099592030355e+01	2.421238182593241106e+01	-6.037512045748687044e-03	1.199439408657065655e+02	1.539236080866607237e-01	0.000000000000000000e+00	3.975549088698046774e+01	1.000000000000000000e+00
7.660000000000000000e+02	6.241487920534989797e+01	1.170813724831672964e+01	-5.502518032234322495e-03	1.089686364369887741e+02	1.558713992352249722e-01	0.000000000000000000e+00	1.156808636185583694e+01	1.000000000000000000e+00
7.740000000000000000e+02	1.067562462763182936e+02	7.544935812522558294e+00	-2.778276183088789018e-03	5.308131269776243499e+01	4.426597252016909456e-01	0.000000000000000000e+00	5.708846681329299066e+00	1.000000000000000000e+00
7.750000000000000000e+02	9.375591249624066847e+01	8.844534057733341115e+00	-5.100958190928914227e-03	1.007307096689425663e+02	2.373918657921337827e-01	0.000000000000000000e+00	1.306513046212636731e+01	1.000000000000000000e+00
7.760000000000000000e+02	8.737703968049382297e+01	2.399497175168905372e+01	-3.202201361670976160e-03	6.177806027326242599e+01	4.352538181057999944e-01	0.000000000000000000e+00	1.638437197672575252e+01	1.000000000000000000e+00
7.760000000000000000e+02	3.956398205645118793e+01	1.362581335165469199e+01	3.841050334223111359e-03	-7.488393020940331724e+01	4.028358325416451224e-01	0.000000000000000000e+00	1.278793401225981086e+01	1.000000000000000000e+00
7.770000000000000000e+02	7.516684641175629622e+01	1.306982528073531746e+01	-6.151225472758599377e-03	1.222767510421573718e+02	2.893786639235755853e-01	0.000000000000000000e+00	1.062472633808368627e+01	1.000000000000000000e+00
7.770000000000000000e+02	1.172832813961326650e+02	1.909419550194877857e+01	-6.077685604855488817e-03	1.207680940899377475e+02	1.712755850431852966e-01	0.000000000000000000e+00	6.071551585561659969e+00	1.000000000000000000e+00
7.780000000000000000e+02	1.072041824641236616e+02	1.323618203831343898e+01	-6.030855129637994680e-03	1.198073754481024622e+02	2.034126088990049208e-01	0.000000000000000000e+00	5.708846681329299066e+00	1.000000000000000000e+00
7.790000000000000000e+02	6.537686179940885722e+01	8.941749330710955235e+00	-5.974702568412293933e-03	1.186554159152174606e+02	2.072171916006919634e-01	0.000000000000000000e+00	1.062472633808368627e+01	1.000000000000000000e+00
7.810000000000000000e+02	5.023487861242094965e+01	2.067302719782851028e+01	-5.872083365512719214e-03	1.165502017191618762e+02	2.040196980587535291e-01	0.000000000000000000e+00	1.278793401225981086e+01	1.000000000000000000e+00
7.850000000000000000e+02	3.466120206391862268e+01	1.963375645722075546e+01	-5.987156972703978550e-03	1.189109157434896531e+02	2.201197025118769579e-01	0.000000000000000000e+00	4.993110760251518343e+00	1.000000000000000000e+00
7.870000000000000000e+02	9.958139486992752154e+01	1.034571357810908765e+01	-5.723550596530267882e-03	1.135030791046224863e+02	2.035330995604337501e-01	0.000000000000000000e+00	1.930089643131990940e+01	1.000000000000000000e+00
7.870000000000000000e+02	4.487549176584101929e+01	1.294969860133743289e+01	-5.398270017536187064e-03	1.068300074645156883e+02	1.849451192778069908e-01	0.000000000000000000e+00	6.964087675669738964e+00	1.000000000000000000e+00
7.880000000000000000e+02	2.989872065581581495e+01	2.113373175755559430e+01	-5.409711894223204372e-03	1.070647354739955404e+02	2.885527939304725065e-01	0.000000000000000000e+00	4.993110760251518343e+00	1.000000000000000000e+00
7.920000000000000000e+02	1.173043730828761397e+02	1.798905357551115003e+01	-6.010907836356707210e-03	1.193981603713712047e+02	1.578986701873164034e-01	0.000000000000000000e+00	9.176683178703679999e+00	1.000000000000000000e+00
7.940000000000000000e+02	6.741269494307769605e+01	1.861590241552255165e+01	-6.435227082975798936e-03	1.281029921806409106e+02	1.952939897274742487e-01	0.000000000000000000e+00	1.062984688006846490e+01	1.000000000000000000e+00
7.960000000000000000e+02	5.337106772914366104e+01	1.369808138134231612e+01	-5.651213843583169881e-03	1.120191038358823334e+02	2.117147714232874289e-01	0.000000000000000000e+00	5.785906872665194101e+00	1.000000000000000000e+00
7.960000000000000000e+02	1.587747717091816924e+01	1.905620613802092222e+01	-2.691079009741222019e-03	5.129247861992554647e+01	3.996290995582867378e-01	0.000000000000000000e+00	3.371169914030200943e+01	1.000000000000000000e+00
7.970000000000000000e+02	1.084284565700491356e+02	2.031920812395380338e+01	-4.045843260339624346e-03	7.908521966722692298e+01	3.384330426988326757e-01	0.000000000000000000e+00	7.571603535379227701e+00	1.000000000000000000e+00
7.980000000000000000e+02	1.159435319278056369e+02	2.124269199723379486e+01	-3.441514810107868493e-03	6.668753193861337536e+01	3.691866414938304031e-01	0.000000000000000000e+00	7.571603535379227701e+00	1.000000000000000000e+00
7.980000000000000000e+02	7.670077012598443389e+01	1.344625019410830546e+01	-5.633528815915886563e-03	1.116562987248425003e+02	2.291227751709075111e-01	0.000000000000000000e+00	6.207009631549987638e+00	1.000000000000000000e+00
8.000000000000000000e+02	8.588985910674037427e+01	1.376649292287227055e+01	-6.875651568756675422e-03	1.371382200284322153e+02	1.158186056658649932e-01	0.000000000000000000e+00	9.194667568845348526e+00	1.000000000000000000e+00
8.010000000000000000e+02	7.181631196521531990e+01	9.616232303569109519e+00	-3.691429304865518658e-03	7.181448213212382825e+01	3.616457577718565908e-01	0.000000000000000000e+00	6.207009631549987638e+00	1.000000000000000000e+00
8.060000000000000000e+02	6.348812306037256548e+01	2.274926403390080765e+01	-5.481881008137223614e-03	1.085452716586044630e+02	1.894517135566186061e-01	0.000000000000000000e+00	1.318900979317762356e+01	1.000000000000000000e+00
8.070000000000000000e+02	1.033723078660550811e+02	1.271643908142287493e+01	-4.842903632929352990e-03	9.543676756544395801e+01	2.231677353187220270e-01	0.000000000000000000e+00	6.405029449486328907e+00	1.000000000000000000e+00
8.070000000000000000e+02	1.061743635485341457e+02	2.362611850889551590e+01	-4.011597337256154854e-03	7.838267081286775806e+01	2.895234315462617003e-01	0.000000000000000000e+00	1.126377473398385121e+01	1.000000000000000000e+00
8.080000000000000000e+02	6.927699985567031149e+00	1.800380931975227838e+01	-3.047667166684976583e-03	5.860781950089042169e+01	3.900706444183650312e-01	0.000000000000000000e+00	5.675914727024208162e+01	1.000000000000000000e+00
8.100000000000000000e+02	1.077925027028815208e+02	8.081109551251365986e+00	-3.150127644966915341e-03	6.070977749041867355e+01	4.701520041253982596e-01	0.000000000000000000e+00	6.405029449486328907e+00	1.000000000000000000e+00
8.150000000000000000e+02	1.203607471967278109e+01	2.434652398360610803e+01	3.594083260851331507e-03	-6.981744582704678237e+01	4.027018446662636864e-01	0.000000000000000000e+00	1.598693480077280960e+01	1.000000000000000000e+00
8.170000000000000000e+02	7.582400403619894291e+01	1.331294344969581545e+01	-4.955447366176178765e-03	9.774558168808115965e+01	2.164469644178579344e-01	0.000000000000000000e+00	2.498457830993507045e+01	1.000000000000000000e+00
8.170000000000000000e+02	1.005472585568683996e+02	1.691708540465198141e+01	-2.971543006533101852e-03	5.704614626541063416e+01	3.579813797618577320e-01	0.000000000000000000e+00	2.498457830993507045e+01	1.000000000000000000e+00
8.180000000000000000e+02	4.311917546280390212e+01	1.987811128083249557e+01	-3.816822876818407474e-03	7.438690834778714134e+01	2.855710534229738418e-01	0.000000000000000000e+00	1.711766423592278485e+01	1.000000000000000000e+00
8.190000000000000000e+02	2.624268733060867120e+01	1.701479550752640080e+01	-6.348822829157501832e-03	1.263304247020581954e+02	1.670629136475894061e-01	0.000000000000000000e+00	1.598693480077280960e+01	1.000000000000000000e+00
8.230000000000000000e+02	9.689660014843038738e+00	1.144726973994869290e+01	-6.846761220757887484e-03	1.365455398183203215e+02	1.617803166609587118e-01	0.000000000000000000e+00	1.746425081385184797e+01	1.000000000000000000e+00
8.240000000000000000e+02	6.584897981433900327e+01	8.678633142608187967e+00	-6.287408217235423633e-03	1.250705151606624099e+02	1.445568629238476177e-01	0.000000000000000000e+00	2.485252944913914419e+01	1.000000000000000000e+00
8.270000000000000000e+02	4.546403611290659086e+01	2.289490165124854215e+01	-3.246207540884265847e-03	6.268083899865016662e+01	3.345835142072196566e-01	0.000000000000000000e+00	1.168386137958142079e+01	1.000000000000000000e+00
8.290000000000000000e+02	9.426635522569063141e+01	1.725599070422260795e+01	-5.213293058416456488e-03	1.030352389486937454e+02	1.878719124488408276e-01	0.000000000000000000e+00	2.606074775442851177e+01	1.000000000000000000e+00
8.290000000000000000e+02	2.191553330095749885e+01	2.407374780082490417e+01	-2.969786513317401039e-03	5.701011212805149597e+01	4.002973572529805457e-01	0.000000000000000000e+00	1.205762027059597408e+01	1.000000000000000000e+00
8.300000000000000000e+02	3.209152575316402789e+01	1.435152894656255995e+01	-5.658253124997658298e-03	1.121635134078248655e+02	1.407601203565694847e-01	0.000000000000000000e+00	1.067472212638681306e+01	1.000000000000000000e+00
8.300000000000000000e+02	1.205794364537772907e+02	1.073671233016412252e+01	-3.369276765056421902e-03	6.520558164431578518e+01	3.550810015254072249e-01	0.000000000000000000e+00	2.583436799473232170e+01	1.000000000000000000e+00
8.320000000000000000e+02	3.394724820771155294e+01	2.486371171929155821e+01	-3.271634174352636756e-03	6.320246173808910584e+01	3.277639077495738684e-01	0.000000000000000000e+00	1.067472212638681306e+01	1.000000000000000000e+00
8.330000000000000000e+02	6.830314051760062455e+01	1.500342426978176391e+01	-5.749328932694587960e-03	1.140319169606027998e+02	2.141536547883153840e-01	0.000000000000000000e+00	8.493128935649318478e+00	1.000000000000000000e+00
8.350000000000000000e+02	9.516148257351900952e+01	6.116951489134270226e+00	-3.003959753833002153e-03	5.771116991281200370e+01	3.796504119122164900e-01	0.000000000000000000e+00	1.983699218180394297e+01	1.000000000000000000e+00
8.360000000000000000e+02	7.655598467193664192e+01	1.299748247556002134e+01	-3.913380171444903570e-03	7.636776360330252089e+01	2.426342173359115062e-01	0.000000000000000000e+00	8.493128935649318478e+00	1.000000000000000000e+00
8.370000000000000000e+02	5.297664512440479001e+01	8.532427364220508181e+00	-5.045744616382676247e-03	9.959801327620732536e+01	2.325917613078569701e-01	0.000000000000000000e+00	1.663656400791451162e+01	1.000000000000000000e+00
8.370000000000000000e+02	2.043721963995303170e+01	2.494056725822458276e+01	3.126615966688111627e-03	-6.022743970677726111e+01	3.794934131503961972e-01	0.000000000000000000e+00	1.351024717299857691e+01	1.000000000000000000e+00
8.440000000000000000e+02	5.546514271971265231e+01	2.287141447915364267e+01	-6.410775629975087354e-03	1.276013750903029802e+02	1.528866700679318846e-01	0.000000000000000000e+00	inf	1.000000000000000000e+00
8.500000000000000000e+02	7.671719806477881320e+01	1.372066982085664044e+01	-5.035590414186661909e-03	9.938970167361587471e+01	2.123057926465012901e-01	0.000000000000000000e+00	2.308810235482878070e+01	1.000000000000000000e+00
8.550000000000000000e+02	2.313795228595837017e+01	2.427210023132753491e+01	-5.314640644572402213e-03	1.051143661596140930e+02	3.240766964993103683e-01	0.000000000000000000e+00	5.460831678356565533e+01	1.000000000000000000e+00
8.700000000000000000e+02	6.179076216640122965e+01	1.827432112400167696e+01	-5.670025557689321351e-03	1.124050227133380986e+02	2.108359095735755639e-01	0.000000000000000000e+00	1.460945274601822597e+01	1.000000000000000000e+00
8.720000000000000000e+02	4.739277577890277371e+01	1.579761009452152365e+01	-5.629024727866296582e-03	1.115638981815293675e+02	2.245954522716332447e-01	0.000000000000000000e+00	8.335972689286190729e+00	1.000000000000000000e+00
8.770000000000000000e+02	3.928670218699974725e+01	1.385338490201485051e+01	-5.480181692938183163e-03	1.085104105178090634e+02	2.643275056742769857e-01	0.000000000000000000e+00	8.335972689286190729e+00	1.000000000000000000e+00
8.800000000000000000e+02	1.073145802643206963e+02	1.905995960942433243e+01	-5.399816789094873636e-03	1.068617392004032496e+02	2.370009356371035603e-01	0.000000000000000000e+00	1.326955906933440588e+01	1.000000000000000000e+00
8.820000000000000000e+02	4.360051061982336762e+01	5.540078401662245078e+00	-6.765302252373649704e-03	1.348744239667738611e+02	2.118762160374894066e-01	0.000000000000000000e+00	9.365896015005990449e+00	1.000000000000000000e+00
8.830000000000000000e+02	1.195006781728672252e+02	1.380827267493624610e+01	-3.916118320556678974e-03	7.642393623199333774e+01	3.011858277395925709e-01	0.000000000000000000e+00	1.326955906933440588e+01	1.000000000000000000e+00
8.830000000000000000e+02	2.172326768476833792e+01	7.471514788412481956e+00	2.879158492977752955e-03	-5.515089485108479295e+01	3.944212438456683456e-01	0.000000000000000000e+00	8.800728942387667786e+00	1.000000000000000000e+00
8.840000000000000000e+02	1.293728193580152208e+01	6.962315086594038860e+00	-4.987383713985891857e-03	9.840075002772390178e+01	2.662188262353265555e-01	0.000000000000000000e+00	8.800728942387667786e+00	1.000000000000000000e+00
8.840000000000000000e+02	1.710970871408579441e+01	2.274951171351590418e+01	-6.865632184614420958e-03	1.369326741935785492e+02	1.854583832777757513e-01	0.000000000000000000e+00	1.595938960046514410e+01	1.000000000000000000e+00
8.900000000000000000e+02	8.500627547091534097e+01	1.593921414112664436e+01	-6.539380295964666856e-03	1.302396763133713478e+02	2.102016455493770364e-01	0.000000000000000000e+00	1.399558339253484718e+01	1.000000000000000000e+00
8.900000000000000000e+02	3.341593460877880517e+01	2.432732292764343995e+01	-4.821115049002304767e-03	9.498977874757076734e+01	2.967357385200897202e-01	0.000000000000000000e+00	1.461851701935568393e+01	1.000000000000000000e+00
8.910000000000000000e+02	1.200467663701614498e+02	1.724472504277698448e+01	-4.391351348849183850e-03	8.617325496890599368e+01	2.721694284437815581e-01	0.000000000000000000e+00	2.813829951725760026e+01	1.000000000000000000e+00
8.910000000000000000e+02	9.443340013127703969e+01	5.594859393951856497e+00	-5.815591616282820078e-03	1.153912838063499890e+02	1.973678149483704125e-01	0.000000000000000000e+00	1.399558339253484718e+01	1.000000000000000000e+00
8.920000000000000000e+02	2.907407786532645133e+01	1.036847914083469391e+01	-3.930399176749350618e-03	7.671690538726988962e+01	3.686691760490811154e-01	0.000000000000000000e+00	1.461851701935568393e+01	1.000000000000000000e+00
8.970000000000000000e+02	6.784746741934885961e+01	1.078508658761000660e+01	-5.800480061554193385e-03	1.150812730224004241e+02	2.979768896818031365e-01	0.000000000000000000e+00	1.078158783709322499e+01	1.000000000000000000e+00
8.990000000000000000e+02	8.893651830238925982e+01	2.229423731658343399e+01	-5.848819526315447714e-03	1.160729483089909024e+02	2.104883357156486223e-01	0.000000000000000000e+00	1.041916794403236324e+01	1.000000000000000000e+00
9.000000000000000000e+02	9.935188587399802884e+01	1.393929086569155018e+01	-5.230666037551387482e-03	1.033916424411124666e+02	2.355991642984792689e-01	0.000000000000000000e+00	1.335234106248752362e+01	1.000000000000000000e+00
9.000000000000000000e+02	5.982872820068294573e+01	1.799219818879849697e+01	-5.335466098895191162e-03	1.055415965496469113e+02	2.449425914419665062e-01	0.000000000000000000e+00	1.078158783709322499e+01	1.000000000000000000e+00
9.010000000000000000e+02	8.013846186953938400e+01	1.671272644135077101e+01	-3.226289314900575474e-03	6.227222023221769120e+01	3.813204468018015492e-01	0.000000000000000000e+00	1.041916794403236324e+01	1.000000000000000000e+00
9.020000000000000000e+02	1.929369051098107946e+01	2.310188219492022910e+01	-5.820996742225297005e-03	1.155021689773905962e+02	3.424184937534984208e-01	0.000000000000000000e+00	4.085582150866589757e+01	1.000000000000000000e+00
9.090000000000000000e+02	2.075862675779895383e+01	1.039612594245376265e+01	-6.674680949251158256e-03	1.330153444922896995e+02	1.611162958325595973e-01	0.000000000000000000e+00	2.283298553147261600e+01	1.000000000000000000e+00
9.090000000000000000e+02	1.050260780336783455e+02	1.095228119564882796e+01	-5.815844874576657324e-03	1.153964793539706051e+02	1.841482334845846447e-01	0.000000000000000000e+00	6.341428621817917666e+00	1.000000000000000000e+00
9.090000000000000000e+02	5.430198251954460176e+01	2.275866665396505439e+01	-3.779175361101409260e-03	7.361457644211826334e+01	2.885455244669640207e-01	0.000000000000000000e+00	1.397970793562448755e+01	1.000000000000000000e+00
9.100000000000000000e+02	4.033565864880204543e+01	2.214708550408470700e+01	-3.875059091577537362e-03	7.558161365216804484e+01	2.967476600595888581e-01	0.000000000000000000e+00	1.397970793562448755e+01	1.000000000000000000e+00
9.110000000000000000e+02	1.201347411360598159e+02	2.371065690498621947e+01	-5.579059194597306946e-03	1.105388643966313822e+02	2.704306442998922755e-01	0.000000000000000000e+00	1.369676901920183631e+01	1.000000000000000000e+00
9.120000000000000000e+02	6.926264723318415406e+01	2.026354478253920277e+01	-6.182136893660138480e-03	1.229108931935620461e+02	1.652926093913378303e-01	0.000000000000000000e+00	1.261249066710419342e+01	1.000000000000000000e+00
9.130000000000000000e+02	1.107026028127660879e+02	1.377907857042020545e+01	-5.949591699891969634e-03	1.181402710359885191e+02	2.250817840165060257e-01	0.000000000000000000e+00	6.341428621817917666e+00	1.000000000000000000e+00
9.180000000000000000e+02	7.667811039151527552e+01	2.428012276283832804e+01	-4.720582499083789997e-03	9.292737185613114548e+01	2.223296662078504404e-01	0.000000000000000000e+00	9.777079265448927359e+00	1.000000000000000000e+00
9.190000000000000000e+02	4.704435920579197017e+01	9.944296277530177974e+00	-4.354732350106104745e-03	8.542202290101793949e+01	2.957175573260522050e-01	0.000000000000000000e+00	2.039627548618971531e+01	1.000000000000000000e+00
9.190000000000000000e+02	6.688006008928233825e+01	1.469329871691078537e+01	-4.835756335156187607e-03	9.529014205764080714e+01	2.113840629298004981e-01	0.000000000000000000e+00	1.370798982391880472e+01	1.000000000000000000e+00
9.190000000000000000e+02	2.050771486345997374e+01	2.111837141837143506e+01	-6.816486329003958698e-03	1.359244559460669848e+02	1.898217939698099155e-01	0.000000000000000000e+00	2.879328824925328689e+01	1.000000000000000000e+00
9.250000000000000000e+02	1.118819435181178221e+02	1.843984454545194041e+01	-4.112072177961780331e-03	8.044389381035006181e+01	3.473866569016904604e-01	0.000000000000000000e+00	5.134096109247283835e+01	1.000000000000000000e+00
9.270000000000000000e+02	6.061942228051282200e+01	1.560290918085400591e+01	-4.565010495880552320e-03	8.973584063781939335e+01	2.932753255661620928e-01	0.000000000000000000e+00	1.333173209150528216e+01	1.000000000000000000e+00
9.290000000000000000e+02	4.961487717822259924e+01	8.077281788315090694e+00	-5.153815853427461471e-03	1.018150749565111539e+02	3.573881139039392085e-01	0.000000000000000000e+00	1.333173209150528216e+01	1.000000000000000000e+00
9.440000000000000000e+02	6.775545805545516487e+01	2.203169370539397320e+01	-6.174878686793091979e-03	1.227619924059641647e+02	2.456541055269630958e-01	0.000000000000000000e+00	inf	1.000000000000000000e+00
9.520000000000000000e+02	9.373598358150117349e+01	1.765348954716717600e+01	-7.091175001595783310e-03	1.415596438709029314e+02	3.288859421083654144e-01	0.000000000000000000e+00	5.138676555619063890e+00	1.000000000000000000e+00
9.550000000000000000e+02	9.295361967586244134e+01	1.257471967027545823e+01	-7.250841138956655267e-03	1.448351655033445127e+02	2.128871142779582559e-01	0.000000000000000000e+00	5.138676555619063890e+00	1.000000000000000000e+00
9.730000000000000000e+02	6.472446725990472771e+01	1.941607910663894287e+01	-6.455024816662404546e-03	1.285091390696160545e+02	2.580578461026806769e-01	0.000000000000000000e+00	2.594323643417859770e+01	1.000000000000000000e+00
9.790000000000000000e+02	2.902611374892475382e+01	7.255812438550839794e+00	-5.528622475142418863e-03	1.095041643132287419e+02	2.881211183983437563e-01	0.000000000000000000e+00	1.711371225175978594e+01	1.000000000000000000e+00
9.820000000000000000e+02	1.038403048573956369e+02	1.564344477701152591e+01	-6.160636979726305876e-03	1.224698263878515121e+02	2.288152413519347617e-01	0.000000000000000000e+00	4.038383394195812315e+01	1.000000000000000000e+00
9.850000000000000000e+02	6.238125464618307525e+00	1.687638932388723845e+01	-5.976919370977959098e-03	1.187008932147795974e+02	2.539977121033781815e-01	0.000000000000000000e+00	9.250994918215033280e+00	1.000000000000000000e+00
9.860000000000000000e+02	6.351196456847823413e+01	1.775981274901694817e+01	-3.759778562351001347e-03	7.321665466009707757e+01	2.432853093379436782e-01	0.000000000000000000e+00	4.038383394195812315e+01	1.000000000000000000e+00
9.880000000000000000e+02	9.669400808346106047e+00	8.285274350127076914e+00	-5.200267442037690042e-03	1.027680208088316647e+02	2.754493535349693545e-01	0.000000000000000000e+00	9.250994918215033280e+00	1.000000000000000000e+00
9.920000000000000000e+02	5.087421079394137990e+01	2.286467006463248808e+01	-4.865254119643282540e-03	9.589528371631449488e+01	2.504158690287241473e-01	0.000000000000000000e+00	1.696025804014940874e+01	1.000000000000000000e+00
9.950000000000000000e+02	5.549805124249430577e+01	6.546874493698940256e+00	-4.479282292525399098e-03	8.797714221095452558e+01	2.495889214722486482e-01	0.000000000000000000e+00	1.424036483520406016e+01	1.000000000000000000e+00
9.950000000000000000e+02	2.593216886986594361e+01	2.173636862141988146e+01	-5.454222019603545239e-03	1.079778525629151176e+02	2.182206388598758595e-01	0.000000000000000000e+00	1.446455535175914875e+01	1.000000000000000000e+00
9.960000000000000000e+02	1.022878178091598045e+02	1.937212932351608785e+01	-4.296513513187199401e-03	8.422767409985382869e+01	2.542310399161172851e-01	0.000000000000000000e+00	3.462661779114490201e+01	1.000000000000000000e+00
9.970000000000000000e+02	6.969278512638017276e+01	7.685962113409916086e+00	-4.635670752014113896e-03	9.118542288077320279e+01	3.061149213925055124e-01	0.000000000000000000e+00	1.424036483520406016e+01	1.000000000000000000e+00
1.003000000000000000e+03	3.665893912329841697e+01	1.062524154016106692e+01	-7.122083793057821209e-03	1.421937320798367352e+02	1.702657006901812098e-01	0.000000000000000000e+00	1.160156098264904045e+01	1.000000000000000000e+00
1.004000000000000000e+03	7.577659491223687382e+01	1.546561481690294748e+01	-5.109481643841408058e-03	1.009055667479665885e+02	2.130268881539097992e-01	0.000000000000000000e+00	9.074417405022742855e+00	1.000000000000000000e+00
1.005000000000000000e+03	2.601943723799454844e+01	5.999528960812886780e+00	-5.302635702766572354e-03	1.048680869721097224e+02	2.224960441593352156e-01	0.000000000000000000e+00	6.634455187364500794e+00	1.000000000000000000e+00
1.013000000000000000e+03	3.482324351679539376e+01	1.916832283135743964e+01	-5.301691094655065772e-03	1.048487085093087643e+02	1.977900343263359062e-01	0.000000000000000000e+00	9.525358227831109303e+00	1.000000000000000000e+00
1.018000000000000000e+03	2.539402624668369057e+01	1.781839281778747264e+01	-9.437306302697437768e-03	1.896900988084946107e+02	1.626181306879463939e-01	0.000000000000000000e+00	7.144732281723859657e+00	1.000000000000000000e+00
1.019000000000000000e+03	1.783035615106707539e+01	6.582868615455097938e+00	-3.577727481731333807e-03	6.948191000706322029e+01	3.441480793722002662e-01	0.000000000000000000e+00	9.650587098847628553e+00	1.000000000000000000e+00
1.019000000000000000e+03	9.223947818356630535e+01	7.018155212567421586e+00	-4.841498681303305941e-03	9.540794523955997875e+01	2.287597122455451437e-01	0.000000000000000000e+00	2.760083483302395990e+01	1.000000000000000000e+00
1.020000000000000000e+03	6.463865526862473132e+01	7.043804733126682649e+00	-3.439558754696317271e-03	6.664740381927201440e+01	3.905977477061435277e-01	0.000000000000000000e+00	2.760083483302395990e+01	1.000000000000000000e+00
1.020000000000000000e+03	1.828974498708526042e+01	1.705919115681354015e+01	-7.103341387019973356e-03	1.418092350447376759e+02	2.612408105677335168e-01	0.000000000000000000e+00	7.144732281723859657e+00	1.000000000000000000e+00
1.023000000000000000e+03	8.996679745031967101e+00	1.046873949672521142e+01	-7.402634743429849749e-03	1.479491835621296900e+02	1.501667094119197854e-01	0.000000000000000000e+00	9.650587098847628553e+00	1.000000000000000000e+00
1.028000000000000000e+03	1.101752034246894709e+02	2.109333014632373349e+01	-6.330357274775707394e-03	1.259516072280944456e+02	1.656508820685368422e-01	0.000000000000000000e+00	3.904443245647942007e+01	1.000000000000000000e+00
1.031000000000000000e+03	3.613886102267949951e+01	2.445603235481168980e+01	-2.942716651286686642e-03	5.645477885492039150e+01	4.236824692442269225e-01	0.000000000000000000e+00	2.107558980747997168e+01	1.000000000000000000e+00
1.034000000000000000e+03	1.575194818099384619e+01	1.911241274646883781e+01	-5.595500588624466656e-03	1.108761565907911120e+02	2.150208467432853654e-01	0.000000000000000000e+00	2.107558980747997168e+01	1.000000000000000000e+00
1.043000000000000000e+03	1.017056443619766526e+02	2.408847995464800817e+01	-6.403083283992349120e-03	1.274435680180761636e+02	1.868678472039381200e-01	0.000000000000000000e+00	2.196981421061803275e+01	1.000000000000000000e+00
1.045000000000000000e+03	6.906280973779289845e+00	1.962242578659089531e+01	-2.298506393449736840e-03	4.323892313081990579e+01	4.634711275159193455e-01	0.000000000000000000e+00	8.832193326205254991e+00	1.000000000000000000e+00
1.046000000000000000e+03	6.891725052822646091e+01	2.555971709844957473e+01	-5.764748019180250364e-03	1.143482367023531907e+02	2.881525472394410592e-01	0.000000000000000000e+00	1.811729500113904479e+01	1.000000000000000000e+00
1.047000000000000000e+03	8.244884831594268348e+01	1.351263282590581483e+01	-7.224888894712718466e-03	1.443027599548887849e+02	1.665740669193210843e-01	0.000000000000000000e+00	1.305421761995087593e+01	1.000000000000000000e+00
1.053000000000000000e+03	5.412431863054300152e+01	1.953426936300324357e+01	-5.625538844690403800e-03	1.114923859251453138e+02	2.302836815270195014e-01	0.000000000000000000e+00	7.429650178706483032e+00	1.000000000000000000e+00
1.054000000000000000e+03	8.963564462868194482e+01	2.014463854711068080e+01	-6.426199698974079631e-03	1.279177970474038943e+02	1.598375181696263247e-01	0.000000000000000000e+00	1.379417160241911056e+01	1.000000000000000000e+00
1.055000000000000000e+03	4.753597468488079869e+01	2.296842512994356511e+01	-4.989296647907596333e-03	9.843999351758057514e+01	3.743180392382459143e-01	0.000000000000000000e+00	7.429650178706483032e+00	1.000000000000000000e+00
1.059000000000000000e+03	8.030158642870802055e+01	7.668994930151312950e+00	4.918251331599229198e-03	-9.698251183550200949e+01	3.588580275156493249e-01	0.000000000000000000e+00	1.558096037277161727e+01	1.000000000000000000e+00
1.059000000000000000e+03	9.254462061315667398e+00	1.130402128794811745e+01	-2.777989486900222203e-03	5.307543117784148734e+01	4.745882025337769816e-01	0.000000000000000000e+00	4.001915198673423646e+01	1.000000000000000000e+00
1.064000000000000000e+03	5.731609959986388958e+01	1.529851075652654835e+01	-6.742528336375581272e-03	1.344072212415117065e+02	3.089644895665087931e-01	0.000000000000000000e+00	1.081690566700800815e+01	1.000000000000000000e+00
1.067000000000000000e+03	6.725651159961182657e+01	1.956391313897737660e+01	-6.259854925678320914e-03	1.245052644191336952e+02	2.260653545174301504e-01	0.000000000000000000e+00	1.081690566700800815e+01	1.000000000000000000e+00
1.069000000000000000e+03	8.384337505189499495e+01	1.649833996622174581e+01	-6.787638122606658685e-03	1.353326402632091856e+02	2.169039174440079432e-01	0.000000000000000000e+00	1.686777335815863310e+01	1.000000000000000000e+00
1.075000000000000000e+03	4.009707571707541973e+01	2.040213651688716112e+01	-1.002827798402220263e-02	2.018137748636404751e+02	1.119507879489346491e-01	0.000000000000000000e+00	1.487521480661426310e+01	1.000000000000000000e+00
1.076000000000000000e+03	1.104011031974844030e+02	1.200745650766256389e+01	-5.285019438259373412e-03	1.045066925247340350e+02	2.074200058134615388e-01	0.000000000000000000e+00	7.080343870479298118e+01	1.000000000000000000e+00
1.077000000000000000e+03	2.570617963117803484e+01	1.663728255055333349e+01	-6.639187026074640230e-03	1.322871931440665492e+02	1.934328062362297151e-01	0.000000000000000000e+00	1.344544587101390221e+01	1.000000000000000000e+00
1.081000000000000000e+03	3.911178100450288753e+01	1.560293904384212560e+01	-5.562729930000803562e-03	1.102038725172523499e+02	2.078735937148519231e-01	0.000000000000000000e+00	1.344544587101390221e+01	1.000000000000000000e+00
1.084000000000000000e+03	8.788680476296018185e+01	1.658522145804584369e+01	-4.275508111067615954e-03	8.379675211365130849e+01	2.971368277119081913e-01	0.000000000000000000e+00	9.479103062301263094e+00	1.000000000000000000e+00
1.086000000000000000e+03	1.860843131478760171e+01	8.830744733557283510e+00	-6.466875069936902157e-03	1.287522448501661074e+02	1.506811612893987906e-01	0.000000000000000000e+00	2.159282205444675640e+01	1.000000000000000000e+00
1.089000000000000000e+03	5.517357874302793164e+01	1.497139771898027583e+01	-3.035582162590155526e-03	5.835989785015703291e+01	3.356295037426337835e-01	0.000000000000000000e+00	1.140341490855417028e+01	1.000000000000000000e+00
1.091000000000000000e+03	6.404856953447800549e+01	2.213187326382447750e+01	-5.941423547248427493e-03	1.179727028770586372e+02	1.573014075778987886e-01	0.000000000000000000e+00	1.140341490855417028e+01	1.000000000000000000e+00
1.098000000000000000e+03	7.599292356386075653e+01	5.567944923747157659e+00	-4.436533006491319951e-03	8.710014841946838260e+01	4.031917437011639516e-01	0.000000000000000000e+00	inf	1.000000000000000000e+00
1.107000000000000000e+03	6.850899960183912185e+01	1.226582595289585420e+01	-7.274113580195852753e-03	1.453125953828337629e+02	1.844250581775893627e-01	0.000000000000000000e+00	1.006352956533447873e+01	1.000000000000000000e+00
1.107000000000000000e+03	4.530065629404724348e+01	1.733273360600750124e+01	-5.855912610967088129e-03	1.162184616445122316e+02	2.533845875293518901e-01	0.000000000000000000e+00	6.758375782886073324e+00	1.000000000000000000e+00
1.107000000000000000e+03	5.903363495728383725e+01	8.875827108490021544e+00	-5.262734619945077727e-03	1.040495235490825081e+02	2.815134718325779106e-01	0.000000000000000000e+00	1.006352956533447873e+01	1.000000000000000000e+00
1.109000000000000000e+03	4.677773677557078003e+01	1.073774486653241844e+01	-6.126002031895775267e-03	1.217592967618922017e+02	3.070519796234474352e-01	0.000000000000000000e+00	6.758375782886073324e+00	1.000000000000000000e+00
1.120000000000000000e+03	2.221568160082600230e+01	9.438825706114167602e+00	-5.503492861218917814e-03	1.089886348754789367e+02	2.157425291912959953e-01	0.000000000000000000e+00	4.162831530233921029e+01	1.000000000000000000e+00
1.125000000000000000e+03	6.382980857662336405e+01	1.052559658959562050e+01	-5.313588693723516297e-03	1.050927855801703572e+02	2.901316433708004405e-01	0.000000000000000000e+00	1.641494762116365536e+01	1.000000000000000000e+00
1.125000000000000000e+03	1.081879176637271200e+02	1.613344281506844524e+01	-6.588481489762162448e-03	1.312469783319508849e+02	2.600765988038842291e-01	0.000000000000000000e+00	1.185791832764138398e+01	1.000000000000000000e+00
1.125000000000000000e+03	9.695450132126956078e+01	1.993088726390780252e+01	-7.584005038462830577e-03	1.516699620232514292e+02	2.178517386527779598e-01	0.000000000000000000e+00	1.185791832764138398e+01	1.000000000000000000e+00
1.126000000000000000e+03	2.723037197931279607e+01	1.182181812825097289e+01	-7.633901088067050408e-03	1.526935703634632944e+02	2.371455271296830647e-01	0.000000000000000000e+00	9.180714729796710216e+00	1.000000000000000000e+00
1.126000000000000000e+03	7.435549219526568265e+01	2.312164715180721686e+01	-5.974855639847573632e-03	1.186585561477417485e+02	2.438204134899752962e-01	0.000000000000000000e+00	1.001636819029583947e+01	1.000000000000000000e+00
1.129000000000000000e+03	8.945374142833367159e+01	5.388012358889865183e+00	-5.550963592753947393e-03	1.099624882586755206e+02	2.679324291018525539e-01	0.000000000000000000e+00	1.636327013388449103e+01	1.000000000000000000e+00
1.131000000000000000e+03	2.072050046520329758e+01	1.829538714539229005e+01	-5.380675960992042581e-03	1.064690686094440366e+02	2.995819369771813845e-01	0.000000000000000000e+00	6.381271018428375186e+00	1.000000000000000000e+00
1.131000000000000000e+03	6.503804737837340610e+01	1.944566377211987174e+01	-5.214585997600776172e-03	1.030617633598035212e+02	2.208653249953704822e-01	0.000000000000000000e+00	6.885672026241031141e+00	1.000000000000000000e+00
1.133000000000000000e+03	2.659814877106691711e+01	1.581065975527231160e+01	-5.425539045320441033e-03	1.073894265866874349e+02	3.196733644429462506e-01	0.000000000000000000e+00	6.381271018428375186e+00	1.000000000000000000e+00
1.135000000000000000e+03	7.189824369942125770e+01	2.003742866600914851e+01	-4.360016427345190897e-03	8.553042478002751636e+01	3.093449451648018211e-01	0.000000000000000000e+00	6.885672026241031141e+00	1.000000000000000000e+00
1.139000000000000000e+03	1.037590236120893366e+02	8.606231277869566654e+00	-5.232412726506987903e-03	1.034274754458671595e+02	2.122504620094154415e-01	0.000000000000000000e+00	1.436240370399829303e+01	1.000000000000000000e+00
1.139000000000000000e+03	3.211597175069288568e+01	2.226182678572573437e+01	-7.118832774728219362e-03	1.421270380328578824e+02	2.467110074235707717e-01	0.000000000000000000e+00	1.654382782585644662e+01	1.000000000000000000e+00
1.140000000000000000e+03	9.192504905139361426e+01	1.674476224195825580e+01	-5.883297168074242030e-03	1.167802508296328057e+02	2.019259178744482464e-01	0.000000000000000000e+00	1.436240370399829303e+01	1.000000000000000000e+00
1.140000000000000000e+03	4.846343503607963754e+01	1.972043282482272630e+01	-6.562725688461716611e-03	1.307186027745851788e+02	1.385901697767347729e-01	0.000000000000000000e+00	1.654382782585644662e+01	1.000000000000000000e+00
1.146000000000000000e+03	5.125381644850945406e+01	2.416624163329672470e+01	-6.217726917610638324e-03	1.236410160316031295e+02	1.589945525901828027e-01	0.000000000000000000e+00	3.695952304868806237e+01	1.000000000000000000e+00
1.150000000000000000e+03	1.719731884310956715e+01	9.807922969891313514e+00	-3.236694850116681940e-03	6.248568788579068922e+01	4.151421826649452917e-01	0.000000000000000000e+00	3.695952304868806237e+01	1.000000000000000000e+00
1.150000000000000000e+03	9.440222449347490397e+01	2.527482231673184998e+01	-5.823671057024418056e-03	1.155570320568216545e+02	2.756239800453383904e-01	0.000000000000000000e+00	2.599177559282864181e+01	1.000000000000000000e+00
1.154000000000000000e+03	6.716958108036551778e+01	7.192766893576985510e+00	-5.245834062593309442e-03	1.037028117032205472e+02	2.310651771057788961e-01	0.000000000000000000e+00	1.521552532155879511e+01	1.000000000000000000e+00
1.157000000000000000e+03	1.101480335571329618e+02	1.389058327804756310e+01	-4.379576083805562792e-03	8.593168755820990157e+01	2.354489226822964465e-01	0.000000000000000000e+00	4.349721969985943559e+01	1.000000000000000000e+00
1.162000000000000000e+03	6.212553244611502379e+01	2.214751198504110263e+01	-6.523748987910942508e-03	1.299190028849310465e+02	4.259286195983942314e-01	0.000000000000000000e+00	5.525778432829831388e+00	1.000000000000000000e+00
1.163000000000000000e+03	6.284817177128449828e+01	1.666918927690808161e+01	-6.910114186659739068e-03	1.378452143374190655e+02	3.036217798555254088e-01	0.000000000000000000e+00	5.525778432829831388e+00	1.000000000000000000e+00
1.163000000000000000e+03	5.454945887972257168e+01	8.326290494510477203e+00	-6.831383825141916499e-03	1.362300753571435337e+02	2.068458887946615921e-01	0.000000000000000000e+00	1.024039917101358554e+01	1.000000000000000000e+00
1.165000000000000000e+03	5.491610126975841411e+01	1.856012401570499293e+01	-6.378771793598287006e-03	1.269448222350385009e+02	2.181638059325319290e-01	0.000000000000000000e+00	8.052654862165651295e+00	1.000000000000000000e+00
1.168000000000000000e+03	6.507443139497489426e+01	8.359462115857491327e+00	-3.604220307632789461e-03	7.002540548944340060e+01	2.740606980442609197e-01	0.000000000000000000e+00	8.602778469958179741e+00	1.000000000000000000e+00
1.169000000000000000e+03	2.308894720667843004e+01	1.827196576342077705e+01	-6.081785347994772897e-03	1.208521995713011847e+02	1.915679802877222615e-01	0.000000000000000000e+00	1.432765226065783182e+01	1.000000000000000000e+00
1.172000000000000000e+03	4.174393628247089794e+01	6.082417858989599857e+00	-4.740321450775446949e-03	9.333231284322103249e+01	2.228235099128857977e-01	0.000000000000000000e+00	1.182175830657079807e+01	1.000000000000000000e+00
1.172000000000000000e+03	9.195709158401486505e+00	2.177333061676630521e+01	-4.408754874750614797e-03	8.653028512265771610e+01	2.427628521939280137e-01	0.000000000000000000e+00	1.432765226065783182e+01	1.000000000000000000e+00
1.173000000000000000e+03	7.952894141976372566e+01	6.607647221441558472e+00	-3.473174679863128347e-03	6.733702838148936110e+01	3.040743423538359025e-01	0.000000000000000000e+00	1.119509201587851877e+01	1.000000000000000000e+00
1.174000000000000000e+03	4.483787122460772423e+01	2.150789988012516574e+01	-6.092545902980216199e-03	1.210729503905699858e+02	2.754034973134129594e-01	0.000000000000000000e+00	7.019266445336106663e+00	1.000000000000000000e+00
1.174000000000000000e+03	1.087019546550241245e+02	1.193421934730584510e+01	-4.644253407294720616e-03	9.136149448556110997e+01	2.222134277452416651e-01	0.000000000000000000e+00	2.965530427826888271e+01	1.000000000000000000e+00
1.181000000000000000e+03	1.027168986236641075e+02	2.242562662633485360e+01	-4.838074242863129280e-03	9.533769351070145603e+01	3.045988464776279159e-01	0.000000000000000000e+00	2.702124129771446448e+01	1.000000000000000000e+00
1.183000000000000000e+03	6.186222543344073443e+01	1.331185608468730841e+01	-2.736682989487487002e-03	5.222803593128394795e+01	3.917118120748885879e-01	0.000000000000000000e+00	3.774620556958350193e+01	1.000000000000000000e+00
1.184000000000000000e+03	2.424989172508007584e+01	1.648807835527436794e+01	-6.263870471418290196e-03	1.245876426062354483e+02	1.980097469900873319e-01	0.000000000000000000e+00	1.634871447949687706e+01	1.000000000000000000e+00
1.190000000000000000e+03	1.912031961791761248e+01	9.502894167064404485e+00	6.249212049880117047e-03	-1.242869277668877999e+02	2.692633623049647262e-01	0.000000000000000000e+00	1.029082164054091031e+01	1.000000000000000000e+00
1.193000000000000000e+03	3.149552802564736353e+01	1.040502248223441661e+01	-6.102141999423407910e-03	1.212698125556239859e+02	2.508877421465519619e-01	0.000000000000000000e+00	1.240804652762781224e+01	1.000000000000000000e+00
1.195000000000000000e+03	6.505070940486554321e+01	2.491160953684260804e+01	-6.707203296555053207e-03	1.336825345044769335e+02	1.711365443462168345e-01	0.000000000000000000e+00	2.727136927594578708e+01	1.000000000000000000e+00
1.198000000000000000e+03	3.777934122847658216e+01	2.490386532356397709e+01	-5.564057987770691487e-03	1.102311173797279054e+02	2.050952137270154463e-01	0.000000000000000000e+00	1.580198570134855629e+01	1.000000000000000000e+00
1.201000000000000000e+03	8.340001464405045795e+01	1.206322354021303234e+01	-5.342506701154359737e-03	1.056860332184767088e+02	3.122314477531286103e-01	0.000000000000000000e+00	6.761698789801981135e+00	1.000000000000000000e+00
1.201000000000000000e+03	8.258963727716601966e+01	1.877618555762762753e+01	-6.737210309997539344e-03	1.342981229021199283e+02	2.637355011431897767e-01	0.000000000000000000e+00	6.761698789801981135e+00	1.000000000000000000e+00
1.205000000000000000e+03	1.148047539664162002e+02	1.035358792189090416e+01	-2.819442221877834377e-03	5.392582646132073876e+01	3.366300292171093833e-01	0.000000000000000000e+00	1.696437123307502404e+01	1.000000000000000000e+00
1.207000000000000000e+03	4.852956346995942738e+01	1.812170157015249217e+01	-3.101521873819317130e-03	5.971263897697406975e+01	3.561593453229352502e-01	0.000000000000000000e+00	1.500902886241796175e+01	1.000000000000000000e+00
1.209000000000000000e+03	7.559249479497678692e+01	1.714063018912670699e+01	-3.782445068061535305e-03	7.368165388293735418e+01	3.527741754279625219e-01	0.000000000000000000e+00	6.653571437642233910e+00	1.000000000000000000e+00
1.213000000000000000e+03	4.372598653604796226e+01	2.276979393994783507e+01	-6.073021653105833799e-03	1.206724139720293891e+02	1.790450555005151934e-01	0.000000000000000000e+00	3.235987999282348682e+01	1.000000000000000000e+00
1.214000000000000000e+03	7.991758942450785241e+01	2.219667304114151918e+01	-3.880876151542154810e-03	7.570094957440088024e+01	2.950131301343289492e-01	0.000000000000000000e+00	6.653571437642233910e+00	1.000000000000000000e+00
1.215000000000000000e+03	1.021292407543884018e+01	9.976707677929532281e+00	-4.053916135966087637e-03	7.925083323556124526e+01	3.800545632319380918e-01	0.000000000000000000e+00	3.587183312288528469e+01	1.000000000000000000e+00
1.216000000000000000e+03	9.339855538340150076e+01	2.339999866958154584e+01	-3.306739692932650441e-03	6.392264503698748257e+01	3.651292944612752889e-01	0.000000000000000000e+00	1.327116418979553458e+01	1.000000000000000000e+00
1.220000000000000000e+03	9.555992167984769026e+01	1.030601933993932207e+01	3.962911037254613841e-03	-7.738388026469939973e+01	3.283704063618674285e-01	0.000000000000000000e+00	1.327116418979553458e+01	1.000000000000000000e+00
1.221000000000000000e+03	2.430286274862710272e+01	2.427572554120082060e+01	-3.838719151088882276e-03	7.483610641337766367e+01	2.888180809514777625e-01	0.000000000000000000e+00	6.910124194421466370e+01	1.000000000000000000e+00
1.227000000000000000e+03	4.864091708970465078e+01	7.217519948356439841e+00	-6.635694687699008124e-03	1.322155484604393791e+02	1.466984991727144916e-01	0.000000000000000000e+00	2.231449280570022609e+01	1.000000000000000000e+00
1.229000000000000000e+03	2.339911222597875451e+01	7.465078367994060216e+00	-5.145448308653426985e-03	1.016434163044587962e+02	2.615779877164047251e-01	0.000000000000000000e+00	8.405934430493505971e+00	1.000000000000000000e+00
1.229000000000000000e+03	7.082379727462864594e+01	9.637523228716529999e+00	-5.180145674951547492e-03	1.023552264338750888e+02	1.913683550328044713e-01	0.000000000000000000e+00	2.065255190267861352e+01	1.000000000000000000e+00
1.230000000000000000e+03	1.012426954945307784e+02	1.201085384275930856e+01	-6.404890884444288529e-03	1.274806506110480058e+02	1.673988868941909125e-01	0.000000000000000000e+00	1.103528323340434625e+01	1.000000000000000000e+00
1.230000000000000000e+03	2.717138948495554729e+01	1.497704601509975753e+01	-5.094471286272361440e-03	1.005976320052542405e+02	1.955006120239104472e-01	0.000000000000000000e+00	8.405934430493505971e+00	1.000000000000000000e+00
1.233000000000000000e+03	9.069642534326999339e+01	1.525949385637745159e+01	-5.734999505148167392e-03	1.137379513728794507e+02	2.254751549862857862e-01	0.000000000000000000e+00	5.850720222663680303e+00	1.000000000000000000e+00
1.234000000000000000e+03	4.826524477514388423e+01	2.523912422718321480e+01	-6.256563683810885228e-03	1.244377451936261707e+02	2.027445643280759713e-01	0.000000000000000000e+00	1.069977179401085543e+01	1.000000000000000000e+00
1.234000000000000000e+03	4.416289456473945307e+01	1.031493664656613163e+01	-7.900928374255319214e-03	1.581715863461821527e+02	1.259410336358171012e-01	0.000000000000000000e+00	1.547774699981397362e+01	1.000000000000000000e+00
1.236000000000000000e+03	5.808915967968607674e+01	2.099933503522755274e+01	-2.628257168087041844e-03	5.000370001771634776e+01	4.420454364072622377e-01	0.000000000000000000e+00	1.069977179401085543e+01	1.000000000000000000e+00
1.237000000000000000e+03	9.542916820687462121e+01	1.181971594045247009e+01	-6.562078476553003491e-03	1.307053253405418616e+02	1.806341242252779145e-01	0.000000000000000000e+00	5.850720222663680303e+00	1.000000000000000000e+00
1.240000000000000000e+03	2.636977298074075904e+01	1.427730634973350021e+01	-6.837589155080840350e-03	1.363573765669513591e+02	1.613422677314942932e-01	0.000000000000000000e+00	3.242383632770548729e+01	1.000000000000000000e+00
1.240000000000000000e+03	1.123901692451268843e+02	1.961391184451786174e+01	-5.017889064180111949e-03	9.902656171276852604e+01	1.826671171646304659e-01	0.000000000000000000e+00	1.866614705852667555e+01	1.000000000000000000e+00
1.247000000000000000e+03	4.498615748373502754e+01	1.943058500137695788e+01	-5.572789651524615376e-03	1.104102458661178616e+02	1.555460182683322534e-01	0.000000000000000000e+00	1.882519959163770551e+01	1.000000000000000000e+00
1.247000000000000000e+03	1.179962845408323346e+02	1.262982200338320204e+01	-5.643217307333318368e-03	1.118550563559098521e+02	1.878759716239085664e-01	0.000000000000000000e+00	3.155668689534772042e+01	1.000000000000000000e+00
1.251000000000000000e+03	2.114617269018431145e+01	1.985564737111636546e+01	3.519377604149460242e-03	-6.828487293064314656e+01	3.703283587172282454e-01	0.000000000000000000e+00	1.446127174338218957e+01	1.000000000000000000e+00
1.253000000000000000e+03	1.192411055959891257e+02	1.039009409117035965e+01	-5.561695584010331594e-03	1.101826530982620795e+02	1.887192116368421324e-01	0.000000000000000000e+00	5.344453258997777567e+01	1.000000000000000000e+00
1.253000000000000000e+03	6.753239717334587056e+01	2.390036932979000994e+01	-3.306126946637504005e-03	6.391007465870862347e+01	3.381099025709197736e-01	0.000000000000000000e+00	4.656223359682429219e+01	1.000000000000000000e+00
1.259000000000000000e+03	4.821673300764852144e+01	1.645000766117266977e+01	-6.130592263591047239e-03	1.218534645263556087e+02	1.492007017833972826e-01	0.000000000000000000e+00	3.340623250249581844e+01	1.000000000000000000e+00
1.264000000000000000e+03	1.481330820055008246e+01	1.688311407688182797e+01	-4.953017451340458593e-03	9.769573242924047918e+01	3.208251986116473775e-01	0.000000000000000000e+00	1.600393084484525730e+01	1.000000000000000000e+00
1.266000000000000000e+03	3.057978580022495407e+01	1.413648221484789680e+01	-2.478194133709328301e-03	4.692518428821589538e+01	4.060641797945134801e-01	0.000000000000000000e+00	1.600393084484525730e+01	1.000000000000000000e+00
1.273000000000000000e+03	8.874692785266856276e+01	8.301355913316116997e+00	-4.914099105051587986e-03	9.689732966660631064e+01	2.323998234833151155e-01	0.000000000000000000e+00	inf	1.000000000000000000e+00
1.280000000000000000e+03	8.778887495304124400e+01	8.754176453130208202e+00	-5.368023925197632461e-03	1.062095144070062958e+02	2.033684960734292169e-01	0.000000000000000000e+00	7.863009601248672986e+00	1.000000000000000000e+00
1.281000000000000000e+03	1.167617252113478372e+02	2.045251350940228008e+01	-4.775183883093296090e-03	9.404750927186984200e+01	3.593900655006838640e-01	0.000000000000000000e+00	7.767286293903606698e+00	1.000000000000000000e+00
1.282000000000000000e+03	1.107176049672223286e+02	1.557405608455833423e+01	-5.529957310224779300e-03	1.095315482110312644e+02	2.752881967145592856e-01	0.000000000000000000e+00	7.767286293903606698e+00	1.000000000000000000e+00
1.282000000000000000e+03	6.523044127144491711e+01	2.510604236652896404e+01	-7.012442356761188107e-03	1.399444580488010388e+02	1.737246302294325195e-01	0.000000000000000000e+00	2.073932148404256637e+01	1.000000000000000000e+00
1.283000000000000000e+03	8.017797457315229792e+01	1.072930060030048338e+01	-6.283802129687695269e-03	1.249965369335549070e+02	1.799736648329468558e-01	0.000000000000000000e+00	7.863009601248672986e+00	1.000000000000000000e+00
1.283000000000000000e+03	4.513954002639199103e+01	1.081718444233547594e+01	-3.165439587896558618e-03	6.102389920169549953e+01	3.353186857591572423e-01	0.000000000000000000e+00	2.465392004562877304e+01	1.000000000000000000e+00
1.285000000000000000e+03	6.446890242743842592e+00	1.364090132086752583e+01	-3.656385795684835571e-03	7.109557094472184247e+01	3.248070786768240126e-01	0.000000000000000000e+00	3.275936878937341845e+01	1.000000000000000000e+00
1.285000000000000000e+03	1.002669021449511035e+02	2.211155159389485192e+01	-4.845271693041595419e-03	9.548534788593508438e+01	2.380809484535344467e-01	0.000000000000000000e+00	1.232704494248410221e+01	1.000000000000000000e+00
1.289000000000000000e+03	3.725083865277437667e+01	2.478957863391010363e+01	-4.420092034061450306e-03	8.676286487430002126e+01	4.452429791286381944e-01	0.000000000000000000e+00	1.722399967517482366e+01	1.000000000000000000e+00
1.290000000000000000e+03	1.187363665334975309e+02	9.586337093145901989e+00	-6.229975723022388064e-03	1.238922980364221758e+02	2.012218452798950619e-01	0.000000000000000000e+00	2.231596094927476770e+01	1.000000000000000000e+00
1.291000000000000000e+03	5.970454597467852409e+01	2.406122702273188096e+01	-4.614882410397164875e-03	9.075895385111914493e+01	2.669507078380701781e-01	0.000000000000000000e+00	2.246551732249310618e+01	1.000000000000000000e+00
1.294000000000000000e+03	2.086719180954702324e+01	1.947523192647476620e+01	-5.940033293488832140e-03	1.179441820752192029e+02	1.925446691567589408e-01	0.000000000000000000e+00	1.722399967517482366e+01	1.000000000000000000e+00
1.297000000000000000e+03	1.124727413492858403e+02	1.859646613163965156e+01	-7.370401091086767852e-03	1.472879160743108287e+02	1.496034988478976979e-01	0.000000000000000000e+00	1.999267342752496290e+01	1.000000000000000000e+00
1.297000000000000000e+03	6.197260627717010806e+01	1.398804194015868418e+01	-4.400433597474742026e-03	8.635957563987577146e+01	1.915843320934921268e-01	0.000000000000000000e+00	2.603773436650277517e+01	1.000000000000000000e+00
1.298000000000000000e+03	9.308800895913230988e+01	1.370370199040052661e+01	-5.319638686554737338e-03	1.052169000775981544e+02	3.361619119705872016e-01	0.000000000000000000e+00	4.785518178741474671e+00	1.000000000000000000e+00
1.299000000000000000e+03	8.730348388130643400e+01	6.458194695132053020e+00	-5.623451173317735828e-03	1.114495577284116052e+02	2.124045280690247672e-01	0.000000000000000000e+00	9.271359465676278333e+00	1.000000000000000000e+00
1.300000000000000000e+03	3.660519958840340138e+01	1.985816023771230121e+01	-3.476296167124008456e-03	6.740106512226236646e+01	2.377745322054259924e-01	0.000000000000000000e+00	1.577848287647901060e+01	1.000000000000000000e+00
1.300000000000000000e+03	8.948041431840509574e+01	1.684797378960323044e+01	-4.951523307763471167e-03	9.766508034678085437e+01	3.733285638703657261e-01	0.000000000000000000e+00	4.785518178741474671e+00	1.000000000000000000e+00
1.305000000000000000e+03	1.227197853553396989e+01	2.279288622420873267e+01	-3.833770860550921988e-03	7.473459313718396402e+01	2.782859233965736534e-01	0.000000000000000000e+00	1.299611447657981600e+01	1.000000000000000000e+00
1.306000000000000000e+03	6.793985486453004796e+01	2.213350926378388550e+01	-5.466092322161658114e-03	1.082213696508549816e+02	2.954054203399486545e-01	0.000000000000000000e+00	1.550564784253285922e+01	1.000000000000000000e+00
1.308000000000000000e+03	7.870303848465835017e+01	6.806860504487442398e+00	-3.157850131648392948e-03	6.086820289357257252e+01	3.159345663568661200e-01	0.000000000000000000e+00	1.872838177289862216e+01	1.000000000000000000e+00
1.308000000000000000e+03	5.270958397745894075e+01	2.504279847647453394e+01	-2.559999822087033299e-03	4.860341303707277660e+01	4.856101709714678583e-01	0.000000000000000000e+00	1.550564784253285922e+01	1.000000000000000000e+00
1.309000000000000000e+03	1.213984744658807280e+01	9.797443451309401752e+00	-4.754989209055988063e-03	9.363321922413227583e+01	3.073583419345495837e-01	0.000000000000000000e+00	1.299611447657981600e+01	1.000000000000000000e+00
1.313000000000000000e+03	5.827002912443490779e+00	2.470280994210939696e+01	-6.588265599899711771e-03	1.312425493908718863e+02	2.211011969543552613e-01	0.000000000000000000e+00	1.618709227555531172e+01	1.000000000000000000e+00
1.317000000000000000e+03	1.071647859826023534e+02	6.119106591225532910e+00	-3.535085567254674533e-03	6.860711892345771901e+01	4.004921654023991806e-01	0.000000000000000000e+00	1.030276676811051004e+02	1.000000000000000000e+00
1.323000000000000000e+03	7.319464576704334036e+01	1.256579525944015430e+01	-6.246900957362932529e-03	1.242395161261996890e+02	1.835504910554114355e-01	0.000000000000000000e+00	inf	1.000000000000000000e+00
1.330000000000000000e+03	7.529301477752802896e+01	1.281879035285840374e+01	-4.313298550253016894e-03	8.457201606815831951e+01	2.147164479473798737e-01	0.000000000000000000e+00	1.326518636196164636e+01	1.000000000000000000e+00
1.332000000000000000e+03	8.823409966829744633e+01	9.904430891935168901e+00	-4.864372278148061494e-03	9.587719289917741605e+01	2.966069479540857090e-01	0.000000000000000000e+00	1.326518636196164636e+01	1.000000000000000000e+00
1.333000000000000000e+03	4.626119977360476554e+01	1.474413768305701566e+01	-5.963113659386784678e-03	1.184176715641804094e+02	1.571401484483496702e-01	0.000000000000000000e+00	2.909558806355229521e+01	1.000000000000000000e+00
1.349000000000000000e+03	8.630729449004863341e+01	2.415794829861127369e+01	-4.159969616762586656e-03	8.142650101513257255e+01	2.563503937759674667e-01	0.000000000000000000e+00	1.136903871413340106e+01	1.000000000000000000e+00
1.350000000000000000e+03	1.040389895688818029e+02	1.354556677521691199e+01	-3.201801846868693440e-03	6.176986430009624485e+01	3.435557911152921085e-01	0.000000000000000000e+00	9.591515732239598080e+00	1.000000000000000000e+00
1.354000000000000000e+03	1.143105817106119559e+02	1.827249024075592487e+01	-5.870788943854482467e-03	1.165236468953705895e+02	1.804946187476282882e-01	0.000000000000000000e+00	1.130705136519313747e+01	1.000000000000000000e+00
1.357000000000000000e+03	4.153363672496156056e+01	1.579715881194857197e+01	-3.287880832423947016e-03	6.353575895969834875e+01	3.853524364169682581e-01	0.000000000000000000e+00	5.399162584045753555e+00	1.000000000000000000e+00
1.362000000000000000e+03	4.002317921513952825e+01	1.061358140633554825e+01	-6.354656990486578366e-03	1.264501114556580035e+02	2.066545244538725568e-01	0.000000000000000000e+00	5.399162584045753555e+00	1.000000000000000000e+00
1.362000000000000000e+03	9.330506001644323533e+00	1.774696691437721441e+01	2.738372884248360933e-03	-5.226270381351173455e+01	4.658812113432651003e-01	0.000000000000000000e+00	8.366686014715384090e+00	1.000000000000000000e+00
1.363000000000000000e+03	9.645046732158112945e+01	8.119545662144981080e+00	-3.463821523099552997e-03	6.714515007957075454e+01	3.398334546016302804e-01	0.000000000000000000e+00	5.448630498990537063e+01	1.000000000000000000e+00
1.365000000000000000e+03	4.247156191012765447e+01	1.553811709028030030e+01	-5.245834758723500260e-03	1.037028259842042104e+02	2.874118023826864876e-01	0.000000000000000000e+00	5.499602669608280259e+00	1.000000000000000000e+00
1.367000000000000000e+03	1.750706831941034025e+01	1.952045599878761095e+01	-5.052944954972869197e-03	9.974572690667973518e+01	3.549566615900213717e-01	0.000000000000000000e+00	8.366686014715384090e+00	1.000000000000000000e+00
1.369000000000000000e+03	9.991422105505975537e+01	2.163058843219299732e+01	-3.668466233020971443e-03	7.134339890923529026e+01	3.610124130993334068e-01	0.000000000000000000e+00	2.921819601080655815e+01	1.000000000000000000e+00
1.373000000000000000e+03	7.295128998908765539e+01	1.037433121864511421e+01	-6.089794991727968780e-03	1.210165159488993822e+02	1.634909945249366503e-01	0.000000000000000000e+00	9.624703868678011531e+00	1.000000000000000000e+00
1.373000000000000000e+03	3.844956629722059205e+01	1.581284349848685089e+01	-5.921774069858476951e-03	1.175695974389187626e+02	1.471965595061304199e-01	0.000000000000000000e+00	6.173041474285647645e+00	1.000000000000000000e+00
1.376000000000000000e+03	8.854180622428354752e+01	1.817924890210658617e+01	-4.768905016901911660e-03	9.391869947927992257e+01	2.294880720766117044e-01	0.000000000000000000e+00	1.197637344031618056e+01	1.000000000000000000e+00
1.377000000000000000e+03	6.357699477651497233e+01	1.255550379945626105e+01	-5.129823141551461893e-03	1.013228688565217084e+02	1.893303222134503638e-01	0.000000000000000000e+00	9.624703868678011531e+00	1.000000000000000000e+00
1.378000000000000000e+03	3.482273016498123042e+01	1.081759568550161887e+01	-6.076643455128856106e-03	1.207467145787260847e+02	1.974689345536878582e-01	0.000000000000000000e+00	6.173041474285647645e+00	1.000000000000000000e+00
1.379000000000000000e+03	7.674764569690870530e+01	1.609807177451172677e+01	-3.775642568045595865e-03	7.354210183811940738e+01	2.995660917319583616e-01	0.000000000000000000e+00	1.197637344031618056e+01	1.000000000000000000e+00
1.383000000000000000e+03	3.941649916210931792e+01	5.669467975948538907e+00	-3.238104879722207303e-03	6.251461438549577565e+01	3.558446017159831998e-01	0.000000000000000000e+00	6.899705248258322321e+00	1.000000000000000000e+00
1.386000000000000000e+03	2.986084967122971889e+01	1.344236695081142408e+01	-6.067875724471238560e-03	1.205668461863972993e+02	1.679703739385893790e-01	0.000000000000000000e+00	1.231780807067442574e+01	1.000000000000000000e+00
1.389000000000000000e+03	5.946270187103157667e+01	8.970743702034072342e+00	-6.724625137550096880e-03	1.340399403890274073e+02	1.604837096972443478e-01	0.000000000000000000e+00	7.493125001327722856e+00	1.000000000000000000e+00
1.390000000000000000e+03	1.258158188806290489e+01	9.166996007818640990e+00	-4.903677986402663926e-03	9.668354232175659035e+01	2.910806783612489568e-01	0.000000000000000000e+00	1.780033403682564597e+01	1.000000000000000000e+00
1.391000000000000000e+03	8.019046911456895543e+01	2.465261951372809079e+01	-5.228413351306277802e-03	1.033454289944235001e+02	2.349223726150196923e-01	0.000000000000000000e+00	2.478707886440160379e+01	1.000000000000000000e+00
1.392000000000000000e+03	1.049315382937282664e+02	1.103877816454968830e+01	-2.747750092540341034e-03	5.245507552814067509e+01	3.979444544108443615e-01	0.000000000000000000e+00	2.823928434660741260e+01	1.000000000000000000e+00
1.392000000000000000e+03	5.695132103482313823e+01	1.603048084877314849e+01	-3.373258786879229382e-03	6.528727209438272894e+01	3.246640631740262961e-01	0.000000000000000000e+00	7.493125001327722856e+00	1.000000000000000000e+00
1.398000000000000000e+03	6.402290560127372032e+01	2.303993996021164392e+01	-6.338104840403345659e-03	1.261105471212461993e+02	1.765496516041729080e-01	0.000000000000000000e+00	4.055897810322201735e+01	1.000000000000000000e+00
1.400000000000000000e+03	1.892594307337806114e+01	1.387245178537902035e+01	-3.308322533522718017e-03	6.395511672246299639e+01	3.631204658729015877e-01	0.000000000000000000e+00	4.601933146709239963e+01	1.000000000000000000e+00
1.401000000000000000e+03	1.045519525950121391e+02	2.148203927114767708e+01	-3.859851405287231807e-03	7.526963074679659371e+01	2.951319309077179431e-01	0.000000000000000000e+00	1.608263799640531388e+01	1.000000000000000000e+00
1.404000000000000000e+03	8.847046331700165922e+01	2.167425666019946462e+01	-4.269946702792431180e-03	8.368266083911240116e+01	2.415044550411845625e-01	0.000000000000000000e+00	1.417702245262014138e+01	1.000000000000000000e+00
1.406000000000000000e+03	3.980561309728945218e+01	2.424734092405986985e+01	-3.808915087313545240e-03	7.422468149107156421e+01	4.316466591941957587e-01	0.000000000000000000e+00	7.327239291695421208e+00	1.000000000000000000e+00
1.409000000000000000e+03	9.177090220565692391e+01	7.886759832843616813e+00	-6.066683816885757620e-03	1.205423944200763628e+02	1.450825097340426861e-01	0.000000000000000000e+00	1.417702245262014138e+01	1.000000000000000000e+00
1.411000000000000000e+03	1.158870453533739635e+02	8.692538916897712298e+00	-6.093541843247912530e-03	1.210933819231753432e+02	1.865181024777423646e-01	0.000000000000000000e+00	2.055168833458779076e+01	1.000000000000000000e+00
1.411000000000000000e+03	4.288350779145795144e+01	1.759790486606407711e+01	-5.600561238614480165e-03	1.109799749006124330e+02	2.418166817538606184e-01	0.000000000000000000e+00	7.327239291695421208e+00	1.000000000000000000e+00
1.413000000000000000e+03	1.016829796050738111e+02	2.354570052040820372e+01	-5.884687987493104205e-03	1.168087832358687450e+02	2.200828276467942102e-01	0.000000000000000000e+00	1.853244996833113589e+01	1.000000000000000000e+00
1.414000000000000000e+03	5.394573921052764121e+01	1.185841837129031617e+01	-3.674207451215414071e-03	7.146117895141142640e+01	3.178792225235818059e-01	0.000000000000000000e+00	1.246253060950074421e+01	1.000000000000000000e+00
1.417000000000000000e+03	7.696181582141706201e+01	2.311273383559136363e+01	-4.157687106141986014e-03	8.137967572683015760e+01	2.790832403623775271e-01	0.000000000000000000e+00	2.472495498415605653e+01	1.000000000000000000e+00
1.423000000000000000e+03	1.155079606929924978e+02	2.172261076151310633e+01	-5.225271966137719389e-03	1.032809840517103908e+02	2.346839616633045189e-01	0.000000000000000000e+00	inf	1.000000000000000000e+00
1.430000000000000000e+03	8.837124212595074368e+01	2.477033573774157205e+01	-3.659220790022294899e-03	7.115373033552121740e+01	3.049895070714868650e-01	0.000000000000000000e+00	1.424664329301133137e+01	1.000000000000000000e+00
1.431000000000000000e+03	4.298954264694305039e+01	1.381220726069324378e+01	-2.412246676755879470e-03	4.557228425928047244e+01	4.400907697079474712e-01	0.000000000000000000e+00	1.564650899111265403e+01	1.000000000000000000e+00
1.431000000000000000e+03	2.797894875745306464e+01	1.822755715552321476e+01	-3.102025981029934813e-03	5.972298064428525066e+01	4.328789818431136860e-01	0.000000000000000000e+00	7.990400056432386044e+00	1.000000000000000000e+00
1.432000000000000000e+03	7.522898376991159353e+01	1.927052752095583443e+01	-3.679360825692920729e-03	7.156689948715028038e+01	3.279289108644557471e-01	0.000000000000000000e+00	1.424664329301133137e+01	1.000000000000000000e+00
1.435000000000000000e+03	2.260757446082345012e+01	1.231191422957328996e+01	-5.731675852611425349e-03	1.136697672484134642e+02	2.032264492234329145e-01	0.000000000000000000e+00	7.990400056432386044e+00	1.000000000000000000e+00
1.442000000000000000e+03	4.847879507019080592e+01	7.354787496927051471e+00	-6.574463781921604730e-03	1.309594076170333210e+02	1.351745386797662540e-01	0.000000000000000000e+00	4.756222759783126008e+01	1.000000000000000000e+00
1.446000000000000000e+03	9.547140324974810710e+01	1.469374318220721776e+01	-2.689119997704881616e-03	5.125228984596689941e+01	4.515054261075358566e-01	0.000000000000000000e+00	2.076030712443970927e+01	1.000000000000000000e+00
1.447000000000000000e+03	1.158780523358572907e+02	1.850937222306816210e+01	-6.333242202355928233e-03	1.260107909902448569e+02	1.792773020821193386e-01	0.000000000000000000e+00	1.944504410869650357e+01	1.000000000000000000e+00
1.449000000000000000e+03	6.187827951536423399e+01	2.342915378063754162e+01	-4.120333234823239307e-03	8.061336788233427342e+01	2.950449640111508787e-01	0.000000000000000000e+00	9.455122929856866421e+00	1.000000000000000000e+00
1.452000000000000000e+03	9.705005319223808158e+01	1.364972319901024989e+01	2.459324733757320240e-03	-4.653808199617321861e+01	4.391805966533234296e-01	0.000000000000000000e+00	1.713998824009344446e+01	1.000000000000000000e+00
1.453000000000000000e+03	1.748645695329181393e+01	2.505686698143205149e+01	-4.701137676143685509e-03	9.252846486663371195e+01	2.454886051333132757e-01	0.000000000000000000e+00	8.336676829453521620e+00	1.000000000000000000e+00
1.454000000000000000e+03	7.991099891354369333e+01	1.382865140391115411e+01	-5.830273006572231007e-03	1.156924698454322282e+02	2.202613915637493536e-01	0.000000000000000000e+00	1.414788575791238401e+01	1.000000000000000000e+00
1.454000000000000000e+03	5.358234813547762343e+01	1.889298004510693119e+01	-3.491941369892127486e-03	6.772202359822952644e+01	2.884037079380388224e-01	0.000000000000000000e+00	9.455122929856866421e+00	1.000000000000000000e+00
1.457000000000000000e+03	3.237051817846124635e+01	8.396201536532487353e+00	-2.922189575827110770e-03	5.603366965274413047e+01	3.905878576706556249e-01	0.000000000000000000e+00	2.234083820319780500e+01	1.000000000000000000e+00
1.459000000000000000e+03	9.402168946013804884e+01	1.280342766384620745e+01	-5.802044495690703019e-03	1.151133671028445775e+02	1.680836003613567220e-01	0.000000000000000000e+00	1.414788575791238401e+01	1.000000000000000000e+00
1.460000000000000000e+03	7.126767528726404066e+01	1.658876008570601002e+01	-5.003754705356134626e-03	9.873659792424153636e+01	2.044160262173625453e-01	0.000000000000000000e+00	2.306672717407769113e+01	1.000000000000000000e+00
1.465000000000000000e+03	1.190551156966220532e+02	2.534511330030582599e+01	-2.523558605951911008e-03	4.785582814690104669e+01	4.701711241428749855e-01	0.000000000000000000e+00	2.231267204778564306e+01	1.000000000000000000e+00
1.466000000000000000e+03	6.727670501172667628e+01	1.543298621397031134e+01	-5.005527398205087894e-03	9.877296439411672679e+01	2.111506547455310745e-01	0.000000000000000000e+00	1.267557758601946816e+01	1.000000000000000000e+00
1.466000000000000000e+03	5.495516945168218115e+01	1.840788597392158366e+01	-3.294853345158675010e-03	6.367879878437611296e+01	3.553972302455085108e-01	0.000000000000000000e+00	1.267557758601946816e+01	1.000000000000000000e+00
1.470000000000000000e+03	1.040634658457101551e+02	8.819201263153741976e+00	-5.887730845875162322e-03	1.168712069195604215e+02	2.051514147338098226e-01	0.000000000000000000e+00	2.231267204778564306e+01	1.000000000000000000e+00
1.473000000000000000e+03	5.953775454130334310e+01	2.270901584636237658e+01	-4.484433149872023988e-03	8.808281110821329207e+01	3.014598496221702062e-01	0.000000000000000000e+00	1.178182282942194803e+01	1.000000000000000000e+00
1.475000000000000000e+03	4.778639140435453925e+01	2.355566430200909167e+01	-3.295324514834618163e-03	6.368846474418207038e+01	3.271370209349198088e-01	0.000000000000000000e+00	1.178182282942194803e+01	1.000000000000000000e+00
1.476000000000000000e+03	1.098351057554393861e+02	1.491655394752123698e+01	-5.529507971717110767e-03	1.095223301136532825e+02	2.674529535529557300e-01	0.000000000000000000e+00	9.762696075282608632e+00	1.000000000000000000e+00
1.476000000000000000e+03	1.180671891425430289e+02	9.668407820924658225e+00	-5.274088277171096531e-03	1.042824417524401639e+02	3.726595228114202296e-01	0.000000000000000000e+00	9.762696075282608632e+00	1.000000000000000000e+00
1.477000000000000000e+03	8.759814762920764508e+01	1.451218355223739742e+01	-3.683440480890128564e-03	7.165059286805266936e+01	3.352179917303355072e-01	0.000000000000000000e+00	1.117778039400449863e+01	1.000000000000000000e+00
1.478000000000000000e+03	7.218174983224551511e+01	8.956090668978470504e+00	-7.389791912248680830e-03	1.476857152271963116e+02	1.994702534959211793e-01	0.000000000000000000e+00	1.638705248547094229e+01	1.000000000000000000e+00
1.480000000000000000e+03	9.484839369793513697e+01	6.004733494817552142e+00	-5.405802479623037816e-03	1.069845345478336753e+02	2.467606884597387529e-01	0.000000000000000000e+00	1.117778039400449863e+01	1.000000000000000000e+00
1.480000000000000000e+03	2.803447598042042443e+01	1.492122287574802897e+01	-6.841192408625192990e-03	1.364312966549974817e+02	1.550049701067954810e-01	0.000000000000000000e+00	2.155670989872479382e+01	1.000000000000000000e+00
1.487000000000000000e+03	2.933695181371012595e+01	2.360931550571284276e+01	-6.318345376890570353e-03	1.257051853378941502e+02	1.692454027224642443e-01	0.000000000000000000e+00	2.349064380352583115e+01	1.000000000000000000e+00
1.489000000000000000e+03	9.998957117589517907e+01	1.942030064064133654e+01	-2.722441440430663218e-03	5.193587315471679489e+01	3.940026520285266898e-01	0.000000000000000000e+00	4.729314800678582742e+01	1.000000000000000000e+00
1.491000000000000000e+03	5.275374641936829789e+01	2.174811248063874913e+01	-2.875821470443088324e-03	5.508243644355449220e+01	3.609096117644691182e-01	0.000000000000000000e+00	2.349064380352583115e+01	1.000000000000000000e+00
1.493000000000000000e+03	5.848201901129147728e+00	2.434455012235354587e+01	-5.793804563534966576e-03	1.149443264003381842e+02	2.064197443412402189e-01	0.000000000000000000e+00	1.974660797140444046e+01	1.000000000000000000e+00
1.497000000000000000e+03	2.522756407084897035e+01	6.792556235617187355e+00	-7.588422216127864786e-03	1.517605796159063800e+02	2.009326545127566588e-01	0.000000000000000000e+00	1.170559291574605254e+01	1.000000000000000000e+00
1.497000000000000000e+03	2.470587912629094163e+01	1.848651836689611727e+01	-2.854801726518010375e-03	5.465122023783291638e+01	3.260959189388371593e-01	0.000000000000000000e+00	1.170559291574605254e+01	1.000000000000000000e+00
1.499000000000000000e+03	1.076986118645857147e+02	2.384711143723842497e+01	-5.065362783830608395e-03	1.000004763966079082e+02	2.521393052725725559e-01	0.000000000000000000e+00	7.926395476546018060e+00	1.000000000000000000e+00
1.499000000000000000e+03	4.817691117764272946e+01	2.534840877893787336e+01	-6.678412537199788016e-03	1.330918973371892378e+02	1.364346003681101704e-01	0.000000000000000000e+00	1.428873316029812557e+01	1.000000000000000000e+00
1.504000000000000000e+03	1.130574512580914472e+02	1.800668460307464969e+01	-3.451816166489345659e-03	6.689886238243036587e+01	3.112766835535989429e-01	0.000000000000000000e+00	7.926395476546018060e+00	1.000000000000000000e+00
1.504000000000000000e+03	6.181575873153391854e+01	2.108815846611356903e+01	-6.518469427770410933e-03	1.298106936733729242e+02	1.305434392299240631e-01	0.000000000000000000e+00	1.428873316029812557e+01	1.000000000000000000e+00
1.512000000000000000e+03	9.312677428719527484e+01	1.895096037559977731e+01	-7.440489533003825755e-03	1.487257676530996662e+02	1.421196671743062412e-01	0.000000000000000000e+00	3.155727908608207244e+01	1.000000000000000000e+00
1.514000000000000000e+03	4.874073540877225952e+01	1.308511399450748947e+01	-3.186683163137484908e-03	6.145970726596139144e+01	3.164609685725965349e-01	0.000000000000000000e+00	9.046691374309627776e+00	1.000000000000000000e+00
1.517000000000000000e+03	6.166257614701275003e+01	2.137296341280005763e+01	-6.221057111840938743e-03	1.237093343577171112e+02	1.757426276990746716e-01	0.000000000000000000e+00	1.535130014183632596e+01	1.000000000000000000e+00
1.519000000000000000e+03	8.840854084151156655e+01	9.912081994464010393e+00	-2.897273266579817805e-03	5.552251612144994652e+01	4.067769639388061353e-01	0.000000000000000000e+00	1.532436571384762480e+01	1.000000000000000000e+00
1.519000000000000000e+03	4.258606493875081611e+01	1.971554808493130295e+01	-2.840201542640245769e-03	5.435170013344688300e+01	3.434646133372838417e-01	0.000000000000000000e+00	8.627945925315346543e+00	1.000000000000000000e+00
1.521000000000000000e+03	8.154510642693361433e+01	2.361352179357036718e+01	3.411468924560523593e-03	-6.607114608684221935e+01	3.387018380810029594e-01	0.000000000000000000e+00	1.532436571384762480e+01	1.000000000000000000e+00
1.522000000000000000e+03	1.089395931751811730e+02	2.215823229577563680e+01	-4.374317634373414004e-03	8.582381142897672532e+01	2.303859850656484465e-01	0.000000000000000000e+00	2.390590527736180704e+01	1.000000000000000000e+00
1.523000000000000000e+03	3.930622178479715245e+01	1.173531752587920352e+01	-2.946175125789021656e-03	5.652572882737473492e+01	3.455601396013291415e-01	0.000000000000000000e+00	8.627945925315346543e+00	1.000000000000000000e+00
1.530000000000000000e+03	2.691083796781284221e+01	1.140411721188393912e+01	-3.230477502933120759e-03	6.235814014440501296e+01	3.319036946435183211e-01	0.000000000000000000e+00	5.393162891514030832e+01	1.000000000000000000e+00
1.531000000000000000e+03	9.835508922378292596e+01	8.658822528013315534e+00	-4.536828793563959031e-03	8.915769816438812256e+01	2.266925562289938689e-01	0.000000000000000000e+00	1.515578182660189910e+01	1.000000000000000000e+00
1.534000000000000000e+03	7.905628672135659940e+01	2.516902809906149585e+01	-5.803862506273274949e-03	1.151506632577441280e+02	1.742526077663210105e-01	0.000000000000000000e+00	1.748537186986099456e+01	1.000000000000000000e+00
1.534000000000000000e+03	1.134216519014105984e+02	1.030089800029626090e+01	-2.505625854514904188e-03	4.748794102799145378e+01	4.372768703067686502e-01	0.000000000000000000e+00	1.515578182660189910e+01	1.000000000000000000e+00
1.538000000000000000e+03	8.699682360729107700e+01	9.590642322915105211e+00	-3.890491357551445310e-03	7.589820376871153940e+01	1.964721800486506353e-01	0.000000000000000000e+00	1.067655244533447600e+01	1.000000000000000000e+00
1.539000000000000000e+03	2.926981459920307671e+01	7.211560973365912730e+00	-5.273799992524204339e-03	1.042765276455869241e+02	2.843937907052287439e-01	0.000000000000000000e+00	1.648828081593494588e+01	1.000000000000000000e+00
1.540000000000000000e+03	7.248976249355574453e+01	5.531508434908666949e+00	-4.589945012343723922e-03	9.024736768682035404e+01	2.353760135045291912e-01	0.000000000000000000e+00	1.445404844261682342e+01	1.000000000000000000e+00
1.542000000000000000e+03	8.015415212023245317e+01	1.778616665258264007e+01	-5.020156518171068998e-03	9.907307811706506584e+01	2.207381438597777468e-01	0.000000000000000000e+00	7.589011492304220674e+00	1.000000000000000000e+00
1.547000000000000000e+03	1.015301921461770434e+02	1.610772473311791941e+01	-6.878501753624282310e-03	1.371966910501818120e+02	1.155688886415653371e-01	0.000000000000000000e+00	2.144183421416651214e+01	1.000000000000000000e+00
1.547000000000000000e+03	7.332815540927916231e+01	2.110262023018332656e+01	-4.633473338717320616e-03	9.114034334851901065e+01	4.501143457347411836e-01	0.000000000000000000e+00	6.859754134232359135e+00	1.000000000000000000e+00
1.548000000000000000e+03	6.759618968261700900e+01	1.733422591821326009e+01	-6.246524085140080576e-03	1.242317846614130872e+02	2.432189376267404057e-01	0.000000000000000000e+00	6.859754134232359135e+00	1.000000000000000000e+00
1.550000000000000000e+03	1.132340484648677759e+01	2.214814945412339853e+01	-6.014195632539588374e-03	1.194656089092897133e+02	1.981868457732599564e-01	0.000000000000000000e+00	7.049569721966013169e+00	1.000000000000000000e+00
1.554000000000000000e+03	1.737961054432348362e+01	1.853999122445134162e+01	-5.827323680023504225e-03	1.156319649502104312e+02	2.438008836759253395e-01	0.000000000000000000e+00	7.049569721966013169e+00	1.000000000000000000e+00
1.554000000000000000e+03	1.125924750329934554e+01	1.284025885450431481e+01	-3.264280184974731325e-03	6.305159598978311664e+01	4.995786349579609542e-01	0.000000000000000000e+00	8.363360140694419798e+00	1.000000000000000000e+00
1.555000000000000000e+03	5.601075018350880441e+01	2.071296572641904987e+01	-6.542222377854511016e-03	1.302979811040127913e+02	1.450981447275795366e-01	0.000000000000000000e+00	2.454025460959020322e+01	1.000000000000000000e+00
1.555000000000000000e+03	8.789884159274360798e+01	1.229248848447576137e+01	-3.290481296922604607e-03	6.358910701370993479e+01	3.882562883192670622e-01	0.000000000000000000e+00	9.353840227347046010e+00	1.000000000000000000e+00
1.559000000000000000e+03	1.757160398931600298e+01	6.177339295005785935e+00	-6.449955942031414084e-03	1.284051520327879530e+02	1.713967742681113959e-01	0.000000000000000000e+00	9.178253726221814901e+00	1.000000000000000000e+00
1.560000000000000000e+03	8.038501856431612680e+01	1.786355575172435550e+01	4.631518678548917842e-03	-9.110024385233589328e+01	2.176350994741692579e-01	0.000000000000000000e+00	9.353840227347046010e+00	1.000000000000000000e+00
1.560000000000000000e+03	9.871364308337763305e+01	5.882007680495201285e+00	-4.606481236522554090e-03	9.058660530421344959e+01	2.092201886985174397e-01	0.000000000000000000e+00	1.257196068320384086e+01	1.000000000000000000e+00
1.566000000000000000e+03	1.144993974743035352e+02	5.755287985717902899e+00	-5.528900461062469240e-03	1.095098671435826816e+02	2.154186450366933903e-01	0.000000000000000000e+00	5.231624426337330647e+01	1.000000000000000000e+00
1.568000000000000000e+03	6.304494088508761962e+01	1.521194230600660546e+01	-6.370469225980044704e-03	1.267744965774640633e+02	1.427477187939634184e-01	0.000000000000000000e+00	2.897197055100748742e+01	1.000000000000000000e+00
1.569000000000000000e+03	3.437820291324176480e+01	1.940636856736536586e+01	-5.328743045301004636e-03	1.054036743336541235e+02	1.842250446024694677e-01	0.000000000000000000e+00	1.724424269263646181e+01	1.000000000000000000e+00
1.570000000000000000e+03	2.414755727203298008e+01	5.524805405870847785e+00	4.934278285552613948e-03	-9.731130186727816067e+01	4.328095791023447436e-01	0.000000000000000000e+00	1.724424269263646181e+01	1.000000000000000000e+00
1.575000000000000000e+03	3.956980109048883065e+01	1.688039492080303106e+01	-7.403957886697764765e-03	1.479763276044952818e+02	1.231686149384647599e-01	0.000000000000000000e+00	1.039065250505004556e+01	1.000000000000000000e+00
1.579000000000000000e+03	1.047748202148385133e+02	1.210243799219213656e+01	-5.395966368463301840e-03	1.067827485247272392e+02	1.924906485510882170e-01	0.000000000000000000e+00	3.702896705368144836e+01	1.000000000000000000e+00
1.579000000000000000e+03	4.581324519110423665e+01	2.518611976835206789e+01	-3.741020363677400543e-03	7.283183364196131038e+01	2.948681070773631063e-01	0.000000000000000000e+00	1.039065250505004556e+01	1.000000000000000000e+00
1.580000000000000000e+03	1.417033194943397234e+01	1.400752954214546442e+01	-5.190245559797765883e-03	1.025624237259607980e+02	2.197186769401993089e-01	0.000000000000000000e+00	1.287051938897415049e+01	1.000000000000000000e+00
1.582000000000000000e+03	5.145211942721754639e+01	7.415653643147671836e+00	-3.882607123893688002e-03	7.573646015589500280e+01	2.961100776534745238e-01	0.000000000000000000e+00	1.414843519832502317e+01	1.000000000000000000e+00
1.582000000000000000e+03	3.777719910180645257e+01	1.104536060857352631e+01	-2.292561331792579340e-03	4.311696127725414129e+01	4.744269788682963229e-01	0.000000000000000000e+00	5.922972729854618201e+00	1.000000000000000000e+00
1.584000000000000000e+03	6.793146301050303748e+01	1.580533293755141955e+01	-5.923798253751983919e-03	1.176111232016184545e+02	2.750368765421236095e-01	0.000000000000000000e+00	1.207713325990574127e+01	1.000000000000000000e+00
1.584000000000000000e+03	2.465514619350678771e+01	6.543017528005000472e+00	-3.036052196349579412e-03	5.836954050684315831e+01	3.763721966000641572e-01	0.000000000000000000e+00	9.456359345963464946e+00	1.000000000000000000e+00
1.586000000000000000e+03	8.084364354156855370e+01	1.636508533887279526e+01	-5.125356602466921152e-03	1.012312386233653001e+02	2.260164029806742692e-01	0.000000000000000000e+00	9.983394574240394448e+00	1.000000000000000000e+00
1.587000000000000000e+03	6.021138844918672817e+01	2.509282972329720351e+01	-2.476076707564730996e-03	4.688174567777308965e+01	4.847560729362129228e-01	0.000000000000000000e+00	1.207713325990574127e+01	1.000000000000000000e+00
1.588000000000000000e+03	1.002260461321254859e+01	2.075693019345244039e+01	-6.284538552728589564e-03	1.250116445176735454e+02	1.618913200587239754e-01	0.000000000000000000e+00	2.039967123166466578e+01	1.000000000000000000e+00
1.589000000000000000e+03	8.537184679740389015e+01	7.467695693655789668e+00	-7.760664010395043784e-03	1.552940885518528376e+02	1.228519498083958661e-01	0.000000000000000000e+00	9.983394574240394448e+00	1.000000000000000000e+00
1.592000000000000000e+03	1.206849232343517571e+02	8.980415415064772588e+00	-6.160133943579828783e-03	1.224595066932254497e+02	2.052273043092831539e-01	0.000000000000000000e+00	3.534546206229679655e+01	1.000000000000000000e+00
1.593000000000000000e+03	6.698756491218867382e+01	2.262561344927738816e+01	-6.069501713589780731e-03	1.206002030560500202e+02	2.005094459794272144e-01	0.000000000000000000e+00	8.511755224595038527e+00	1.000000000000000000e+00
1.595000000000000000e+03	6.849709759489819305e+01	9.751549180829336194e+00	-5.706534815619783603e-03	1.131540034685080798e+02	1.901806161221887281e-01	0.000000000000000000e+00	1.296226136552951580e+01	1.000000000000000000e+00
1.596000000000000000e+03	3.912247140074702401e+01	2.421649087875844231e+01	-5.270109119326340727e-03	1.042008100563596145e+02	2.406674617553818951e-01	0.000000000000000000e+00	1.131972144441652262e+01	1.000000000000000000e+00
1.597000000000000000e+03	7.525753848208259456e+01	2.463994067112515296e+01	-6.173355343184147928e-03	1.227307412901846106e+02	1.658502518689308758e-01	0.000000000000000000e+00	8.511755224595038527e+00	1.000000000000000000e+00
1.598000000000000000e+03	1.039468805260282664e+02	2.235999091427783370e+01	-3.055526637873130433e-03	5.876905511616784139e+01	3.575121208490165126e-01	0.000000000000000000e+00	2.877979356785342091e+01	1.000000000000000000e+00
1.601000000000000000e+03	5.024811942440769030e+01	2.212937573272582270e+01	-3.348690804714456615e-03	6.478326442953724040e+01	3.962920987394493721e-01	0.000000000000000000e+00	1.131972144441652262e+01	1.000000000000000000e+00
1.604000000000000000e+03	1.092533137875747542e+02	2.414190265180586081e+01	-3.749479003548539940e-03	7.300536109328511714e+01	3.104472631992482023e-01	0.000000000000000000e+00	2.444875735178678511e+01	1.000000000000000000e+00
1.607000000000000000e+03	6.433168133890963247e+01	2.316189445800108970e+01	-6.439358689350437905e-03	1.281877513304553702e+02	1.369247720144088909e-01	0.000000000000000000e+00	2.118101150822566581e+01	1.000000000000000000e+00
1.609000000000000000e+03	8.522009878683709871e+01	1.965343824013154617e+01	-6.186937393309857765e-03	1.230093745666890612e+02	1.572065177242223388e-01	0.000000000000000000e+00	2.118101150822566581e+01	1.000000000000000000e+00
1.614000000000000000e+03	1.689667995558961522e+01	2.393349506589982667e+01	-4.734545895065718317e-03	9.321382837319323755e+01	3.076968753666303735e-01	0.000000000000000000e+00	1.310761786546393104e+01	1.000000000000000000e+00
1.615000000000000000e+03	7.509630627265339342e+01	1.741938655845866890e+01	-2.709965419252465587e-03	5.167992985996781385e+01	4.945096872091981899e-01	0.000000000000000000e+00	2.661882089814449159e+01	1.000000000000000000e+00
1.616000000000000000e+03	5.647998133764784434e+00	1.720469105787753961e+01	-6.010703378543979201e-03	1.193939659567033118e+02	1.926588961161038727e-01	0.000000000000000000e+00	6.106333879548982324e+00	1.000000000000000000e+00
1.617000000000000000e+03	1.016808198208804583e+02	1.877041039674777778e+01	-2.936627169230095463e-03	5.632985424324993318e+01	3.741480382562527573e-01	0.000000000000000000e+00	9.945533358991916373e+00	1.000000000000000000e+00
1.620000000000000000e+03	1.959495313014519979e+01	1.757675331248564632e+01	-6.701294882423875290e-03	1.335613244682101026e+02	1.641037010399214457e-01	0.000000000000000000e+00	1.005162863182735222e+01	1.000000000000000000e+00
1.629000000000000000e+03	8.692729186672787023e+01	2.094609366690138330e+01	2.319047334112726497e-03	-4.366031677511062981e+01	4.273165147174190492e-01	0.000000000000000000e+00	9.055993166985295773e+00	1.000000000000000000e+00
1.630000000000000000e+03	1.053065883100955205e+02	6.018486050744241922e+00	-3.145293383946594530e-03	6.061060350894293691e+01	3.573371620844756347e-01	0.000000000000000000e+00	1.557292138260593717e+01	1.000000000000000000e+00
1.632000000000000000e+03	9.623971455509822803e+00	1.988672654061664957e+01	-6.270816303391043428e-03	1.247301350799566393e+02	1.842040934760317272e-01	0.000000000000000000e+00	1.179434714490125025e+01	1.000000000000000000e+00
1.633000000000000000e+03	8.331279844838978477e+01	1.264269378677546918e+01	-6.657751542069233197e-03	1.326680407974337754e+02	1.654695771569635321e-01	0.000000000000000000e+00	7.722026115915647360e+00	1.000000000000000000e+00
1.633000000000000000e+03	2.042796011519507715e+01	2.461752495270658869e+01	-6.346361443540889796e-03	1.262799298258981224e+02	1.683670943880449800e-01	0.000000000000000000e+00	1.128377290705599556e+01	1.000000000000000000e+00
1.634000000000000000e+03	9.102346463718531311e+01	1.222398832962362469e+01	-6.026653001611503337e-03	1.197211695594865688e+02	1.753621842133090691e-01	0.000000000000000000e+00	7.722026115915647360e+00	1.000000000000000000e+00
1.636000000000000000e+03	3.326012537230374022e+01	1.405796170106621013e+01	-6.523298041300149355e-03	1.299097517976113068e+02	1.362915415244312367e-01	0.000000000000000000e+00	1.622554963133769235e+01	1.000000000000000000e+00
1.636000000000000000e+03	5.575913658053053723e+01	8.581066427634517879e+00	-3.613633612694492573e-03	7.021851772270730407e+01	3.509284275926670693e-01	0.000000000000000000e+00	7.587160285044838304e+00	1.000000000000000000e+00
1.638000000000000000e+03	9.331954592473502785e+00	2.256759996438549365e+01	-5.873568142578364064e-03	1.165806616493528480e+02	1.996881535719176037e-01	0.000000000000000000e+00	1.128377290705599556e+01	1.000000000000000000e+00
1.638000000000000000e+03	7.773503796471938188e+01	2.314252838752472741e+01	-4.709805290058780014e-03	9.270627938228379605e+01	2.901791965445257304e-01	0.000000000000000000e+00	8.373253062332796759e+00	1.000000000000000000e+00
1.641000000000000000e+03	4.821591746500905629e+01	7.765685187849720172e+00	-5.012848766042872668e-03	9.892316091748800488e+01	2.223788200362999401e-01	0.000000000000000000e+00	7.587160285044838304e+00	1.000000000000000000e+00
1.641000000000000000e+03	8.083522909256542732e+01	1.536434210686197765e+01	-4.379446345585865860e-03	8.592902600233965416e+01	3.516083764342112783e-01	0.000000000000000000e+00	8.373253062332796759e+00	1.000000000000000000e+00
1.641000000000000000e+03	9.062817051367194665e+01	1.678347270206172581e+01	3.920764855103347699e-03	-7.651925903916503557e+01	2.891841670004710041e-01	0.000000000000000000e+00	9.895232858475628390e+00	1.000000000000000000e+00
1.646000000000000000e+03	5.510104153121889681e+01	1.685042890493965828e+01	-3.260172181027624731e-03	6.296732103945667092e+01	3.697099454553832709e-01	0.000000000000000000e+00	1.139901319467203145e+01	1.000000000000000000e+00
1.649000000000000000e+03	8.787374202684260638e+01	5.336252325297630605e+00	-3.987883719564874925e-03	7.789619027907943405e+01	4.282157099505801146e-01	0.000000000000000000e+00	2.529834987149987668e+01	1.000000000000000000e+00
1.655000000000000000e+03	6.801583182851078391e+01	2.094079233027413522e+01	-4.373962479560579084e-03	8.581652549288823195e+01	3.237384468450300590e-01	0.000000000000000000e+00	6.195334954639089631e+01	1.000000000000000000e+00
1.657000000000000000e+03	6.065330026802355334e+00	2.153480119705469775e+01	-4.088176529613058927e-03	7.995367895088647003e+01	3.875494373832008010e-01	0.000000000000000000e+00	6.195334954639089631e+01	1.000000000000000000e+00
1.661000000000000000e+03	9.660946008270356344e+01	1.350495336194957297e+01	-4.367009460970198466e-03	8.567388558701962609e+01	2.532165792697783635e-01	0.000000000000000000e+00	4.077502437592706031e+01	1.000000000000000000e+00
1.663000000000000000e+03	4.758877961509086418e+01	1.032155875318858662e+01	-3.539655887476420969e-03	6.870087820768014808e+01	3.308169150563744498e-01	0.000000000000000000e+00	1.001021911215030791e+01	1.000000000000000000e+00
1.665000000000000000e+03	5.590449110114214903e+01	1.589411913007226929e+01	-3.008360543887729846e-03	5.780145131663600466e+01	4.008788511559202572e-01	0.000000000000000000e+00	1.001021911215030791e+01	1.000000000000000000e+00
1.667000000000000000e+03	1.480020267696911773e+01	2.154002093471039814e+01	-6.570521946813363996e-03	1.308785415900724445e+02	1.421722227409865091e-01	0.000000000000000000e+00	7.979962909702678964e+00	1.000000000000000000e+00
1.672000000000000000e+03	8.017727938133464960e+00	1.733551805597589990e+01	-6.041061649294394639e-03	1.200167603338338580e+02	1.518735347634296851e-01	0.000000000000000000e+00	7.979962909702678964e+00	1.000000000000000000e+00
1.672000000000000000e+03	2.233837410861011818e+01	1.585882120829472619e+01	-4.694407297810898605e-03	9.239039238496695816e+01	2.455469855382101940e-01	0.000000000000000000e+00	4.108591004754376996e+00	1.000000000000000000e+00
1.675000000000000000e+03	3.384304965567599055e+01	9.035097108031800772e+00	-8.406301144073671100e-03	1.685392163731148116e+02	1.416861504874776800e-01	0.000000000000000000e+00	1.223359350456228611e+01	1.000000000000000000e+00
1.677000000000000000e+03	1.936392181524533029e+01	1.869310305716676979e+01	-4.383358555578902721e-03	8.600928427547545141e+01	3.408648053323740656e-01	0.000000000000000000e+00	4.108591004754376996e+00	1.000000000000000000e+00
1.678000000000000000e+03	9.734404709464961059e+01	8.055515984980999633e+00	-6.101184158843432279e-03	1.212501626311503315e+02	1.794789956025327760e-01	0.000000000000000000e+00	4.330955027020192460e+01	1.000000000000000000e+00
1.679000000000000000e+03	2.554835228759545629e+01	1.802724955373835769e+01	-7.116053367015206209e-03	1.420700189915017688e+02	1.853444529729429968e-01	0.000000000000000000e+00	6.220172116216776459e+00	1.000000000000000000e+00
1.681000000000000000e+03	5.462869547856041663e+01	1.520505309734107691e+01	-6.066262674816523190e-03	1.205337547674805876e+02	2.586282534752378792e-01	0.000000000000000000e+00	5.594985023691767090e+00	1.000000000000000000e+00
1.683000000000000000e+03	3.620764315045340709e+01	2.510507897360722396e+01	-6.366465073309457434e-03	1.266923521170988494e+02	3.393213336310851869e-01	0.000000000000000000e+00	5.367838397389528282e+00	1.000000000000000000e+00
1.684000000000000000e+03	5.572486160374146635e+01	2.069160732028836591e+01	-6.489393585592698015e-03	1.292142080840754090e+02	1.993808703247357261e-01	0.000000000000000000e+00	5.594985023691767090e+00	1.000000000000000000e+00
1.686000000000000000e+03	3.497628859196687046e+01	1.988038233056814619e+01	-3.126033246954238159e-03	6.021548531791621883e+01	4.134814946206698538e-01	0.000000000000000000e+00	5.367838397389528282e+00	1.000000000000000000e+00
1.689000000000000000e+03	7.740113487772326550e+01	2.442640503460426871e+01	-2.999225990556751969e-03	5.761405762419209964e+01	4.048750426173957084e-01	0.000000000000000000e+00	2.199567086985975450e+01	1.000000000000000000e+00
1.691000000000000000e+03	1.062106959398130179e+01	2.090784464754826999e+01	-6.359506636867978506e-03	1.265496010650049499e+02	1.883141089479977159e-01	0.000000000000000000e+00	2.437688190176609027e+01	1.000000000000000000e+00
1.692000000000000000e+03	5.448546231114174532e+01	5.944212600360892829e+00	-6.215214471895436077e-03	1.235894736668506084e+02	1.783105214302053154e-01	0.000000000000000000e+00	8.262754169328761833e+00	1.000000000000000000e+00
1.692000000000000000e+03	4.302490879931714574e+01	2.313461923128838649e+01	-5.046140719669056293e-03	9.960613926274814389e+01	2.061615636853408873e-01	0.000000000000000000e+00	1.588838588716370559e+01	1.000000000000000000e+00
1.693000000000000000e+03	5.606330602090018544e+01	1.405491637317466491e+01	-3.183362360300956082e-03	6.139158160257455421e+01	3.712502468167316882e-01	0.000000000000000000e+00	8.262754169328761833e+00	1.000000000000000000e+00
1.698000000000000000e+03	2.648274870015695370e+01	8.191791449631978139e+00	-3.605962541432777401e-03	7.006114709749478209e+01	2.970990638777497583e-01	0.000000000000000000e+00	1.319573616208703193e+01	1.000000000000000000e+00
1.699000000000000000e+03	9.063856490830080048e+00	1.186037360110947780e+01	-4.881205363864415600e-03	9.622252057676782044e+01	3.024762782727733468e-01	0.000000000000000000e+00	1.780101965625249605e+01	1.000000000000000000e+00
1.708000000000000000e+03	6.041691559809871848e+01	1.549058047510110292e+01	-2.913651318471803357e-03	5.585850886328098142e+01	3.684144686925079348e-01	0.000000000000000000e+00	1.978428717551872751e+01	1.000000000000000000e+00
1.713000000000000000e+03	1.481601308529774208e+01	1.315734877353678911e+01	-3.802573425674622351e-03	7.409458346134991302e+01	3.140334321653726057e-01	0.000000000000000000e+00	2.703159781267423512e+01	1.000000000000000000e+00
1.713000000000000000e+03	4.106620943165500393e+01	1.960982675365158556e+01	-3.629736799805677143e-03	7.054887166378577490e+01	3.516343411782808515e-01	0.000000000000000000e+00	7.230684281342028896e+00	1.000000000000000000e+00
1.714000000000000000e+03	4.829156959483539424e+01	1.933239984657056709e+01	-5.216460726178814150e-03	1.031002230740160570e+02	2.138015111619360198e-01	0.000000000000000000e+00	7.230684281342028896e+00	1.000000000000000000e+00
1.717000000000000000e+03	7.286587547842660229e+01	6.278041149959073586e+00	-2.980174180102803695e-03	5.722321321403367023e+01	3.761304519313971584e-01	0.000000000000000000e+00	7.505433278517342544e+00	1.000000000000000000e+00
1.717000000000000000e+03	5.469817202682658319e+01	8.305290150146499073e+00	-4.433363188336121932e-03	8.703512017922987809e+01	3.627833639037570945e-01	0.000000000000000000e+00	1.275310562092877475e+01	1.000000000000000000e+00
1.720000000000000000e+03	1.205719353787412729e+01	1.300024678811471368e+01	-8.692356023547623961e-03	1.744075799552103092e+02	1.239902936050925053e-01	0.000000000000000000e+00	9.316476530574114179e+00	1.000000000000000000e+00
1.720000000000000000e+03	4.149854990605935257e+01	2.458700031746135650e+01	-3.721596629681637319e-03	7.243335928830349246e+01	2.697978505564642138e-01	0.000000000000000000e+00	1.496284599525263914e+01	1.000000000000000000e+00
1.721000000000000000e+03	8.019304121115374073e+01	7.904131868038716924e+00	-3.123225816379054508e-03	6.015789139266325236e+01	3.339132344839058630e-01	0.000000000000000000e+00	7.505433278517342544e+00	1.000000000000000000e+00
1.722000000000000000e+03	7.563586741820913950e+00	2.116138843050780949e+01	-5.374194613427482094e-03	1.063361049484824861e+02	2.065505562517515603e-01	0.000000000000000000e+00	9.316476530574114179e+00	1.000000000000000000e+00
1.724000000000000000e+03	3.381854935391810102e+01	1.174549137977190583e+01	-5.749305374773466294e-03	1.140314336741556787e+02	2.168695484081603064e-01	0.000000000000000000e+00	6.153369487481006317e+00	1.000000000000000000e+00
1.726000000000000000e+03	8.333621611024841513e+01	2.103800040731109533e+01	-3.289775386560641994e-03	6.357462539162404624e+01	3.145934365724324389e-01	0.000000000000000000e+00	8.542745715780538873e+00	1.000000000000000000e+00
1.727000000000000000e+03	3.926520850505355753e+01	1.460868193242722057e+01	-6.468665060912554693e-03	1.287889661879496828e+02	2.198917059645530969e-01	0.000000000000000000e+00	6.153369487481006317e+00	1.000000000000000000e+00
1.729000000000000000e+03	7.500385390473091718e+01	2.292220964212296153e+01	-6.195139967377684583e-03	1.231776488748483729e+02	2.054606055671168718e-01	0.000000000000000000e+00	7.044648030867636024e+00	1.000000000000000000e+00
1.730000000000000000e+03	8.978033888837551046e+01	8.290343573414153511e+00	-5.055765459965748908e-03	9.980358905122267288e+01	3.035264044556169605e-01	0.000000000000000000e+00	1.428388858589900501e+01	1.000000000000000000e+00
1.731000000000000000e+03	1.198308686720333327e+02	8.501404711986657148e+00	-6.180452063684095665e-03	1.228763292144695924e+02	1.863607534799848198e-01	0.000000000000000000e+00	1.703173478161367171e+01	1.000000000000000000e+00
1.732000000000000000e+03	4.539794834671322121e+01	1.731975277027968829e+01	-2.813786639744415407e-03	5.380980322728837706e+01	4.621213942151749521e-01	0.000000000000000000e+00	6.705251900811323829e+00	1.000000000000000000e+00
1.733000000000000000e+03	6.995476567643923715e+01	6.666957176506478788e+00	-3.030742876014888999e-03	5.826062077033989084e+01	3.929228210745716598e-01	0.000000000000000000e+00	9.661571844984473856e+00	1.000000000000000000e+00
1.734000000000000000e+03	1.054338576688126352e+02	1.760118843712930570e+01	-6.319593653731666108e-03	1.257307935091937736e+02	1.292728088606138748e-01	0.000000000000000000e+00	1.703173478161367171e+01	1.000000000000000000e+00
1.736000000000000000e+03	6.294006767947291081e+01	1.331074995828055307e+01	-5.831133779942191189e-03	1.157101284538293413e+02	1.807680944953100610e-01	0.000000000000000000e+00	9.661571844984473856e+00	1.000000000000000000e+00
1.736000000000000000e+03	5.875756918681975804e+01	2.359836477251382547e+01	-6.190812480747925374e-03	1.230888712773929967e+02	2.038428002052387056e-01	0.000000000000000000e+00	1.110532809992923120e+01	1.000000000000000000e+00
1.740000000000000000e+03	3.389443049398532537e+01	8.059647451146704000e+00	-6.749742460814575282e-03	1.345552176861532132e+02	1.547363000281962719e-01	0.000000000000000000e+00	1.526557366829378282e+01	1.000000000000000000e+00
1.743000000000000000e+03	4.881749948379106741e+01	1.127519582546837285e+01	-5.964598748188094587e-03	1.184481378895715835e+02	1.669483537111550175e-01	0.000000000000000000e+00	1.526557366829378282e+01	1.000000000000000000e+00
1.754000000000000000e+03	7.299005104369066999e+01	8.976494434574147974e+00	-3.784720933690394629e-03	7.372834285044841351e+01	2.825556174927900122e-01	0.000000000000000000e+00	1.822227528232317084e+01	1.000000000000000000e+00
1.754000000000000000e+03	5.524237887390043511e+01	1.310825544150801747e+01	-2.331651390396352521e-03	4.391888668665184525e+01	4.107684289901175623e-01	0.000000000000000000e+00	1.060034973221357824e+01	1.000000000000000000e+00
1.756000000000000000e+03	5.571689624920828976e+01	2.369797912561665498e+01	4.171790065211893918e-03	-8.166899535514004072e+01	2.661975834382346306e-01	0.000000000000000000e+00	1.060034973221357824e+01	1.000000000000000000e+00
1.757000000000000000e+03	2.274789371664035897e+01	1.835029398751616725e+01	-2.617076594494781826e-03	4.977433259347797900e+01	4.796361443777811262e-01	0.000000000000000000e+00	1.605747263344766651e+01	1.000000000000000000e+00
1.761000000000000000e+03	3.844219873787638164e+01	2.174605859571952493e+01	-5.820832814489539792e-03	1.154988060298457668e+02	1.851797359197870918e-01	0.000000000000000000e+00	1.458239525639413614e+01	1.000000000000000000e+00
1.761000000000000000e+03	1.184338416816415958e+02	1.341159695451306000e+01	-5.390846988233080790e-03	1.066777253747597456e+02	2.837777172985902485e-01	0.000000000000000000e+00	9.627082093173115140e+00	1.000000000000000000e+00
1.762000000000000000e+03	4.672064129786940612e+01	9.741324521421905303e+00	3.400253476763034650e-03	-6.584106322465608230e+01	3.659624062846773551e-01	0.000000000000000000e+00	1.458239525639413614e+01	1.000000000000000000e+00
1.770000000000000000e+03	6.686518470853067697e+01	1.414480720170191219e+01	-2.610857226929245642e-03	4.964674340432527089e+01	4.171775525181636857e-01	0.000000000000000000e+00	1.021897987842869959e+01	1.000000000000000000e+00
1.774000000000000000e+03	1.030953808562153853e+02	1.467836055718519361e+01	-5.698009085620315065e-03	1.129790996754608585e+02	1.757916691576034696e-01	0.000000000000000000e+00	6.768038130581056855e+00	1.000000000000000000e+00
1.774000000000000000e+03	7.668697883694848372e+01	1.696613842201407607e+01	-6.297823225665168112e-03	1.252841771554821690e+02	1.651693441492344538e-01	0.000000000000000000e+00	1.021897987842869959e+01	1.000000000000000000e+00
1.774000000000000000e+03	3.361710838326826689e+01	2.434367748802208453e+01	-3.703143030062075979e-03	7.205478706410248435e+01	4.461254538599853658e-01	0.000000000000000000e+00	1.977770647430011763e+01	1.000000000000000000e+00
1.777000000000000000e+03	6.622092274920605348e+01	1.125610236213685411e+01	-3.416053403011157490e-03	6.616519582454316151e+01	3.598650333337657381e-01	0.000000000000000000e+00	4.102734669495858633e+00	1.000000000000000000e+00
1.778000000000000000e+03	5.059759515119509388e+01	1.420362115150034654e+01	-6.743011832845814159e-03	1.344171400832500751e+02	1.724973133184453111e-01	0.000000000000000000e+00	1.589893808555847166e+01	1.000000000000000000e+00
1.781000000000000000e+03	6.642215354974858599e+01	7.158305645217345692e+00	-2.659799941664232718e-03	5.065079425389603784e+01	4.784413096157137391e-01	0.000000000000000000e+00	4.102734669495858633e+00	1.000000000000000000e+00
1.783000000000000000e+03	8.620916427922857395e+01	1.531907039952236360e+01	3.141369527581165146e-03	-6.053010631260563201e+01	4.702852093051016480e-01	0.000000000000000000e+00	2.140382851229338357e+01	1.000000000000000000e+00
1.791000000000000000e+03	5.677769884571182502e+01	2.199718852817437309e+01	-2.891487798466208393e-03	5.540382830026781846e+01	4.142667103422942310e-01	0.000000000000000000e+00	1.457459639516378758e+01	1.000000000000000000e+00
1.794000000000000000e+03	9.709618799335027006e+01	9.649384242079179330e+00	-3.515268880683347207e-03	6.820058321951574953e+01	2.561300423981998087e-01	0.000000000000000000e+00	1.343956900366445417e+01	1.000000000000000000e+00
1.795000000000000000e+03	6.605755400236387231e+01	1.075872117922150650e+01	-4.882258176909621931e-03	9.624411884401152406e+01	2.112017128917815789e-01	0.000000000000000000e+00	1.457459639516378758e+01	1.000000000000000000e+00
1.795000000000000000e+03	1.057697887347954691e+02	2.362937016853467398e+01	-3.170050120866153235e-03	6.111848344309203185e+01	3.161679387793007168e-01	0.000000000000000000e+00	1.645209276432309764e+01	1.000000000000000000e+00
1.795000000000000000e+03	8.713406317526414568e+01	1.867036446116462400e+01	-2.465623253001461915e-03	4.666729496754927453e+01	4.193447437913884190e-01	0.000000000000000000e+00	1.343956900366445417e+01	1.000000000000000000e+00
1.796000000000000000e+03	5.804983938736115512e+00	1.005273570261407556e+01	-6.053241645067532380e-03	1.202666307214902446e+02	2.525773414273353445e-01	0.000000000000000000e+00	4.589303930619256988e+01	1.000000000000000000e+00
1.800000000000000000e+03	5.081782094422860041e+01	1.899787748330723147e+01	-2.823530007588094092e-03	5.400968663821272031e+01	3.863953615833086719e-01	0.000000000000000000e+00	1.732435165558516843e+01	1.000000000000000000e+00
1.802000000000000000e+03	2.529753437908238567e+01	1.650353865435559086e+01	-6.516866727243835096e-03	1.297778145649288888e+02	1.618739901298040795e-01	0.000000000000000000e+00	1.212283902585438611e+01	1.000000000000000000e+00
1.803000000000000000e+03	3.462360184492410298e+01	8.758366502017931765e+00	3.444820188174804645e-03	-6.675534116567055776e+01	2.999821722918782907e-01	0.000000000000000000e+00	1.212283902585438611e+01	1.000000000000000000e+00
1.812000000000000000e+03	4.623654631302720475e+01	1.471173942813320501e+01	-3.840298697285749342e-03	7.486851051497865228e+01	2.987409814527812735e-01	0.000000000000000000e+00	1.049217743470428132e+01	1.000000000000000000e+00
1.812000000000000000e+03	1.121153229561031281e+02	1.435646354043468165e+01	3.377913636461154362e-03	-6.538276548298333068e+01	3.502997252708974774e-01	0.000000000000000000e+00	6.419369861310958925e+01	1.000000000000000000e+00
1.812000000000000000e+03	2.179386603213271911e+01	2.111419920040681930e+01	-4.954520826527620235e-03	9.772657389649596382e+01	2.381622675864480954e-01	0.000000000000000000e+00	2.093177375064583501e+01	1.000000000000000000e+00
1.816000000000000000e+03	4.879142914847281531e+01	2.488810228617158771e+01	-5.123666161383815844e-03	1.011965595334367691e+02	1.729994133465401207e-01	0.000000000000000000e+00	1.049217743470428132e+01	1.000000000000000000e+00
1.817000000000000000e+03	6.206100537104228820e+00	7.144205670693747123e+00	-4.733314802264017122e-03	9.318857272932179114e+01	2.979333619911678221e-01	0.000000000000000000e+00	1.666556590890491307e+01	1.000000000000000000e+00
1.818000000000000000e+03	9.811668436863486420e+01	2.485850510395388113e+01	-5.797819492148098379e-03	1.150266919271956283e+02	2.114602364425863801e-01	0.000000000000000000e+00	1.587262416166055345e+01	1.000000000000000000e+00
1.819000000000000000e+03	6.888559392734219955e+01	1.280450158830286966e+01	-6.476696229812036257e-03	1.289537241504009728e+02	1.400715467991855423e-01	0.000000000000000000e+00	1.527067937995404279e+01	1.000000000000000000e+00
1.820000000000000000e+03	1.341989234193487235e+01	2.216759726049835777e+01	-4.666627555816775866e-03	9.182049605410166748e+01	2.746936057808160303e-01	0.000000000000000000e+00	1.604074562891941369e+01	1.000000000000000000e+00
1.821000000000000000e+03	8.630439627749802867e+01	1.425614462011268557e+01	-6.830976209921337146e-03	1.362217132053761759e+02	1.275606287022409413e-01	0.000000000000000000e+00	1.587262416166055345e+01	1.000000000000000000e+00
1.823000000000000000e+03	5.557202799422859840e+01	2.028398090640988372e+01	-5.050116037820953294e-03	9.968769218823130984e+01	2.500313114407255455e-01	0.000000000000000000e+00	1.527067937995404279e+01	1.000000000000000000e+00
1.824000000000000000e+03	3.612190213505762415e+01	8.223121669967456526e+00	-4.649766942456041649e-03	9.147460365191687970e+01	3.437876262825956264e-01	0.000000000000000000e+00	2.228259710624537959e+01	1.000000000000000000e+00
1.825000000000000000e+03	1.393734182118512877e+01	6.135199861228310958e+00	-5.422734208877248198e-03	1.073318858795782376e+02	2.163398296113397956e-01	0.000000000000000000e+00	1.470790428250085391e+01	1.000000000000000000e+00
1.827000000000000000e+03	1.038561857442572318e+02	1.304223005120038792e+01	-3.416399360632771560e-03	6.617229308193434179e+01	2.779017714532133754e-01	0.000000000000000000e+00	1.646902220204757938e+01	1.000000000000000000e+00
1.828000000000000000e+03	9.153380998958108705e+01	2.396870011486255692e+01	-5.939409182372562025e-03	1.179313785497116669e+02	1.637006848519837465e-01	0.000000000000000000e+00	1.646902220204757938e+01	1.000000000000000000e+00
1.830000000000000000e+03	2.770690962023193649e+01	1.130447940587089306e+01	-5.347709586167238849e-03	1.057927694538017533e+02	1.710694444043702189e-01	0.000000000000000000e+00	9.444441752980035076e+00	1.000000000000000000e+00
1.834000000000000000e+03	1.031285097125523578e+02	6.331322793988812592e+00	-3.447588373531736052e-03	6.681212998244228629e+01	2.860582143450559611e-01	0.000000000000000000e+00	1.370121221296108871e+01	1.000000000000000000e+00
1.837000000000000000e+03	5.946455106150316539e+01	1.991453971197935147e+01	-5.726010211625800345e-03	1.135535376588661336e+02	2.301278653050343737e-01	0.000000000000000000e+00	3.822019765180593964e+01	1.000000000000000000e+00
1.839000000000000000e+03	9.814194474874575747e+01	1.909288170998064160e+01	-3.859975428783570146e-03	7.527217506616138110e+01	2.762423080385996155e-01	0.000000000000000000e+00	1.370121221296108871e+01	1.000000000000000000e+00
1.848000000000000000e+03	1.234643009158229709e+01	9.330029817847146134e+00	-5.480218538544518250e-03	1.085111663986903068e+02	2.288942662958843854e-01	0.000000000000000000e+00	1.783542295275907463e+01	1.000000000000000000e+00
1.850000000000000000e+03	6.280629382393994575e+01	1.588170403110101248e+01	-2.973113288705809577e-03	5.707836031724879433e+01	3.503524166979903320e-01	0.000000000000000000e+00	2.793555639478688590e+01	1.000000000000000000e+00
1.851000000000000000e+03	2.940363127814726241e+01	1.454099897769177296e+01	-2.299297643435148537e-03	4.325515547968688423e+01	4.852371550891164675e-01	0.000000000000000000e+00	1.783542295275907463e+01	1.000000000000000000e+00
1.854000000000000000e+03	9.065200860158982721e+01	1.364307060686881634e+01	-8.134005045177701565e-03	1.629531116604584611e+02	1.073626154216950068e-01	0.000000000000000000e+00	2.348542510036969233e+01	1.000000000000000000e+00
1.855000000000000000e+03	1.162030708709151696e+02	2.425860116444246017e+01	-3.141602097464884537e-03	6.053487744127303927e+01	3.933102081752669621e-01	0.000000000000000000e+00	1.223031111433218321e+01	1.000000000000000000e+00
1.857000000000000000e+03	1.204206328205341805e+02	1.135834798815139024e+01	-5.340719114851427696e-03	1.056493612121145986e+02	3.392407452597729911e-01	0.000000000000000000e+00	6.384137735786625356e+00	1.000000000000000000e+00
1.859000000000000000e+03	1.140937652131782869e+02	1.221155424017108082e+01	-6.160652417091041361e-03	1.224701430825682138e+02	1.903438557719150381e-01	0.000000000000000000e+00	6.384137735786625356e+00	1.000000000000000000e+00
1.860000000000000000e+03	3.796645605558023817e+01	6.660039856361263055e+00	-3.820171221129984793e-03	7.445559901950198878e+01	2.933676075779115822e-01	0.000000000000000000e+00	1.571379210056982245e+01	1.000000000000000000e+00
1.864000000000000000e+03	3.586351316645271936e+01	2.223248004359584229e+01	-2.551432750018570433e-03	4.842766111903449655e+01	3.795937290472147785e-01	0.000000000000000000e+00	1.571379210056982245e+01	1.000000000000000000e+00
1.868000000000000000e+03	1.000224618953782851e+02	1.310844101391414362e+01	-3.065414843273261362e-03	5.897190984309688133e+01	3.776236945724515959e-01	0.000000000000000000e+00	8.052382776540865095e+00	1.000000000000000000e+00
1.869000000000000000e+03	8.430009999558058098e+01	2.106056499466627940e+01	-5.276913619299803543e-03	1.043404031299407109e+02	2.255541916184961027e-01	0.000000000000000000e+00	1.271510026505319679e+01	1.000000000000000000e+00
1.869000000000000000e+03	9.222097477482543582e+01	1.111403205690959339e+01	3.504144326834956937e-03	-6.797236503008647901e+01	3.562552929502488253e-01	0.000000000000000000e+00	8.052382776540865095e+00	1.000000000000000000e+00
1.871000000000000000e+03	4.254427107064875457e+01	2.010153322529861342e+01	-7.091834402925465547e-03	1.415731713686901116e+02	1.531873645257219030e-01	0.000000000000000000e+00	1.459802164523268253e+01	1.000000000000000000e+00
1.874000000000000000e+03	5.336909250490743517e+01	1.030737798499862379e+01	-3.535065396479249600e-03	6.860670512368565710e+01	4.022428501754642394e-01	0.000000000000000000e+00	7.650458072431487899e+00	1.000000000000000000e+00
1.875000000000000000e+03	5.933093533486927385e+01	5.513012668414505768e+00	-3.821793601646492154e-03	7.448888185934336548e+01	3.970373761875868324e-01	0.000000000000000000e+00	6.137267293798211121e+00	1.000000000000000000e+00
1.878000000000000000e+03	6.462453426839724102e+01	8.618469183401760603e+00	-6.572801020033772028e-03	1.309252963607380309e+02	1.603846864899930447e-01	0.000000000000000000e+00	6.137267293798211121e+00	1.000000000000000000e+00
1.879000000000000000e+03	4.463498463664232929e+01	2.473408981683061114e+01	-6.552344461879125101e-03	1.305056338081868716e+02	1.447511053883263621e-01	0.000000000000000000e+00	1.686459766888055611e+01	1.000000000000000000e+00
1.880000000000000000e+03	1.044148937825565895e+02	2.432372934213184124e+01	-3.060222254816254931e-03	5.886538483973409086e+01	3.893168620881586328e-01	0.000000000000000000e+00	4.277765663193164869e+01	1.000000000000000000e+00
1.883000000000000000e+03	4.757267107327314903e+01	5.853050105600508424e+00	-2.377630364367881288e-03	4.486213693601948904e+01	4.325796355305161489e-01	0.000000000000000000e+00	1.727465140317148951e+01	1.000000000000000000e+00
1.885000000000000000e+03	2.380218485910819481e+01	7.677095654719453321e+00	-4.220114612913859926e-03	8.266036462098497850e+01	2.995865121282611510e-01	0.000000000000000000e+00	7.477819580280393730e+00	1.000000000000000000e+00
1.887000000000000000e+03	2.120898808164456639e+01	1.469087610099641772e+01	-2.778308981725568626e-03	5.308198555580273137e+01	4.221432056247326203e-01	0.000000000000000000e+00	7.477819580280393730e+00	1.000000000000000000e+00
1.889000000000000000e+03	8.902371056115175918e+01	1.458688617792145870e+01	-6.325289568853936610e-03	1.258476441671224393e+02	1.644343481955117259e-01	0.000000000000000000e+00	5.247819299222107325e+00	1.000000000000000000e+00
1.890000000000000000e+03	1.181772029880158925e+02	1.639184545290456185e+01	-3.067901342837252559e-03	5.902291992729840331e+01	3.844572993394311800e-01	0.000000000000000000e+00	5.260088693156540707e+00	1.000000000000000000e+00
1.890000000000000000e+03	1.107792100067077286e+02	7.071755130890618801e+00	-2.782311320258697585e-03	5.316409279946948629e+01	3.842382320357302650e-01	0.000000000000000000e+00	9.659215894797915425e+00	1.000000000000000000e+00
1.894000000000000000e+03	1.129180525639151540e+02	1.649119270527875614e+01	-2.890924806873819506e-03	5.539227863062443902e+01	3.630129249820890358e-01	0.000000000000000000e+00	5.260088693156540707e+00	1.000000000000000000e+00
1.896000000000000000e+03	6.012219961505318366e+01	1.109607117359533923e+01	-3.012296554791842919e-03	5.788219786111342557e+01	3.818118224433213470e-01	0.000000000000000000e+00	1.204876873114901414e+01	1.000000000000000000e+00
1.897000000000000000e+03	1.009884071788454065e+02	2.233973425778522426e+01	-5.418821710858650470e-03	1.072516216976506911e+02	2.542874512245567598e-01	0.000000000000000000e+00	1.206985617544862066e+01	1.000000000000000000e+00
1.897000000000000000e+03	7.453742495693738590e+01	7.631036034010343805e+00	-2.737232774515450939e-03	5.223931467067136225e+01	3.770162784839277137e-01	0.000000000000000000e+00	1.267123532558018972e+01	1.000000000000000000e+00
1.898000000000000000e+03	1.040702397791462062e+02	1.066995551439259593e+01	-3.555953996161634670e-03	6.903523092923214222e+01	2.883483742094108404e-01	0.000000000000000000e+00	1.059106196313084780e+01	1.000000000000000000e+00
1.901000000000000000e+03	4.941012499140753533e+01	5.580249820962427165e+00	-4.269645330893235419e-03	8.367647824966955739e+01	2.870616155344137832e-01	0.000000000000000000e+00	1.204876873114901414e+01	1.000000000000000000e+00
1.901000000000000000e+03	2.426349574895992589e+01	7.076489157121573115e+00	-4.355349950922338814e-03	8.543469286890984904e+01	3.857230412746135428e-01	0.000000000000000000e+00	5.869878059228253342e+00	1.000000000000000000e+00
1.901000000000000000e+03	1.166163434148199656e+02	2.359319124151190294e+01	-4.704910748692323064e-03	9.260586876052200012e+01	2.573946099775156204e-01	0.000000000000000000e+00	1.567812314678449859e+01	1.000000000000000000e+00
1.902000000000000000e+03	2.197307361319791497e+01	1.999735213311293691e+01	-5.385872549987319458e-03	1.065756756831184333e+02	2.392432035060836348e-01	0.000000000000000000e+00	7.332717925771384593e+00	1.000000000000000000e+00
1.905000000000000000e+03	6.701963098332986135e+01	2.170529225462150436e+01	-2.394782945503508200e-03	4.521401900375543192e+01	4.183109269945048947e-01	0.000000000000000000e+00	2.387701184752510031e+01	1.000000000000000000e+00
1.905000000000000000e+03	2.913981313845751941e+01	2.538316830032740512e+01	-6.268961182227875129e-03	1.246920776082773159e+02	2.031267655466860722e-01	0.000000000000000000e+00	8.964885454368449302e+00	1.000000000000000000e+00
1.912000000000000000e+03	1.577416408355237643e+01	2.211339910097228056e+01	-3.960642136776054353e-03	7.733733418597401510e+01	2.903000316194818131e-01	0.000000000000000000e+00	inf	1.000000000000000000e+00
1.918000000000000000e+03	8.559983383351429609e+01	1.689020165866315892e+01	-6.176635057378524439e-03	1.227980240275857540e+02	1.715876538058564993e-01	0.000000000000000000e+00	1.271129862290866974e+01	1.000000000000000000e+00
1.918000000000000000e+03	5.456747087289714138e+00	1.890413410430685914e+01	-3.755363218394654201e-03	7.312607468564077351e+01	2.911153369966812399e-01	0.000000000000000000e+00	8.016838701825361113e+01	1.000000000000000000e+00
1.921000000000000000e+03	9.585412988287949076e+01	9.378442529621999313e+00	-3.494681009982345595e-03	6.777822681407066341e+01	3.760118327139877481e-01	0.000000000000000000e+00	8.056881617201462120e+00	1.000000000000000000e+00
1.924000000000000000e+03	1.038412930902812832e+02	1.043606500098215584e+01	-6.743614860950528089e-03	1.344295110946279976e+02	1.561244876250372782e-01	0.000000000000000000e+00	8.056881617201462120e+00	1.000000000000000000e+00
1.928000000000000000e+03	1.456191485076114667e+01	1.333231752532866210e+01	-4.607242322531417481e-03	9.060221884461336117e+01	2.735119998844055544e-01	0.000000000000000000e+00	9.534062712998544242e+00	1.000000000000000000e+00
1.929000000000000000e+03	7.915408961433314516e+01	1.111274793546664696e+01	-5.495853751088514497e-03	1.088319199270350737e+02	1.809322818647337572e-01	0.000000000000000000e+00	2.469647576592029381e+01	1.000000000000000000e+00
1.929000000000000000e+03	1.304552355865539326e+01	2.274501688654354226e+01	-5.209320191034083440e-03	1.029537363002995249e+02	2.717405483152756096e-01	0.000000000000000000e+00	9.534062712998544242e+00	1.000000000000000000e+00
1.932000000000000000e+03	1.155948324157490248e+02	1.779687673919579183e+01	-5.157299315415002881e-03	1.018865375426585871e+02	1.781861310838716017e-01	0.000000000000000000e+00	1.279401261973272241e+01	1.000000000000000000e+00
1.933000000000000000e+03	3.524867646610688610e+01	2.090178506199368158e+01	-6.333648102601302336e-03	1.260191179596092610e+02	1.762524483895295813e-01	0.000000000000000000e+00	1.079669208934575941e+01	1.000000000000000000e+00
1.934000000000000000e+03	1.107128520203178255e+02	5.970929574908881321e+00	-4.221223629215379962e-03	8.268311588776202825e+01	2.234527540403764556e-01	0.000000000000000000e+00	1.279401261973272241e+01	1.000000000000000000e+00
1.938000000000000000e+03	4.598861482230854136e+01	2.200735467858496364e+01	-6.110318562837529187e-03	1.214375532599754166e+02	1.673696411218293933e-01	0.000000000000000000e+00	1.079669208934575941e+01	1.000000000000000000e+00
1.941000000000000000e+03	1.135226857044134903e+02	6.938437936390191574e+00	-5.107062106729364816e-03	1.008559303862308525e+02	2.898239301831354586e-01	0.000000000000000000e+00	2.988509716362419866e+01	1.000000000000000000e+00
1.943000000000000000e+03	8.660995627995038149e+01	1.993166799688310675e+01	-4.578500750638473359e-03	9.001259074912725566e+01	2.689558729160217432e-01	0.000000000000000000e+00	1.022824144162925109e+01	1.000000000000000000e+00
1.944000000000000000e+03	6.518061135500849446e+01	1.011129685683535051e+01	-7.219027003100981534e-03	1.441825043196073182e+02	2.058368917854278557e-01	0.000000000000000000e+00	9.898802942133583471e+00	1.000000000000000000e+00
1.947000000000000000e+03	1.088325009402097407e+02	8.639158112703016812e+00	-3.534701488610015197e-03	6.859923962024456046e+01	2.890702165827304659e-01	0.000000000000000000e+00	1.659353485093535241e+01	1.000000000000000000e+00
1.948000000000000000e+03	9.249974185821677963e+01	1.156941059649730086e+01	-5.861083915042962847e-03	1.163245500026853563e+02	1.749176422688735189e-01	0.000000000000000000e+00	1.022824144162925109e+01	1.000000000000000000e+00
1.948000000000000000e+03	5.659638684684769316e+01	1.504053506173922017e+01	-4.943534685131159567e-03	9.750119521322615412e+01	2.208519973404639014e-01	0.000000000000000000e+00	9.898802942133583471e+00	1.000000000000000000e+00
1.953000000000000000e+03	9.445961383233258957e+00	7.730981738010049398e+00	-5.343678579330829979e-03	1.057100740851317227e+02	2.143715602023897882e-01	0.000000000000000000e+00	4.771364785040335477e+01	1.000000000000000000e+00
1.954000000000000000e+03	1.033707922476721706e+02	7.940313438794802003e+00	-5.643287162803694440e-03	1.118564894281200424e+02	1.508359559248189097e-01	0.000000000000000000e+00	2.155713526469509844e+01	1.000000000000000000e+00
1.956000000000000000e+03	1.179043704066433236e+02	2.386153156799074893e+01	-4.511585295362711100e-03	8.863983241149023229e+01	2.904433013535344665e-01	0.000000000000000000e+00	2.015906780853562097e+01	1.000000000000000000e+00
1.960000000000000000e+03	9.786364010845946382e+01	2.168044376036064946e+01	-2.922363249310945023e-03	5.603723253252994141e+01	4.200184083477851438e-01	0.000000000000000000e+00	2.015906780853562097e+01	1.000000000000000000e+00
1.971000000000000000e+03	8.340798299160658758e+01	1.901259985517042139e+01	-2.565840066761054371e-03	4.872322458938252510e+01	4.006138758584213422e-01	0.000000000000000000e+00	9.075287422568811380e+00	1.000000000000000000e+00
1.974000000000000000e+03	3.953800073505396995e+01	1.115046911543118036e+01	-3.940456415726475113e-03	7.692322780714373209e+01	3.881529972205034484e-01	0.000000000000000000e+00	6.861596778696056553e+00	1.000000000000000000e+00
1.974000000000000000e+03	7.442659014528310024e+01	2.031468446925852334e+01	-5.913424835666755003e-03	1.173983144251166948e+02	1.666087995526495114e-01	0.000000000000000000e+00	9.075287422568811380e+00	1.000000000000000000e+00
1.976000000000000000e+03	4.501464630453930482e+01	7.016722188048137632e+00	-6.257659113567673112e-03	1.244602177349207039e+02	2.111697825408177520e-01	0.000000000000000000e+00	6.861596778696056553e+00	1.000000000000000000e+00
1.976000000000000000e+03	1.198167425005280222e+02	2.254604889490607533e+01	-5.045687049370589303e-03	9.959683229947349048e+01	3.873066820243906694e-01	0.000000000000000000e+00	3.657981726437252235e+01	1.000000000000000000e+00
1.983000000000000000e+03	1.219220786305858084e+01	6.198660678962116144e+00	-4.732153466449577107e-03	9.316474813729743687e+01	2.554356370545765031e-01	0.000000000000000000e+00	1.514982718201570222e+01	1.000000000000000000e+00
1.983000000000000000e+03	6.540784703885842077e+01	7.182770889493887978e+00	-3.045274105093191252e-03	5.855872627961494459e+01	3.738591398671785582e-01	0.000000000000000000e+00	3.020064622302852086e+01	1.000000000000000000e+00
1.984000000000000000e+03	2.497314163513669882e+01	1.433284751961772230e+01	-3.627265993496637132e-03	7.049818352384197340e+01	2.950783620193928591e-01	0.000000000000000000e+00	1.319844215943914278e+01	1.000000000000000000e+00
1.985000000000000000e+03	3.522937396916245945e+01	6.025707593834296105e+00	-2.955377581603435035e-03	5.671451552685861941e+01	3.696398072893216646e-01	0.000000000000000000e+00	1.319844215943914278e+01	1.000000000000000000e+00
1.993000000000000000e+03	5.633195007290015610e+01	1.053010348989527856e+01	-6.356738482639217452e-03	1.264928128868219375e+02	2.118988883379714361e-01	0.000000000000000000e+00	9.675489015005638294e+00	1.000000000000000000e+00
1.993000000000000000e+03	7.978099508581635746e+01	1.376416108552492013e+01	-3.068656112713643441e-03	5.903840389339477213e+01	3.733606786514064302e-01	0.000000000000000000e+00	9.187478288138040128e+00	1.000000000000000000e+00
1.996000000000000000e+03	1.123737620677787419e+01	7.425114416049998667e+00	-6.618432378602537823e-03	1.318614153436371339e+02	1.649055358198692200e-01	0.000000000000000000e+00	4.099303479421933361e+01	1.000000000000000000e+00
1.997000000000000000e+03	5.072892241797723756e+01	1.841814309284249873e+01	-3.170774532545751322e-03	6.113334461632849326e+01	4.483209198309767718e-01	0.000000000000000000e+00	9.675489015005638294e+00	1.000000000000000000e+00
1.997000000000000000e+03	7.361150104239581538e+01	2.057203157072117961e+01	-4.750835919646076433e-03	9.354801525081131786e+01	3.059086180452236237e-01	0.000000000000000000e+00	9.187478288138040128e+00	1.000000000000000000e+00
1.999000000000000000e+03	1.099804936782520457e+02	8.117234672052422439e+00	4.531259824854040261e-03	-8.904345178891215085e+01	3.571350134090961470e-01	0.000000000000000000e+00	1.354487324097636680e+01	1.000000000000000000e+00
2.001000000000000000e+03	8.291239193231272964e+01	1.285070105379782035e+01	-4.089729391080720172e-03	7.998553562014384966e+01	2.324637338510457951e-01	0.000000000000000000e+00	9.984773093221827267e+00	1.000000000000000000e+00
2.003000000000000000e+03	1.029239076550282732e+02	1.967873045810711830e+01	-6.023928938502122812e-03	1.196652859025609672e+02	2.494394471479326469e-01	0.000000000000000000e+00	1.354487324097636680e+01	1.000000000000000000e+00
2.004000000000000000e+03	3.105880553346328554e+01	1.287978241513831534e+01	-3.284612053715674392e-03	6.346870056179640329e+01	3.594663945706553232e-01	0.000000000000000000e+00	1.817681181480127961e+01	1.000000000000000000e+00
2.009000000000000000e+03	1.394711350897054380e+01	6.749000751303682932e+00	-6.160607975891935206e-03	1.224692313794892158e+02	2.306155206004171232e-01	0.000000000000000000e+00	1.817681181480127961e+01	1.000000000000000000e+00
2.011000000000000000e+03	6.198504108982276506e+01	7.412435404531453109e+00	-6.904718362045226925e-03	1.377345199814220393e+02	1.393380300530135951e-01	0.000000000000000000e+00	2.842760538514227875e+01	1.000000000000000000e+00
2.012000000000000000e+03	9.036110416147013780e+01	9.123514738536934843e+00	-5.450512875953487067e-03	1.079017601586995596e+02	1.801161580010719465e-01	0.000000000000000000e+00	2.842760538514227875e+01	1.000000000000000000e+00
2.016000000000000000e+03	1.555270844131818109e+01	2.006758763172925342e+01	-6.575857625920018129e-03	1.309880020719660649e+02	1.951053852458307647e-01	0.000000000000000000e+00	1.046879265615230459e+01	1.000000000000000000e+00
2.019000000000000000e+03	5.714728618454417131e+01	1.418351952170337249e+01	-5.262565552013547150e-03	1.040460551513606475e+02	1.958052670147655272e-01	0.000000000000000000e+00	8.369751310740111805e+00	1.000000000000000000e+00
2.020000000000000000e+03	1.542041888818032191e+01	9.599630851552952038e+00	-5.031609853119574371e-03	9.930804119068559999e+01	2.466098547456896384e-01	0.000000000000000000e+00	1.046879265615230459e+01	1.000000000000000000e+00
2.022000000000000000e+03	5.415237465297873598e+01	2.199909639879518508e+01	-6.256143393932023754e-03	1.244291230235601802e+02	1.892010416753518998e-01	0.000000000000000000e+00	8.369751310740111805e+00	1.000000000000000000e+00
2.032000000000000000e+03	8.981600097281948081e+01	1.434143205047677228e+01	-5.584582349595244508e-03	1.106521709121775245e+02	1.627819429545522834e-01	0.000000000000000000e+00	7.346405428089374468e+00	1.000000000000000000e+00
2.032000000000000000e+03	4.848123397095267251e+01	1.763960818543018405e+01	-2.682149233564590837e-03	5.110928589338448802e+01	3.664015356778760335e-01	0.000000000000000000e+00	1.432496621321918617e+01	1.000000000000000000e+00
2.033000000000000000e+03	7.076952138496722000e+01	1.948437734147578126e+01	-3.345880189157041888e-03	6.472560516495579463e+01	3.344435701614163481e-01	0.000000000000000000e+00	1.360437397134082183e+01	1.000000000000000000e+00
2.035000000000000000e+03	3.578721526486717863e+01	1.100134439891018623e+01	-3.497252029767229219e-03	6.783097081515956006e+01	3.045679885049102920e-01	0.000000000000000000e+00	1.432496621321918617e+01	1.000000000000000000e+00
2.035000000000000000e+03	9.591016752510368804e+01	1.844396867394297246e+01	-3.037433227491157395e-03	5.839787210835920206e+01	3.960762424791876013e-01	0.000000000000000000e+00	7.346405428089374468e+00	1.000000000000000000e+00
2.037000000000000000e+03	7.031674791228579302e+00	1.805759187953886880e+01	-3.370233213637385383e-03	6.522520301218406757e+01	2.969420115711896013e-01	0.000000000000000000e+00	1.613499447464443648e+01	1.000000000000000000e+00
2.038000000000000000e+03	8.434581586620490157e+01	2.035800158038566821e+01	-4.913140147470755961e-03	9.687765682706420023e+01	2.433502943050437350e-01	0.000000000000000000e+00	1.172167868769744814e+01	1.000000000000000000e+00
2.040000000000000000e+03	2.099027638392029260e+01	9.964663591625347649e+00	-5.312416793975096967e-03	1.050687442709707540e+02	2.606870856768925826e-01	0.000000000000000000e+00	1.483320961028564611e+01	1.000000000000000000e+00
2.040000000000000000e+03	1.116236964124623228e+02	1.644578358245090044e+01	-5.358167238254139993e-03	1.060073062754558748e+02	1.736563188980985162e-01	0.000000000000000000e+00	1.041354658495102647e+01	1.000000000000000000e+00
2.042000000000000000e+03	4.692859417856274717e+01	1.477457276250187057e+01	-6.444787576778100539e-03	1.282991239640226695e+02	1.639355878859756199e-01	0.000000000000000000e+00	2.308937687694255203e+01	1.000000000000000000e+00
2.044000000000000000e+03	1.012496076468837316e+02	1.735145171197807556e+01	-4.467573892483780312e-03	8.773694652355636947e+01	2.099465675136258369e-01	0.000000000000000000e+00	1.041354658495102647e+01	1.000000000000000000e+00
2.046000000000000000e+03	6.946171154783681345e+01	9.736919917375598033e+00	-6.710281888660874286e-03	1.337456912589820490e+02	1.584466110086718560e-01	0.000000000000000000e+00	2.308937687694255203e+01	1.000000000000000000e+00
2.049000000000000000e+03	2.828479550617400662e+01	1.757638468083515093e+01	-4.011979984307073067e-03	7.839052074719690211e+01	2.496715991446804006e-01	0.000000000000000000e+00	1.440465531587308057e+01	1.000000000000000000e+00
2.050000000000000000e+03	9.341411910461664547e+01	2.305367868127291331e+01	-6.264017966979200901e-03	1.245906684507159241e+02	2.009256002376007544e-01	0.000000000000000000e+00	4.706780240100485457e+00	1.000000000000000000e+00
2.052000000000000000e+03	4.159285681065655638e+01	1.206370846276784903e+01	-5.904921437244695787e-03	1.172238687602994105e+02	1.740108066036228918e-01	0.000000000000000000e+00	1.440465531587308057e+01	1.000000000000000000e+00
2.053000000000000000e+03	9.734693605169850628e+01	2.046780724414652397e+01	5.012777318466578140e-03	-9.892169518351582269e+01	2.579528708955404204e-01	0.000000000000000000e+00	4.706780240100485457e+00	1.000000000000000000e+00
2.053000000000000000e+03	9.869246595547355128e+01	8.364405803012017415e+00	-4.315133846598722192e-03	8.460966683732993943e+01	2.521634372352253850e-01	0.000000000000000000e+00	1.217796276752436668e+01	1.000000000000000000e+00
2.059000000000000000e+03	1.146682979018558228e+02	7.985198902297842238e+00	-4.509965046346689835e-03	8.860659329899185366e+01	3.867853091869858373e-01	0.000000000000000000e+00	5.120230266478341896e+00	1.000000000000000000e+00
2.060000000000000000e+03	1.097165538047386235e+02	6.682513837354727926e+00	-4.801230867406612764e-03	9.458185839553719632e+01	4.246725248439812139e-01	0.000000000000000000e+00	5.120230266478341896e+00	1.000000000000000000e+00
2.061000000000000000e+03	6.285366643345236781e+01	2.298399439132304067e+01	-6.331376999575736957e-03	1.259725266960345067e+02	1.588299370808495814e-01	0.000000000000000000e+00	1.358445562325419509e+01	1.000000000000000000e+00
2.063000000000000000e+03	1.499110830181928833e+01	1.679485837586439700e+01	-3.926444893937557946e-03	7.663578399794521090e+01	2.554508116809032225e-01	0.000000000000000000e+00	4.826105961872162453e+01	1.000000000000000000e+00
2.063000000000000000e+03	9.872314723565281724e+01	1.753495815913258937e+01	-5.886465377686368738e-03	1.168452460709041247e+02	1.633523213698936383e-01	0.000000000000000000e+00	1.544767088432775637e+01	1.000000000000000000e+00
2.064000000000000000e+03	6.368809384353824044e+01	9.425190407288905448e+00	-7.197398545894487416e-03	1.437388004721466075e+02	1.506897229585357767e-01	0.000000000000000000e+00	1.358445562325419509e+01	1.000000000000000000e+00
2.068000000000000000e+03	7.638945776940285270e+01	2.290290620177226089e+01	-6.183357636596878946e-03	1.229359365118450427e+02	2.270633533217566447e-01	0.000000000000000000e+00	1.851954288350878741e+01	1.000000000000000000e+00
2.070000000000000000e+03	3.107342245619373600e+01	2.373509005404706329e+01	-2.179930531624490152e-03	4.080636099263681160e+01	4.320717300132822514e-01	0.000000000000000000e+00	2.879595032883655747e+01	1.000000000000000000e+00
2.072000000000000000e+03	6.995193775257774860e+00	7.941241285321464005e+00	-5.830705430414906236e-03	1.157013409415486507e+02	2.332158012334784036e-01	0.000000000000000000e+00	1.702791420114671794e+01	1.000000000000000000e+00
2.074000000000000000e+03	7.013939275213634517e+01	8.164865369610009083e+00	-3.506688478680964217e-03	6.802455784031886310e+01	2.865956594365346444e-01	0.000000000000000000e+00	2.805679797320687285e+01	1.000000000000000000e+00
2.074000000000000000e+03	1.038457127222612399e+02	1.332986549989008651e+01	-3.204895906531435128e-03	6.183333836870522759e+01	3.492638310056564999e-01	0.000000000000000000e+00	1.480000707825605311e+01	1.000000000000000000e+00
2.075000000000000000e+03	9.468070349418265153e+01	2.495065787242921473e+01	-2.622692661450689178e-03	4.988954518086423207e+01	4.552266544755051436e-01	0.000000000000000000e+00	1.480000707825605311e+01	1.000000000000000000e+00
2.076000000000000000e+03	1.345393600854018956e+01	2.369670099951667197e+01	-5.459383679994162485e-03	1.080837430826473593e+02	2.892604247490939695e-01	0.000000000000000000e+00	1.632807861293490959e+01	1.000000000000000000e+00
2.077000000000000000e+03	2.529118603284786815e+01	1.245011649344505322e+01	-3.368200246649432229e-03	6.518349706590673520e+01	3.532080052591011210e-01	0.000000000000000000e+00	1.632807861293490959e+01	1.000000000000000000e+00
2.077000000000000000e+03	4.530428194406088238e+01	2.121864580517573629e+01	-2.902731544521837317e-03	5.563449169604880495e+01	4.012098939625080574e-01	0.000000000000000000e+00	2.184973945478735402e+01	1.000000000000000000e+00
2.083000000000000000e+03	4.392474202338836875e+01	2.440804114845730410e+01	-5.933085203396030322e-03	1.178016432765778347e+02	2.548380730558482687e-01	0.000000000000000000e+00	1.644103378604851429e+01	1.000000000000000000e+00
2.083000000000000000e+03	9.862675186478492151e+01	2.301558723899218606e+01	-4.414568748372021262e-03	8.664955567764181410e+01	2.804203675001086804e-01	0.000000000000000000e+00	2.318625170330513541e+01	1.000000000000000000e+00
2.087000000000000000e+03	5.910526959843660677e+01	1.809462887796610531e+01	-7.175825267942105394e-03	1.432962286170011907e+02	2.209743244989581523e-01	0.000000000000000000e+00	1.036411361019675326e+01	1.000000000000000000e+00
2.088000000000000000e+03	1.169020468128637589e+02	8.746184216800106270e+00	-5.177258115593923876e-03	1.022959886812921724e+02	2.326784742655140237e-01	0.000000000000000000e+00	2.318625170330513541e+01	1.000000000000000000e+00
2.091000000000000000e+03	4.993079582754219103e+01	2.291581980472227187e+01	-6.767009449673516350e-03	1.349094468074274289e+02	1.461693462527761112e-01	0.000000000000000000e+00	1.036411361019675326e+01	1.000000000000000000e+00
2.091000000000000000e+03	1.523280552792369846e+01	1.347461480155258151e+01	-3.278970343588896892e-03	6.335296190944548300e+01	3.096519064934358800e-01	0.000000000000000000e+00	3.595951727629690708e+01	1.000000000000000000e+00
2.099000000000000000e+03	5.662371039204570167e+01	9.610390581773016194e+00	-5.190181193046281526e-03	1.025611032538157303e+02	2.279864560797731921e-01	0.000000000000000000e+00	1.810613578823103964e+01	1.000000000000000000e+00
2.102000000000000000e+03	4.043482877810454568e+01	1.771916763331776679e+01	-6.004229780738902164e-03	1.192611612806414740e+02	1.628318425983338313e-01	0.000000000000000000e+00	1.810613578823103964e+01	1.000000000000000000e+00
2.103000000000000000e+03	1.172186352605496324e+02	1.604676612741442554e+01	-5.822425417180848023e-03	1.155314779830444252e+02	1.908782513362921041e-01	0.000000000000000000e+00	4.151191951131190905e+01	1.000000000000000000e+00
2.105000000000000000e+03	7.577509054740296790e+01	1.842837548309210050e+01	-4.500669906004560981e-03	8.841590519335797183e+01	2.043887702582175558e-01	0.000000000000000000e+00	1.369264095963293748e+01	1.000000000000000000e+00
2.105000000000000000e+03	6.298970323313068320e+01	2.332962916694309641e+01	-4.562556928885273984e-03	8.968550615924729641e+01	2.658301556029550872e-01	0.000000000000000000e+00	1.369264095963293748e+01	1.000000000000000000e+00
2.108000000000000000e+03	3.246713481393280887e+01	2.003424378573152609e+01	-3.452861200925599287e-03	6.692030107293277297e+01	4.296674272418182783e-01	0.000000000000000000e+00	5.547180382114112795e+00	1.000000000000000000e+00
2.108000000000000000e+03	3.801226830139535906e+01	1.988356267233939079e+01	-3.384702322979380503e-03	6.552203414641979862e+01	4.513349087741324039e-01	0.000000000000000000e+00	5.547180382114112795e+00	1.000000000000000000e+00
2.109000000000000000e+03	4.780100685839487795e+01	1.857423850300780899e+01	3.900767510454347924e-03	-7.610901716777095771e+01	3.046420959031784781e-01	0.000000000000000000e+00	9.875916783655322106e+00	1.000000000000000000e+00
2.111000000000000000e+03	3.070114375398852147e+01	1.047061901183127652e+01	-5.256030123555386485e-03	1.039119820307490016e+02	3.278617350493726601e-01	0.000000000000000000e+00	9.725309416145162089e+00	1.000000000000000000e+00
2.113000000000000000e+03	8.900986988028739688e+01	1.543266883178125859e+01	-6.429859758180760804e-03	1.279928824932326847e+02	1.295644608134006726e-01	0.000000000000000000e+00	1.813341121906750075e+01	1.000000000000000000e+00
2.117000000000000000e+03	7.094438560326433674e+01	1.386458711310852721e+01	-6.354490462310126778e-03	1.264466951605475060e+02	1.577569782719049352e-01	0.000000000000000000e+00	1.616801291202308022e+01	1.000000000000000000e+00
2.117000000000000000e+03	1.159793381202228773e+02	1.395453836738174758e+01	-5.686410979445184928e-03	1.127411666465799129e+02	1.541044538587605928e-01	0.000000000000000000e+00	2.700994422087307001e+01	1.000000000000000000e+00
2.118000000000000000e+03	4.603464677563853513e+01	1.804212825666865072e+01	-2.611281362342433854e-03	4.965544446482529395e+01	3.928404303977314216e-01	0.000000000000000000e+00	1.117319328747361595e+01	1.000000000000000000e+00
2.121000000000000000e+03	8.641089604029247084e+01	9.153780767625327996e+00	-5.878679965244634591e-03	1.166855297572768819e+02	1.928025667002249977e-01	0.000000000000000000e+00	4.481484028388551089e+00	1.000000000000000000e+00
2.121000000000000000e+03	1.894112701253784437e+01	2.531430552040659876e+01	-3.499988263174720182e-03	6.788710414352703992e+01	3.824924925564560096e-01	0.000000000000000000e+00	1.001294524449870238e+01	1.000000000000000000e+00
2.123000000000000000e+03	1.066111867282639381e+01	1.703269982784633996e+01	-4.785899237002280357e-03	9.426733279931458753e+01	2.218511322280705134e-01	0.000000000000000000e+00	1.140054096543326168e+01	1.000000000000000000e+00
2.123000000000000000e+03	5.552054448852815227e+01	1.213806246944701783e+01	-2.593307314823965933e-03	4.928671016435049523e+01	4.261129761805155791e-01	0.000000000000000000e+00	1.117319328747361595e+01	1.000000000000000000e+00
2.125000000000000000e+03	2.199235952208233513e+01	1.577758424724211572e+01	-5.961486763410273580e-03	1.183842960905021755e+02	1.569226188104848596e-01	0.000000000000000000e+00	1.001294524449870238e+01	1.000000000000000000e+00
2.126000000000000000e+03	8.643419192146406260e+01	1.363520424667995989e+01	-6.332129592754735629e-03	1.259879660075816190e+02	1.747786457542203076e-01	0.000000000000000000e+00	4.481484028388551089e+00	1.000000000000000000e+00
2.130000000000000000e+03	8.003459902214702026e+01	1.529187100754030659e+01	-3.461123374682463852e-03	6.708979805782215067e+01	3.278980845948513689e-01	0.000000000000000000e+00	6.610547181098446856e+00	1.000000000000000000e+00
2.131000000000000000e+03	6.883103206950794117e+01	1.866367707893506989e+01	-3.429397660326365897e-03	6.643895082499163607e+01	2.930641371094552250e-01	0.000000000000000000e+00	1.087878932062388238e+01	1.000000000000000000e+00
2.132000000000000000e+03	1.767511880090950527e+01	1.740469396686806647e+01	-6.047775748497011793e-03	1.201544988521198292e+02	1.679773235276839083e-01	0.000000000000000000e+00	5.117140315469994505e+01	1.000000000000000000e+00
2.133000000000000000e+03	7.838935840285488155e+01	7.026146449582609144e+00	5.123122899503711886e-03	-1.011854146152357288e+02	2.826973783994309875e-01	0.000000000000000000e+00	6.243254941342477160e+00	1.000000000000000000e+00
2.133000000000000000e+03	7.228779318069007331e+01	8.348694786039986937e+00	3.547473309419268625e-03	-6.886125119037370723e+01	4.813972113378863771e-01	0.000000000000000000e+00	6.243254941342477160e+00	1.000000000000000000e+00
2.139000000000000000e+03	6.937635428188281139e+01	2.060679739139877853e+01	-4.232491415494967976e-03	8.291427246434470533e+01	2.984054263798909812e-01	0.000000000000000000e+00	6.546887006048658364e+00	1.000000000000000000e+00
2.139000000000000000e+03	2.496200441702880113e+01	2.547931662114682183e+01	-6.432018541900549891e-03	1.280371695467733559e+02	1.549551923802598985e-01	0.000000000000000000e+00	3.000238485113987252e+01	1.000000000000000000e+00
2.140000000000000000e+03	6.841314239844153633e+01	1.413115438567600535e+01	-3.187986280430224473e-03	6.148644047910558186e+01	3.873643102274739736e-01	0.000000000000000000e+00	6.546887006048658364e+00	1.000000000000000000e+00
2.140000000000000000e+03	5.324879206977099244e+01	1.547927956898650415e+01	-5.293099560268690711e-03	1.046724547512884840e+02	2.264382821739993057e-01	0.000000000000000000e+00	8.581704837908297634e+00	1.000000000000000000e+00
2.143000000000000000e+03	9.131768236000637273e+01	1.792739556306890947e+01	-4.683129217724677114e-03	9.215902463282216672e+01	2.218676141937659940e-01	0.000000000000000000e+00	2.210432247298049901e+01	1.000000000000000000e+00
2.144000000000000000e+03	5.984309660261254038e+01	9.987394131987285206e+00	-2.920102238401730589e-03	5.599084830687801428e+01	3.504552263816078650e-01	0.000000000000000000e+00	8.581704837908297634e+00	1.000000000000000000e+00
2.146000000000000000e+03	2.984234239378379883e+01	2.203499546945391430e+01	-5.606108615064739863e-03	1.110937783148270199e+02	1.630528182951622718e-01	0.000000000000000000e+00	1.674073256256902553e+01	1.000000000000000000e+00
2.147000000000000000e+03	6.378272126051226110e+01	2.268143164496991204e+01	-6.205976798101811402e-03	1.233999644769585302e+02	1.599149636427315002e-01	0.000000000000000000e+00	1.329132163579460091e+01	1.000000000000000000e+00
2.150000000000000000e+03	4.543489511225732258e+01	1.594201373198884397e+01	-5.297805903725234453e-03	1.047690045273174917e+02	1.524803028982189002e-01	0.000000000000000000e+00	1.674073256256902553e+01	1.000000000000000000e+00
2.154000000000000000e+03	6.832459657755141791e+01	2.332320446637496758e+01	-6.092558430413286263e-03	1.210732073885703102e+02	2.055164179338320185e-01	0.000000000000000000e+00	1.612772954359722277e+01	1.000000000000000000e+00
2.155000000000000000e+03	1.660498962362038355e+01	1.424734834360635993e+01	-6.422767223662167145e-03	1.278473804435902821e+02	1.869682627926185781e-01	0.000000000000000000e+00	2.372493531613943674e+01	1.000000000000000000e+00
2.156000000000000000e+03	1.037884470367408483e+02	2.432149616884249710e+01	-3.680053342437549207e-03	7.158110634162395058e+01	3.862392703834770513e-01	0.000000000000000000e+00	2.969835040750956878e+01	1.000000000000000000e+00
2.157000000000000000e+03	3.824691054797463607e+01	2.396844984801407463e+01	-3.270626813288765328e-03	6.318179590993712225e+01	3.375252513173125912e-01	0.000000000000000000e+00	1.802665956532164770e+01	1.000000000000000000e+00
2.161000000000000000e+03	5.645492381205529853e+01	1.214543936088504239e+01	-5.692676794771767308e-03	1.128697087030631678e+02	1.229968433485340018e-01	0.000000000000000000e+00	1.131708286546797027e+01	1.000000000000000000e+00
2.162000000000000000e+03	5.626642500618634557e+01	2.346095228713167913e+01	-4.331886916608853125e-03	8.495335300732831740e+01	3.732668097352327408e-01	0.000000000000000000e+00	1.131708286546797027e+01	1.000000000000000000e+00
2.172000000000000000e+03	3.616090626701804922e+01	2.491923843108232717e+01	-3.207269424961456655e-03	6.188203066558821064e+01	3.177091358938235466e-01	0.000000000000000000e+00	1.366922157938723892e+01	1.000000000000000000e+00
2.172000000000000000e+03	2.249602399282052545e+01	2.457483892657036861e+01	-6.041554329907284845e-03	1.200268675865806216e+02	1.923407279825389837e-01	0.000000000000000000e+00	1.366922157938723892e+01	1.000000000000000000e+00
2.174000000000000000e+03	1.032370492983721846e+02	2.293459360077853404e+01	-4.000020200775815209e-03	7.814516797344367660e+01	3.023431924931845316e-01	0.000000000000000000e+00	4.620414149664271264e+01	1.000000000000000000e+00
2.174000000000000000e+03	5.718471131883880076e+01	1.919228708465667665e+01	-3.855849836618284801e-03	7.518753929675285974e+01	2.719173679919857367e-01	0.000000000000000000e+00	2.178986807168162798e+01	1.000000000000000000e+00
2.177000000000000000e+03	1.241012568201491995e+01	9.227872767149611022e+00	-5.800937605475521217e-03	1.150906594523402617e+02	1.895971883021361215e-01	0.000000000000000000e+00	1.731780690983754667e+01	1.000000000000000000e+00
2.182000000000000000e+03	2.491422752464276869e+01	2.120926973393140003e+01	-5.995832164914284904e-03	1.190888857264812373e+02	1.836159461005476556e-01	0.000000000000000000e+00	8.061619358047567019e+00	1.000000000000000000e+00
2.185000000000000000e+03	8.332263881570921171e+01	8.688532087585251418e+00	-5.766147305393070320e-03	1.143769428033200484e+02	1.764440314206953131e-01	0.000000000000000000e+00	2.472962147622076046e+01	1.000000000000000000e+00
2.186000000000000000e+03	3.230419808456095154e+01	1.798777290829431763e+01	-5.245178114177243694e-03	1.036893550413252854e+02	2.395677411890689834e-01	0.000000000000000000e+00	8.061619358047567019e+00	1.000000000000000000e+00
2.186000000000000000e+03	1.065288401123239055e+02	2.409577012688961872e+01	-3.745410009595641788e-03	7.292188642586162928e+01	3.427269470644298544e-01	0.000000000000000000e+00	4.336077121761276132e+00	1.000000000000000000e+00
2.191000000000000000e+03	1.832746754043296633e+01	2.169157255509004401e+01	-4.866909502402676745e-03	9.592924359113824551e+01	2.443770821896020795e-01	0.000000000000000000e+00	1.445915379705065362e+01	1.000000000000000000e+00
2.192000000000000000e+03	3.194449455282802219e+01	1.586194726070418781e+01	-3.895616031915609661e-03	7.600333552686949190e+01	2.750197398306907237e-01	0.000000000000000000e+00	1.481242572063198537e+01	1.000000000000000000e+00
2.196000000000000000e+03	4.958403006796247325e+01	2.128154092494614247e+01	-4.499374597941778117e-03	8.838933218513938073e+01	2.955206945956008191e-01	0.000000000000000000e+00	1.845332513871635882e+01	1.000000000000000000e+00
2.204000000000000000e+03	6.354093387486226874e+01	1.388252941619314562e+01	-5.543686563652094543e-03	1.098132013363699429e+02	3.502559444448856141e-01	0.000000000000000000e+00	6.565944233568366428e+00	1.000000000000000000e+00
2.207000000000000000e+03	2.983001279234866487e+01	2.265016569545256431e+01	-3.928645974045163677e-03	7.668093875415318905e+01	3.476864280712239630e-01	0.000000000000000000e+00	2.969830230494637391e+01	1.000000000000000000e+00
2.208000000000000000e+03	1.003794518672280560e+02	2.305644065239071949e+01	-2.898033265935141475e-03	5.553810736935104586e+01	3.550592914012420387e-01	0.000000000000000000e+00	3.796362805691113351e+01	1.000000000000000000e+00
2.213000000000000000e+03	1.521718166056362875e+01	1.792978527155653623e+01	-3.624855397216603971e-03	7.044873058164117197e+01	3.023231585536848565e-01	0.000000000000000000e+00	4.445108356997243959e+01	1.000000000000000000e+00
2.215000000000000000e+03	8.758837342739346354e+01	1.406369471328640053e+01	-2.756673134287518888e-03	5.263813009909206642e+01	3.513624684023023415e-01	0.000000000000000000e+00	1.473177628986244514e+01	1.000000000000000000e+00
2.218000000000000000e+03	1.191420153699547768e+02	1.345640328741194480e+01	-5.006558096897498200e-03	9.879410898945373276e+01	2.171659174421661787e-01	0.000000000000000000e+00	9.280400473367054204e+00	1.000000000000000000e+00
2.218000000000000000e+03	5.919761455218009871e+01	2.438116909293110268e+01	-6.582254643392753193e-03	1.311192357165033116e+02	1.530171313163498636e-01	0.000000000000000000e+00	3.020737438251016371e+01	1.000000000000000000e+00
2.218000000000000000e+03	1.195146937258704440e+02	2.272931781247381622e+01	4.024735747841895819e-03	-7.865220290527521740e+01	4.133419248840702886e-01	0.000000000000000000e+00	9.280400473367054204e+00	1.000000000000000000e+00
2.220000000000000000e+03	9.695428007436836992e+01	2.543493146812993544e+01	-3.415100533945007472e-03	6.614564788976720422e+01	3.279495849717541933e-01	0.000000000000000000e+00	1.473177628986244514e+01	1.000000000000000000e+00
2.223000000000000000e+03	1.282303790892736828e+01	1.899661549290171081e+01	-4.854863990444185061e-03	9.568213211436533072e+01	2.327112089397936900e-01	0.000000000000000000e+00	1.164557472791786807e+01	1.000000000000000000e+00
2.224000000000000000e+03	5.871167480303916619e+01	6.206102389373643113e+00	-6.206210684209974467e-03	1.234047626077298929e+02	1.568268852532785917e-01	0.000000000000000000e+00	4.428889361503379973e+00	1.000000000000000000e+00
2.226000000000000000e+03	7.267533376784963650e+01	1.203661231032479328e+01	-4.972424824344729224e-03	9.809387114014744213e+01	1.818788132500065435e-01	0.000000000000000000e+00	1.513203944033459081e+01	1.000000000000000000e+00
2.227000000000000000e+03	8.973177845442751277e+01	1.866059847063588961e+01	-2.624509258145710667e-03	4.992681233011903430e+01	4.912045101469247887e-01	0.000000000000000000e+00	1.829752710062984633e+01	1.000000000000000000e+00
2.228000000000000000e+03	2.258459372108456265e+01	1.264591168390074039e+01	-4.208439852094915910e-03	8.242085903609316233e+01	2.461831906465284936e-01	0.000000000000000000e+00	1.164557472791786807e+01	1.000000000000000000e+00
2.229000000000000000e+03	5.663553129591092983e+01	1.011822318431940815e+01	-7.298331503917356543e-03	1.458094216626811601e+02	1.319667049871698916e-01	0.000000000000000000e+00	4.428889361503379973e+00	1.000000000000000000e+00
2.238000000000000000e+03	1.372461373903771964e+01	7.469800962050350712e+00	-3.383858926395835482e-03	6.550473201962077496e+01	3.212242013207733393e-01	0.000000000000000000e+00	1.565627324410673893e+01	1.000000000000000000e+00
2.238000000000000000e+03	7.904764962835518816e+01	1.787458174945686906e+01	-2.673005286278970147e-03	5.092169948567762816e+01	3.905477897465303716e-01	0.000000000000000000e+00	2.318572278770881567e+01	1.000000000000000000e+00
2.239000000000000000e+03	1.005615604569929786e+02	9.229965965866400168e+00	-3.205493829364331783e-03	6.184560464636469845e+01	3.065238670051526615e-01	0.000000000000000000e+00	9.399030839065019904e+00	1.000000000000000000e+00
2.239000000000000000e+03	5.309236807880544973e+01	1.578824028245044708e+01	-2.924081165748068731e-03	5.607247527432563317e+01	3.550205126184090565e-01	0.000000000000000000e+00	2.513147495482774119e+01	1.000000000000000000e+00
2.240000000000000000e+03	2.938088402817449563e+01	7.460181833939899754e+00	-6.074194259584234090e-03	1.206964697796654207e+02	1.646471025685224410e-01	0.000000000000000000e+00	1.565627324410673893e+01	1.000000000000000000e+00
2.245000000000000000e+03	4.665090313103152653e+01	1.629632056467847434e+01	-2.927497987279368760e-03	5.614257074369037781e+01	3.674351209045774169e-01	0.000000000000000000e+00	4.564616228237293072e+00	1.000000000000000000e+00
2.248000000000000000e+03	9.161462129213219896e+01	1.849938797581542715e+01	-5.278424186831946058e-03	1.043713921468392272e+02	2.218804032723589170e-01	0.000000000000000000e+00	1.857214532733718571e+01	1.000000000000000000e+00
2.248000000000000000e+03	1.242756739933013499e+01	1.566292879040122266e+01	-2.879946740020751690e-03	5.516706559513689001e+01	3.907232569882677087e-01	0.000000000000000000e+00	8.969620375540113599e+00	1.000000000000000000e+00
2.249000000000000000e+03	4.356048995125841117e+01	1.965564604598746357e+01	-3.777234275343215215e-03	7.357475542248015188e+01	3.059997276490487028e-01	0.000000000000000000e+00	4.564616228237293072e+00	1.000000000000000000e+00
2.252000000000000000e+03	4.147322035554650910e+01	7.220903712787007933e+00	-5.188163518675228611e-03	1.025197110327797247e+02	2.697217709532524488e-01	0.000000000000000000e+00	1.260870775528843879e+01	1.000000000000000000e+00
2.252000000000000000e+03	2.127906194038762777e+01	1.421202077438719868e+01	-5.621613436445805842e-03	1.114118568922904444e+02	1.707489231840449984e-01	0.000000000000000000e+00	8.969620375540113599e+00	1.000000000000000000e+00
2.255000000000000000e+03	3.868735452153070042e+01	2.324995911316868913e+01	-6.627177989831614831e-03	1.320408299599312727e+02	2.316528286061099173e-01	0.000000000000000000e+00	1.626934742003015089e+01	1.000000000000000000e+00
2.262000000000000000e+03	9.386602993824290309e+01	7.359766120105132536e+00	-5.024345886656738855e-03	9.915902224603253501e+01	1.952482408601224906e-01	0.000000000000000000e+00	1.798997920078090118e+01	1.000000000000000000e+00
2.264000000000000000e+03	1.007315779681969445e+02	2.398816357424735557e+01	-3.023000870612556085e-03	5.810179494419426760e+01	3.824093002756817627e-01	0.000000000000000000e+00	8.192699992085639593e+00	1.000000000000000000e+00
2.265000000000000000e+03	1.758128130919792653e+01	1.621184346054900516e+01	-5.435294682198762994e-03	1.075895616946155826e+02	1.863307193223171510e-01	0.000000000000000000e+00	1.346824338430195489e+01	1.000000000000000000e+00
2.267000000000000000e+03	5.607429188239145823e+00	2.237791556880432964e+01	-5.886026921995227493e-03	1.168362512325186202e+02	2.378732075237941501e-01	0.000000000000000000e+00	1.195700332481894890e+01	1.000000000000000000e+00
2.268000000000000000e+03	4.836008467111880549e+01	1.746505494626968513e+01	-3.628206834836547254e-03	7.051748471201192103e+01	3.429643612195567570e-01	0.000000000000000000e+00	3.080430611813443065e+01	1.000000000000000000e+00
2.268000000000000000e+03	1.157486509632922207e+02	2.259545260534541100e+01	-2.489265379879776561e-03	4.715230888037300616e+01	4.715606432414082283e-01	0.000000000000000000e+00	8.533173348818678505e+00	1.000000000000000000e+00
2.269000000000000000e+03	1.077182841257628354e+02	1.970958083832288921e+01	-4.954576717812604961e-03	9.772772049599450384e+01	2.526467716077060999e-01	0.000000000000000000e+00	6.299924617138174199e+00	1.000000000000000000e+00
2.272000000000000000e+03	1.738573758841808825e+01	2.443737660024084590e+01	-4.773623500801712008e-03	9.401549831428394555e+01	2.358212202335376872e-01	0.000000000000000000e+00	1.195700332481894890e+01	1.000000000000000000e+00
2.273000000000000000e+03	1.030466071713396161e+02	2.393622071121655281e+01	-5.211446800371945590e-03	1.029973633022741382e+02	2.714352363644982891e-01	0.000000000000000000e+00	6.299924617138174199e+00	1.000000000000000000e+00
2.275000000000000000e+03	8.046974919712894803e+01	6.910545976754636222e+00	-5.645321757563421736e-03	1.118982287678378782e+02	1.801280576590148508e-01	0.000000000000000000e+00	2.827698916347662816e+01	1.000000000000000000e+00
2.282000000000000000e+03	1.503839973792134188e+01	2.300927580453792487e+01	-3.299187524455791595e-03	6.376771368067938539e+01	3.584867479285874792e-01	0.000000000000000000e+00	6.472980563188958314e+00	1.000000000000000000e+00
2.283000000000000000e+03	2.902026088260365455e+01	1.863457416401063682e+01	-2.789902252176016968e-03	5.331981938067545457e+01	3.806394964091288635e-01	0.000000000000000000e+00	1.465027151669241690e+01	1.000000000000000000e+00
2.283000000000000000e+03	5.675931535972878805e+01	2.291290277932279906e+01	-2.685369042473882868e-03	5.117533968480851314e+01	3.488687134742299856e-01	0.000000000000000000e+00	1.456349276284767136e+01	1.000000000000000000e+00
2.286000000000000000e+03	1.058961948970697620e+02	8.983012681169890712e+00	-4.758673625970517330e-03	9.370880436388671342e+01	2.873160678601437423e-01	0.000000000000000000e+00	4.453749688172294441e+01	1.000000000000000000e+00
2.286000000000000000e+03	6.135883832951255812e+01	9.094809209515567261e+00	-4.717451943084990419e-03	9.286314907185683865e+01	2.516010088406601675e-01	0.000000000000000000e+00	1.456349276284767136e+01	1.000000000000000000e+00
2.287000000000000000e+03	8.650177970762749524e+00	2.405335435762825469e+01	-5.082386672802570102e-03	1.003497183681219553e+02	2.731152483805612263e-01	0.000000000000000000e+00	6.472980563188958314e+00	1.000000000000000000e+00
2.291000000000000000e+03	4.392985123888774979e+01	9.120323323843358310e+00	-3.121343398487152077e-03	6.011927393358183025e+01	3.903400443792084396e-01	0.000000000000000000e+00	1.251602465955308396e+01	1.000000000000000000e+00
2.293000000000000000e+03	6.844641185372685399e+00	1.233983347043166212e+01	-3.156664121125008458e-03	6.084387210440299043e+01	3.954832981076303877e-01	0.000000000000000000e+00	3.722469677911855968e+01	1.000000000000000000e+00
2.296000000000000000e+03	8.150769443388028890e+01	9.811352351374715397e+00	-5.297884302496017050e-03	1.047706128637744172e+02	2.082370344208751556e-01	0.000000000000000000e+00	2.126953759996997562e+01	1.000000000000000000e+00
2.296000000000000000e+03	5.504444883716178794e+01	1.487502518466828683e+01	-6.592429263042653975e-03	1.313279661794304047e+02	1.777593495478050345e-01	0.000000000000000000e+00	6.918747016862813126e+00	1.000000000000000000e+00
2.298000000000000000e+03	6.144931267708842881e+01	1.749166032838783735e+01	-5.758409289786896659e-03	1.142181988271135822e+02	2.643449723950707098e-01	0.000000000000000000e+00	6.918747016862813126e+00	1.000000000000000000e+00
2.301000000000000000e+03	1.024370957590763282e+02	6.022765558727782853e+00	-6.091899127542658304e-03	1.210596819106526425e+02	1.650639067040847729e-01	0.000000000000000000e+00	1.690675603414053896e+01	1.000000000000000000e+00
2.302000000000000000e+03	8.675396120998783545e+01	1.233764404632628597e+01	-4.341695229267449226e-03	8.515456874926343289e+01	2.949721679754122583e-01	0.000000000000000000e+00	1.690675603414053896e+01	1.000000000000000000e+00
2.305000000000000000e+03	1.173210931367272565e+02	2.518698249227736241e+01	-4.922656820249311262e-03	9.707288963015112415e+01	2.057396110344682505e-01	0.000000000000000000e+00	2.242021699219075259e+01	1.000000000000000000e+00
2.306000000000000000e+03	5.630652339093908409e+01	1.042182759725169205e+01	-4.988349518606523605e-03	9.842056333303635540e+01	1.861752070160587191e-01	0.000000000000000000e+00	1.562128454905545816e+01	1.000000000000000000e+00
2.306000000000000000e+03	1.539266573603805455e+01	2.474614634484091269e+01	-3.233253106889957557e-03	6.241508115239821564e+01	2.939435873812452638e-01	0.000000000000000000e+00	2.818407557221564730e+01	1.000000000000000000e+00
2.308000000000000000e+03	9.702393879343146921e+01	1.566376583290496782e+01	-3.435027278702250733e-03	6.655444141728250429e+01	2.659619763536715809e-01	0.000000000000000000e+00	9.916209804832478270e+00	1.000000000000000000e+00
2.309000000000000000e+03	7.647083331610745915e+01	1.333380878523901991e+01	2.823567822583680342e-03	-5.401046240593730374e+01	4.027945290360600561e-01	0.000000000000000000e+00	1.376791456310188622e+01	1.000000000000000000e+00
2.310000000000000000e+03	4.283791188899500924e+01	1.833517298161717690e+01	-6.219246142442251025e-03	1.236721826514183391e+02	1.666229136086663232e-01	0.000000000000000000e+00	1.562128454905545816e+01	1.000000000000000000e+00
2.312000000000000000e+03	9.906633480566063099e+01	5.960166736554882050e+00	-5.707031965013813213e-03	1.131642023974833506e+02	1.963143609517202792e-01	0.000000000000000000e+00	9.345816625354022023e+00	1.000000000000000000e+00
2.312000000000000000e+03	6.324836494817736110e+01	1.717070879383463122e+01	-4.761896665569594934e-03	9.377492443232135599e+01	2.058060363508572577e-01	0.000000000000000000e+00	7.345706668824051988e+00	1.000000000000000000e+00
2.315000000000000000e+03	1.208237488626850791e+02	1.505232449922193716e+01	-5.583808622213081406e-03	1.106362980363143151e+02	1.898481694565760103e-01	0.000000000000000000e+00	1.423576194643802850e+01	1.000000000000000000e+00
2.316000000000000000e+03	1.077260259689845014e+02	9.474997792323296864e+00	-3.360879687940812165e-03	6.503331714167241273e+01	3.301017078028856133e-01	0.000000000000000000e+00	7.391644613471739511e+00	1.000000000000000000e+00
2.316000000000000000e+03	3.477536932139425119e+01	1.607850597544316074e+01	-4.428108529873254692e-03	8.692732182103878813e+01	2.588049011007113043e-01	0.000000000000000000e+00	8.111465409102391888e+00	1.000000000000000000e+00
2.317000000000000000e+03	7.206569158649269013e+01	2.016120718288359370e+01	-5.907550424663398324e-03	1.172778019568037848e+02	1.504695426984193896e-01	0.000000000000000000e+00	9.310656779285205076e+00	1.000000000000000000e+00
2.317000000000000000e+03	6.184315394657229348e+01	2.438075654023508321e+01	-4.512664129744072689e-03	8.866196450169032062e+01	2.176304347796822469e-01	0.000000000000000000e+00	7.345706668824051988e+00	1.000000000000000000e+00
2.318000000000000000e+03	1.620043916763390612e+01	1.767824733547949734e+01	-6.941671143929704045e-03	1.384925995494642734e+02	1.386763081790983732e-01	0.000000000000000000e+00	6.220713139562025873e+00	1.000000000000000000e+00
2.319000000000000000e+03	1.004577588101849415e+02	1.081987793574930024e+01	-2.937953011027259927e-03	5.635705364544998730e+01	3.208644105212317132e-01	0.000000000000000000e+00	7.391644613471739511e+00	1.000000000000000000e+00
2.319000000000000000e+03	5.231939493669229790e+01	1.743849031745958911e+01	-7.358471734011317114e-03	1.470431874937387136e+02	2.292509277168538473e-01	0.000000000000000000e+00	5.985154385622760032e+00	1.000000000000000000e+00
2.321000000000000000e+03	4.922592963804668642e+01	1.231476652847420183e+01	-6.872305238316346251e-03	1.370695706709180115e+02	3.376746491825767249e-01	0.000000000000000000e+00	5.159999197418353667e+00	1.000000000000000000e+00
2.321000000000000000e+03	3.632815141995877184e+01	8.117052663550778036e+00	-2.446971961417490366e-03	4.628466712882229928e+01	4.244562647202322347e-01	0.000000000000000000e+00	8.111465409102391888e+00	1.000000000000000000e+00
2.322000000000000000e+03	1.895242891694853071e+01	1.209937429655964181e+01	-5.216234311897880067e-03	1.030955782264149860e+02	2.443394961490705786e-01	0.000000000000000000e+00	6.220713139562025873e+00	1.000000000000000000e+00
2.323000000000000000e+03	5.246096252964839834e+01	8.294797137096560746e+00	-5.423402279781689914e-03	1.073455912321074237e+02	3.337927097606570026e-01	0.000000000000000000e+00	5.159999197418353667e+00	1.000000000000000000e+00
2.328000000000000000e+03	1.033100564532780652e+02	1.572034061985829290e+01	-6.953392021537811545e-03	1.387330512118589354e+02	2.062379855770692938e-01	0.000000000000000000e+00	5.138841356637210822e+01	1.000000000000000000e+00
2.334000000000000000e+03	9.451187512533466872e+01	1.457974482488765311e+01	-5.920160797431617966e-03	1.175365014498722331e+02	1.842725338188532236e-01	0.000000000000000000e+00	2.620455698623132790e+01	1.000000000000000000e+00
2.335000000000000000e+03	3.604057002762329631e+01	6.538753497687078031e+00	-3.236538670717755816e-03	6.248248389396010793e+01	3.279132537830938832e-01	0.000000000000000000e+00	1.032829466888667369e+01	1.000000000000000000e+00
2.335000000000000000e+03	6.849252262074871567e+01	1.768974516037667399e+01	-4.786341596878095073e-03	9.427640773133526864e+01	2.261716637593528256e-01	0.000000000000000000e+00	1.543583156528181810e+01	1.000000000000000000e+00
2.336000000000000000e+03	2.799171578538591376e+01	1.301097229455806925e+01	-5.340753128694106754e-03	1.056500589998818782e+02	2.288687732483030146e-01	0.000000000000000000e+00	7.264329143636206965e+00	1.000000000000000000e+00
2.336000000000000000e+03	5.462994877063992760e+01	2.447899713405024968e+01	-3.463964556182582560e-03	6.714808437713291767e+01	3.034828598459367033e-01	0.000000000000000000e+00	1.543583156528181810e+01	1.000000000000000000e+00
2.341000000000000000e+03	2.074474355312115748e+01	1.351284017743753374e+01	-5.768275284733595867e-03	1.144205979106489508e+02	1.667243689372905902e-01	0.000000000000000000e+00	7.264329143636206965e+00	1.000000000000000000e+00
2.344000000000000000e+03	5.810565962151027009e+01	2.468722538694587243e+01	-3.884268855904720111e-03	7.577055028445590779e+01	4.600661983262224197e-01	0.000000000000000000e+00	6.383887118433480445e+00	1.000000000000000000e+00
2.345000000000000000e+03	7.381758100543004275e+01	1.344739432155373926e+01	-4.717785527492932528e-03	9.286999249503047338e+01	2.590229894175345438e-01	0.000000000000000000e+00	1.153623675982529306e+01	1.000000000000000000e+00
2.346000000000000000e+03	4.390889903842148811e+01	1.541295917279694550e+01	-7.373359492796136699e-03	1.473486071447948973e+02	1.474399908907806367e-01	0.000000000000000000e+00	1.695759490212121889e+01	1.000000000000000000e+00
2.346000000000000000e+03	6.417182615287293856e+01	2.269834671928503766e+01	-6.269733594890442019e-03	1.247079235129082377e+02	2.611769685144230690e-01	0.000000000000000000e+00	6.383887118433480445e+00	1.000000000000000000e+00
2.347000000000000000e+03	8.457199880342973586e+01	9.272797765620243382e+00	-3.459224468549881078e-03	6.705084234549605071e+01	3.942763282270136393e-01	0.000000000000000000e+00	1.153623675982529306e+01	1.000000000000000000e+00
2.355000000000000000e+03	9.100934556739770187e+01	1.774672511394151897e+01	-6.005972423557643866e-03	1.192969112796378539e+02	1.735744075782570395e-01	0.000000000000000000e+00	4.424829792653408589e+01	1.000000000000000000e+00
2.356000000000000000e+03	4.732891893868379185e+01	1.068045318817600986e+01	-6.066468200732485529e-03	1.205379710940911480e+02	4.401866491224453171e-01	0.000000000000000000e+00	5.899470760101390709e+00	1.000000000000000000e+00
2.359000000000000000e+03	3.101533735341548237e+01	1.542492152050761689e+01	-7.233612687654519639e-03	1.444817269730062606e+02	1.819298879237573052e-01	0.000000000000000000e+00	1.130453521384676563e+01	1.000000000000000000e+00
2.361000000000000000e+03	1.971516049837914508e+01	1.511104344544879474e+01	-3.027965825320166893e-03	5.820365008278333363e+01	4.615272510917878268e-01	0.000000000000000000e+00	1.130453521384676563e+01	1.000000000000000000e+00
2.361000000000000000e+03	4.963914043281570798e+01	2.255696339975098752e+01	-6.038202625326262452e-03	1.199581079795521248e+02	1.725951323921651737e-01	0.000000000000000000e+00	7.413917516547715358e+00	1.000000000000000000e+00
2.364000000000000000e+03	6.373695035869149450e+01	7.840887149468992234e+00	5.349512770253712218e-03	-1.058297614458430473e+02	2.440939520156231168e-01	0.000000000000000000e+00	1.122203438476527282e+01	1.000000000000000000e+00
2.364000000000000000e+03	5.473262336783935211e+01	1.716970022325812550e+01	-4.079880094913141721e-03	7.978347910901081264e+01	4.192954926651923930e-01	0.000000000000000000e+00	6.473470718138794489e+00	1.000000000000000000e+00
2.366000000000000000e+03	5.295296147128969722e+01	1.094566401894747898e+01	-6.212481800221085308e-03	1.235334134067876590e+02	2.620438965507054796e-01	0.000000000000000000e+00	6.473470718138794489e+00	1.000000000000000000e+00
2.367000000000000000e+03	1.583387086838798474e+01	1.932129546068782489e+01	-4.164985731738615402e-03	8.152940569727979891e+01	2.453395242956771805e-01	0.000000000000000000e+00	3.805230727872221763e+01	1.000000000000000000e+00
2.372000000000000000e+03	8.729744080065415801e+01	2.150519709538945534e+01	-3.382701451192966346e-03	6.548098662733735864e+01	3.114666894830909749e-01	0.000000000000000000e+00	1.389706802089585658e+01	1.000000000000000000e+00
2.373000000000000000e+03	8.113041309664815515e+01	9.051431846460571862e+00	2.165643151087776053e-03	-4.051325799163441843e+01	4.837476524201328454e-01	0.000000000000000000e+00	1.389706802089585658e+01	1.000000000000000000e+00
2.373000000000000000e+03	1.934728310547315289e+01	1.730107458944011967e+01	-3.751878470314950337e-03	7.305458571554763125e+01	3.487771329706990109e-01	0.000000000000000000e+00	1.182164170690307081e+01	1.000000000000000000e+00
2.374000000000000000e+03	7.635535348357124441e+00	1.890923413378818552e+01	-7.806091961969416695e-03	1.562260346774302207e+02	2.672566872600251608e-01	0.000000000000000000e+00	1.182164170690307081e+01	1.000000000000000000e+00
2.376000000000000000e+03	5.943781871241712622e+01	1.131989410318335487e+01	-3.941790940899720687e-03	7.695060534721739032e+01	2.755073413350557221e-01	0.000000000000000000e+00	1.954655265748878534e+01	1.000000000000000000e+00
2.380000000000000000e+03	7.787628983758810364e+01	1.780761352977834377e+01	-5.427948026963187907e-03	1.074388464048993512e+02	2.692239313300008874e-01	0.000000000000000000e+00	7.745836078654367185e+00	1.000000000000000000e+00
2.382000000000000000e+03	8.191018701422673587e+01	2.442015087377047777e+01	-5.703473715297939506e-03	1.130912055547550068e+02	2.304015310034173147e-01	0.000000000000000000e+00	7.745836078654367185e+00	1.000000000000000000e+00
2.383000000000000000e+03	1.370082753731491110e+01	8.430352310479982236e+00	-3.909103078205279636e-03	7.628001981703746992e+01	2.808602648286245840e-01	0.000000000000000000e+00	2.188196327392951090e+01	1.000000000000000000e+00
2.385000000000000000e+03	5.480504116816275229e+01	1.004767632603945948e+01	-6.644337313761874281e-03	1.323928503548669937e+02	1.315659858898482470e-01	0.000000000000000000e+00	2.015173541662202794e+01	1.000000000000000000e+00
2.387000000000000000e+03	3.496653505477412693e+01	1.358690159304080147e+01	-3.974835045622467956e-03	7.762849911751253273e+01	3.021032583675061778e-01	0.000000000000000000e+00	8.602576566050480267e+00	1.000000000000000000e+00
2.388000000000000000e+03	1.169183260969176814e+02	2.492150637814401648e+01	-5.467152203383400695e-03	1.082431129204487661e+02	2.112904159394344283e-01	0.000000000000000000e+00	6.386932741981539863e+01	1.000000000000000000e+00
2.391000000000000000e+03	2.671006491770280533e+01	1.600248111986461197e+01	-3.459439861004924392e-03	6.705526108235297045e+01	3.861692197641055646e-01	0.000000000000000000e+00	5.836494466166469941e+00	1.000000000000000000e+00
2.395000000000000000e+03	3.781516353314067658e+01	1.242378867767180850e+01	-5.974288295267284055e-03	1.186469171773470066e+02	1.717620778438853080e-01	0.000000000000000000e+00	1.166748708396148260e+01	1.000000000000000000e+00
2.395000000000000000e+03	2.177279710990092454e+01	1.911504505457101999e+01	-5.654684309719895663e-03	1.120902998145249967e+02	2.506225675080518966e-01	0.000000000000000000e+00	5.836494466166469941e+00	1.000000000000000000e+00
2.395000000000000000e+03	7.941518116487020507e+01	1.140136406492474386e+01	-3.032267136874470907e-03	5.829189070334867040e+01	4.123447532265037685e-01	0.000000000000000000e+00	7.905719438389585463e+00	1.000000000000000000e+00
2.396000000000000000e+03	2.180254529942186537e+01	5.692005302280342072e+00	-2.949617034964776164e-03	5.659633896518123919e+01	4.068578564465313852e-01	0.000000000000000000e+00	1.141882920394215795e+01	1.000000000000000000e+00
2.399000000000000000e+03	7.257068105772766842e+01	1.535777887152133658e+01	-2.656363324277734566e-03	5.058029267617917668e+01	4.002296438540698942e-01	0.000000000000000000e+00	7.905719438389585463e+00	1.000000000000000000e+00
2.403000000000000000e+03	2.925400949425207742e+01	1.019179493442383944e+01	-5.565286981836044776e-03	1.102563299684066749e+02	1.671688895093232929e-01	0.000000000000000000e+00	2.166405258059107553e+01	1.000000000000000000e+00
2.403000000000000000e+03	9.256770966099959708e+01	1.486100260040631404e+01	-5.775223613515415889e-03	1.145631416059519125e+02	1.320570144289353598e-01	0.000000000000000000e+00	2.000319823487280857e+01	1.000000000000000000e+00
2.408000000000000000e+03	1.020265586043800532e+01	2.050572235970535218e+01	-6.261148593411621291e-03	1.245318037762926906e+02	1.400512489079716039e-01	0.000000000000000000e+00	1.450327295022031926e+01	1.000000000000000000e+00
2.411000000000000000e+03	1.124586575123956855e+01	6.040016729065477818e+00	-3.951918414082838775e-03	7.715836860899342753e+01	3.397845794641861650e-01	0.000000000000000000e+00	1.450327295022031926e+01	1.000000000000000000e+00
2.420000000000000000e+03	9.208655815365027308e+01	2.433602777057166122e+01	-6.633877600135599031e-03	1.321782712411093144e+02	1.287575722041884863e-01	0.000000000000000000e+00	6.418197870062273047e+00	1.000000000000000000e+00
2.422000000000000000e+03	5.919035143522898323e+01	1.385277424371249211e+01	-4.736980453197363328e-03	9.326377288840134838e+01	2.479641423342838769e-01	0.000000000000000000e+00	8.974811791371577030e+00	1.000000000000000000e+00
2.423000000000000000e+03	9.775176268000562629e+01	2.131961904928823515e+01	-4.920795508169805224e-03	9.703470515295438759e+01	2.461336662696055333e-01	0.000000000000000000e+00	6.418197870062273047e+00	1.000000000000000000e+00
2.423000000000000000e+03	5.604423331994119195e+01	2.225808134668025318e+01	-5.722194987475329696e-03	1.134752690325685194e+02	2.597363962488093980e-01	0.000000000000000000e+00	8.974811791371577030e+00	1.000000000000000000e+00
2.423000000000000000e+03	6.712631418829192853e+01	1.931142480045586751e+01	-3.251852262528801170e-03	6.279663943173759577e+01	3.534670820433818417e-01	0.000000000000000000e+00	9.632049144322156309e+00	1.000000000000000000e+00
2.424000000000000000e+03	2.736425978194743891e+01	2.419093305515871961e+01	-3.118296910492980491e-03	6.005677578906087888e+01	3.668227986876988478e-01	0.000000000000000000e+00	1.426752003595106189e+01	1.000000000000000000e+00
2.425000000000000000e+03	3.342385464687519203e+01	1.127414405598380043e+01	-3.204405606642151023e-03	6.182327995606821958e+01	3.583575450020650699e-01	0.000000000000000000e+00	1.426752003595106189e+01	1.000000000000000000e+00
2.429000000000000000e+03	7.379863855245011450e+01	2.490193297537460637e+01	-3.453255592016308499e-03	6.692839193409227505e+01	3.401912730677937313e-01	0.000000000000000000e+00	1.257002928261429453e+01	1.000000000000000000e+00
2.430000000000000000e+03	7.096186197360430015e+01	1.265618535395546118e+01	-5.113582410114618677e-03	1.009896932187355816e+02	2.198198594633737901e-01	0.000000000000000000e+00	1.257002928261429453e+01	1.000000000000000000e+00
2.433000000000000000e+03	5.148113665836741148e+01	9.084746357277555973e+00	3.632254271731226621e-03	-7.060051714032513814e+01	2.859647310110593477e-01	0.000000000000000000e+00	1.429134757600423988e+01	1.000000000000000000e+00
2.435000000000000000e+03	3.847554304641550971e+01	1.500903115283880318e+01	-5.486966331430129240e-03	1.086495961367261032e+02	1.782754971753695017e-01	0.000000000000000000e+00	1.429134757600423988e+01	1.000000000000000000e+00
2.439000000000000000e+03	1.021697968087368622e+02	1.315999874923136481e+01	-5.892623167486759315e-03	1.169715720034568847e+02	1.610153663948359348e-01	0.000000000000000000e+00	6.799570631783027785e+00	1.000000000000000000e+00
2.441000000000000000e+03	1.042174560263128598e+02	1.964392136638853614e+01	-2.707582684336071362e-03	5.163104848855100926e+01	4.815721467879686690e-01	0.000000000000000000e+00	6.799570631783027785e+00	1.000000000000000000e+00
2.444000000000000000e+03	6.940410867647306858e+00	2.558377611911407357e+01	-5.452428318122995443e-03	1.079410551048016060e+02	2.639840468944472107e-01	0.000000000000000000e+00	7.965300950766987853e+01	1.000000000000000000e+00
2.451000000000000000e+03	9.528708875200359785e+01	1.847379773283840265e+01	-6.916222285054936768e-03	1.379705208598743127e+02	1.410804303231458778e-01	0.000000000000000000e+00	6.400280206711569164e+00	1.000000000000000000e+00
2.452000000000000000e+03	8.118814494548240646e+01	2.069509988687833513e+01	-3.776791330672116687e-03	7.356566849349107429e+01	3.847303836085417261e-01	0.000000000000000000e+00	4.157725808879175311e+00	1.000000000000000000e+00
2.454000000000000000e+03	1.007342944268173568e+02	2.183408597355536074e+01	-3.434533236795790472e-03	6.654430623784688237e+01	3.649865281504487413e-01	0.000000000000000000e+00	6.400280206711569164e+00	1.000000000000000000e+00
2.455000000000000000e+03	8.171862957914335368e+01	1.657135523483335149e+01	-6.236108113131459685e-03	1.240181028989487544e+02	1.969129691421598327e-01	0.000000000000000000e+00	4.157725808879175311e+00	1.000000000000000000e+00
2.456000000000000000e+03	2.180764475931345103e+01	8.884099636079078266e+00	-3.117681077928383115e-03	6.004414209652817647e+01	3.588746341611901425e-01	0.000000000000000000e+00	6.040215228551436866e+01	1.000000000000000000e+00
2.458000000000000000e+03	1.166134769370934521e+02	1.349245253022094104e+01	2.877799011952693505e-03	-5.512300534627130588e+01	3.762836156044210290e-01	0.000000000000000000e+00	1.459858949707082232e+01	1.000000000000000000e+00
2.461000000000000000e+03	9.376936825803008446e+01	1.989422949301938459e+01	-2.848749595865068037e-03	5.452706188338315485e+01	4.005802429124093456e-01	0.000000000000000000e+00	9.138073229138878872e+00	1.000000000000000000e+00
2.461000000000000000e+03	1.026621772286342491e+02	1.779129560117999631e+01	-4.841807214349800118e-03	9.541427473863109299e+01	1.697192877513745701e-01	0.000000000000000000e+00	9.138073229138878872e+00	1.000000000000000000e+00
2.463000000000000000e+03	5.366417369218468281e+01	7.374102658697060164e+00	-2.967103707999477636e-03	5.695507486717866641e+01	3.939313347697933620e-01	0.000000000000000000e+00	3.395310591297262448e+01	1.000000000000000000e+00
2.465000000000000000e+03	2.367467972626467088e+01	2.329401637723158558e+01	-6.838045952155826467e-03	1.363667476754749828e+02	1.297103628620011051e-01	0.000000000000000000e+00	3.395310591297262448e+01	1.000000000000000000e+00
2.471000000000000000e+03	1.001771942168297187e+02	1.305672332187743656e+01	-3.296473236551019075e-03	6.371203056029010980e+01	3.717408476837307241e-01	0.000000000000000000e+00	4.942751888611671696e+00	1.000000000000000000e+00
2.472000000000000000e+03	7.358657479284977398e+01	2.386222213956796168e+01	-3.017483700838467613e-03	5.798861121442172362e+01	3.946319382447194268e-01	0.000000000000000000e+00	2.870226203716443791e+01	1.000000000000000000e+00
2.473000000000000000e+03	2.608791487791828700e+01	1.841191842166227488e+01	-5.730921067519579269e-03	1.136542829701748190e+02	1.877595199104601376e-01	0.000000000000000000e+00	4.781033888534712872e+01	1.000000000000000000e+00
2.473000000000000000e+03	1.116910401735925689e+02	2.187766143423318610e+01	-3.194901768219802866e-03	6.162831044745367848e+01	4.549149630000763889e-01	0.000000000000000000e+00	6.143855715859264599e+00	1.000000000000000000e+00
2.474000000000000000e+03	1.055822634888600078e+02	2.122206211043516788e+01	-4.138503153868618341e-03	8.098612045139239513e+01	4.503802576918449763e-01	0.000000000000000000e+00	6.143855715859264599e+00	1.000000000000000000e+00
2.475000000000000000e+03	1.048374077561356472e+02	1.470390455065706270e+01	-5.927167612456930336e-03	1.176802449797733487e+02	2.291376711891829343e-01	0.000000000000000000e+00	4.942751888611671696e+00	1.000000000000000000e+00
2.482000000000000000e+03	1.155492153214528344e+02	1.443618867928457128e+01	-5.498485693907523460e-03	1.088859137530366894e+02	3.062868229341073611e-01	0.000000000000000000e+00	6.626813713505357306e+00	1.000000000000000000e+00
2.482000000000000000e+03	8.800131066033613081e+01	2.287727847394949521e+01	-5.916633829901004824e-03	1.174641463554583680e+02	2.470775593924082747e-01	0.000000000000000000e+00	7.131225723046235032e+00	1.000000000000000000e+00
2.484000000000000000e+03	8.090453704519555345e+01	2.357741029616645534e+01	-6.471866235632429964e-03	1.288546377023828029e+02	2.243418963957275469e-01	0.000000000000000000e+00	7.131225723046235032e+00	1.000000000000000000e+00
2.488000000000000000e+03	5.955521697723564500e+01	7.982028621224613651e+00	-6.036989209368066704e-03	1.199332149728951293e+02	1.855565806311949562e-01	0.000000000000000000e+00	2.394415768473584549e+01	1.000000000000000000e+00
2.489000000000000000e+03	3.447247340042481767e+01	1.522248024619596407e+01	-2.456131568476161396e-03	4.647257479391180368e+01	4.618611227147551013e-01	0.000000000000000000e+00	8.784152038609990498e+00	1.000000000000000000e+00
2.489000000000000000e+03	9.028913623261350097e+01	2.480134490886583620e+01	-5.328288151000734087e-03	1.053943422602061162e+02	2.534685404304625189e-01	0.000000000000000000e+00	9.464075118290702804e+00	1.000000000000000000e+00
2.492000000000000000e+03	4.011236431221971799e+01	2.195694069529426784e+01	-6.029602667009569331e-03	1.197816814061406490e+02	2.284336162994610175e-01	0.000000000000000000e+00	8.784152038609990498e+00	1.000000000000000000e+00
2.494000000000000000e+03	6.922083257467920703e+01	2.377009755843903349e+01	-5.401008914301903829e-03	1.068861954311905009e+02	3.217634509975371149e-01	0.000000000000000000e+00	8.689238125414819436e+00	1.000000000000000000e+00
2.496000000000000000e+03	6.366967597896671549e+01	1.708522511013905643e+01	-5.230678566407733106e-03	1.033918994683110242e+02	3.718974158353530735e-01	0.000000000000000000e+00	8.689238125414819436e+00	1.000000000000000000e+00
2.501000000000000000e+03	1.041344965637163966e+02	1.817282455911040273e+01	-4.550730815292713775e-03	8.944289559986118832e+01	2.048094626182305200e-01	0.000000000000000000e+00	3.262260721451549017e+01	1.000000000000000000e+00
2.502000000000000000e+03	5.115821237868519233e+01	2.319783566990994572e+01	-3.520769874028242992e-03	6.831343509279930970e+01	3.312057793784838333e-01	0.000000000000000000e+00	7.622846826943058041e+00	1.000000000000000000e+00
2.505000000000000000e+03	4.932645021739712377e+01	1.579834642189362626e+01	-6.328814657299227514e-03	1.259199607124442792e+02	1.709395504572273072e-01	0.000000000000000000e+00	7.622846826943058041e+00	1.000000000000000000e+00
2.506000000000000000e+03	7.154769114009276620e+01	1.664488026842059298e+01	-3.018458389024009526e-03	5.800860676444502673e+01	3.572392993325161914e-01	0.000000000000000000e+00	2.141663065600653937e+01	1.000000000000000000e+00
2.509000000000000000e+03	5.161360302915023368e+01	2.469481205988414985e+01	-5.608448568372097036e-03	1.111417820293518446e+02	1.752117051281985027e-01	0.000000000000000000e+00	9.185759023197608286e+00	1.000000000000000000e+00
2.510000000000000000e+03	1.207104886067819365e+02	1.767901604041094643e+01	-4.973386597698723627e-03	9.811360174476146767e+01	2.316773227680060110e-01	0.000000000000000000e+00	2.798407174508015771e+01	1.000000000000000000e+00
2.513000000000000000e+03	6.708465839836810574e+01	2.181445171441126973e+01	-5.080622002302053429e-03	1.003135164752590356e+02	2.478733247617755930e-01	0.000000000000000000e+00	1.573690026521035712e+01	1.000000000000000000e+00
2.514000000000000000e+03	9.274189330835741885e+01	1.860957956147739267e+01	-5.819243160237815189e-03	1.154661945633464057e+02	2.009997345133115454e-01	0.000000000000000000e+00	9.431879212441568683e+00	1.000000000000000000e+00
2.515000000000000000e+03	3.120420783822564914e+01	7.257175168218996220e+00	-2.334049508613128109e-03	4.396808364366501110e+01	4.295114451225950924e-01	0.000000000000000000e+00	1.625563283869806952e+01	1.000000000000000000e+00
2.516000000000000000e+03	8.626044683340735730e+01	1.175748520497260152e+01	-6.485811651165479357e-03	1.291407253538216935e+02	1.721160821387984763e-01	0.000000000000000000e+00	9.431879212441568683e+00	1.000000000000000000e+00
2.520000000000000000e+03	1.502601876546475701e+01	5.672310091135438270e+00	-6.752546831980202509e-03	1.346127488481781711e+02	1.663997236052334738e-01	0.000000000000000000e+00	1.625563283869806952e+01	1.000000000000000000e+00
2.521000000000000000e+03	5.970556087714653870e+01	1.972300871912814912e+01	-4.404967004058503617e-03	8.645257764756010488e+01	2.747408755777897005e-01	0.000000000000000000e+00	1.681109544705103787e+01	1.000000000000000000e+00
2.525000000000000000e+03	4.393166118959243960e+01	1.390948837626868340e+01	-5.754992661733074159e-03	1.141481073269039399e+02	1.407498749569442431e-01	0.000000000000000000e+00	1.379111102774414377e+01	1.000000000000000000e+00
2.526000000000000000e+03	3.299068304250643990e+01	2.230530522542354888e+01	-5.916402117724504917e-03	1.174593928224978470e+02	1.728965175322715320e-01	0.000000000000000000e+00	1.379111102774414377e+01	1.000000000000000000e+00
2.527000000000000000e+03	7.415086065737908427e+01	5.751825873173634029e+00	3.852757265967611273e-03	-7.512409577495436963e+01	3.176208673024183415e-01	0.000000000000000000e+00	9.275899791926018878e+00	1.000000000000000000e+00
2.527000000000000000e+03	6.993823970979940441e+01	1.401597384509826760e+01	-3.007885912298462108e-03	5.779171433631078258e+01	4.321815478670580912e-01	0.000000000000000000e+00	9.275899791926018878e+00	1.000000000000000000e+00
2.529000000000000000e+03	1.055906637131315193e+02	2.556151085618965979e+01	-2.835665283795915821e-03	5.425863961215817710e+01	4.878278109877569602e-01	0.000000000000000000e+00	1.344099867501843981e+01	1.000000000000000000e+00
2.530000000000000000e+03	9.257411709287025303e+01	2.221039768823897376e+01	-2.714760721577879569e-03	5.177830461093639514e+01	4.081295505341269170e-01	0.000000000000000000e+00	1.156667538656412830e+01	1.000000000000000000e+00
2.531000000000000000e+03	1.448168658580055634e+01	1.910621799278213473e+01	-3.313244705459833690e-03	6.405609418033297686e+01	3.180763659063877702e-01	0.000000000000000000e+00	1.878342644344743206e+01	1.000000000000000000e+00
2.533000000000000000e+03	7.323303175273655086e+01	1.393890377714572537e+01	-4.674044590026965248e-03	9.197265515562189364e+01	2.353148671229666755e-01	0.000000000000000000e+00	2.041273630474606193e+01	1.000000000000000000e+00
2.533000000000000000e+03	9.978108890876892190e+01	1.316343484190260327e+01	-4.331574574108633391e-03	8.494694535801011170e+01	2.187944541565642886e-01	0.000000000000000000e+00	1.156667538656412830e+01	1.000000000000000000e+00
2.538000000000000000e+03	5.286235284505789167e+01	1.524857712854053204e+01	-5.588747452192909665e-03	1.107376172308866416e+02	1.901321373048073804e-01	0.000000000000000000e+00	2.041273630474606193e+01	1.000000000000000000e+00
2.540000000000000000e+03	8.274267445148797151e+01	1.558929301820897884e+01	-2.684407489203533351e-03	5.115561359517025863e+01	3.553788942444673360e-01	0.000000000000000000e+00	1.096288009785394202e+01	1.000000000000000000e+00
2.542000000000000000e+03	1.738005451866013473e+01	1.955086323487356026e+01	-6.506996382089067117e-03	1.295753262376699126e+02	1.741271408685609590e-01	0.000000000000000000e+00	2.660424838004002268e+01	1.000000000000000000e+00
2.544000000000000000e+03	9.315519605037496831e+01	1.215940468290798115e+01	-4.540844054447263148e-03	8.924007050770744343e+01	2.347023148297825434e-01	0.000000000000000000e+00	1.096288009785394202e+01	1.000000000000000000e+00
2.545000000000000000e+03	4.331068747606309444e+01	2.549967036700599365e+01	-5.912545446618730667e-03	1.173802739194857168e+02	1.552860992846776256e-01	0.000000000000000000e+00	2.660424838004002268e+01	1.000000000000000000e+00
2.551000000000000000e+03	8.162694751788323799e+01	1.396337200198409967e+01	-6.069303232856418893e-03	1.205961312600731361e+02	2.030918636167798885e-01	0.000000000000000000e+00	1.497030937827005204e+01	1.000000000000000000e+00
2.553000000000000000e+03	1.133521901861832148e+01	1.837268428234175133e+01	-5.183749359665930367e-03	1.024291553672955928e+02	2.501784723391765608e-01	0.000000000000000000e+00	8.333644350318571981e+00	1.000000000000000000e+00
2.553000000000000000e+03	5.966901101649182948e+01	6.031233449840032179e+00	-5.609161350723534077e-03	1.111564046290460936e+02	2.673311500642842065e-01	0.000000000000000000e+00	1.040610869164171248e+01	1.000000000000000000e+00
2.555000000000000000e+03	6.665829315198669747e+01	1.374077515688809115e+01	-6.720335541589964740e-03	1.339519401117357518e+02	1.594124822212372727e-01	0.000000000000000000e+00	1.040610869164171248e+01	1.000000000000000000e+00
2.557000000000000000e+03	1.932148721920183121e+01	2.075368163344176509e+01	-5.505492513559886308e-03	1.090296573778609002e+02	1.939777197044207924e-01	0.000000000000000000e+00	8.333644350318571981e+00	1.000000000000000000e+00
2.561000000000000000e+03	1.139167849593079183e+02	2.324632310412702552e+01	-4.952223065000589501e-03	9.767943573863490769e+01	2.511671894128369997e-01	0.000000000000000000e+00	2.160170640085046756e+01	1.000000000000000000e+00
2.565000000000000000e+03	9.440746863020066826e+01	1.397161039701996010e+01	-5.785199379657862857e-03	1.147677926255097418e+02	1.623140484810499107e-01	0.000000000000000000e+00	2.160170640085046756e+01	1.000000000000000000e+00
2.569000000000000000e+03	1.764359163038825429e+01	2.515803034567861474e+01	-5.599475215708779423e-03	1.109576953391490690e+02	2.221474987719352923e-01	0.000000000000000000e+00	7.189709813858867982e+00	1.000000000000000000e+00
2.571000000000000000e+03	2.637713591138649960e+01	1.317221465573204497e+01	-5.248521309660241808e-03	1.037579400857626695e+02	2.415118612211791804e-01	0.000000000000000000e+00	1.483019128202756853e+01	1.000000000000000000e+00
2.572000000000000000e+03	6.966519441854028116e+01	8.104821725864884030e+00	-3.228085888609475394e-03	6.230907661357097282e+01	3.137174597980424418e-01	0.000000000000000000e+00	1.927394780617713366e+01	1.000000000000000000e+00
2.573000000000000000e+03	5.039144400975676774e+01	8.017590910451120934e+00	-4.137491995469874152e-03	8.096537672160937404e+01	3.441288870990067972e-01	0.000000000000000000e+00	8.561738352636927729e+00	1.000000000000000000e+00
2.574000000000000000e+03	1.049662575397555564e+01	2.437521110160563964e+01	-3.553316894985034374e-03	6.898113128046712461e+01	3.163162888228178149e-01	0.000000000000000000e+00	7.189709813858867982e+00	1.000000000000000000e+00
2.578000000000000000e+03	5.435716771691618021e+01	1.560550228957831109e+01	-4.975293368342902610e-03	9.815271879610590133e+01	2.261936331134331013e-01	0.000000000000000000e+00	7.390568943169579796e+00	1.000000000000000000e+00
2.578000000000000000e+03	7.376619008093963714e+01	9.738634089718036790e+00	-2.237833248192173680e-03	4.199422464255973608e+01	4.858130961939054471e-01	0.000000000000000000e+00	1.692025552837860758e+01	1.000000000000000000e+00
2.581000000000000000e+03	2.867933494152050145e+01	1.440324714236347603e+01	-6.308633297747771006e-03	1.255059438089510309e+02	2.757313508645288236e-01	0.000000000000000000e+00	7.389095209781766371e+00	1.000000000000000000e+00
2.581000000000000000e+03	8.742280238372387657e+01	1.972822805329178308e+01	-2.804441977934730556e-03	5.361809919779656042e+01	3.760587531431272001e-01	0.000000000000000000e+00	1.692025552837860758e+01	1.000000000000000000e+00
2.582000000000000000e+03	2.887219836528287331e+01	7.016669334000898317e+00	-6.676997965022797403e-03	1.330628776474605957e+02	2.156392624841099170e-01	0.000000000000000000e+00	7.389095209781766371e+00	1.000000000000000000e+00
2.583000000000000000e+03	5.099974923492780476e+01	2.218944111375837736e+01	-2.951286576969438386e-03	5.663058931433436527e+01	3.527705029066438014e-01	0.000000000000000000e+00	7.390568943169579796e+00	1.000000000000000000e+00
2.584000000000000000e+03	5.005036978479585486e+01	1.109752594062388553e+01	-3.723948445559470324e-03	7.248160636129399848e+01	3.131919806007902318e-01	0.000000000000000000e+00	1.113247068481853219e+01	1.000000000000000000e+00
2.589000000000000000e+03	2.788680324762842844e+01	2.098733951614269699e+01	-4.424584281474240252e-03	8.685502250911281408e+01	3.896385393688537313e-01	0.000000000000000000e+00	7.266140861864590406e+00	1.000000000000000000e+00
2.589000000000000000e+03	3.494073673614764175e+01	2.273056221104012664e+01	-3.653671428185293040e-03	7.103988619146039696e+01	3.251049850452110146e-01	0.000000000000000000e+00	7.266140861864590406e+00	1.000000000000000000e+00
2.590000000000000000e+03	4.428344914808229049e+01	1.049088905944026884e+01	-5.034596113751226877e-03	9.936930378186971780e+01	2.475429159931914480e-01	0.000000000000000000e+00	1.539791784853108503e+01	1.000000000000000000e+00
2.592000000000000000e+03	1.001349278684343460e+02	1.713949726575506816e+01	-6.351034034320762571e-03	1.263757871719327994e+02	1.752451474471734549e-01	0.000000000000000000e+00	5.624581465612365605e+01	1.000000000000000000e+00
2.595000000000000000e+03	1.166871565786816944e+01	1.905774204925434390e+01	-3.686886952340217866e-03	7.172129660008349106e+01	3.890227828155136125e-01	0.000000000000000000e+00	2.930291882207805187e+01	1.000000000000000000e+00
2.597000000000000000e+03	4.091240522380631717e+01	1.719557340374008447e+01	-6.000772936549724629e-03	1.191902447537636505e+02	1.638523648524178311e-01	0.000000000000000000e+00	2.930291882207805187e+01	1.000000000000000000e+00
2.598000000000000000e+03	8.767414307035089394e+01	2.124191912476554833e+01	-3.344637904739084996e-03	6.470011992712188942e+01	3.030812895560803799e-01	0.000000000000000000e+00	4.693647877848337657e+01	1.000000000000000000e+00
2.605000000000000000e+03	9.691161199035337859e+01	8.622123029632980717e+00	-3.463467801641462868e-03	6.713789354849294000e+01	2.709441226792645985e-01	0.000000000000000000e+00	3.065102566321445465e+01	1.000000000000000000e+00
2.607000000000000000e+03	6.125176335327181221e+01	1.175174402842363897e+01	-4.772521273037605601e-03	9.399288631311146958e+01	2.360799951663375973e-01	0.000000000000000000e+00	1.496898981106994952e+01	1.000000000000000000e+00
2.609000000000000000e+03	7.023855009191861143e+01	2.372288934029743501e+01	-4.974136512458230894e-03	9.812898610902212226e+01	2.151152810517324987e-01	0.000000000000000000e+00	1.496898981106994952e+01	1.000000000000000000e+00
2.611000000000000000e+03	1.850159181698475308e+01	2.396170522972217043e+01	-6.207550970968100240e-03	1.234322583456645646e+02	1.816344202061999091e-01	0.000000000000000000e+00	1.601728090524414228e+01	1.000000000000000000e+00
2.612000000000000000e+03	2.563615161371091489e+01	9.621156282612879806e+00	-3.913543834760295839e-03	7.637112112631187699e+01	2.586806079278759496e-01	0.000000000000000000e+00	1.351275111654551786e+01	1.000000000000000000e+00
2.613000000000000000e+03	6.421916782630178844e+00	9.466595060179081145e+00	-4.038810629841656577e-03	7.894094653762149960e+01	3.871370222527319438e-01	0.000000000000000000e+00	1.886867159507527703e+01	1.000000000000000000e+00
2.614000000000000000e+03	4.465974268702885297e+01	9.693114462990781277e+00	2.413624803057532863e-03	-4.560055626853625910e+01	4.020486033710786167e-01	0.000000000000000000e+00	1.239326849588000812e+01	1.000000000000000000e+00
2.614000000000000000e+03	4.687160866883660759e+01	2.188740627881565715e+01	-2.482584484654673952e-03	4.701525153561843950e+01	4.321000324866040021e-01	0.000000000000000000e+00	1.184420182454913828e+01	1.000000000000000000e+00
2.616000000000000000e+03	3.539213383303356153e+01	1.897076877051645738e+01	-3.245713803231935722e-03	6.267071006093243568e+01	3.548555091613738721e-01	0.000000000000000000e+00	1.184420182454913828e+01	1.000000000000000000e+00
2.620000000000000000e+03	1.170949986526785693e+02	6.468636130764759962e+00	-5.821866130141222645e-03	1.155200043116240636e+02	2.077121621587357803e-01	0.000000000000000000e+00	1.030643330202706487e+01	1.000000000000000000e+00
2.622000000000000000e+03	7.932030812124492059e+01	1.685558648129589088e+01	-6.780918651822569372e-03	1.351947915479108246e+02	2.916225558453205968e-01	0.000000000000000000e+00	4.142881424944076407e+00	1.000000000000000000e+00
2.622000000000000000e+03	3.785877656079974685e+01	8.798024174273731290e+00	-2.802119662126983501e-03	5.357045731335337280e+01	3.639268082627491463e-01	0.000000000000000000e+00	1.553834728946297083e+01	1.000000000000000000e+00
2.624000000000000000e+03	1.734418528034647977e+01	1.404456668681482334e+01	-3.782581608391225123e-03	7.368445498285116457e+01	3.827350789581900337e-01	0.000000000000000000e+00	4.231422424089032575e+00	1.000000000000000000e+00
2.625000000000000000e+03	1.199038972691314200e+02	1.638491849723768112e+01	-2.835081192310871367e-03	5.424665708207251669e+01	4.190150276025295106e-01	0.000000000000000000e+00	1.030643330202706487e+01	1.000000000000000000e+00
2.627000000000000000e+03	1.025726380774665500e+02	1.149631161938326507e+01	-4.968090829563499150e-03	9.800496002915386384e+01	2.205966900143170317e-01	0.000000000000000000e+00	1.800752682560471740e+01	1.000000000000000000e+00
2.627000000000000000e+03	2.233893159800221184e+01	9.556080121212504608e+00	-6.896053571759975381e-03	1.375567633920222193e+02	2.189261117458793926e-01	0.000000000000000000e+00	4.085046174711328248e+00	1.000000000000000000e+00
2.629000000000000000e+03	4.222046662837500008e+01	2.273094959497344192e+01	-4.842830728768525786e-03	9.543527194990623741e+01	1.949395336434163184e-01	0.000000000000000000e+00	6.933158952813914588e+00	1.000000000000000000e+00
2.632000000000000000e+03	1.343079495613877050e+01	8.200822078188005904e+00	-5.951050451962092147e-03	1.181701970681518503e+02	1.945029887984252026e-01	0.000000000000000000e+00	5.397296732162161881e+00	1.000000000000000000e+00
2.633000000000000000e+03	3.645347573209299696e+01	1.888250717404725165e+01	-5.136775472752698642e-03	1.014654946607276287e+02	1.763726446734520392e-01	0.000000000000000000e+00	6.933158952813914588e+00	1.000000000000000000e+00
2.636000000000000000e+03	4.484556638306474952e+01	2.217838600752601863e+01	-5.262576207404063254e-03	1.040462737447500388e+02	1.979162293681926421e-01	0.000000000000000000e+00	9.016096870547746889e+00	1.000000000000000000e+00
2.636000000000000000e+03	1.120557815847624710e+02	2.490500741991314371e+01	-4.714039213631001507e-03	9.279313755071039793e+01	2.001904531061856618e-01	0.000000000000000000e+00	1.335989800665380933e+01	1.000000000000000000e+00
2.637000000000000000e+03	2.620118877647943734e+01	1.541955380794345132e+01	-6.206964693730004576e-03	1.234202309752544551e+02	1.864114893973554121e-01	0.000000000000000000e+00	1.050258247327075622e+01	1.000000000000000000e+00
2.637000000000000000e+03	1.599276005223552133e+01	1.295131119630945626e+01	-3.048674222233754318e-03	5.862847906145607624e+01	4.245523952720898775e-01	0.000000000000000000e+00	5.397296732162161881e+00	1.000000000000000000e+00
2.638000000000000000e+03	7.264597754744184499e+01	1.010184103861878313e+01	-4.676387225974462832e-03	9.202071390401899009e+01	2.339826800332883705e-01	0.000000000000000000e+00	2.928564243999326067e+01	1.000000000000000000e+00
2.640000000000000000e+03	1.010104532217386719e+02	1.738918437109311199e+01	-3.006893790830393424e-03	5.777136114568199332e+01	3.631573108370830250e-01	0.000000000000000000e+00	1.335989800665380933e+01	1.000000000000000000e+00
2.646000000000000000e+03	1.013235570699486345e+02	1.338539281807726233e+01	-2.748768472565271594e-03	5.247596740826531203e+01	3.660890266595534515e-01	0.000000000000000000e+00	2.269176182736087100e+01	1.000000000000000000e+00
2.648000000000000000e+03	8.174268089410146843e+01	2.485297072345086278e+01	-6.107673511503068295e-03	1.213832905151745933e+02	1.668952614847367677e-01	0.000000000000000000e+00	9.695013026503483289e+00	1.000000000000000000e+00
2.652000000000000000e+03	7.803221319757879826e+01	1.589609029234461701e+01	-3.532298698821294790e-03	6.854994682678658080e+01	3.492460812783708679e-01	0.000000000000000000e+00	9.695013026503483289e+00	1.000000000000000000e+00
2.653000000000000000e+03	9.591378800042411967e+01	1.644485249822663420e+01	2.238006375561693573e-03	-4.199777631891016938e+01	4.817432655697464483e-01	0.000000000000000000e+00	1.647776467571424419e+01	1.000000000000000000e+00
2.653000000000000000e+03	8.213021890045756379e+01	6.672851591894844780e+00	-3.054408759841383166e-03	5.874612205261446007e+01	3.512137504896742923e-01	0.000000000000000000e+00	1.009265985091647089e+01	1.000000000000000000e+00
2.661000000000000000e+03	1.133974178724785560e+02	9.785746736745970509e+00	-2.752071655919913901e-03	5.254373161120082614e+01	3.553882030331884101e-01	0.000000000000000000e+00	2.672563499728288505e+01	1.000000000000000000e+00
2.664000000000000000e+03	6.299650589179415761e+01	1.684627717104340761e+01	-6.184916532692812975e-03	1.229679169803987406e+02	1.815899419150908134e-01	0.000000000000000000e+00	7.209551301047720351e+00	1.000000000000000000e+00
2.666000000000000000e+03	9.031901934254328523e+01	2.326339813828746372e+01	-4.696996058197375028e-03	9.244350033125581945e+01	2.399537755412628481e-01	0.000000000000000000e+00	1.688061944981366125e+01	1.000000000000000000e+00
2.669000000000000000e+03	5.642662306043631304e+01	1.387739361915587821e+01	-2.968036568408537537e-03	5.697421232801056590e+01	4.486736159435485982e-01	0.000000000000000000e+00	7.209551301047720351e+00	1.000000000000000000e+00
2.670000000000000000e+03	1.022993484486000284e+02	1.137108854258668345e+01	-3.206411203852765988e-03	6.186442441636467748e+01	2.859988318489939951e-01	0.000000000000000000e+00	1.688061944981366125e+01	1.000000000000000000e+00
2.678000000000000000e+03	9.957732704698335624e+01	1.791406481785443816e+01	-2.243081508299165847e-03	4.210189173964920428e+01	4.474017259201953367e-01	0.000000000000000000e+00	3.461464621913657425e+01	1.000000000000000000e+00
2.680000000000000000e+03	5.434015975647533025e+01	1.648145577049263366e+01	3.680257038053929945e-03	-7.158528511997305088e+01	2.834764003864250759e-01	0.000000000000000000e+00	1.069730162678349039e+01	1.000000000000000000e+00
2.682000000000000000e+03	6.502149140526034898e+01	1.589714737328424832e+01	-4.331929472166498596e-03	8.495422602681730950e+01	2.651374048407119099e-01	0.000000000000000000e+00	8.152821395972853935e+00	1.000000000000000000e+00
2.684000000000000000e+03	3.377389427119800303e+01	1.329148410661933077e+01	-3.052664643763029935e-03	5.871034182996635309e+01	3.523345057708895389e-01	0.000000000000000000e+00	1.716382998868849441e+01	1.000000000000000000e+00
2.686000000000000000e+03	7.217497098481173623e+01	1.198610830168523478e+01	-5.373480915561172806e-03	1.063214635671679247e+02	3.281281030493881090e-01	0.000000000000000000e+00	8.152821395972853935e+00	1.000000000000000000e+00
2.686000000000000000e+03	9.286247771346926072e+01	2.092785940755665663e+01	-6.351435759167920261e-03	1.263840284837657464e+02	1.876713316194306147e-01	0.000000000000000000e+00	2.253725465729140609e+01	1.000000000000000000e+00
2.691000000000000000e+03	1.229516145266198457e+01	1.808551070229863811e+01	-5.942066305051771358e-03	1.179858889359442173e+02	2.911763840629585376e-01	0.000000000000000000e+00	4.807847230750319945e+00	1.000000000000000000e+00
2.694000000000000000e+03	9.574246478191335541e+01	1.603967661331229877e+01	-6.982184255235559904e-03	1.393237186250132424e+02	3.053169267913172780e-01	0.000000000000000000e+00	3.384996917026620622e+01	1.000000000000000000e+00
2.698000000000000000e+03	6.225829772287698916e+01	2.100263633413578290e+01	-5.010383700517513986e-03	9.887259054867243435e+01	2.138310923082186177e-01	0.000000000000000000e+00	1.143174130732614024e+01	1.000000000000000000e+00
2.698000000000000000e+03	4.894354580017434131e+01	7.960324279695905503e+00	-3.206484476609502195e-03	6.186592759358011762e+01	3.701878443250131712e-01	0.000000000000000000e+00	1.863825427684957958e+01	1.000000000000000000e+00
2.700000000000000000e+03	1.212538551518861851e+02	1.782562224306802534e+01	-4.323042964826071498e-03	8.477192095254453363e+01	3.201956519134770973e-01	0.000000000000000000e+00	2.584038648557568152e+01	1.000000000000000000e+00
2.702000000000000000e+03	9.208411178921298301e+01	9.957391502151049067e+00	-6.001821496246074680e-03	1.192117557643327643e+02	1.874703348599987551e-01	0.000000000000000000e+00	5.322879610746722889e+00	1.000000000000000000e+00
2.703000000000000000e+03	7.334325133995497481e+01	2.379700793162535888e+01	-5.979414097627143085e-03	1.187520720761305171e+02	1.875676680565010468e-01	0.000000000000000000e+00	1.143174130732614024e+01	1.000000000000000000e+00
2.707000000000000000e+03	9.697201870263756973e+01	1.206485760062080104e+01	-3.267797571513542023e-03	6.312375453190086461e+01	3.244636894574514097e-01	0.000000000000000000e+00	5.322879610746722889e+00	1.000000000000000000e+00
2.707000000000000000e+03	5.575744821641247029e+01	1.477148386194860663e+01	-5.375489532459837294e-03	1.063626699758129490e+02	2.006035413442988080e-01	0.000000000000000000e+00	1.976665263094163194e+01	1.000000000000000000e+00
2.709000000000000000e+03	2.826808773948177844e+01	1.436469330747830320e+01	6.959868894674517761e-03	-1.388659230807506617e+02	2.316871193547435093e-01	0.000000000000000000e+00	8.576304809370395077e+00	1.000000000000000000e+00
2.709000000000000000e+03	3.416256294473186728e+01	2.059431337919388838e+01	-6.519147128162343895e-03	1.298245965730783951e+02	2.908144627465228949e-01	0.000000000000000000e+00	8.576304809370395077e+00	1.000000000000000000e+00
2.714000000000000000e+03	5.111975315692752986e+01	2.467108510837650570e+01	2.857198739906181058e-03	-5.470039452948913095e+01	3.015265922702451418e-01	0.000000000000000000e+00	1.744036604043753869e+01	1.000000000000000000e+00
2.718000000000000000e+03	1.013332948930016499e+02	1.013411765387160024e+01	2.646813469787941218e-03	-5.038437915634943209e+01	4.295559920783592611e-01	0.000000000000000000e+00	1.077514917799420502e+01	1.000000000000000000e+00
2.721000000000000000e+03	5.880661402738440557e+01	7.199621595829603038e+00	-4.066861841050921356e-03	7.951641200983033286e+01	2.667811174237538774e-01	0.000000000000000000e+00	1.965987120989564474e+01	1.000000000000000000e+00
2.723000000000000000e+03	9.531353726021853845e+01	1.907091561794008783e+01	-6.257503434111143931e-03	1.244570239993170446e+02	2.375680982869570190e-01	0.000000000000000000e+00	1.077514917799420502e+01	1.000000000000000000e+00
2.725000000000000000e+03	4.003337081354154492e+01	1.303707611159129698e+01	3.177072810828116857e-03	-6.126255264441773818e+01	3.767171177405603810e-01	0.000000000000000000e+00	9.266573003117958507e+00	1.000000000000000000e+00
2.726000000000000000e+03	1.138403482931312993e+02	2.139706038391413401e+01	-5.915994806737702623e-03	1.174510369120308297e+02	1.566367879162854360e-01	0.000000000000000000e+00	1.768449325681769224e+01	1.000000000000000000e+00
2.728000000000000000e+03	6.372054315755968190e+01	1.567533531554180648e+01	-2.534600435008742703e-03	4.808234925234764745e+01	4.250836744838423220e-01	0.000000000000000000e+00	2.383364313911004473e+01	1.000000000000000000e+00
2.730000000000000000e+03	3.081569321279051366e+01	1.398775737822449372e+01	-5.896857299317099892e-03	1.170584344442607403e+02	1.680492729308068478e-01	0.000000000000000000e+00	9.266573003117958507e+00	1.000000000000000000e+00
2.730000000000000000e+03	1.016471074120375278e+02	8.588228330754327899e+00	-2.745612195454882453e-03	5.241121696008672615e+01	4.010801260632874676e-01	0.000000000000000000e+00	1.417016557998091386e+01	1.000000000000000000e+00
2.733000000000000000e+03	3.590321105075692998e+01	2.415942719697772034e+01	-3.927381583824702746e-03	7.665500001982026390e+01	2.709281095704747511e-01	0.000000000000000000e+00	1.137302530786605459e+01	1.000000000000000000e+00
2.734000000000000000e+03	1.157936521564816701e+02	9.406069609680534072e+00	-4.883051100039556731e-03	9.626038551713266145e+01	2.037733225212402521e-01	0.000000000000000000e+00	1.374671318545978416e+01	1.000000000000000000e+00
2.734000000000000000e+03	1.867042316651988898e+01	1.813529559846620032e+01	-3.175844428181670391e-03	6.123735259888612603e+01	3.490452642878704159e-01	0.000000000000000000e+00	1.283392604720800989e+01	1.000000000000000000e+00
2.735000000000000000e+03	7.033354453177750543e+01	1.473416734721826593e+01	-5.170142841277310802e-03	1.021500201288485954e+02	1.931783446117785186e-01	0.000000000000000000e+00	2.164422647531736743e+01	1.000000000000000000e+00
2.735000000000000000e+03	1.100950203595571963e+02	2.191597444730320987e+01	-4.447495918654587391e-03	8.732505055926385751e+01	2.896476698755311441e-01	0.000000000000000000e+00	1.374671318545978416e+01	1.000000000000000000e+00
2.736000000000000000e+03	9.188865421154409319e+01	1.669625460523256777e+01	-3.842627010048085563e-03	7.491627542584942034e+01	2.810833966133942097e-01	0.000000000000000000e+00	1.893983219422029052e+01	1.000000000000000000e+00
2.736000000000000000e+03	4.808865793466377880e+01	1.448696244842900427e+01	-3.166752884442906608e-03	6.105084124036742566e+01	2.994662248368070712e-01	0.000000000000000000e+00	1.555768909807728129e+01	1.000000000000000000e+00
2.743000000000000000e+03	1.630099816235975752e+01	2.323417474578705466e+01	-5.184021895756701047e-03	1.024347463953977098e+02	2.397412497832280831e-01	0.000000000000000000e+00	4.126168461303596047e+01	1.000000000000000000e+00
2.745000000000000000e+03	7.322271960899755072e+01	7.491077021208797149e+00	-4.530341526200635377e-03	8.902461305983666762e+01	3.101751872597839910e-01	0.000000000000000000e+00	1.907664628014437014e+01	1.000000000000000000e+00
2.746000000000000000e+03	5.415783885703115175e+01	6.821185081380359172e+00	-2.858802371546773514e-03	5.473329273956705521e+01	4.069171211208784111e-01	0.000000000000000000e+00	1.907664628014437014e+01	1.000000000000000000e+00
2.751000000000000000e+03	7.461927665605720961e+01	1.888024621704549588e+01	-3.711809155607045854e-03	7.223257104611143120e+01	3.336795680560569188e-01	0.000000000000000000e+00	2.375060825067689763e+01	1.000000000000000000e+00
2.754000000000000000e+03	8.982805590555512865e+00	1.844233187127077045e+01	-5.649112285773279576e-03	1.119759907614264591e+02	2.225838633904255737e-01	0.000000000000000000e+00	1.642501161685219557e+01	1.000000000000000000e+00
2.755000000000000000e+03	2.502507726569066548e+01	1.491720405587372333e+01	-5.879092955129077216e-03	1.166940021692912950e+02	1.798488866420336896e-01	0.000000000000000000e+00	1.642501161685219557e+01	1.000000000000000000e+00
2.758000000000000000e+03	6.573917383258864788e+01	6.835618138130938881e+00	-6.380384338644205788e-03	1.269779033019979693e+02	1.540838430591036090e-01	0.000000000000000000e+00	1.259913019541370716e+01	1.000000000000000000e+00
2.760000000000000000e+03	7.709894623136111136e+01	1.228480640144803360e+01	-3.498331368780668253e-03	6.785311325779450442e+01	2.748982581701334693e-01	0.000000000000000000e+00	1.259913019541370716e+01	1.000000000000000000e+00
2.764000000000000000e+03	1.448097707621553987e+01	8.764360843588073990e+00	-4.962670832439610921e-03	9.789376977854398376e+01	2.572651139490146344e-01	0.000000000000000000e+00	2.227039329028288250e+01	1.000000000000000000e+00
2.764000000000000000e+03	3.631368518873940587e+01	1.315790995304518773e+01	-6.074910496849453279e-03	1.207111632562846069e+02	2.445952476866884995e-01	0.000000000000000000e+00	2.227039329028288250e+01	1.000000000000000000e+00
2.769000000000000000e+03	7.721974509879358095e+01	1.551954721631721945e+01	-5.797627130649105759e-03	1.150227456661936856e+02	1.990689419015823081e-01	0.000000000000000000e+00	1.722523097936291592e+01	1.000000000000000000e+00
2.774000000000000000e+03	9.414899638230048140e+01	1.869901781254607442e+01	-3.273585359090593061e-03	6.324248993645166905e+01	3.372007815047238788e-01	0.000000000000000000e+00	1.722523097936291592e+01	1.000000000000000000e+00
2.775000000000000000e+03	6.456404318523928509e+01	2.157460068329880798e+01	-6.781346588745492190e-03	1.352035705956884328e+02	1.683185719459858731e-01	0.000000000000000000e+00	5.841829928150579221e+00	1.000000000000000000e+00
2.777000000000000000e+03	1.113762780373213701e+02	1.311431834668456275e+01	-4.937463419431226304e-03	9.737664430678388783e+01	2.179642160030772491e-01	0.000000000000000000e+00	7.847286685887158164e+00	1.000000000000000000e+00
2.779000000000000000e+03	1.192103356025272234e+02	1.265885111894716886e+01	-3.426349799321529513e-03	6.637642451340778393e+01	3.118892243377224816e-01	0.000000000000000000e+00	7.847286685887158164e+00	1.000000000000000000e+00
2.779000000000000000e+03	5.924643081581090343e+01	1.915592840331996172e+01	-6.498473302285634294e-03	1.294004768129100853e+02	1.924724325446330875e-01	0.000000000000000000e+00	5.841829928150579221e+00	1.000000000000000000e+00
2.785000000000000000e+03	7.629245387414766810e+01	9.774647104174585266e+00	-5.239383465215938923e-03	1.035704788767302773e+02	1.955273993626417406e-01	0.000000000000000000e+00	3.571819868015381161e+01	1.000000000000000000e+00
2.789000000000000000e+03	1.119493612386220036e+02	1.186621927750195304e+01	-4.770426056718347387e-03	9.394990333317713294e+01	2.551811490431944440e-01	0.000000000000000000e+00	2.580398024803423951e+01	1.000000000000000000e+00
2.794000000000000000e+03	8.621471982437839188e+01	1.375662344625495415e+01	-6.488238816847453731e-03	1.291905182142756132e+02	1.471607382614844584e-01	0.000000000000000000e+00	2.155086529191475719e+01	1.000000000000000000e+00
2.795000000000000000e+03	6.592952008846056344e+01	6.479916326672947591e+00	-3.585272790898985217e-03	6.963670064589631181e+01	3.563987388262956912e-01	0.000000000000000000e+00	2.155086529191475719e+01	1.000000000000000000e+00
2.797000000000000000e+03	4.203038853747332126e+01	2.040622443777759543e+01	-3.314754535364136320e-03	6.408706806493114527e+01	2.906404422227542028e-01	0.000000000000000000e+00	2.766063170820241623e+01	1.000000000000000000e+00
2.808000000000000000e+03	9.401868355230442376e+01	8.013912306522033902e+00	-3.081988182304185551e-03	5.931190886489875425e+01	3.760747650992183333e-01	0.000000000000000000e+00	1.525359565504792769e+01	1.000000000000000000e+00
2.808000000000000000e+03	7.506462674471924856e+01	2.414749276006266143e+01	-2.602838255722929491e-03	4.948223567532041045e+01	4.194701774997449117e-01	0.000000000000000000e+00	1.691912680919618595e+01	1.000000000000000000e+00
2.809000000000000000e+03	1.190236165265259842e+02	8.961407685260525113e+00	-5.489043995280848930e-03	1.086922190309757070e+02	2.418915267004843050e-01	0.000000000000000000e+00	2.502287794275557431e+01	1.000000000000000000e+00
2.812000000000000000e+03	9.195294852998731017e+01	2.312698344462197753e+01	-5.695801049124892858e-03	1.129338022102279524e+02	2.104610417841298320e-01	0.000000000000000000e+00	6.393333795215002446e+00	1.000000000000000000e+00
2.812000000000000000e+03	1.493400393647971391e+01	2.387488278997276225e+01	2.971094257152345937e-03	-5.703694025386362654e+01	3.677216589683375281e-01	0.000000000000000000e+00	1.240102509255633301e+01	1.000000000000000000e+00
2.813000000000000000e+03	1.927251545908541175e+01	1.225753622914272967e+01	-5.346488466990188641e-03	1.057677184170175622e+02	2.340545962738124208e-01	0.000000000000000000e+00	1.240102509255633301e+01	1.000000000000000000e+00
2.816000000000000000e+03	9.468735138896172998e+01	1.734790410428836438e+01	-5.972408401263154011e-03	1.186083514953620437e+02	1.670227309957548201e-01	0.000000000000000000e+00	6.393333795215002446e+00	1.000000000000000000e+00
2.819000000000000000e+03	8.481416697912426628e+01	1.664596256396918506e+01	-4.141715390154296697e-03	8.105201889182670527e+01	2.543552584534993777e-01	0.000000000000000000e+00	9.898105491288886171e+00	1.000000000000000000e+00
2.822000000000000000e+03	6.539216040335767843e+01	1.578636294876688950e+01	-2.719141203505000184e-03	5.186816939723339459e+01	4.683447198507646458e-01	0.000000000000000000e+00	1.474512708650734893e+01	1.000000000000000000e+00
2.823000000000000000e+03	5.356649626083927274e+01	2.459388475604089308e+01	-6.502836913629461701e-03	1.294899955022735583e+02	1.523936502809851712e-01	0.000000000000000000e+00	1.474512708650734893e+01	1.000000000000000000e+00
2.824000000000000000e+03	3.217071013513488964e+01	9.470927733416822036e+00	-5.674455091146507132e-03	1.124958937828112937e+02	1.951670885858706184e-01	0.000000000000000000e+00	2.302363508350435239e+01	1.000000000000000000e+00
2.825000000000000000e+03	8.084012948190898840e+01	1.753237837598030779e+01	-2.954748870624360462e-03	5.670161763600616922e+01	3.790590229176278303e-01	0.000000000000000000e+00	8.827102653961629741e+00	1.000000000000000000e+00
2.827000000000000000e+03	9.274469995863582028e+01	1.770322594299537400e+01	-5.652317407186897499e-03	1.120417432415605390e+02	2.785841967895554827e-01	0.000000000000000000e+00	1.190579636674972974e+01	1.000000000000000000e+00
2.829000000000000000e+03	7.358640897549425119e+01	1.250234059496963290e+01	-6.636292395644611056e-03	1.322278103297252869e+02	1.573528491577591559e-01	0.000000000000000000e+00	8.827102653961629741e+00	1.000000000000000000e+00
2.831000000000000000e+03	5.726759747476744877e+01	1.625217531737911969e+01	-7.233288163362655045e-03	1.444750694164584388e+02	1.340951100792200368e-01	0.000000000000000000e+00	1.674409953510911109e+01	1.000000000000000000e+00
2.832000000000000000e+03	1.128941264160047524e+02	1.094701721089707647e+01	-3.073851270814640085e-03	5.914498161253447250e+01	3.714254020399008205e-01	0.000000000000000000e+00	1.584107336880030736e+01	1.000000000000000000e+00
2.837000000000000000e+03	9.708812408193183785e+01	1.411068468489018812e+01	-3.439443096015881371e-03	6.664503110257697926e+01	3.063114548305770901e-01	0.000000000000000000e+00	1.282127008914626209e+01	1.000000000000000000e+00
2.837000000000000000e+03	1.046431085707522186e+02	2.446960239247528435e+01	-6.430520100370301813e-03	1.280064292925879386e+02	1.746532583171278574e-01	0.000000000000000000e+00	1.282127008914626209e+01	1.000000000000000000e+00
2.839000000000000000e+03	7.552850483534371051e+01	1.138481163734818580e+01	-5.452327241444677487e-03	1.079389815352154756e+02	1.863250555427392596e-01	0.000000000000000000e+00	7.935836973663893623e+00	1.000000000000000000e+00
2.842000000000000000e+03	5.821800326217171140e+00	2.004927488809321545e+01	-2.917688186295653695e-03	5.594132446903740430e+01	4.708284346952488209e-01	0.000000000000000000e+00	1.177202016485984970e+01	1.000000000000000000e+00
2.844000000000000000e+03	1.093926640545643778e+02	1.998423340412756843e+01	-3.242395200055456922e-03	6.260262952316958973e+01	3.909261811033009071e-01	0.000000000000000000e+00	3.493896584542374484e+01	1.000000000000000000e+00
2.846000000000000000e+03	5.562439966064771824e+01	2.546886130391686720e+01	-4.972049277619587995e-03	9.808616686770417914e+01	2.577923434693960569e-01	0.000000000000000000e+00	1.119239509074117933e+01	1.000000000000000000e+00
2.850000000000000000e+03	4.447813700682188909e+01	2.445370775928688545e+01	-6.488071260658867523e-03	1.291870808296840210e+02	1.683788626586638637e-01	0.000000000000000000e+00	1.119239509074117933e+01	1.000000000000000000e+00
2.852000000000000000e+03	1.194062265169243062e+02	1.182971061335832097e+01	-5.498419144437677146e-03	1.088845485028232645e+02	2.308358906395178156e-01	0.000000000000000000e+00	5.590527350542832608e+01	1.000000000000000000e+00
2.853000000000000000e+03	4.753526791726488909e+01	7.138789509168661063e+00	-2.634718163000553896e-03	5.013624614776063737e+01	3.853251389143583783e-01	0.000000000000000000e+00	1.758273139793312367e+01	1.000000000000000000e+00
2.853000000000000000e+03	1.774712963516798325e+01	1.791536565365131395e+01	-3.836529047380533505e-03	7.479117683599474731e+01	3.264755238397656356e-01	0.000000000000000000e+00	1.016650282298980734e+01	1.000000000000000000e+00
2.854000000000000000e+03	6.399218997057514713e+01	1.922458447006651383e+01	-3.226161019432465145e-03	6.226958827413261588e+01	3.124379880222625250e-01	0.000000000000000000e+00	1.293455527665873817e+01	1.000000000000000000e+00
2.856000000000000000e+03	2.540701461595795863e+01	1.123076082382570284e+01	-3.208397610776020890e-03	6.190517519142255765e+01	3.222082044925468347e-01	0.000000000000000000e+00	1.016650282298980734e+01	1.000000000000000000e+00
2.858000000000000000e+03	7.498254381254157863e+01	1.240440539372884743e+01	-5.666350364716282034e-03	1.123296268010578416e+02	2.042561207198969608e-01	0.000000000000000000e+00	1.293455527665873817e+01	1.000000000000000000e+00
2.858000000000000000e+03	5.188106724300408246e+01	2.435090265143691113e+01	-5.087223575759025618e-03	1.004489465484347335e+02	2.658305362649864279e-01	0.000000000000000000e+00	1.315136615789162278e+01	1.000000000000000000e+00
2.861000000000000000e+03	1.130397396304266522e+02	8.675387290874727597e+00	-4.977921471022118613e-03	9.820663384234136117e+01	3.033959787512001682e-01	0.000000000000000000e+00	2.269564400911125546e+01	1.000000000000000000e+00
2.863000000000000000e+03	9.411708692910508489e+01	2.120636776861369555e+01	-5.563399107250031027e-03	1.102176005662426519e+02	1.778833153303878145e-01	0.000000000000000000e+00	1.548273512166923283e+01	1.000000000000000000e+00
2.867000000000000000e+03	1.124621060878847771e+02	1.166428378930987186e+01	-5.322765686528848662e-03	1.052810499106757476e+02	2.411626974788219080e-01	0.000000000000000000e+00	7.946947616793245572e+00	1.000000000000000000e+00
2.877000000000000000e+03	4.737966770327359001e+01	5.837299366260883637e+00	-3.409363423792840121e-03	6.602795212332769381e+01	2.865780470894873089e-01	0.000000000000000000e+00	5.392587655145443648e+01	1.000000000000000000e+00
2.879000000000000000e+03	1.001489135022474670e+02	1.694616337884928470e+01	-5.548648064335691930e-03	1.099149856162875096e+02	1.528570277077191397e-01	0.000000000000000000e+00	1.920759999493274961e+01	1.000000000000000000e+00
2.883000000000000000e+03	8.187082494292229740e+01	1.104333556645234360e+01	-2.878195135342960856e-03	5.513113174523969917e+01	3.865317646511603478e-01	0.000000000000000000e+00	6.737510308589039987e+00	1.000000000000000000e+00
2.883000000000000000e+03	5.060243555553597616e+01	2.038543534181321704e+01	-2.903128664163605668e-03	5.564263853293469708e+01	4.532957975540942153e-01	0.000000000000000000e+00	2.603893679454767707e+01	1.000000000000000000e+00
2.885000000000000000e+03	7.587590950081603580e+01	1.411823946744493696e+01	-3.042319685192074880e-03	5.849811689519957270e+01	3.427550653864984698e-01	0.000000000000000000e+00	6.737510308589039987e+00	1.000000000000000000e+00
2.885000000000000000e+03	1.050789788913336338e+02	1.518776160440664391e+01	-5.820608623081895659e-03	1.154942067840840565e+02	1.723526943775253173e-01	0.000000000000000000e+00	2.357529802308412670e+01	1.000000000000000000e+00
2.887000000000000000e+03	2.406415965356876185e+01	1.348186004455258846e+01	-2.849959391721073546e-03	5.455188062430520546e+01	3.299277665729246634e-01	0.000000000000000000e+00	2.742151417653447254e+01	1.000000000000000000e+00
2.895000000000000000e+03	1.007610152159131474e+02	7.031027390143425038e+00	-2.635977096330474265e-03	5.016207293498124642e+01	4.565003268355539712e-01	0.000000000000000000e+00	1.390055636488283497e+01	1.000000000000000000e+00
2.898000000000000000e+03	5.368260274494162587e+01	1.996256704788190817e+01	-5.595012847000003890e-03	1.108661506604894527e+02	1.713332568074148465e-01	0.000000000000000000e+00	3.510909394841188913e+01	1.000000000000000000e+00
2.898000000000000000e+03	1.141007462460683115e+02	1.093961323369350680e+01	-3.046467721686524095e-03	5.858321310591967546e+01	3.901130825688708947e-01	0.000000000000000000e+00	1.390055636488283497e+01	1.000000000000000000e+00
2.901000000000000000e+03	1.888739675013549757e+01	1.527832563038216485e+01	-3.407895306729856987e-03	6.599783397004708263e+01	3.497353219720815698e-01	0.000000000000000000e+00	1.065959220944632335e+01	1.000000000000000000e+00
2.906000000000000000e+03	2.927160216873048171e+01	1.287100681142375080e+01	-2.931467750908342985e-03	5.622400971915075019e+01	3.461738795522718570e-01	0.000000000000000000e+00	1.065959220944632335e+01	1.000000000000000000e+00
2.907000000000000000e+03	1.185788916622433646e+02	2.261689759376534425e+01	-5.546003677961769060e-03	1.098607365130306306e+02	1.913599310998225222e-01	0.000000000000000000e+00	6.020137034357286865e+01	1.000000000000000000e+00
2.909000000000000000e+03	5.371075019758738733e+01	9.559811988449496312e+00	-5.996812173444650805e-03	1.191089904224064355e+02	3.433186147714968328e-01	0.000000000000000000e+00	5.989939586274827477e+00	1.000000000000000000e+00
2.909000000000000000e+03	5.946642166293613485e+01	1.121861343232168196e+01	-5.062179398744358697e-03	9.993516983325793035e+01	4.020501276776157207e-01	0.000000000000000000e+00	5.989939586274827477e+00	1.000000000000000000e+00
2.911000000000000000e+03	5.105913443540541863e+01	1.749612970770785481e+01	-4.733378482574584351e-03	9.318987911925688650e+01	2.604528557797592958e-01	0.000000000000000000e+00	8.367568648733398007e+00	1.000000000000000000e+00
2.916000000000000000e+03	1.128429655796793014e+02	6.433957151069463976e+00	-3.100523849409597774e-03	5.969216468857594293e+01	3.921718612015180350e-01	0.000000000000000000e+00	2.637152508442258636e+01	1.000000000000000000e+00
2.919000000000000000e+03	5.733474265184980823e+01	9.422186910084583644e+00	-2.133324391572456128e-03	3.985024454572857167e+01	4.334915954253866222e-01	0.000000000000000000e+00	1.343860827742176056e+01	1.000000000000000000e+00
2.922000000000000000e+03	3.994153401717255036e+01	2.116048787653869212e+01	-5.116223080490799394e-03	1.010438660889778077e+02	3.280720220685315880e-01	0.000000000000000000e+00	1.221436485493928004e+01	1.000000000000000000e+00
2.923000000000000000e+03	4.389737038328233609e+01	9.604447574854935610e+00	-6.360912517946718317e-03	1.265784424584410743e+02	2.111467714653277872e-01	0.000000000000000000e+00	1.221436485493928004e+01	1.000000000000000000e+00
2.924000000000000000e+03	2.332141250902747487e+01	1.897682995673597617e+01	-3.580169910123667636e-03	6.953201597923123245e+01	3.590014367695659736e-01	0.000000000000000000e+00	1.676295919150982172e+01	1.000000000000000000e+00
2.931000000000000000e+03	1.067434777663847001e+02	7.923109963527052990e+00	-5.078597876083994211e-03	1.002719918957606353e+02	1.764664743068667940e-01	0.000000000000000000e+00	1.292295203877818821e+01	1.000000000000000000e+00
2.934000000000000000e+03	5.202819989916796573e+01	1.004993268514831151e+01	6.087976704870221370e-03	-1.209792141262651057e+02	1.653978016308302879e-01	0.000000000000000000e+00	1.393919799749861355e+01	1.000000000000000000e+00
2.935000000000000000e+03	1.212257719559008109e+02	6.966088561475711316e+00	-4.866836305164913556e-03	9.592774196318073621e+01	3.169304194566273658e-01	0.000000000000000000e+00	1.439815999095530330e+01	1.000000000000000000e+00
2.935000000000000000e+03	6.543775282525649573e+01	1.385586635980686054e+01	-5.798729646948219685e-03	1.150453635866091133e+02	1.691021297726256201e-01	0.000000000000000000e+00	1.393919799749861355e+01	1.000000000000000000e+00
2.935000000000000000e+03	1.133583617552013578e+02	1.902473143118025334e+01	-6.205906419596971500e-03	1.233985206747918824e+02	1.723437799605876952e-01	0.000000000000000000e+00	1.292295203877818821e+01	1.000000000000000000e+00
2.937000000000000000e+03	1.029360956714560444e+02	8.987013318434124542e+00	-4.617002507784565522e-03	9.080244726161994606e+01	2.651525963455635404e-01	0.000000000000000000e+00	1.446994869484130497e+01	1.000000000000000000e+00
2.944000000000000000e+03	9.614848626737376946e+00	1.884963234017235223e+01	-5.711057484613953419e-03	1.132467851965039927e+02	2.178442424193360871e-01	0.000000000000000000e+00	2.785471349592980417e+01	1.000000000000000000e+00
2.944000000000000000e+03	3.708638384346783567e+01	2.345395821659248980e+01	-4.629127487161226531e-03	9.105118899795566278e+01	2.674971592269955734e-01	0.000000000000000000e+00	2.785471349592980417e+01	1.000000000000000000e+00
2.951000000000000000e+03	7.733184130696656666e+01	2.146567642081923211e+01	-2.960713017646447037e-03	5.682397102234602215e+01	4.301703368936824479e-01	0.000000000000000000e+00	4.189949271868549374e+00	1.000000000000000000e+00
2.952000000000000000e+03	9.272573695238708069e+01	1.313976744518676654e+01	-3.525438334666179414e-03	6.840920770972684295e+01	3.519730053996632524e-01	0.000000000000000000e+00	1.750122234052849990e+01	1.000000000000000000e+00
2.953000000000000000e+03	8.823308926195075230e+00	1.922226610609028441e+01	-7.218059993609467900e-03	1.441626662965888670e+02	1.765806842381046904e-01	0.000000000000000000e+00	5.413336775243263332e+01	1.000000000000000000e+00
2.954000000000000000e+03	6.285603114555662074e+01	2.252172572630486513e+01	-6.560326471685118052e-03	1.306693832808180105e+02	1.382439114660106716e-01	0.000000000000000000e+00	1.451427986380296176e+01	1.000000000000000000e+00
2.966000000000000000e+03	6.162929127616137492e+01	9.142148416506199027e+00	-3.021282619973893104e-03	5.806654534631505982e+01	4.031586853150135319e-01	0.000000000000000000e+00	1.266451972001345538e+01	1.000000000000000000e+00
2.968000000000000000e+03	1.181797685530146502e+01	2.482643280553854126e+01	-6.803402155269516055e-03	1.356560365127533032e+02	2.032246279416334289e-01	0.000000000000000000e+00	1.148979835939557503e+01	1.000000000000000000e+00
2.969000000000000000e+03	3.526322364455003822e+01	2.034125147518625099e+01	-7.328315036372014951e-03	1.464245283521495367e+02	1.289964270349951425e-01	0.000000000000000000e+00	1.255189245315213142e+01	1.000000000000000000e+00
2.969000000000000000e+03	5.454023693763649305e+01	1.963668834563369003e+01	-5.770163223818753490e-03	1.144593286360011319e+02	1.661308728748507324e-01	0.000000000000000000e+00	1.266451972001345538e+01	1.000000000000000000e+00
2.969000000000000000e+03	2.328413615986093532e+01	2.408978014516629429e+01	-6.720125744341180242e-03	1.339476361595128253e+02	1.857311769020358883e-01	0.000000000000000000e+00	1.148979835939557503e+01	1.000000000000000000e+00
2.977000000000000000e+03	3.655219939429542819e+01	1.956862451030173489e+01	-6.557920934518420182e-03	1.306200341254028388e+02	1.465180398371994652e-01	0.000000000000000000e+00	1.232729831867743897e+01	1.000000000000000000e+00
2.977000000000000000e+03	1.921291624565922262e+01	1.879222681994195554e+01	2.966627494285862567e-03	-5.694530542986156263e+01	4.285743707302767103e-01	0.000000000000000000e+00	1.735665674841141382e+01	1.000000000000000000e+00
2.979000000000000000e+03	4.545156619496635386e+01	1.103846892058452767e+01	-2.726579093303844927e-03	5.202075634734397624e+01	3.944738519586150627e-01	0.000000000000000000e+00	1.232729831867743897e+01	1.000000000000000000e+00
2.979000000000000000e+03	8.194717845481601159e+01	1.568500339541411570e+01	-3.184864117731190606e-03	6.142238988184228532e+01	4.060357008030428538e-01	0.000000000000000000e+00	1.392376075683236714e+01	1.000000000000000000e+00
2.982000000000000000e+03	5.589162569012133019e+01	2.076532123252316353e+01	-3.403284633652821963e-03	6.590324685437201424e+01	3.629737252050870833e-01	0.000000000000000000e+00	1.426907488804518032e+01	1.000000000000000000e+00
2.983000000000000000e+03	1.119211861485068340e+02	1.917493156530154153e+01	-6.372352063808756420e-03	1.268131226514723835e+02	1.492452148892386976e-01	0.000000000000000000e+00	3.017649310063066892e+01	1.000000000000000000e+00
2.993000000000000000e+03	9.477314991872121652e+01	8.350163472740495862e+00	-3.160556217832222008e-03	6.092371775715538718e+01	3.977700497036796845e-01	0.000000000000000000e+00	8.210412086132318166e+01	1.000000000000000000e+00
2.995000000000000000e+03	1.267083724213666152e+01	7.805263879139506145e+00	3.799411509859084140e-03	-7.402971733616554673e+01	3.802331688520266262e-01	0.000000000000000000e+00	4.127268109339847513e+01	1.000000000000000000e+00
2.999000000000000000e+03	5.394070120730684437e+01	8.287480566656183711e+00	-5.812260486734418044e-03	1.153229462923560504e+02	2.256366703984391542e-01	0.000000000000000000e+00	1.177417175650722037e+01	1.000000000000000000e+00
3.005000000000000000e+03	9.844747924249384141e+01	1.894378838952511757e+01	-6.310627809028207351e-03	1.255468608434155868e+02	2.078263689948847137e-01	0.000000000000000000e+00	4.043876947119030341e+00	1.000000000000000000e+00
3.005000000000000000e+03	5.716801710964211303e+00	6.843348857009480035e+00	-5.438716105991349067e-03	1.076597515785296508e+02	2.816705840029357644e-01	0.000000000000000000e+00	1.959748131900455093e+01	1.000000000000000000e+00
3.005000000000000000e+03	7.782355719533883587e+01	1.964879838291644631e+01	-3.533354304157989428e-03	6.857160237737993214e+01	3.223293478880907559e-01	0.000000000000000000e+00	2.063596859122216998e+01	1.000000000000000000e+00
3.007000000000000000e+03	1.952579959015106681e+01	2.074920559513767415e+01	7.071209844765306493e-03	-1.411500623267242247e+02	2.608418242841812340e-01	0.000000000000000000e+00	1.959748131900455093e+01	1.000000000000000000e+00
3.014000000000000000e+03	9.572348898977743659e+00	2.240073339816259335e+01	-6.379854089936978778e-03	1.269670253466606340e+02	1.850692474262272125e-01	0.000000000000000000e+00	1.095407735743749633e+01	1.000000000000000000e+00
3.016000000000000000e+03	1.139605812050144351e+02	7.600946632327877595e+00	-5.659607707012574013e-03	1.121913024103404410e+02	1.418592935715446979e-01	0.000000000000000000e+00	9.305540542804754622e+00	1.000000000000000000e+00
3.018000000000000000e+03	5.825893212292821310e+00	1.210724611054081912e+01	-4.257578275838357941e-03	8.342892482021082401e+01	2.818382934938327145e-01	0.000000000000000000e+00	1.095407735743749633e+01	1.000000000000000000e+00
3.019000000000000000e+03	7.640669719949768535e+01	2.134981877733720879e+01	-3.685189121085183719e-03	7.168646590212823355e+01	3.439025223829530464e-01	0.000000000000000000e+00	1.047821296006414293e+01	1.000000000000000000e+00
3.020000000000000000e+03	5.758129068714274013e+01	1.124026388815387278e+01	-6.766734978171986062e-03	1.349038160747272457e+02	1.699556510756810024e-01	0.000000000000000000e+00	2.136817798533198953e+01	1.000000000000000000e+00
3.021000000000000000e+03	1.145871882971309219e+02	1.688536628817564278e+01	-3.248004648906619059e-03	6.271770634134630740e+01	4.132755629628815930e-01	0.000000000000000000e+00	9.305540542804754622e+00	1.000000000000000000e+00
3.021000000000000000e+03	8.684495561582068035e+01	2.226398947831066621e+01	-2.628677302175167537e-03	5.001231899176386975e+01	3.911430016668434595e-01	0.000000000000000000e+00	1.047821296006414293e+01	1.000000000000000000e+00
3.023000000000000000e+03	1.017587075786417898e+02	1.793433611606789313e+01	-5.373019020543557886e-03	1.063119878752828384e+02	2.242009262783561940e-01	0.000000000000000000e+00	1.287129578731200397e+01	1.000000000000000000e+00
3.024000000000000000e+03	9.266317579983817154e+01	6.491908079380062979e+00	-3.579589789951456019e-03	6.952011491990266734e+01	3.103847939266193290e-01	0.000000000000000000e+00	1.032072756843176720e+01	1.000000000000000000e+00
3.029000000000000000e+03	2.678267504536589882e+01	7.717590531197410897e+00	-4.303169339193126629e-03	8.436421715415787048e+01	3.646511364176553416e-01	0.000000000000000000e+00	1.009758007590841267e+01	1.000000000000000000e+00
3.029000000000000000e+03	8.418302077646556825e+01	1.237445755400039005e+01	-6.184105901088175934e-03	1.229512870211549256e+02	1.515811011882653991e-01	0.000000000000000000e+00	1.032072756843176720e+01	1.000000000000000000e+00
3.031000000000000000e+03	3.648480979320133599e+01	1.051575148515033575e+01	-3.758713235967114236e-03	7.319479968399687664e+01	3.093901047824949568e-01	0.000000000000000000e+00	1.009758007590841267e+01	1.000000000000000000e+00
3.031000000000000000e+03	9.251541295702186574e+01	2.161463175837813111e+01	-5.829987558250310578e-03	1.156866139252675083e+02	1.879795177064441658e-01	0.000000000000000000e+00	1.244224974744694556e+01	1.000000000000000000e+00
3.036000000000000000e+03	6.163033117835526298e+01	2.138407943072362727e+01	-5.444940541716142106e-03	1.077874447400434121e+02	1.454226901318836918e-01	0.000000000000000000e+00	1.715527384565408653e+01	1.000000000000000000e+00
3.037000000000000000e+03	1.624139623353507744e+01	2.273867001513832520e+01	-6.489124644447522017e-03	1.292086908056252810e+02	1.582965953671301440e-01	0.000000000000000000e+00	2.829064803696482144e+01	1.000000000000000000e+00
3.038000000000000000e+03	9.509526694960135274e+01	1.151154842871543060e+01	-4.962783274726373720e-03	9.789607651151054313e+01	2.655497750867880091e-01	0.000000000000000000e+00	3.489081246631037203e+01	1.000000000000000000e+00
3.039000000000000000e+03	4.453201284612073607e+01	2.278083672136359894e+01	-5.704482608182958291e-03	1.131119028079379092e+02	2.154285274443958897e-01	0.000000000000000000e+00	1.715527384565408653e+01	1.000000000000000000e+00
3.044000000000000000e+03	2.862751409176751949e+01	5.747941346338094171e+00	-6.706350443023990568e-03	1.336650383701276326e+02	1.717347634074146701e-01	0.000000000000000000e+00	1.272298051795364593e+01	1.000000000000000000e+00
3.049000000000000000e+03	2.497558054683418760e+01	1.793554220309487945e+01	-6.317662272776228619e-03	1.256911715818108632e+02	1.301411307032009912e-01	0.000000000000000000e+00	1.272298051795364593e+01	1.000000000000000000e+00
3.053000000000000000e+03	9.340465784643996017e+00	2.182732797885903508e+01	-3.863583625922025009e-03	7.534619657113717039e+01	2.829046331445160822e-01	0.000000000000000000e+00	1.611219445486237234e+01	1.000000000000000000e+00
3.054000000000000000e+03	5.681012503512246070e+01	1.108019120216566122e+01	-3.310851132981806628e-03	6.400699047831960797e+01	3.987468198805790287e-01	0.000000000000000000e+00	4.548762246753033978e+00	1.000000000000000000e+00
3.055000000000000000e+03	7.286520481965820295e+01	8.154023558308209019e+00	-3.472557150088667437e-03	6.732435987100645036e+01	3.111317742446965129e-01	0.000000000000000000e+00	1.406109348381123958e+01	1.000000000000000000e+00
3.055000000000000000e+03	4.237024551474549128e+01	2.141457629104988314e+01	-3.353090661450319841e-03	6.487352668649528198e+01	3.515015702555929211e-01	0.000000000000000000e+00	6.926064704651301973e+00	1.000000000000000000e+00
3.057000000000000000e+03	1.161351862329145916e+02	8.076263516256155128e+00	3.384308880325705062e-03	-6.551396274227275285e+01	3.908569004919200118e-01	0.000000000000000000e+00	4.012647558559240046e+00	1.000000000000000000e+00
3.058000000000000000e+03	5.885035014842173950e+01	7.014638415083853218e+00	-6.606928348509179608e-03	1.316254122683833998e+02	1.590448499722805220e-01	0.000000000000000000e+00	4.548762246753033978e+00	1.000000000000000000e+00
3.058000000000000000e+03	1.122639214683115227e+02	7.020493867348698735e+00	-3.313123513606987952e-03	6.405360795161702470e+01	4.127910793760785069e-01	0.000000000000000000e+00	4.012647558559240046e+00	1.000000000000000000e+00
3.058000000000000000e+03	4.835991634878768508e+01	2.489225016777277233e+01	-4.536308095899405785e-03	8.914701614694600096e+01	2.772251347512575403e-01	0.000000000000000000e+00	6.926064704651301973e+00	1.000000000000000000e+00
3.060000000000000000e+03	1.007443955863112848e+02	1.111794793938426551e+01	-5.582388769381163574e-03	1.106071700149147716e+02	1.937904173403730557e-01	0.000000000000000000e+00	1.222655333356519591e+01	1.000000000000000000e+00
3.060000000000000000e+03	5.014671034399867011e+01	1.530417665536481842e+01	-6.351526371298250526e-03	1.263858873750620830e+02	1.897110755910870195e-01	0.000000000000000000e+00	9.753142389028319315e+00	1.000000000000000000e+00
3.062000000000000000e+03	7.173290440505041943e+01	1.401223748494938626e+01	-6.039803551635204368e-03	1.199909506902455689e+02	1.553723500953088088e-01	0.000000000000000000e+00	1.466037506060348683e+01	1.000000000000000000e+00
3.064000000000000000e+03	2.378155346909663237e+01	1.021326632790742828e+01	-3.329809809061146184e-03	6.439592425380121199e+01	3.673411690372156979e-01	0.000000000000000000e+00	2.685216685856853758e+01	1.000000000000000000e+00
3.069000000000000000e+03	7.542553698312241295e+01	2.108448982915241388e+01	3.391468763481370052e-03	-6.566084643689816858e+01	3.068751155219083815e-01	0.000000000000000000e+00	4.381494609533854145e+01	1.000000000000000000e+00
3.072000000000000000e+03	9.258230667320260565e+00	1.820107472942187954e+01	-5.088102958093625866e-03	1.004669869163410567e+02	2.312567635304657587e-01	0.000000000000000000e+00	7.504826013787837091e+00	1.000000000000000000e+00
3.074000000000000000e+03	1.191583927412096529e+02	1.840366372890688496e+01	-6.655409016737784053e-03	1.326199843183046880e+02	1.582824146027871359e-01	0.000000000000000000e+00	4.381494609533854145e+01	1.000000000000000000e+00
3.077000000000000000e+03	5.396649629278130078e+00	1.176596747438252777e+01	-3.698298954010818297e-03	7.195541172906055749e+01	3.162488459413613784e-01	0.000000000000000000e+00	7.504826013787837091e+00	1.000000000000000000e+00
3.081000000000000000e+03	1.089786039976002456e+02	1.681095484974205689e+01	-3.552712794206274501e-03	6.896873826337714775e+01	3.690367213793099843e-01	0.000000000000000000e+00	5.363803015794651685e+00	1.000000000000000000e+00
3.083000000000000000e+03	2.816190210691804907e+01	1.444765801251656789e+01	-5.999247528185674104e-03	1.191589512799103687e+02	1.692667559772185193e-01	0.000000000000000000e+00	4.961032098432396964e+01	1.000000000000000000e+00
3.084000000000000000e+03	9.790156047036205678e+01	2.536854414457279816e+01	-6.853390408785881883e-03	1.366815363993745791e+02	1.957920846212335420e-01	0.000000000000000000e+00	8.370825579737834587e+00	1.000000000000000000e+00
3.084000000000000000e+03	1.097005913396478149e+02	2.212594469640882977e+01	-4.655571437594768422e-03	9.159368180904252199e+01	3.021110685587491407e-01	0.000000000000000000e+00	5.363803015794651685e+00	1.000000000000000000e+00
3.087000000000000000e+03	7.699547304226217648e+01	2.319215902002799723e+01	-5.456364342584920507e-03	1.080218019274150549e+02	1.874061192220555228e-01	0.000000000000000000e+00	1.493765757727115151e+01	1.000000000000000000e+00
3.088000000000000000e+03	1.032665792688942759e+02	1.894302516337064546e+01	-6.824256121310289837e-03	1.360838518154706946e+02	1.759549600661196589e-01	0.000000000000000000e+00	7.178264977026012517e+00	1.000000000000000000e+00
3.089000000000000000e+03	9.137560092903895281e+01	1.914919774693235510e+01	-5.670107762598017472e-03	1.124067091320188467e+02	1.906106536492360171e-01	0.000000000000000000e+00	9.014899752566813973e+00	1.000000000000000000e+00
3.090000000000000000e+03	3.883332221782957561e+01	1.254355312406558909e+01	-6.350062093189404178e-03	1.263558479772241014e+02	1.303134520485244030e-01	0.000000000000000000e+00	1.139079569437684469e+01	1.000000000000000000e+00
3.091000000000000000e+03	2.060305899176790945e+01	2.466272168112396912e+01	-5.687957266621448439e-03	1.127728884454505760e+02	2.088817389348486264e-01	0.000000000000000000e+00	1.201351322288225454e+01	1.000000000000000000e+00
3.092000000000000000e+03	2.415435201716302416e+01	8.400411003716788727e+00	-3.152381623737736914e-03	6.075601745303644208e+01	3.703775701157052680e-01	0.000000000000000000e+00	7.470064309599677266e+00	1.000000000000000000e+00
3.094000000000000000e+03	2.770459813610690958e+01	1.497290012766966072e+01	-4.259454564198713114e-03	8.346741653307257991e+01	2.895559750111983410e-01	0.000000000000000000e+00	7.470064309599677266e+00	1.000000000000000000e+00
3.098000000000000000e+03	1.082591092761624481e+02	8.761066690658768863e+00	-3.436086384127764841e-03	6.657616877155841451e+01	3.170284276896244702e-01	0.000000000000000000e+00	2.453269737947982421e+01	1.000000000000000000e+00
3.099000000000000000e+03	8.406330554799382071e+01	2.251763504498978463e+01	-4.657257431783706596e-03	9.162826967174979131e+01	2.299529695124027384e-01	0.000000000000000000e+00	1.542025961452693572e+01	1.000000000000000000e+00
3.100000000000000000e+03	8.378271533097928625e+01	7.099928480473577608e+00	-3.885531121161524618e-03	7.579644542554771647e+01	2.558256443252987511e-01	0.000000000000000000e+00	1.542025961452693572e+01	1.000000000000000000e+00
3.104000000000000000e+03	2.903013538443845576e+01	5.829352595523486613e+00	-5.734192927219623932e-03	1.137214045740599744e+02	1.717734500402833264e-01	0.000000000000000000e+00	2.670200876024146197e+01	1.000000000000000000e+00
3.104000000000000000e+03	5.562174518389277011e+01	8.254957696436859393e+00	-3.416587285829902725e-03	6.617614833301423971e+01	3.781703301209496937e-01	0.000000000000000000e+00	2.670200876024146197e+01	1.000000000000000000e+00
3.107000000000000000e+03	8.918732601768844859e+01	2.309707274637887409e+01	-2.995040094386511656e-03	5.752818472914117365e+01	3.402060859323211561e-01	0.000000000000000000e+00	1.514310771878776052e+01	1.000000000000000000e+00
3.108000000000000000e+03	1.202278184713960201e+02	1.733310902637158080e+01	-5.134921562054177262e-03	1.014274620215093563e+02	2.379429543854042484e-01	0.000000000000000000e+00	1.879979576305928646e+01	1.000000000000000000e+00
3.110000000000000000e+03	1.275429213585064403e+01	2.154207763886349625e+01	-3.723265403714696130e-03	7.246759388265950008e+01	2.991451339839271695e-01	0.000000000000000000e+00	2.524486384970122543e+01	1.000000000000000000e+00
3.111000000000000000e+03	1.016446644996849074e+02	1.448728591232893947e+01	2.995169780771138063e-03	-5.753084522162441772e+01	4.303839283321639897e-01	0.000000000000000000e+00	1.514310771878776052e+01	1.000000000000000000e+00
3.115000000000000000e+03	3.794432154479106600e+01	2.320507768897427781e+01	-6.584730316346138097e-03	1.311700236947665701e+02	1.546235478180159051e-01	0.000000000000000000e+00	1.193980469000810807e+01	1.000000000000000000e+00
3.115000000000000000e+03	8.423888003169409444e+01	1.328767779684862482e+01	-3.702895103440372905e-03	7.204970089476145745e+01	2.684184323876651623e-01	0.000000000000000000e+00	1.744707404056268629e+01	1.000000000000000000e+00
3.117000000000000000e+03	3.980246667622346735e+01	1.141074715663486572e+01	-3.607020061942269734e-03	7.008284193750812108e+01	3.798057661494672610e-01	0.000000000000000000e+00	1.193980469000810807e+01	1.000000000000000000e+00
3.118000000000000000e+03	1.088908739049790881e+02	1.886982608180120735e+01	-5.093550111595737499e-03	1.005787342750879532e+02	2.550216672750944547e-01	0.000000000000000000e+00	1.290083541066004713e+01	1.000000000000000000e+00
3.121000000000000000e+03	7.759035932664799873e+01	1.211304364260242039e+01	-3.125172433888892109e-03	6.019782589517551941e+01	3.096396522285903563e-01	0.000000000000000000e+00	2.024387456558262244e+01	1.000000000000000000e+00
3.122000000000000000e+03	6.932981288098877926e+00	2.098225735720483343e+01	-4.054402688499545056e-03	7.926081477187821633e+01	2.786345515198219713e-01	0.000000000000000000e+00	2.538805975308420670e+01	1.000000000000000000e+00
3.128000000000000000e+03	8.074334868733477322e+01	6.349815131160756465e+00	-2.933096285397301332e-03	5.625741880661244210e+01	4.645310251909045007e-01	0.000000000000000000e+00	5.998454540401931823e+00	1.000000000000000000e+00
3.128000000000000000e+03	1.202914156713413405e+02	1.781925192827669591e+01	3.105885291314242330e-03	-5.980215368956273636e+01	3.948536062077306896e-01	0.000000000000000000e+00	3.517940253329089728e+01	1.000000000000000000e+00
3.128000000000000000e+03	1.234454711452590914e+01	2.092536788210263765e+01	-6.791615879111718296e-03	1.354142432110619154e+02	1.921877232094248988e-01	0.000000000000000000e+00	1.358429591479157139e+01	1.000000000000000000e+00
3.130000000000000000e+03	5.490014647012316118e+01	1.990232426010835098e+01	-6.223205469713242143e-03	1.237534075269017109e+02	1.950960333738449570e-01	0.000000000000000000e+00	1.240424467331846081e+01	1.000000000000000000e+00
3.130000000000000000e+03	3.525083687632851337e+01	1.817980471060381475e+01	-2.722388957580092975e-03	5.193479647862744741e+01	3.750597268489548330e-01	0.000000000000000000e+00	7.737115174388858208e+00	1.000000000000000000e+00
3.131000000000000000e+03	1.569054792352480021e+01	7.759602652280189972e+00	-5.850016694460777496e-03	1.160975079947358779e+02	1.959230988714595334e-01	0.000000000000000000e+00	1.358429591479157139e+01	1.000000000000000000e+00
3.131000000000000000e+03	8.649093368684404481e+01	8.066417457468324059e+00	-5.763240464174504592e-03	1.143173094868832322e+02	2.016992273996089935e-01	0.000000000000000000e+00	5.998454540401931823e+00	1.000000000000000000e+00
3.131000000000000000e+03	4.252882115341621727e+01	2.080542770033834898e+01	-3.265835450061893054e-03	6.308350196885534444e+01	2.661451533873353537e-01	0.000000000000000000e+00	7.737115174388858208e+00	1.000000000000000000e+00
3.142000000000000000e+03	1.069632124837047371e+02	1.490265814878493522e+01	-2.872034592518901870e-03	5.500474933490945517e+01	3.320634112130520510e-01	0.000000000000000000e+00	1.819756881230446766e+01	1.000000000000000000e+00
3.142000000000000000e+03	6.990049599810511438e+01	2.512470008671965616e+01	-2.992353119008107302e-03	5.747306192023956584e+01	4.238098938110689273e-01	0.000000000000000000e+00	2.039305487316829257e+01	1.000000000000000000e+00
3.145000000000000000e+03	5.026963610800871862e+01	1.960147394292854273e+01	-6.077647170563077808e-03	1.207673056174519672e+02	2.182405593006812028e-01	0.000000000000000000e+00	2.039305487316829257e+01	1.000000000000000000e+00
3.146000000000000000e+03	9.118708175901640800e+01	5.832641057505493443e+00	-5.450405179325541576e-03	1.078995507820564796e+02	2.060723475555674700e-01	0.000000000000000000e+00	1.819756881230446766e+01	1.000000000000000000e+00
3.149000000000000000e+03	7.612539316432183512e+01	1.779171971547384246e+01	-5.906949730593028663e-03	1.172654788277139346e+02	1.590609034768099006e-01	0.000000000000000000e+00	1.368014375043529895e+01	1.000000000000000000e+00
3.152000000000000000e+03	6.396958611198247979e+01	2.406728247421275313e+01	2.721726118103678579e-03	-5.192119844788831529e+01	4.369280412676310732e-01	0.000000000000000000e+00	6.366860944999243266e+00	1.000000000000000000e+00
3.153000000000000000e+03	6.113325774577567273e+01	1.169509968098988750e+01	-4.897067280897885420e-03	9.654792490628882717e+01	2.174041345050979901e-01	0.000000000000000000e+00	1.269313458803101646e+01	1.000000000000000000e+00
3.153000000000000000e+03	9.887769667818889729e+01	1.977833455227337112e+01	-5.337915883256516038e-03	1.055918534281746446e+02	2.403941721283791022e-01	0.000000000000000000e+00	2.283886936117721689e+01	1.000000000000000000e+00
3.156000000000000000e+03	4.789258507403626908e+01	2.367635154575032885e+01	-3.299279513251368503e-03	6.376960081401169589e+01	4.482874521201831719e-01	0.000000000000000000e+00	1.608175330506447054e+01	1.000000000000000000e+00
3.156000000000000000e+03	7.026911682732118436e+01	2.499077100119123429e+01	2.660597032689031825e-03	-5.066714643061872891e+01	4.700255375113459033e-01	0.000000000000000000e+00	6.366860944999243266e+00	1.000000000000000000e+00
3.159000000000000000e+03	2.209806228863847721e+01	8.451062168242645001e+00	-5.532819987394636124e-03	1.095902755100788397e+02	1.995229212004211439e-01	0.000000000000000000e+00	1.077577474988325967e+01	1.000000000000000000e+00
3.162000000000000000e+03	9.655248796856200499e+01	1.403395103233967944e+01	-3.323491039564367439e-03	6.426629585219259866e+01	3.554766066129076973e-01	0.000000000000000000e+00	2.077717147457267544e+01	1.000000000000000000e+00
3.163000000000000000e+03	1.140410042746276886e+01	7.125731578562843005e+00	-6.033138014402255819e-03	1.198542084118937083e+02	2.148150570734869147e-01	0.000000000000000000e+00	1.077577474988325967e+01	1.000000000000000000e+00
3.163000000000000000e+03	1.883136650117689825e+01	1.971360542331563437e+01	-2.387235801539943063e-03	4.505919072441943740e+01	4.945430391850113017e-01	0.000000000000000000e+00	1.172672937950771122e+01	1.000000000000000000e+00
3.164000000000000000e+03	1.168108510342220825e+02	1.864801435913701511e+01	-4.988479395158474175e-03	9.842322772676750731e+01	2.392100138312750479e-01	0.000000000000000000e+00	2.077717147457267544e+01	1.000000000000000000e+00
3.166000000000000000e+03	6.955310480425011121e+01	2.464625446182268576e+01	-2.355720737115147081e-03	4.441266493643788493e+01	4.806991817715602355e-01	0.000000000000000000e+00	2.901013056386932831e+01	1.000000000000000000e+00
3.173000000000000000e+03	1.090999612359434394e+02	2.350135680783922965e+01	-3.274490741749326150e-03	6.326106369625657777e+01	3.502668116406311150e-01	0.000000000000000000e+00	1.776931570633578872e+01	1.000000000000000000e+00
3.174000000000000000e+03	2.109796651295664560e+01	2.041893376312030384e+01	-5.781451418508280933e-03	1.146909038873845219e+02	1.490241451919339655e-01	0.000000000000000000e+00	6.835383329113883910e+00	1.000000000000000000e+00
3.177000000000000000e+03	1.052526072486196540e+02	6.153548647507979474e+00	-5.005857027367709502e-03	9.877972667615533453e+01	2.238533768736653551e-01	0.000000000000000000e+00	1.776931570633578872e+01	1.000000000000000000e+00
3.178000000000000000e+03	1.427413643148710243e+01	2.002168286613029480e+01	-5.233596334635313464e-03	1.034517569503410925e+02	2.301254051143560853e-01	0.000000000000000000e+00	6.835383329113883910e+00	1.000000000000000000e+00
3.179000000000000000e+03	3.660791038483486659e+01	1.448117723709160032e+01	-2.511519920305261069e-03	4.760885671066819924e+01	4.727504846119990889e-01	0.000000000000000000e+00	1.660768832412293250e+01	1.000000000000000000e+00
3.180000000000000000e+03	7.980431466476656510e+01	7.188657434340498753e+00	-6.834672872210646559e-03	1.362975495567566497e+02	1.430655456292513339e-01	0.000000000000000000e+00	2.546933539835639593e+01	1.000000000000000000e+00
3.181000000000000000e+03	6.241466238556278689e+00	1.245341091183156124e+01	-6.601351463354932642e-03	1.315110034884985737e+02	1.764716725923067830e-01	0.000000000000000000e+00	1.103641838653392604e+01	1.000000000000000000e+00
3.185000000000000000e+03	4.736034526856256832e+01	1.323707466874074967e+01	3.745957391279300906e-03	-7.293311586107979849e+01	2.227933207794384751e-01	0.000000000000000000e+00	1.084272939787042134e+01	1.000000000000000000e+00
3.192000000000000000e+03	1.785482922834079389e+01	1.478716820239499441e+01	-5.027141863865756434e-03	9.921638120757145884e+01	2.141331973359819063e-01	0.000000000000000000e+00	9.704256524011631413e+00	1.000000000000000000e+00
3.192000000000000000e+03	5.240937654769344078e+01	1.472598515370120609e+01	-2.679531214688665904e-03	5.105557771453094773e+01	3.828383021563225297e-01	0.000000000000000000e+00	1.593187449943136258e+01	1.000000000000000000e+00
3.193000000000000000e+03	1.130248460420460219e+02	1.437180767639070922e+01	-2.670248261173934108e-03	5.086513961943423823e+01	4.103768763527979591e-01	0.000000000000000000e+00	4.004151480455370660e+01	1.000000000000000000e+00
3.195000000000000000e+03	2.338158297202983960e+01	2.276385847721709155e+01	-5.751906499468118980e-03	1.140847952719674794e+02	1.939650590585808576e-01	0.000000000000000000e+00	9.704256524011631413e+00	1.000000000000000000e+00
3.197000000000000000e+03	7.327801487641652045e+01	9.522857260657694667e+00	-6.635974256704287380e-03	1.322212837674975390e+02	1.596737169802849854e-01	0.000000000000000000e+00	1.359918805884894155e+01	1.000000000000000000e+00
3.199000000000000000e+03	9.012668868564320235e+01	1.216220008926795870e+01	-4.871514157084985176e-03	9.602370724054523521e+01	2.202069128120075492e-01	0.000000000000000000e+00	1.705414728729224905e+01	1.000000000000000000e+00
3.202000000000000000e+03	4.813656081124656794e+01	2.265595889238207405e+01	-3.125719543609710091e-03	6.020904975112568991e+01	3.589203654612240779e-01	0.000000000000000000e+00	2.189106588882404481e+01	1.000000000000000000e+00
3.205000000000000000e+03	1.102393660878087189e+02	2.243154785751413627e+01	-4.608655146653758278e-03	9.063120267332027424e+01	2.907309585401198770e-01	0.000000000000000000e+00	1.448084170609107346e+01	1.000000000000000000e+00
3.207000000000000000e+03	1.189995553584362113e+02	1.090098583913664498e+01	-3.162689943470307300e-03	6.096749074872871432e+01	3.517005004407626201e-01	0.000000000000000000e+00	1.448084170609107346e+01	1.000000000000000000e+00
3.209000000000000000e+03	2.238251758465134245e+01	7.054134077535629821e+00	-4.972689086206055070e-03	9.809929242394443349e+01	2.067166808354377050e-01	0.000000000000000000e+00	2.129826878090843678e+01	1.000000000000000000e+00
3.210000000000000000e+03	4.367631055173526278e+01	6.617517382039016738e+00	-5.585105387062425444e-03	1.106629009302430120e+02	2.018732647143007819e-01	0.000000000000000000e+00	2.129826878090843678e+01	1.000000000000000000e+00
3.210000000000000000e+03	7.122078765071971418e+01	1.800201089112917785e+01	-6.156083053502311650e-03	1.223764034234973224e+02	2.005258252143790054e-01	0.000000000000000000e+00	8.113638291131433533e+00	1.000000000000000000e+00
3.215000000000000000e+03	7.752999489771887909e+01	1.290053755161955884e+01	-3.474901967845063933e-03	6.737246337881443026e+01	2.798797444228812159e-01	0.000000000000000000e+00	8.113638291131433533e+00	1.000000000000000000e+00
3.217000000000000000e+03	1.253520719989336207e+01	1.090155148042283351e+01	-5.944042809260893616e-03	1.180264365586311754e+02	2.232562496624193038e-01	0.000000000000000000e+00	6.502552093753844531e+01	1.000000000000000000e+00
3.218000000000000000e+03	1.131672171333043195e+02	1.993647598417024014e+01	-3.816998803937746935e-03	7.439051746049352687e+01	3.738852269118619898e-01	0.000000000000000000e+00	6.901526405575568290e+00	1.000000000000000000e+00
3.220000000000000000e+03	1.120717573571601804e+02	1.312244380008811184e+01	-6.436140661913307068e-03	1.281217340856072155e+02	1.793396825139327300e-01	0.000000000000000000e+00	6.901526405575568290e+00	1.000000000000000000e+00
3.224000000000000000e+03	8.149178096863382237e+00	1.809343845640177051e+01	-6.421928311207508906e-03	1.278301703078759886e+02	2.206614008833475138e-01	0.000000000000000000e+00	3.518933299998461450e+01	1.000000000000000000e+00
3.227000000000000000e+03	4.333350731964320346e+01	1.868684735998178326e+01	-4.443750548931913597e-03	8.724821498378813089e+01	2.828597946915265560e-01	0.000000000000000000e+00	8.476425234688420574e+00	1.000000000000000000e+00
3.228000000000000000e+03	4.293572867587428021e+01	1.021976067625024243e+01	-5.530544987749259206e-03	1.095436043080606652e+02	2.239077381673094669e-01	0.000000000000000000e+00	7.128052735900326731e+00	1.000000000000000000e+00
3.231000000000000000e+03	9.227823000988279034e+01	2.394147734905737934e+01	-6.270122324660362331e-03	1.247158982331062447e+02	2.104561431782647762e-01	0.000000000000000000e+00	8.766272627108397941e+00	1.000000000000000000e+00
3.232000000000000000e+03	8.479208578650636241e+01	1.630980813951251207e+01	-5.942683161487926150e-03	1.179985436330148190e+02	2.046299399864487389e-01	0.000000000000000000e+00	6.373422914087659485e+00	1.000000000000000000e+00
3.233000000000000000e+03	4.843342341036527898e+01	1.475677383604227444e+01	-3.604835579587736122e-03	7.003802768117154187e+01	2.632250719751084711e-01	0.000000000000000000e+00	7.128052735900326731e+00	1.000000000000000000e+00
3.233000000000000000e+03	3.382353200740282517e+01	7.281289012045603748e+00	-2.169506342399569066e-03	4.059251065548159687e+01	4.799308048302928231e-01	0.000000000000000000e+00	9.574275108134081336e+00	1.000000000000000000e+00
3.234000000000000000e+03	9.107807715387519920e+01	1.525774722341397549e+01	-3.870949114599561876e-03	7.549729822547385538e+01	3.368335220124274443e-01	0.000000000000000000e+00	6.373422914087659485e+00	1.000000000000000000e+00
3.237000000000000000e+03	6.799514712527079041e+01	1.817831514259658832e+01	-5.615119385690237573e-03	1.112786326276866049e+02	2.004858778066281877e-01	0.000000000000000000e+00	1.595109779959498830e+01	1.000000000000000000e+00
3.239000000000000000e+03	1.011183360605613473e+02	1.027026753790538827e+01	-3.122497773137104370e-03	6.014295571858872336e+01	3.106681677200899827e-01	0.000000000000000000e+00	1.121078732858006610e+01	1.000000000000000000e+00
3.239000000000000000e+03	5.239750114131864933e+01	1.483900971009333780e+01	-6.164963147311624571e-03	1.225585769253512183e+02	2.113514092626989083e-01	0.000000000000000000e+00	1.595109779959498830e+01	1.000000000000000000e+00
3.239000000000000000e+03	3.653465425686183465e+01	1.933480637700596105e+01	-5.633712510915969175e-03	1.116600671942029237e+02	2.160284512455409311e-01	0.000000000000000000e+00	1.648763472878823677e+01	1.000000000000000000e+00
3.244000000000000000e+03	8.313996487534328139e+01	1.790385656801861103e+01	-5.581533222438871643e-03	1.105896186257262599e+02	1.963906492129551262e-01	0.000000000000000000e+00	1.953185889653476437e+01	1.000000000000000000e+00
3.245000000000000000e+03	4.260333205544017687e+01	1.921960942418188978e+01	-3.845672536101272382e-03	7.497875383632684532e+01	3.316850853076782624e-01	0.000000000000000000e+00	1.622284449447948518e+01	1.000000000000000000e+00
3.245000000000000000e+03	2.373162708917963215e+01	2.302691164512697597e+01	-7.578719553133859282e-03	1.515615312575351652e+02	3.171895264887969468e-01	0.000000000000000000e+00	9.224627847726274865e+00	1.000000000000000000e+00
3.247000000000000000e+03	2.040915446100381203e+01	1.442139396377453231e+01	-5.028687696573835506e-03	9.924809368311036906e+01	2.019298097438128048e-01	0.000000000000000000e+00	9.224627847726274865e+00	1.000000000000000000e+00
3.249000000000000000e+03	5.478036813366491486e+01	8.500445471630531102e+00	-5.836204241339868447e-03	1.158141480428860604e+02	2.205322264038763747e-01	0.000000000000000000e+00	6.620794340675130840e+00	1.000000000000000000e+00
3.252000000000000000e+03	6.076721348733292416e+01	1.132756421918600154e+01	-4.974435273512576444e-03	9.813511513745993398e+01	2.531794530853255232e-01	0.000000000000000000e+00	6.620794340675130840e+00	1.000000000000000000e+00
3.252000000000000000e+03	4.078906112828589414e+01	1.959561768091013789e+01	-6.632798834811162551e-03	1.321561405675994081e+02	1.274189910201096732e-01	0.000000000000000000e+00	1.785663792745819833e+01	1.000000000000000000e+00
3.254000000000000000e+03	2.490016401164284332e+01	9.771342950556382689e+00	-3.036594157440070194e-03	5.838065873958296237e+01	2.899979087321720161e-01	0.000000000000000000e+00	1.868083043016919120e+01	1.000000000000000000e+00
3.258000000000000000e+03	7.922976764034127939e+01	1.184079641045534181e+01	-5.380113075942988612e-03	1.064575211255177010e+02	1.876364511096753063e-01	0.000000000000000000e+00	2.187291674888977155e+01	1.000000000000000000e+00
3.261000000000000000e+03	1.171086029665192996e+02	9.003255895570791978e+00	-2.739644611345193933e-03	5.228879306252277104e+01	3.811287786379965459e-01	0.000000000000000000e+00	1.618754571201705161e+01	1.000000000000000000e+00
3.261000000000000000e+03	1.010980480678988869e+02	1.139046514842308433e+01	-3.022392934127505430e-03	5.808932323829063904e+01	3.550634990269792013e-01	0.000000000000000000e+00	1.618754571201705161e+01	1.000000000000000000e+00
3.264000000000000000e+03	3.323836807500214263e+01	2.362566721906132017e+01	-2.816801722475309900e-03	5.387165709857183060e+01	3.488507302174458369e-01	0.000000000000000000e+00	1.520725828110206201e+01	1.000000000000000000e+00
3.265000000000000000e+03	7.331033978612835256e+01	2.483031637615075837e+01	-7.214597367945559114e-03	1.440916311638133607e+02	1.323097127900174641e-01	0.000000000000000000e+00	1.951505094275727359e+01	1.000000000000000000e+00
3.266000000000000000e+03	4.231646473936373098e+01	1.142530388919879414e+01	-3.404371036326056098e-03	6.592553420669693764e+01	2.947719524533430890e-01	0.000000000000000000e+00	1.520725828110206201e+01	1.000000000000000000e+00
3.268000000000000000e+03	8.598562090061126639e+01	9.992039455724846420e+00	-3.117117013837518782e-03	6.003257042477455485e+01	3.535999149035794487e-01	0.000000000000000000e+00	1.951505094275727359e+01	1.000000000000000000e+00
3.269000000000000000e+03	2.239205784993811221e+01	1.046669337625795926e+01	-7.095901425542614112e-03	1.416566055945209257e+02	2.082832961115171910e-01	0.000000000000000000e+00	1.319113758730038910e+01	1.000000000000000000e+00
3.272000000000000000e+03	4.173783875805051480e+01	2.300239977946439041e+01	-6.400306978304984469e-03	1.273866126142094117e+02	1.311218946800395413e-01	0.000000000000000000e+00	2.305218371374124331e+01	1.000000000000000000e+00
3.274000000000000000e+03	9.741886439613084647e+00	1.420558012721531327e+01	-5.607248509175736736e-03	1.111171630342232532e+02	2.263101144763178807e-01	0.000000000000000000e+00	1.319113758730038910e+01	1.000000000000000000e+00
3.279000000000000000e+03	8.731099506423170453e+01	2.290606699769789500e+01	-2.891150781487485718e-03	5.539691445853185314e+01	3.665070401524899157e-01	0.000000000000000000e+00	8.800307726637221606e+00	1.000000000000000000e+00
3.283000000000000000e+03	2.608336232143941658e+01	1.782942514311314497e+01	-5.649420842332891421e-03	1.119823207428648857e+02	2.059210070921371205e-01	0.000000000000000000e+00	2.684367070688172774e+01	1.000000000000000000e+00
3.283000000000000000e+03	9.059854828860864018e+01	1.474289298997273789e+01	-4.889550923933097017e-03	9.639372821660708723e+01	2.301565530844568164e-01	0.000000000000000000e+00	8.800307726637221606e+00	1.000000000000000000e+00
3.287000000000000000e+03	5.292568067531698262e+01	1.809887348433588627e+01	-6.410611903317870244e-03	1.275980162678476546e+02	2.002992560913617881e-01	0.000000000000000000e+00	8.958747905553735791e+00	1.000000000000000000e+00
3.287000000000000000e+03	1.143386222407199995e+02	2.059661036462452444e+01	-4.512083552418909294e-03	8.865005406395248144e+01	2.286887024395907186e-01	0.000000000000000000e+00	2.445111691424374456e+01	1.000000000000000000e+00
3.287000000000000000e+03	6.022182424771423825e+01	2.329747454675928253e+01	-4.454743801574420278e-03	8.747373955297113923e+01	2.949223877920220671e-01	0.000000000000000000e+00	8.958747905553735791e+00	1.000000000000000000e+00
3.290000000000000000e+03	6.975584937118759399e+01	1.731308342828923585e+01	-6.823134336008349413e-03	1.360608385949832666e+02	1.295529239267824151e-01	0.000000000000000000e+00	1.125657905910336076e+01	1.000000000000000000e+00
3.296000000000000000e+03	9.255547777391895181e+01	1.876764313171136322e+01	-6.418996943910416572e-03	1.277700338434198102e+02	1.933823403270915620e-01	0.000000000000000000e+00	5.704405361889039483e+01	1.000000000000000000e+00
3.296000000000000000e+03	2.004360355164560659e+01	1.358691612815561811e+01	-3.319386452071816304e-03	6.418209098980707950e+01	3.588789889767872721e-01	0.000000000000000000e+00	1.879718601868593097e+01	1.000000000000000000e+00
3.300000000000000000e+03	3.705453637122249688e+01	5.589268547215106686e+00	-4.029717423673084831e-03	7.875440107465907147e+01	2.536262172608325649e-01	0.000000000000000000e+00	1.879718601868593097e+01	1.000000000000000000e+00
3.304000000000000000e+03	9.339387021249694953e+01	7.947535087410344090e+00	-6.097901129860304123e-03	1.211828118914636576e+02	1.671424695257730519e-01	0.000000000000000000e+00	2.581047809217091427e+01	1.000000000000000000e+00
3.305000000000000000e+03	1.150558880978605281e+01	1.004335860948113712e+01	-5.306280461825720919e-03	1.049428585382076449e+02	3.224669221367999494e-01	0.000000000000000000e+00	2.593429466516886350e+01	1.000000000000000000e+00
3.307000000000000000e+03	5.847999787795389892e+01	1.201076845847817509e+01	-3.808680234199697014e-03	7.421986352235528273e+01	3.422303253771235010e-01	0.000000000000000000e+00	6.395909829346822839e+00	1.000000000000000000e+00
3.310000000000000000e+03	6.227286062940281397e+01	1.716070580701035553e+01	-3.529012410214932543e-03	6.848252921652488112e+01	3.030598813070475295e-01	0.000000000000000000e+00	6.395909829346822839e+00	1.000000000000000000e+00
3.310000000000000000e+03	9.016705565956434043e+01	1.576689863308533468e+01	-3.396648162762863458e-03	6.576710086673534761e+01	2.899619879759901542e-01	0.000000000000000000e+00	1.868665138842561646e+01	1.000000000000000000e+00
3.312000000000000000e+03	2.220499090152897281e+01	1.906537151825481402e+01	-5.743023824727122410e-03	1.139025688227716984e+02	2.856664528943400061e-01	0.000000000000000000e+00	7.186397241133946956e+00	1.000000000000000000e+00
3.317000000000000000e+03	1.087693087842956743e+02	1.435239187206180134e+01	-4.374481948909085365e-03	8.582718231165111433e+01	2.308502282444973019e-01	0.000000000000000000e+00	3.695372994087795604e+01	1.000000000000000000e+00
3.317000000000000000e+03	3.633208888442658946e+01	1.955296264432424991e+01	-3.558703762730423825e-03	6.909164188793077699e+01	3.114997462076375401e-01	0.000000000000000000e+00	1.413550998459594155e+01	1.000000000000000000e+00
3.318000000000000000e+03	6.779057222429234031e+00	2.015493529342812806e+01	-5.389834046583954173e-03	1.066569450619209789e+02	2.115860465315116956e-01	0.000000000000000000e+00	2.955916188739605133e+01	1.000000000000000000e+00
3.323000000000000000e+03	9.532722367699976473e+01	1.941869408126258989e+01	-4.071864005892312371e-03	7.961903050751455169e+01	3.346967481363559704e-01	0.000000000000000000e+00	6.447533891867263378e+01	1.000000000000000000e+00
3.328000000000000000e+03	3.085834960291448326e+01	2.033171341152727507e+01	-3.062074461684939110e-03	5.890338252519459417e+01	2.891748728633283250e-01	0.000000000000000000e+00	1.259828162419626096e+01	1.000000000000000000e+00
3.330000000000000000e+03	1.836971741250503243e+01	1.867317010632537944e+01	-5.507152449499399041e-03	1.090637106603427782e+02	1.485515659260066013e-01	0.000000000000000000e+00	1.015040156606571564e+01	1.000000000000000000e+00
3.333000000000000000e+03	8.268784152567228318e+01	1.695562733363411567e+01	-5.616030268667720170e-03	1.112973192255255839e+02	2.225659578098350133e-01	0.000000000000000000e+00	4.201007164771309732e+01	1.000000000000000000e+00
3.336000000000000000e+03	8.233375147634433233e+00	2.254120444722263272e+01	-2.984747269301077800e-03	5.731702930330359891e+01	4.197480230537400381e-01	0.000000000000000000e+00	1.150890693159214884e+01	1.000000000000000000e+00
3.337000000000000000e+03	4.088038903906790011e+01	2.107667531033915509e+01	-8.215594300803236161e-03	1.646269003309529637e+02	1.264401895291213940e-01	0.000000000000000000e+00	2.965663308675305032e+01	1.000000000000000000e+00
3.339000000000000000e+03	9.084877986991004661e+01	1.413144675880663037e+01	-5.023202439071234281e-03	9.913556462775611067e+01	2.137461801116161686e-01	0.000000000000000000e+00	1.998104011169635896e+01	1.000000000000000000e+00
3.341000000000000000e+03	7.283450724591510550e+01	2.277597946876876733e+01	-3.700086586915803284e-03	7.199208469145526124e+01	3.255490515430687903e-01	0.000000000000000000e+00	1.998104011169635896e+01	1.000000000000000000e+00
3.343000000000000000e+03	8.567668498073473415e+00	9.725160681188125267e+00	-2.510367180348121313e-03	4.758520846108564939e+01	4.077119609637093189e-01	0.000000000000000000e+00	6.557858212608249460e+01	1.000000000000000000e+00
3.345000000000000000e+03	1.002192080059645889e+02	2.471954442542785202e+01	-2.864390122287979734e-03	5.484792442498288523e+01	4.647203834796751476e-01	0.000000000000000000e+00	7.482952870465773287e+00	1.000000000000000000e+00
3.349000000000000000e+03	1.128395596639315812e+01	1.303416110869133782e+01	-4.408095169364194439e-03	8.651675138720212033e+01	2.438094425234690332e-01	0.000000000000000000e+00	1.234093494123911583e+01	1.000000000000000000e+00
3.349000000000000000e+03	5.962561155354914888e+01	1.226922158120073014e+01	2.887304818696719184e-03	-5.531801523464539372e+01	3.905773082303337640e-01	0.000000000000000000e+00	2.731310360627853839e+01	1.000000000000000000e+00
3.350000000000000000e+03	1.018021281297857854e+02	1.740593057568066726e+01	5.512868919067305529e-03	-1.091809829889677985e+02	2.879074872438655008e-01	0.000000000000000000e+00	7.482952870465773287e+00	1.000000000000000000e+00
3.351000000000000000e+03	8.693615659657393735e+01	1.264306387444748658e+01	-3.347757971624852873e-03	6.476412752915899773e+01	3.065058851997669587e-01	0.000000000000000000e+00	1.561031738434490812e+01	1.000000000000000000e+00
3.351000000000000000e+03	2.193513587271566934e+01	1.926722149882458979e+01	3.171838482264917412e-03	-6.115517135040349217e+01	4.298087025820997997e-01	0.000000000000000000e+00	1.234093494123911583e+01	1.000000000000000000e+00
3.355000000000000000e+03	1.149257144866568154e+02	2.045089300288728396e+01	3.369922294733469423e-03	-6.521882456768389602e+01	4.273968564335891562e-01	0.000000000000000000e+00	1.347220527788051037e+01	1.000000000000000000e+00
3.361000000000000000e+03	6.022483788444848329e+01	2.223627127036497697e+01	-4.399493481585985480e-03	8.634028933420367480e+01	3.577749542541063255e-01	0.000000000000000000e+00	7.518432124411206452e+00	1.000000000000000000e+00
3.363000000000000000e+03	5.011460911206214774e+01	8.943983318137366467e+00	-3.228603299311200419e-03	6.231969119957129521e+01	3.610863441156600961e-01	0.000000000000000000e+00	1.670034864411290698e+01	1.000000000000000000e+00
3.372000000000000000e+03	1.150455661084707231e+02	2.499207990651392564e+01	-2.961244889239828936e-03	5.683488227089627998e+01	4.155075237320761117e-01	0.000000000000000000e+00	1.381774774748073398e+01	1.000000000000000000e+00
3.377000000000000000e+03	2.813587239143667418e+01	8.388037742181932543e+00	-6.197270875846865035e-03	1.232213640727163977e+02	1.729515744229501717e-01	0.000000000000000000e+00	3.184143672753164012e+01	1.000000000000000000e+00
3.377000000000000000e+03	5.989716272305641809e+01	1.064580862160238084e+01	2.979203259205550833e-03	-5.720329494924122571e+01	4.094361949881814011e-01	0.000000000000000000e+00	1.381819878918756217e+01	1.000000000000000000e+00
3.378000000000000000e+03	9.652083764096191487e+01	1.782382635003936855e+01	-3.307880857938799019e-03	6.394605582856551251e+01	3.090126005069302462e-01	0.000000000000000000e+00	3.342077128487643023e+01	1.000000000000000000e+00
3.382000000000000000e+03	6.366457389730441463e+01	2.394051549395033618e+01	-3.049093588400237070e-03	5.863708228173142345e+01	4.194840645525125256e-01	0.000000000000000000e+00	1.381819878918756217e+01	1.000000000000000000e+00
3.384000000000000000e+03	4.612514214682595792e+01	2.362113033340709833e+01	-4.113541133985835520e-03	8.047402917476375706e+01	2.874416136176939363e-01	0.000000000000000000e+00	1.754233943949514796e+01	1.000000000000000000e+00
3.385000000000000000e+03	9.112516418209754931e+01	8.940147962121743674e+00	-4.953613357673716973e-03	9.770795733877834266e+01	2.286163921241309849e-01	0.000000000000000000e+00	3.129049448121925181e+01	1.000000000000000000e+00
3.396000000000000000e+03	7.772585318527536913e+01	1.479243848417160123e+01	-4.386557340256556567e-03	8.607490675862914031e+01	2.535007835132047083e-01	0.000000000000000000e+00	9.071930838466752078e+00	1.000000000000000000e+00
3.398000000000000000e+03	5.180322898120461872e+01	1.534112775776622861e+01	4.202793282464188998e-03	-8.230502069190669090e+01	1.879702280583118723e-01	0.000000000000000000e+00	1.477720249866450430e+01	1.000000000000000000e+00
3.398000000000000000e+03	3.208746341652420853e+01	2.081244487769535212e+01	2.923023854549438878e-03	-5.605078472828638780e+01	3.966608426328022130e-01	0.000000000000000000e+00	2.046085831113317255e+01	1.000000000000000000e+00
3.400000000000000000e+03	8.825517799574386402e+01	1.245440773222826536e+01	-2.815126350977252296e-03	5.383728715842691059e+01	3.565469917888228757e-01	0.000000000000000000e+00	1.078578086006665160e+01	1.000000000000000000e+00
3.402000000000000000e+03	1.013655248921438243e+02	1.681159956589669946e+01	-5.843591137471753141e-03	1.159656888672369348e+02	1.723008568615101987e-01	0.000000000000000000e+00	1.381543761229918310e+01	1.000000000000000000e+00
3.403000000000000000e+03	6.641385582732038984e+01	1.755365953157142300e+01	-4.328805586545672081e-03	8.489014008412826229e+01	4.131034465641695297e-01	0.000000000000000000e+00	1.477720249866450430e+01	1.000000000000000000e+00
3.404000000000000000e+03	5.433208545776139431e+01	6.124974115307344924e+00	-3.232394244901116293e-03	6.239746175563549713e+01	3.226024151379347504e-01	0.000000000000000000e+00	1.663081554244051219e+01	1.000000000000000000e+00
3.404000000000000000e+03	4.066660467218567021e+01	1.645520644150608192e+01	-3.853452529053039057e-03	7.513835897010770282e+01	2.763832315469970657e-01	0.000000000000000000e+00	1.448202643418111535e+01	1.000000000000000000e+00
3.404000000000000000e+03	2.939832913529902214e+01	7.358225839948085323e+00	2.895065593634485370e-03	-5.547722611438070572e+01	4.356620568983922137e-01	0.000000000000000000e+00	1.448202643418111535e+01	1.000000000000000000e+00
3.414000000000000000e+03	8.287133965826781434e+01	7.466463770625446195e+00	-2.814087784886455147e-03	5.381598116484959604e+01	3.874271794281920478e-01	0.000000000000000000e+00	5.863840575159009205e+01	1.000000000000000000e+00
3.415000000000000000e+03	2.266859717913580141e+01	8.365598262804462948e+00	-2.613416880238840501e-03	4.969925422425058770e+01	4.683780905771453007e-01	0.000000000000000000e+00	1.125040886093930581e+01	1.000000000000000000e+00
3.417000000000000000e+03	2.553516703971697055e+01	1.975572487713036551e+01	-7.268040952831798622e-03	1.451880165421008826e+02	1.766069250095309018e-01	0.000000000000000000e+00	1.174530574552947115e+01	1.000000000000000000e+00
3.421000000000000000e+03	4.982233056223694234e+01	1.652612821360913031e+01	-6.324641411480543852e-03	1.258343473370439654e+02	1.386151469064765829e-01	0.000000000000000000e+00	1.968817279903771578e+01	1.000000000000000000e+00
3.421000000000000000e+03	6.951021648787319407e+01	1.641984583547101195e+01	-3.100186405942020450e-03	5.968524209749905651e+01	3.400977320746316757e-01	0.000000000000000000e+00	1.968817279903771578e+01	1.000000000000000000e+00
3.423000000000000000e+03	1.073638669427232344e+02	9.069851837102619996e+00	-5.698444663108843435e-03	1.129880354680456946e+02	2.296571854187022810e-01	0.000000000000000000e+00	3.856061805176389612e+01	1.000000000000000000e+00
3.429000000000000000e+03	7.346442505577469717e+01	1.512625045238944388e+01	-3.519503098707060535e-03	6.828744742856090966e+01	3.022117505623949096e-01	0.000000000000000000e+00	1.047005468162565300e+01	1.000000000000000000e+00
3.431000000000000000e+03	1.030874382361604518e+02	1.036908065866022710e+01	-5.325021177650930519e-03	1.053273208989032810e+02	2.295043357298719444e-01	0.000000000000000000e+00	1.010847762195890809e+01	1.000000000000000000e+00
3.431000000000000000e+03	1.131075666626396412e+02	1.170262711473428752e+01	4.366416537009551110e-03	-8.566172186031090519e+01	3.035522018559874136e-01	0.000000000000000000e+00	1.010847762195890809e+01	1.000000000000000000e+00
3.433000000000000000e+03	8.079209963940444084e+01	2.260470151077432277e+01	-5.193367175291330011e-03	1.026264630974038852e+02	1.940216678344761636e-01	0.000000000000000000e+00	1.047005468162565300e+01	1.000000000000000000e+00
3.434000000000000000e+03	6.200106811659569672e+01	7.994697422969836431e+00	-6.213966644266569368e-03	1.235638747110577924e+02	2.670474529262991670e-01	0.000000000000000000e+00	5.820049517553723462e+00	1.000000000000000000e+00
3.436000000000000000e+03	1.373368227942550845e+01	1.520326846077078820e+01	-3.482352801579339120e-03	6.752531587139515068e+01	3.109951172870443203e-01	0.000000000000000000e+00	3.272137879696884966e+01	1.000000000000000000e+00
3.437000000000000000e+03	6.718729272174380185e+01	5.353475976037809225e+00	-6.808054557542716004e-03	1.357514796952625886e+02	2.321337950898562097e-01	0.000000000000000000e+00	5.820049517553723462e+00	1.000000000000000000e+00
3.438000000000000000e+03	4.637051512171730394e+01	1.755396461277050690e+01	-6.025362452082673632e-03	1.196946941717225172e+02	1.857582190659595733e-01	0.000000000000000000e+00	4.932026760743666749e+00	1.000000000000000000e+00
3.439000000000000000e+03	1.110659184981584104e+02	7.626351817899551300e+00	-5.084152323345501184e-03	1.003859403663759196e+02	2.003757970743431649e-01	0.000000000000000000e+00	8.152124573774187866e+00	1.000000000000000000e+00
3.441000000000000000e+03	1.191122737384885681e+02	8.935283600974745610e+00	-4.212432922065143318e-03	8.250277613688561473e+01	2.771993840530641018e-01	0.000000000000000000e+00	8.152124573774187866e+00	1.000000000000000000e+00
3.442000000000000000e+03	4.855282420465551496e+01	5.854695605024440752e+00	-2.920117268551321657e-03	5.599115664765044187e+01	4.014288689849272451e-01	0.000000000000000000e+00	1.190106584508640708e+01	1.000000000000000000e+00
3.442000000000000000e+03	4.148595837826544397e+01	1.687132752859574225e+01	-6.652472372925993457e-03	1.325597396071136416e+02	1.602192865423013313e-01	0.000000000000000000e+00	4.932026760743666749e+00	1.000000000000000000e+00
3.448000000000000000e+03	8.745084371351835273e+01	1.984341552271705922e+01	-4.878844813366021473e-03	9.617409431463256908e+01	2.320810602845354564e-01	0.000000000000000000e+00	1.607213641931905812e+01	1.000000000000000000e+00
3.449000000000000000e+03	1.400577357987204508e+01	1.843628492387465556e+01	-4.189510423200958240e-03	8.203252526127536726e+01	2.229177077661600448e-01	0.000000000000000000e+00	5.428757713753364555e+01	1.000000000000000000e+00
3.451000000000000000e+03	6.798476309365752002e+01	1.265617051892528089e+01	-6.552168277570949440e-03	1.305020194192985059e+02	1.588135307660822892e-01	0.000000000000000000e+00	1.210019459468003866e+01	1.000000000000000000e+00
3.455000000000000000e+03	6.330375309356033853e+01	2.381425523845103953e+01	-3.225289030337028569e-03	6.225169957717679381e+01	3.848249833437061840e-01	0.000000000000000000e+00	1.210019459468003866e+01	1.000000000000000000e+00
3.457000000000000000e+03	4.860809684107309181e+01	1.693379827936041337e+01	2.921529233580603176e-03	-5.602012285222022570e+01	4.205086123602154169e-01	0.000000000000000000e+00	1.622661396154990143e+01	1.000000000000000000e+00
3.461000000000000000e+03	8.202614556758355491e+01	1.201389450647307555e+01	-3.030720374012715532e-03	5.826015914587705424e+01	3.371409291509499528e-01	0.000000000000000000e+00	1.272563227573066236e+01	1.000000000000000000e+00
3.461000000000000000e+03	1.032116276997587789e+02	2.432582831179480820e+01	-2.835516837725000645e-03	5.425559426813864405e+01	3.882206111903561130e-01	0.000000000000000000e+00	2.450323177051018675e+01	1.000000000000000000e+00
3.464000000000000000e+03	6.935747602379223054e+01	1.081117724654367684e+01	-5.511003415251946973e-03	1.091427125190759995e+02	1.906670692255898469e-01	0.000000000000000000e+00	1.272563227573066236e+01	1.000000000000000000e+00
3.464000000000000000e+03	1.381472660754003101e+01	1.480838883637635739e+01	2.586491466726423358e-03	-4.914688428607752257e+01	4.888806647510053338e-01	0.000000000000000000e+00	9.118932268705632893e+00	1.000000000000000000e+00
3.464000000000000000e+03	2.829126993361977682e+01	2.471024074020576222e+01	-3.202591715823175332e-03	6.178606831736605898e+01	2.943610768413427170e-01	0.000000000000000000e+00	1.753901302232351966e+01	1.000000000000000000e+00
3.468000000000000000e+03	5.708447625221593213e+00	1.898489057611779174e+01	-5.603910253232581747e-03	1.110486793235431549e+02	2.347581794551202305e-01	0.000000000000000000e+00	9.118932268705632893e+00	1.000000000000000000e+00
3.472000000000000000e+03	7.304130671215479254e+01	1.473857312322385660e+01	-5.608467615925978415e-03	1.111421727864391897e+02	1.929361276645028545e-01	0.000000000000000000e+00	1.404555968308438452e+01	1.000000000000000000e+00
3.472000000000000000e+03	1.028460749108332379e+02	2.046475039156347719e+01	-5.599033739468487966e-03	1.109486385347496764e+02	1.922987691747405359e-01	0.000000000000000000e+00	1.086058065976860831e+01	1.000000000000000000e+00
3.475000000000000000e+03	1.052396948973624262e+02	9.871224272870611216e+00	-3.827506243634143292e-03	7.460607566585885309e+01	2.922147724090545795e-01	0.000000000000000000e+00	1.086058065976860831e+01	1.000000000000000000e+00
3.477000000000000000e+03	8.570407718857897805e+01	2.081574274998972029e+01	-2.827259148395351931e-03	5.408618928045417107e+01	4.662371114916961101e-01	0.000000000000000000e+00	1.404555968308438452e+01	1.000000000000000000e+00
3.478000000000000000e+03	1.191836590492899006e+02	1.331655267780204532e+01	-5.363039161854135130e-03	1.061072528978716178e+02	2.112164267551237540e-01	0.000000000000000000e+00	1.436330129489964769e+01	1.000000000000000000e+00
3.480000000000000000e+03	4.822882666161113718e+01	1.555026560025462778e+01	-2.600906674575704375e-03	4.944260964103956724e+01	4.757654600277770873e-01	0.000000000000000000e+00	1.489153671667374113e+01	1.000000000000000000e+00
3.481000000000000000e+03	3.019583428509421097e+01	8.358539940709590610e+00	-6.420783300135700367e-03	1.278066806149637245e+02	2.087192174734238126e-01	0.000000000000000000e+00	1.136287847363888304e+01	1.000000000000000000e+00
3.482000000000000000e+03	3.377701273454557906e+01	1.914233185820646810e+01	-6.660348294508925023e-03	1.327213126992339767e+02	1.669466346296326620e-01	0.000000000000000000e+00	1.136287847363888304e+01	1.000000000000000000e+00
3.486000000000000000e+03	8.912006281729473756e+01	2.322108589333183559e+01	-4.887488477500505010e-03	9.635141750490971901e+01	3.238773725159632688e-01	0.000000000000000000e+00	2.335539122191041628e+01	1.000000000000000000e+00
3.489000000000000000e+03	1.096588168851468055e+02	1.210200857240361572e+01	-2.778633870150166302e-03	5.308865058246705360e+01	3.525206077079071632e-01	0.000000000000000000e+00	7.183844388730089570e+00	1.000000000000000000e+00
3.492000000000000000e+03	5.625220499096601401e+01	1.661415168665616449e+01	-3.845282498317208891e-03	7.497075228245770973e+01	3.551761168462561624e-01	0.000000000000000000e+00	2.000481448428084974e+01	1.000000000000000000e+00
3.492000000000000000e+03	7.546060192868198158e+01	2.220254050935244905e+01	2.960962722347561249e-03	-5.682909366866127243e+01	3.658340047091244163e-01	0.000000000000000000e+00	1.138048851895034907e+01	1.000000000000000000e+00
3.494000000000000000e+03	1.055164979325878960e+02	1.797131976680795162e+01	-3.123013393504509797e-03	6.015353357620762864e+01	3.285782221751293308e-01	0.000000000000000000e+00	7.183844388730089570e+00	1.000000000000000000e+00
3.495000000000000000e+03	1.109864792605106061e+02	6.599853275675236830e+00	-3.518126930995178411e-03	6.825921559941639316e+01	3.537250841836914184e-01	0.000000000000000000e+00	1.261867449008719255e+01	1.000000000000000000e+00
3.496000000000000000e+03	2.705482593518688361e+01	1.378391399926382554e+01	-2.663145409078127284e-03	5.071942590658062500e+01	4.006873465075010410e-01	0.000000000000000000e+00	1.716270645637854741e+01	1.000000000000000000e+00
3.497000000000000000e+03	8.571008361627902161e+01	1.725646690844701681e+01	-6.052180641523075867e-03	1.202448644276510663e+02	1.277173706094061334e-01	0.000000000000000000e+00	1.138048851895034907e+01	1.000000000000000000e+00
3.501000000000000000e+03	1.028840259033140292e+01	1.011709778776603130e+01	-3.722529110140612805e-03	7.245248895452883175e+01	3.005254181166322480e-01	0.000000000000000000e+00	1.716270645637854741e+01	1.000000000000000000e+00
3.502000000000000000e+03	1.145930817785102107e+02	1.215236824103573987e+01	4.264138994160193187e-03	-8.356351675775457011e+01	3.156785002181963229e-01	0.000000000000000000e+00	4.357813119741265062e+00	1.000000000000000000e+00
3.502000000000000000e+03	1.032064914218269536e+02	9.525777903016708237e+00	-4.910842300379060499e-03	9.683051691385968240e+01	2.316147314675874869e-01	0.000000000000000000e+00	9.529276347978880679e+00	1.000000000000000000e+00
3.506000000000000000e+03	1.111378407587502153e+02	1.480789920149487315e+01	-5.427105489806267370e-03	1.074215619090804807e+02	1.361428118726398795e-01	0.000000000000000000e+00	4.357813119741265062e+00	1.000000000000000000e+00
3.511000000000000000e+03	9.838643981399616223e+01	1.760581644588146588e+01	-3.096216229925496770e-03	5.960379466198346421e+01	3.518467669057037117e-01	0.000000000000000000e+00	1.305475265795221596e+01	1.000000000000000000e+00
3.514000000000000000e+03	9.119974988182715236e+00	1.315097126825892992e+01	-3.089297749057980970e-03	5.946186329118840064e+01	3.815848419556376880e-01	0.000000000000000000e+00	4.458193058751293592e+01	1.000000000000000000e+00
3.515000000000000000e+03	7.999875542493504099e+01	1.906417030902432685e+01	-5.518093727086250538e-03	1.092881689707563453e+02	1.878967755285203545e-01	0.000000000000000000e+00	9.570538193574885000e+00	1.000000000000000000e+00
3.515000000000000000e+03	5.211951407883687182e+01	2.492331907577494476e+01	-3.574873968884484474e-03	6.942337071242756963e+01	3.303304558624849951e-01	0.000000000000000000e+00	2.848827341740641472e+01	1.000000000000000000e+00
3.516000000000000000e+03	8.128768596609292274e+01	9.580823886228939656e+00	-2.924552683886678592e-03	5.608214838277952197e+01	3.999112552826464828e-01	0.000000000000000000e+00	9.570538193574885000e+00	1.000000000000000000e+00
3.516000000000000000e+03	1.163724679118882364e+02	2.287275144811856009e+01	-3.407844908687210697e-03	6.599680006341134231e+01	3.578626246262843758e-01	0.000000000000000000e+00	1.874133962810432052e+01	1.000000000000000000e+00
3.526000000000000000e+03	6.825913624071981189e+01	1.228983290643602544e+01	-3.867143265747406689e-03	7.541922193170805144e+01	2.848267334753769031e-01	0.000000000000000000e+00	1.251749474675372475e+01	1.000000000000000000e+00
3.526000000000000000e+03	4.275238561599372389e+01	8.141095209638178787e+00	-2.885919469610740296e-03	5.528959505128897689e+01	3.318279951951857987e-01	0.000000000000000000e+00	9.722100138735200403e+00	1.000000000000000000e+00
3.531000000000000000e+03	4.339652406067922641e+01	1.784183315948885706e+01	-4.118809789122017916e-03	8.058211467215031121e+01	2.492308894884516235e-01	0.000000000000000000e+00	9.722100138735200403e+00	1.000000000000000000e+00
3.537000000000000000e+03	7.071825152320013075e+00	6.958104470998303093e+00	-3.547750800126379337e-03	6.886694386152468894e+01	3.533797994597611680e-01	0.000000000000000000e+00	3.060961079695720244e+01	1.000000000000000000e+00
3.538000000000000000e+03	3.713035985764698665e+01	1.274021174342527551e+01	-6.077726467382760407e-03	1.207689323772179790e+02	1.932278028913432255e-01	0.000000000000000000e+00	3.060961079695720244e+01	1.000000000000000000e+00
3.543000000000000000e+03	9.469901536879402215e+01	8.471353551138262716e+00	-2.960318822651570106e-03	5.681588418405669216e+01	3.658034793212283642e-01	0.000000000000000000e+00	3.079094074982485196e+01	1.000000000000000000e+00
3.547000000000000000e+03	6.436620129393469369e+01	1.376308507864798614e+01	-5.311623423685266250e-03	1.050524684244460474e+02	1.716521040472633874e-01	0.000000000000000000e+00	3.079094074982485196e+01	1.000000000000000000e+00
3.549000000000000000e+03	1.155355995023430324e+02	1.415898051339730124e+01	-3.312346889296028610e-03	6.403767564578890870e+01	2.775657148058056078e-01	0.000000000000000000e+00	5.117092969847155359e+01	1.000000000000000000e+00
3.556000000000000000e+03	9.816808724106152795e+01	1.131377962302708440e+01	-3.377451919440993457e-03	6.537329344268347597e+01	3.188309115093892476e-01	0.000000000000000000e+00	4.748709877969169213e+01	1.000000000000000000e+00
3.557000000000000000e+03	3.613987838552279186e+01	7.401939341156853480e+00	-6.824416588324943266e-03	1.360871437669544548e+02	1.576802826179730666e-01	0.000000000000000000e+00	9.640690632861254272e+00	1.000000000000000000e+00
3.558000000000000000e+03	5.133955015687587320e+01	1.919493848878057918e+01	-2.476525379196374641e-03	4.689095009431127181e+01	4.090639742716062344e-01	0.000000000000000000e+00	1.391922856938309216e+01	1.000000000000000000e+00
3.561000000000000000e+03	3.760574498301062363e+01	1.693053582736132512e+01	-4.970717619312253754e-03	9.805884814086083168e+01	2.832791005257391248e-01	0.000000000000000000e+00	9.640690632861254272e+00	1.000000000000000000e+00
3.562000000000000000e+03	8.057144704800276713e+01	1.321786599474150492e+01	-3.710046685548720052e-03	7.219641429491798590e+01	2.929251085020500023e-01	0.000000000000000000e+00	1.566833670694132508e+01	1.000000000000000000e+00
3.563000000000000000e+03	7.087588232921541476e+01	2.552610713415256427e+01	-5.548038115329372716e-03	1.099024726238777987e+02	1.667621558747557353e-01	0.000000000000000000e+00	1.566833670694132508e+01	1.000000000000000000e+00
3.565000000000000000e+03	1.041577992007173492e+02	1.704169065436991204e+01	-4.222910912070562163e-03	8.271773018722181803e+01	2.783557695624462314e-01	0.000000000000000000e+00	2.389430147335230359e+01	1.000000000000000000e+00
3.570000000000000000e+03	5.944829994010159879e+00	6.730477435327774316e+00	-2.199681853409029848e-03	4.121155574992182125e+01	4.636533544912257998e-01	0.000000000000000000e+00	4.986445623656960890e+01	1.000000000000000000e+00
3.571000000000000000e+03	7.867710319563666133e+01	9.986717656592469794e+00	-3.361745308167729800e-03	6.505107518245434051e+01	2.843875827760051767e-01	0.000000000000000000e+00	6.931387805605211838e+00	1.000000000000000000e+00
3.571000000000000000e+03	8.042631291546669559e+01	2.451895072303342005e+01	-3.698153242053105454e-03	7.195242247487377085e+01	2.984185477886976967e-01	0.000000000000000000e+00	1.463712856202703527e+01	1.000000000000000000e+00
3.572000000000000000e+03	7.177154556575015931e+01	1.058455603944268120e+01	-2.949050277653335154e-03	5.658471204249961062e+01	3.937906203878249745e-01	0.000000000000000000e+00	6.931387805605211838e+00	1.000000000000000000e+00
3.574000000000000000e+03	5.573332100635521158e+01	9.481869534320948034e+00	-2.829351751227042727e-03	5.412911864516861726e+01	3.962243611922895425e-01	0.000000000000000000e+00	1.607608672986547660e+01	1.000000000000000000e+00
3.574000000000000000e+03	9.996257958413886513e+01	1.732234915817000953e+01	-3.240792015344544797e-03	6.256974048177239212e+01	2.957001139903343567e-01	0.000000000000000000e+00	1.321744880817342072e+01	1.000000000000000000e+00
3.577000000000000000e+03	8.674662536091419440e+01	1.752111275220820730e+01	-5.667007773030591743e-03	1.123431134124988233e+02	2.211741268574404229e-01	0.000000000000000000e+00	1.147065867737609324e+01	1.000000000000000000e+00
3.581000000000000000e+03	7.555119585837107365e+01	1.502344008621480853e+01	-3.321909035797458373e-03	6.423384133399126483e+01	3.584644147787119373e-01	0.000000000000000000e+00	1.009177642255180452e+01	1.000000000000000000e+00
3.585000000000000000e+03	2.581014881053540222e+01	2.122845822240608271e+01	-4.910470128343711639e-03	9.682288187256085621e+01	2.181004084818836120e-01	0.000000000000000000e+00	8.941724447040915180e+00	1.000000000000000000e+00
3.586000000000000000e+03	6.749294664983804637e+01	8.948197617312899865e+00	-5.414866607659035887e-03	1.071704834782197651e+02	1.974319387758393107e-01	0.000000000000000000e+00	1.009177642255180452e+01	1.000000000000000000e+00
3.589000000000000000e+03	1.933921667829748614e+01	1.505743939025364675e+01	-5.269840250098415529e-03	1.041952942532787461e+02	2.252558887880145022e-01	0.000000000000000000e+00	6.180666301109957850e+00	1.000000000000000000e+00
3.591000000000000000e+03	8.209560637227485813e+01	2.027918696637163265e+01	-5.857324494020046783e-03	1.162474261673527280e+02	1.824933981759317980e-01	0.000000000000000000e+00	7.469106819098636940e+00	1.000000000000000000e+00
3.591000000000000000e+03	4.016349236052125349e+01	2.301089507853647831e+01	3.808456901185758390e-03	-7.421528188638357904e+01	2.849540534984815743e-01	0.000000000000000000e+00	1.612148642981772184e+01	1.000000000000000000e+00
3.593000000000000000e+03	2.521625657003896137e+01	1.697082331319112214e+01	-3.866201286725834581e-03	7.539989740420669762e+01	2.687634849061026898e-01	0.000000000000000000e+00	5.635241216611741599e+00	1.000000000000000000e+00
3.594000000000000000e+03	8.758833309182116977e+01	2.534056127178392614e+01	-5.425747357982333742e-03	1.073937000828815513e+02	2.317976663416150274e-01	0.000000000000000000e+00	7.469106819098636940e+00	1.000000000000000000e+00
3.596000000000000000e+03	7.090181069944145520e+01	1.970985282664585725e+01	-3.144372463478675890e-03	6.059171099382178483e+01	3.300735722201110223e-01	0.000000000000000000e+00	1.120826493833015647e+01	1.000000000000000000e+00
3.598000000000000000e+03	4.066030059274201136e+01	9.131887595651264178e+00	-5.890654969987169087e-03	1.169311947913980987e+02	2.197162765604894208e-01	0.000000000000000000e+00	6.511130166104692307e+00	1.000000000000000000e+00
3.599000000000000000e+03	3.500957788015383443e+01	1.967772263027467616e+01	-2.979904418553761761e-03	5.721767910514813593e+01	4.486389527664363941e-01	0.000000000000000000e+00	5.122004300127581899e+00	1.000000000000000000e+00
3.602000000000000000e+03	3.607667517014957070e+01	1.375630042598148783e+01	-4.459784503323539588e-03	8.757714862827562285e+01	3.136268251701255227e-01	0.000000000000000000e+00	6.016804596113509263e+00	1.000000000000000000e+00
3.602000000000000000e+03	7.783694607369113783e+01	2.470960453354566155e+01	-4.321959254956723485e-03	8.474968884259929780e+01	3.792309087064658080e-01	0.000000000000000000e+00	1.841033765148340251e+01	1.000000000000000000e+00
3.603000000000000000e+03	5.904866473899099333e+01	1.667335974281732547e+01	-5.295098216560939139e-03	1.047134568199129490e+02	1.990987772101574516e-01	0.000000000000000000e+00	1.966092752500137308e+01	1.000000000000000000e+00
3.604000000000000000e+03	9.225938741736622717e+01	1.326697729458175168e+01	-3.002872525964839136e-03	5.768886563176391036e+01	3.451383662620446380e-01	0.000000000000000000e+00	1.841033765148340251e+01	1.000000000000000000e+00
3.606000000000000000e+03	2.708425521491605892e+01	1.704990935634559435e+01	-2.987114228024644654e-03	5.736558702900730822e+01	3.489203770313152875e-01	0.000000000000000000e+00	9.576610905610401403e+00	1.000000000000000000e+00
3.608000000000000000e+03	3.938905307356749574e+01	1.690082470297804917e+01	-2.903220388268122273e-03	5.564452023617826626e+01	3.367355623124885788e-01	0.000000000000000000e+00	1.230570097865792967e+01	1.000000000000000000e+00
3.609000000000000000e+03	1.160850091197027609e+02	1.210894423175802004e+01	-5.687938160396876358e-03	1.127724964847447353e+02	2.332153399850173114e-01	0.000000000000000000e+00	5.509204023599365563e+00	1.000000000000000000e+00
3.612000000000000000e+03	6.580745467481580135e+01	1.953825699595729048e+01	-6.125640469492328599e-03	1.217518793752531536e+02	1.556240271672628683e-01	0.000000000000000000e+00	1.432896687127410118e+01	1.000000000000000000e+00
3.612000000000000000e+03	1.211657872107269753e+02	9.978915367302944261e+00	-5.551414662338185341e-03	1.099717418687730088e+02	2.765553483885648811e-01	0.000000000000000000e+00	5.509204023599365563e+00	1.000000000000000000e+00
3.615000000000000000e+03	7.677732669257299847e+01	6.053883985363534670e+00	2.544018699629056399e-03	-4.827556323005020289e+01	4.812712670128600490e-01	0.000000000000000000e+00	1.148735456246111042e+01	1.000000000000000000e+00
3.620000000000000000e+03	5.038244363255400771e+01	1.535637769971476096e+01	-7.112872306273648054e-03	1.420047601116584417e+02	1.445823100584823218e-01	0.000000000000000000e+00	2.798617946518641020e+01	1.000000000000000000e+00
3.620000000000000000e+03	9.130951847880497496e+01	1.455709116923983970e+01	-5.883595704384324450e-03	1.167863752474831216e+02	1.364148735341820240e-01	0.000000000000000000e+00	1.683713546075322753e+01	1.000000000000000000e+00
3.623000000000000000e+03	1.159940469989009131e+02	1.845108765350256519e+01	-2.975028635355263847e-03	5.711765330377437522e+01	4.169759204925380658e-01	0.000000000000000000e+00	2.498978104903842734e+01	1.000000000000000000e+00
3.627000000000000000e+03	1.559320060035813960e+01	2.261144380087142025e+01	-3.701392473663263089e-03	7.201887471945697428e+01	3.677961182060668355e-01	0.000000000000000000e+00	4.861743734934513839e+01	1.000000000000000000e+00
3.628000000000000000e+03	7.982567941069420669e+01	2.454965132586426080e+01	-5.090156992105295680e-03	1.005091250487603816e+02	2.113265800843477926e-01	0.000000000000000000e+00	1.728419855562030705e+01	1.000000000000000000e+00
3.630000000000000000e+03	1.116810853644102934e+02	2.516292772538631795e+01	-5.793172269757699763e-03	1.149313550090354994e+02	1.543738584751759291e-01	0.000000000000000000e+00	3.186130876813225044e+01	1.000000000000000000e+00
3.632000000000000000e+03	6.210898812632475341e+01	8.471545454114185247e+00	-5.460441947458633156e-03	1.081054532463056006e+02	2.672201612349818234e-01	0.000000000000000000e+00	7.008233195014642369e+00	1.000000000000000000e+00
3.634000000000000000e+03	4.159190095419476307e+01	9.760156067134062141e+00	-2.687357522701409093e-03	5.121613299332466340e+01	4.002748410470244878e-01	0.000000000000000000e+00	6.210884568556597429e+00	1.000000000000000000e+00
3.637000000000000000e+03	6.513960440701444554e+01	1.663283574386975872e+01	-4.250246180126844922e-03	8.327850821647028567e+01	2.823934317316477705e-01	0.000000000000000000e+00	5.989984805988946448e+00	1.000000000000000000e+00
3.637000000000000000e+03	8.484036952440482082e+01	1.726295614515731103e+01	-4.701717327361657969e-03	9.254035630545175195e+01	3.033607973094305521e-01	0.000000000000000000e+00	1.678074781481772959e+01	1.000000000000000000e+00
3.638000000000000000e+03	7.797682046038765691e+00	2.381100908723884046e+01	-6.185529490987951191e-03	1.229804917078187003e+02	1.884685188237532616e-01	0.000000000000000000e+00	3.659884837265997959e+01	1.000000000000000000e+00
3.638000000000000000e+03	9.842117839296980719e+01	7.406226073778841901e+00	-3.014587663795357218e-03	5.792919954367014412e+01	3.524522584868134967e-01	0.000000000000000000e+00	1.678074781481772959e+01	1.000000000000000000e+00
3.639000000000000000e+03	4.476886044504077233e+01	1.509701052621929485e+01	-3.885567329368853733e-03	7.579718823030481190e+01	2.933609886882709850e-01	0.000000000000000000e+00	6.210884568556597429e+00	1.000000000000000000e+00
3.645000000000000000e+03	2.502353305943877970e+01	1.760852407121574004e+01	-5.265393040486132832e-03	1.041040605607136769e+02	2.128391202544689387e-01	0.000000000000000000e+00	1.607161561899314606e+01	1.000000000000000000e+00
3.648000000000000000e+03	4.082807329906830063e+01	1.469076184330962320e+01	-3.622937983009341147e-03	7.040939517954495841e+01	2.400313681929758802e-01	0.000000000000000000e+00	1.607161561899314606e+01	1.000000000000000000e+00
3.649000000000000000e+03	6.048003083834161231e+01	6.832985653149806993e+00	-6.542379028081194564e-03	1.303011947547887814e+02	1.654578716767978186e-01	0.000000000000000000e+00	2.116468950351135447e+01	1.000000000000000000e+00
3.651000000000000000e+03	8.702501396549581614e+01	2.245761023561035685e+01	-6.134255181447820227e-03	1.219286086168686722e+02	1.676756419140248422e-01	0.000000000000000000e+00	3.080202952020746210e+01	1.000000000000000000e+00
3.654000000000000000e+03	1.813305117225852214e+01	2.318978792583061477e+01	2.077197227927777157e-03	-3.869880603957737719e+01	4.912700399909167848e-01	0.000000000000000000e+00	3.538085945796834864e+01	1.000000000000000000e+00
3.657000000000000000e+03	5.038118903767095702e+01	8.634279683317702236e+00	-6.317130999105672988e-03	1.256802725995381422e+02	1.985806036508961370e-01	0.000000000000000000e+00	8.399327827700819427e+00	1.000000000000000000e+00
3.659000000000000000e+03	5.781716468678246912e+01	1.254004133797739406e+01	-3.773048188171823376e-03	7.348887860907549907e+01	3.397648390886990333e-01	0.000000000000000000e+00	5.993442808880628192e+00	1.000000000000000000e+00
3.659000000000000000e+03	7.049462079239840762e+01	2.054142566695922056e+01	-5.634865817324251000e-03	1.116837270644271456e+02	2.680101258705023248e-01	0.000000000000000000e+00	4.815738547557315563e+00	1.000000000000000000e+00
3.661000000000000000e+03	1.027255954951667718e+02	1.969248436234151001e+01	-5.687842707558845093e-03	1.127705382872144497e+02	1.931844796170744116e-01	0.000000000000000000e+00	3.224215302409533734e+01	1.000000000000000000e+00
3.661000000000000000e+03	6.688448350139107390e+01	1.735422524989918358e+01	-4.762623404976457434e-03	9.378983335845730096e+01	3.894223117439888915e-01	0.000000000000000000e+00	4.815738547557315563e+00	1.000000000000000000e+00
3.664000000000000000e+03	5.199152432756893205e+01	1.394832792401919974e+01	-6.169626324461888016e-03	1.226542411524945777e+02	1.460112534052070421e-01	0.000000000000000000e+00	5.993442808880628192e+00	1.000000000000000000e+00
3.665000000000000000e+03	1.758741915284211998e+01	2.099006012760726492e+01	-5.997344012468758603e-03	1.191199010028039851e+02	1.595599028230225702e-01	0.000000000000000000e+00	8.609441921665306197e+00	1.000000000000000000e+00
3.668000000000000000e+03	1.028366887257310509e+02	1.015174044885004001e+01	-3.455036957869545271e-03	6.696493632906553728e+01	2.814745011454499179e-01	0.000000000000000000e+00	1.000043852162646907e+01	1.000000000000000000e+00
3.668000000000000000e+03	9.325683645329324634e+01	1.437794004715319218e+01	-2.981939145605361826e-03	5.725942115880956607e+01	4.054900134285941427e-01	0.000000000000000000e+00	1.047064146107722848e+01	1.000000000000000000e+00
3.670000000000000000e+03	1.050320814984315234e+02	1.990822655801891017e+01	-5.409897062844916220e-03	1.070685341744344043e+02	2.016664098617867440e-01	0.000000000000000000e+00	1.000043852162646907e+01	1.000000000000000000e+00
3.671000000000000000e+03	1.169787005983225043e+02	5.984389130004335478e+00	-3.133882039068205862e-03	6.037650185393807334e+01	3.678764350942289596e-01	0.000000000000000000e+00	1.474324648166755303e+01	1.000000000000000000e+00
3.674000000000000000e+03	7.598839122207436958e+01	2.338968639751140799e+01	-5.407625278015183896e-03	1.070219289237717533e+02	1.787603808163983343e-01	0.000000000000000000e+00	1.442870865746592735e+01	1.000000000000000000e+00
3.677000000000000000e+03	3.563252742719768662e+01	1.042643728836447714e+01	-3.863394566703357014e-03	7.534231805581265462e+01	2.866344810476172400e-01	0.000000000000000000e+00	1.614508129469024311e+01	1.000000000000000000e+00
3.677000000000000000e+03	5.240307502312701615e+01	1.896902068889552240e+01	-4.044216150179752098e-03	7.905183979961616103e+01	2.520339878478017326e-01	0.000000000000000000e+00	1.882091915455670872e+01	1.000000000000000000e+00
3.678000000000000000e+03	2.005074816085629408e+01	1.465394304320033392e+01	-2.764598829398311371e-03	5.280072428604143653e+01	3.642916806951441711e-01	0.000000000000000000e+00	1.614508129469024311e+01	1.000000000000000000e+00
3.679000000000000000e+03	7.666923611483714751e+01	8.977050144763230932e+00	-4.894273074702826590e-03	9.649060227677765056e+01	2.019443959865877547e-01	0.000000000000000000e+00	1.442870865746592735e+01	1.000000000000000000e+00
3.682000000000000000e+03	1.091285146070332814e+02	1.757120800237535363e+01	-5.744495733658592715e-03	1.139327647655414495e+02	1.685406057480611786e-01	0.000000000000000000e+00	9.214929303986757247e+00	1.000000000000000000e+00
3.683000000000000000e+03	1.123019072388076864e+02	8.919936345441110248e+00	-5.943950235095963458e-03	1.180245374165535424e+02	1.520386286346756544e-01	0.000000000000000000e+00	9.214929303986757247e+00	1.000000000000000000e+00
3.686000000000000000e+03	3.991341512660007851e+01	2.474699768362765440e+01	-3.032047015884237456e-03	5.828737496145635788e+01	3.246318876770587503e-01	0.000000000000000000e+00	6.958607586030289838e+01	1.000000000000000000e+00
3.695000000000000000e+03	8.253224565802533164e+01	9.459356482837829816e+00	-3.185989760200591894e-03	6.144548223141535459e+01	3.208177660079333249e-01	0.000000000000000000e+00	2.909551290408405322e+01	1.000000000000000000e+00
3.695000000000000000e+03	1.116263288512346890e+02	9.747790701221207499e+00	-2.869367114131664460e-03	5.495002650321897875e+01	3.439547284707903385e-01	0.000000000000000000e+00	2.909551290408405322e+01	1.000000000000000000e+00
3.703000000000000000e+03	1.887799962233144768e+01	6.953508581546294920e+00	-2.507191516519915141e-03	4.752006029793354713e+01	4.904208905461130419e-01	0.000000000000000000e+00	1.709705809822809286e+01	1.000000000000000000e+00
3.704000000000000000e+03	8.847597089261793712e+01	8.311291610984083533e+00	-5.597526977662907466e-03	1.109177275916361651e+02	1.809683339841835492e-01	0.000000000000000000e+00	3.120508883450265714e+01	1.000000000000000000e+00
3.706000000000000000e+03	3.597095456395948787e+01	7.328057613930997860e+00	-6.327523739552515410e-03	1.258934777707576416e+02	1.548347526742833713e-01	0.000000000000000000e+00	4.392540445389778725e+00	1.000000000000000000e+00
3.707000000000000000e+03	2.395278488124886351e+01	2.543686266362541204e+01	-2.926258265663019085e-03	5.611713808126314973e+01	3.888174509045020377e-01	0.000000000000000000e+00	1.588156605133067778e+01	1.000000000000000000e+00
3.708000000000000000e+03	5.414820884883675944e+01	2.306947400692931538e+01	-2.978734256726406002e-03	5.719367344908157946e+01	3.451015664274380557e-01	0.000000000000000000e+00	1.344202641519880004e+01	1.000000000000000000e+00
3.709000000000000000e+03	1.165148871716878602e+02	2.200715752243744205e+01	-3.485182889204515872e-03	6.758337460188863588e+01	2.989382223284997586e-01	0.000000000000000000e+00	3.120508883450265714e+01	1.000000000000000000e+00
3.710000000000000000e+03	3.589403134776672033e+01	1.171992445881548228e+01	5.686944492184002088e-03	-1.127521115629288886e+02	2.125230842911277618e-01	0.000000000000000000e+00	4.392540445389778725e+00	1.000000000000000000e+00
3.715000000000000000e+03	5.907661837890972123e+01	1.937675131837891840e+01	-5.651383223239711713e-03	1.120225786285858476e+02	1.842802010667857759e-01	0.000000000000000000e+00	1.618181162551260854e+01	1.000000000000000000e+00
3.719000000000000000e+03	4.297050695257218678e+01	2.094014576827777674e+01	-5.402194009102231041e-03	1.069105074344688973e+02	2.339739573653069060e-01	0.000000000000000000e+00	1.618181162551260854e+01	1.000000000000000000e+00
3.721000000000000000e+03	7.320621320899491025e+01	8.967980707278309538e+00	-4.766585241437699093e-03	9.387110970952015521e+01	2.348184218091873277e-01	0.000000000000000000e+00	3.251969663254097043e+01	1.000000000000000000e+00
3.721000000000000000e+03	1.188496194582051402e+02	1.000996426311435172e+01	-2.573001810881712578e-03	4.887014646136473317e+01	4.875888665972041291e-01	0.000000000000000000e+00	8.278198457631793516e+00	1.000000000000000000e+00
3.724000000000000000e+03	1.132911855640614647e+02	1.614448807090678528e+01	-5.098000282468091553e-03	1.006700287173622712e+02	1.903207765513520444e-01	0.000000000000000000e+00	8.278198457631793516e+00	1.000000000000000000e+00
3.727000000000000000e+03	6.847301369931285819e+01	2.429784477568753331e+01	-4.938887507318899008e-03	9.740585920957838084e+01	2.119196361644056781e-01	0.000000000000000000e+00	1.429497488547441186e+01	1.000000000000000000e+00
3.728000000000000000e+03	7.322751863915802062e+01	1.081671018866808076e+01	-5.408673312118248908e-03	1.070434291518906775e+02	1.958380578951296469e-01	0.000000000000000000e+00	1.429497488547441186e+01	1.000000000000000000e+00
3.731000000000000000e+03	5.427382527701403347e+01	1.321376065035880387e+01	-3.527331351877785459e-03	6.844804261191518435e+01	3.168066524230189751e-01	0.000000000000000000e+00	9.293370167726342501e+00	1.000000000000000000e+00
3.733000000000000000e+03	1.169619330204771472e+02	5.358110665054538480e+00	4.245152696078644677e-03	-8.317401632194497552e+01	3.224606799639498922e-01	0.000000000000000000e+00	1.459945915451877063e+01	1.000000000000000000e+00
3.733000000000000000e+03	4.109401932428816906e+01	2.409580620531821893e+01	-3.622785310158054516e-03	7.040626312389845509e+01	3.228056886974048911e-01	0.000000000000000000e+00	1.267854289220252895e+01	1.000000000000000000e+00
3.734000000000000000e+03	1.924257401983755855e+01	2.419915130641187417e+01	-3.050403471026528687e-03	5.866395428445721194e+01	3.466468157035444975e-01	0.000000000000000000e+00	1.448232148778023998e+01	1.000000000000000000e+00
3.734000000000000000e+03	9.704661036906965421e+01	1.655647024166027848e+01	-4.061072514840995129e-03	7.939764504050725691e+01	2.318118560393379601e-01	0.000000000000000000e+00	9.804075515692140641e+00	1.000000000000000000e+00
3.736000000000000000e+03	5.367013994885228101e+01	2.248750278063977248e+01	-6.701047724705375477e-03	1.335562540727777616e+02	1.512319579358245569e-01	0.000000000000000000e+00	9.293370167726342501e+00	1.000000000000000000e+00
3.736000000000000000e+03	1.173202571477394685e+02	1.995317186479891092e+01	-5.762300371378142362e-03	1.142980236549474000e+02	2.313755999889933745e-01	0.000000000000000000e+00	1.092706526716479054e+01	1.000000000000000000e+00
3.738000000000000000e+03	2.384270615364520296e+01	1.046683831744560855e+01	-3.325817780632788021e-03	6.431402852004988802e+01	3.499391476250958144e-01	0.000000000000000000e+00	1.448232148778023998e+01	1.000000000000000000e+00
3.738000000000000000e+03	9.485544944484614405e+01	7.000387858091682070e+00	-2.817068533973592168e-03	5.387713068770509039e+01	3.669335493772654111e-01	0.000000000000000000e+00	9.804075515692140641e+00	1.000000000000000000e+00
3.739000000000000000e+03	1.086605838131370234e+02	1.328902802700140384e+01	-3.358404640486561954e-03	6.498254199540960485e+01	3.463609293650669052e-01	0.000000000000000000e+00	1.092706526716479054e+01	1.000000000000000000e+00
3.742000000000000000e+03	5.755760777918953153e+01	2.084657866176023688e+01	-6.129300150420687911e-03	1.218269570607712922e+02	1.615238670030184620e-01	0.000000000000000000e+00	1.304480205990473252e+01	1.000000000000000000e+00
3.742000000000000000e+03	1.187806479152297783e+02	6.414325808065382439e+00	-4.325330872515762391e-03	8.481885696073314307e+01	2.481780551198571327e-01	0.000000000000000000e+00	6.478260287089305791e+00	1.000000000000000000e+00
3.742000000000000000e+03	3.636904630179433440e+01	2.140084403825730419e+01	-3.129316717114956868e-03	6.028284510828054721e+01	4.353103914935469998e-01	0.000000000000000000e+00	5.130046130102550173e+00	1.000000000000000000e+00
3.743000000000000000e+03	4.550283071489451459e+01	1.586168039677612995e+01	-6.228990504985153741e-03	1.238720864684155032e+02	1.687826294177019459e-01	0.000000000000000000e+00	9.139704072989502492e+00	1.000000000000000000e+00
3.746000000000000000e+03	4.091967832605931932e+01	2.376920243105053032e+01	-3.423943386139743916e-03	6.632705738670316009e+01	3.350950170023369035e-01	0.000000000000000000e+00	5.130046130102550173e+00	1.000000000000000000e+00
3.747000000000000000e+03	1.123110580940829806e+02	6.749383852875773471e+00	-3.892812158146682650e-03	7.594581456884695569e+01	2.742298888036287519e-01	0.000000000000000000e+00	6.478260287089305791e+00	1.000000000000000000e+00
3.753000000000000000e+03	4.395310718375545633e+01	1.216882399114598279e+01	-6.387797684246300858e-03	1.271299867323971426e+02	2.707977907252692162e-01	0.000000000000000000e+00	2.879351638975667171e+01	1.000000000000000000e+00
3.754000000000000000e+03	7.978429519960832295e+01	2.206237974224691811e+01	-2.904348730127917066e-03	5.566766796325200772e+01	3.817262629330120394e-01	0.000000000000000000e+00	1.849906464452876875e+01	1.000000000000000000e+00
3.755000000000000000e+03	1.659556126462248216e+01	2.114831547840275761e+01	-3.477067508104053108e-03	6.741688904152218242e+01	3.131041164330751192e-01	0.000000000000000000e+00	1.482377233045412801e+01	1.000000000000000000e+00
3.757000000000000000e+03	9.314374221156542433e+01	9.266264384171842394e+00	-3.480776660408338788e-03	6.749298162327761474e+01	2.947374861149744119e-01	0.000000000000000000e+00	1.849906464452876875e+01	1.000000000000000000e+00
3.762000000000000000e+03	8.133053060382314570e+00	1.208567589735135961e+01	-6.086844888639134608e-03	1.209559951230991715e+02	2.248692523320590109e-01	0.000000000000000000e+00	1.472216479953519119e+01	1.000000000000000000e+00
3.763000000000000000e+03	8.514792830493922793e+01	1.986837085287482552e+01	-5.996125045084198246e-03	1.190948941096495304e+02	1.722128303924248538e-01	0.000000000000000000e+00	1.719967430129132424e+01	1.000000000000000000e+00
3.765000000000000000e+03	3.016682084112248319e+01	2.137276684380166358e+01	-4.425586153364748435e-03	8.687557572787628146e+01	3.639508445798919078e-01	0.000000000000000000e+00	6.075586018924503229e+00	1.000000000000000000e+00
3.766000000000000000e+03	7.270868876267260816e+01	7.990066441865155689e+00	-3.798525594377208121e-03	7.401154294193666772e+01	3.459375722451868418e-01	0.000000000000000000e+00	1.719967430129132424e+01	1.000000000000000000e+00
3.768000000000000000e+03	2.872685727844458725e+01	1.299454837847192579e+01	-5.016586938657295949e-03	9.899984884560309695e+01	2.634389030918697916e-01	0.000000000000000000e+00	5.903934281126206329e+00	1.000000000000000000e+00
3.768000000000000000e+03	3.621096117425624072e+01	2.199011043268604482e+01	-5.964096469598771655e-03	1.184378337360921165e+02	2.520224400306696477e-01	0.000000000000000000e+00	6.075586018924503229e+00	1.000000000000000000e+00
3.772000000000000000e+03	9.803041315850988724e+01	1.548561897969329770e+01	-5.659024323948478631e-03	1.121793344133810990e+02	1.863139543771248352e-01	0.000000000000000000e+00	7.166590715174541160e+00	1.000000000000000000e+00
3.772000000000000000e+03	2.319357732459678090e+01	1.093560375847768285e+01	2.830154846503808979e-03	-5.414559399802326567e+01	4.367679874487194747e-01	0.000000000000000000e+00	5.903934281126206329e+00	1.000000000000000000e+00
3.774000000000000000e+03	3.492770029188786651e+01	2.414124045312480860e+01	-5.959845529606841961e-03	1.183506264789245819e+02	2.018719928143267728e-01	0.000000000000000000e+00	1.027909571388606125e+01	1.000000000000000000e+00
3.774000000000000000e+03	1.124629232329240267e+02	2.499494103956224222e+01	-5.165562661124708209e-03	1.020560585699463445e+02	2.692850667138927401e-01	0.000000000000000000e+00	1.728364987745284509e+01	1.000000000000000000e+00
3.775000000000000000e+03	4.512314137715303275e+01	2.544997639750696905e+01	-4.885006830984394907e-03	9.630050698009868881e+01	2.732732012840778379e-01	0.000000000000000000e+00	1.027909571388606125e+01	1.000000000000000000e+00
3.775000000000000000e+03	1.018296688745433727e+02	9.408968711411205277e+00	-3.253887737414036096e-03	6.283839682706939556e+01	3.991709744736822163e-01	0.000000000000000000e+00	7.166590715174541160e+00	1.000000000000000000e+00
3.778000000000000000e+03	5.450146166044368101e+01	1.033177425941479655e+01	-5.192923375552419354e-03	1.026173586268548803e+02	2.002983835549175806e-01	0.000000000000000000e+00	1.779081019021324650e+01	1.000000000000000000e+00
3.782000000000000000e+03	5.766775097929524030e+00	2.055640403952065043e+01	-3.544821026910544189e-03	6.880684009935420420e+01	3.574161828379974759e-01	0.000000000000000000e+00	1.678924780748603851e+01	1.000000000000000000e+00
3.782000000000000000e+03	8.208519229412598861e+01	2.309702738142163625e+01	-5.686890469712174538e-03	1.127510033017907745e+02	2.373490174248870099e-01	0.000000000000000000e+00	8.396691792949603439e+00	1.000000000000000000e+00
3.784000000000000000e+03	9.048188069174473469e+01	2.308947628335786817e+01	-6.538192424916931464e-03	1.302153073558846756e+02	1.658770721093294487e-01	0.000000000000000000e+00	8.396691792949603439e+00	1.000000000000000000e+00
3.787000000000000000e+03	1.637962799800374114e+01	7.546938437023325896e+00	-3.635268417416029785e-03	7.066235178827925267e+01	3.298884600573752657e-01	0.000000000000000000e+00	9.813532723549572623e+00	1.000000000000000000e+00
3.788000000000000000e+03	5.754884021433892372e+01	2.000166895161446945e+01	6.020875010753255242e-03	-1.196026351328318782e+02	3.406468228548378274e-01	0.000000000000000000e+00	1.155652219697030958e+01	1.000000000000000000e+00
3.791000000000000000e+03	5.974974590115725448e+01	8.656660381904254464e+00	-6.483361835282005006e-03	1.290904678286228204e+02	1.684428360035696848e-01	0.000000000000000000e+00	1.155652219697030958e+01	1.000000000000000000e+00
3.792000000000000000e+03	1.190427885353914093e+02	8.063473310060384591e+00	-5.309716410096189561e-03	1.050133463891314278e+02	1.815851270309951637e-01	0.000000000000000000e+00	1.641284914119439975e+01	1.000000000000000000e+00
3.792000000000000000e+03	1.837290780038333438e+01	1.715590613108931350e+01	-3.821994004277153283e-03	7.449299308269215203e+01	2.716094278487872771e-01	0.000000000000000000e+00	9.813532723549572623e+00	1.000000000000000000e+00
3.797000000000000000e+03	1.042147393443291037e+02	1.509984837958604942e+01	-3.119514912293568261e-03	6.008176287343657407e+01	3.060186944623060068e-01	0.000000000000000000e+00	1.641284914119439975e+01	1.000000000000000000e+00
3.798000000000000000e+03	5.405929471813877996e+01	1.701681121736190505e+01	-5.145807668194673709e-03	1.016507884997823226e+02	2.922172371860475293e-01	0.000000000000000000e+00	1.237629529840613429e+01	1.000000000000000000e+00
3.798000000000000000e+03	2.141132475644471711e+01	2.079174279994964181e+01	-6.313308248832949152e-03	1.256018495762177452e+02	2.179822021930092335e-01	0.000000000000000000e+00	8.297385372299821427e+00	1.000000000000000000e+00
3.799000000000000000e+03	2.261797183291419344e+01	5.645956291056249299e+00	-5.226211325519330812e-03	1.033002548377766345e+02	2.032445412208908619e-01	0.000000000000000000e+00	1.458993503515855039e+01	1.000000000000000000e+00
3.799000000000000000e+03	4.169030989829879275e+01	1.659148799918803618e+01	-5.729726453172470126e-03	1.136297756751336863e+02	2.212528449164414823e-01	0.000000000000000000e+00	1.237629529840613429e+01	1.000000000000000000e+00
3.799000000000000000e+03	2.940348629706923944e+01	1.856195403752901640e+01	-5.285915168274759983e-03	1.045250682623244955e+02	2.202735107640717560e-01	0.000000000000000000e+00	8.297385372299821427e+00	1.000000000000000000e+00
3.805000000000000000e+03	4.894562345536306935e+01	1.095685968559841506e+01	-3.774638978686938647e-03	7.352151338581069240e+01	2.410929845604100619e-01	0.000000000000000000e+00	2.596059251073790008e+01	1.000000000000000000e+00
3.806000000000000000e+03	2.576608418303104742e+01	2.264708306374642177e+01	3.430307797830762888e-03	-6.645762212958649684e+01	3.521714673919197347e-01	0.000000000000000000e+00	2.018217569657026189e+01	1.000000000000000000e+00
3.810000000000000000e+03	8.852537718124327171e+01	1.129889782984962032e+01	-6.281162840103403366e-03	1.249423923900059634e+02	3.001347287548735698e-01	0.000000000000000000e+00	2.250451102169484585e+01	1.000000000000000000e+00
3.811000000000000000e+03	8.592321618440866615e+00	1.204604088751147017e+01	-2.930802372566058012e-03	5.621035960404221044e+01	3.452965535939669373e-01	0.000000000000000000e+00	2.018217569657026189e+01	1.000000000000000000e+00
3.812000000000000000e+03	4.264380204652734818e+01	1.098101211226925500e+01	-3.076641910828582880e-03	5.920223108249169286e+01	3.815801108272158793e-01	0.000000000000000000e+00	1.357568544504695218e+01	1.000000000000000000e+00
3.813000000000000000e+03	6.840219882258618611e+01	2.137415013791912699e+01	-5.746168262028099154e-03	1.139670763794236592e+02	1.929898715622052618e-01	0.000000000000000000e+00	1.433736318559459022e+01	1.000000000000000000e+00
3.813000000000000000e+03	5.465163420205394829e+01	1.731435263900244692e+01	-3.076734668719772504e-03	5.920413399367996021e+01	3.854644406385924205e-01	0.000000000000000000e+00	1.357568544504695218e+01	1.000000000000000000e+00
3.829000000000000000e+03	1.111121745294243084e+02	2.065110164869475540e+01	-4.962923893409419522e-03	9.789896127809821280e+01	2.226816863137578428e-01	0.000000000000000000e+00	1.279596782624832585e+01	1.000000000000000000e+00
3.832000000000000000e+03	7.506843125573523423e+01	2.210621358477593645e+01	-3.413835791297406986e-03	6.611970192545591374e+01	3.740812298756931442e-01	0.000000000000000000e+00	4.836940240706056215e+00	1.000000000000000000e+00
3.833000000000000000e+03	1.190768451590651011e+02	1.063607222428867161e+01	-4.309829775515776860e-03	8.450085478826703422e+01	2.907786809404326878e-01	0.000000000000000000e+00	1.279596782624832585e+01	1.000000000000000000e+00
3.833000000000000000e+03	5.871286326427586033e+01	1.880079645994838700e+01	-5.564977422402337531e-03	1.102499794131894362e+02	1.672302901172153522e-01	0.000000000000000000e+00	1.396396405989580636e+01	1.000000000000000000e+00
[truncated: 2,753 more rows]
