# Supplementary material for: Toxin-mediated depletion of NAD and NADP drives persister formation in a human pathogen
Source: EMBO J. 2024 Sep 25;43(21):19. doi: 10.1038/s44318-024-00248-5 (PMC11535050; doi:10.1038/s44318-024-00248-5)
Supplement: Supplementary file 9 — Source data Fig. 4 [file 44318_2024_248_MOESM9_ESM.zip › Fig_4/4g/DNA_1uM.csv]

frame_indices	x_coords	y_coords	contrasts	masses_kDa	fit_errors	diffblur_errors	neareast_neighbour_distances	selections
1.100000000000000000e+01	1.195100854297566570e+02	1.993893376558666830e+01	-4.630454069029833926e-03	9.107840358258613378e+01	3.232208159112043289e-01	0.000000000000000000e+00	4.252157314050164949e+00	1.000000000000000000e+00
1.300000000000000000e+01	1.152690911978778843e+02	1.963102184863428334e+01	2.596302385505953967e-03	-4.934815349210740010e+01	4.849908936727589381e-01	0.000000000000000000e+00	4.252157314050164949e+00	1.000000000000000000e+00
3.600000000000000000e+01	1.056078599063213090e+02	1.178600087675342678e+01	3.734886354315438296e-03	-7.270599556075755743e+01	3.966526255578155524e-01	0.000000000000000000e+00	3.067919582900834641e+01	1.000000000000000000e+00
4.100000000000000000e+01	7.672101719015755350e+01	2.211863725892908406e+01	-3.299541810302672636e-03	6.377498179009011636e+01	4.701548596317370876e-01	0.000000000000000000e+00	1.240599529500611276e+01	1.000000000000000000e+00
4.300000000000000000e+01	6.131909844338830595e+01	1.336535766511644141e+01	-3.486768776670427956e-03	6.761590879346535132e+01	4.311027064933675712e-01	0.000000000000000000e+00	1.771550181986214056e+01	1.000000000000000000e+00
4.600000000000000000e+01	8.107945839053498105e+01	1.050344421005699935e+01	3.440983342663320784e-03	-6.667662898110259562e+01	3.991288515567205097e-01	0.000000000000000000e+00	1.240599529500611276e+01	1.000000000000000000e+00
4.900000000000000000e+01	6.051224605015064384e+01	1.359046418189436167e+01	3.935382383502181690e-03	-7.681913496323147683e+01	3.689505941806582312e-01	0.000000000000000000e+00	2.079759398971382467e+01	1.000000000000000000e+00
5.000000000000000000e+01	1.210692825986284618e+02	1.714631703218074321e+01	-3.934142013588124397e-03	7.679368900109523111e+01	3.876316158150427960e-01	0.000000000000000000e+00	4.053780703892515191e+01	1.000000000000000000e+00
5.800000000000000000e+01	8.996400787291031520e+01	8.360399726878224413e+00	-3.574357324112847466e-03	6.941277183934303707e+01	4.881111441291089426e-01	0.000000000000000000e+00	inf	1.000000000000000000e+00
7.000000000000000000e+01	9.600031354928881910e+01	8.291154827038630160e+00	4.515027688106239973e-03	-8.871045246960126462e+01	2.969372795091553829e-01	0.000000000000000000e+00	1.299136934365478346e+01	1.000000000000000000e+00
7.000000000000000000e+01	1.058607346819614747e+02	1.674974646569786074e+01	-4.135287890429053918e-03	8.092015990944925363e+01	3.430744838573271949e-01	0.000000000000000000e+00	1.299136934365478346e+01	1.000000000000000000e+00
7.600000000000000000e+01	1.109228517745259701e+01	2.207060225200388004e+01	4.008947606260649874e-03	-7.832831206567571769e+01	4.194946962858810968e-01	0.000000000000000000e+00	inf	1.000000000000000000e+00
9.600000000000000000e+01	8.579792757174568862e+01	7.138087557056003618e+00	-3.797534363369404423e-03	7.399120801893749899e+01	3.904440753595092017e-01	0.000000000000000000e+00	5.619736401972323847e+01	1.000000000000000000e+00
1.000000000000000000e+02	3.026215952137411236e+01	1.573588900978867855e+01	-3.396787807627398188e-03	6.576996565561421448e+01	3.875135033012031549e-01	0.000000000000000000e+00	1.553396887866313669e+01	1.000000000000000000e+00
1.010000000000000000e+02	1.510917182918030299e+01	1.231665618304262466e+01	4.160429865996847359e-03	-8.143594294407287748e+01	3.560578719047304830e-01	0.000000000000000000e+00	1.553396887866313669e+01	1.000000000000000000e+00
1.030000000000000000e+02	4.646964724545384939e+01	1.433831202357853840e+01	5.119234192490030276e-03	-1.011056385014267534e+02	3.208001507372925110e-01	0.000000000000000000e+00	1.626763288738037616e+01	1.000000000000000000e+00
1.140000000000000000e+02	1.172379421838739830e+02	1.129723209081679691e+01	-4.541073301461719808e-03	8.924477346831911007e+01	3.334008601030820085e-01	0.000000000000000000e+00	1.930907365230779860e+01	1.000000000000000000e+00
1.150000000000000000e+02	3.017904334374574304e+01	1.512244185727002410e+01	3.208673000961751506e-03	-6.191082477076124491e+01	4.343259953192969425e-01	0.000000000000000000e+00	6.783462314658849834e+01	1.000000000000000000e+00
1.150000000000000000e+02	9.795492018051643868e+01	1.229992233624460773e+01	4.254035239206704552e-03	-8.335624007112539857e+01	3.499117097106547725e-01	0.000000000000000000e+00	1.930907365230779860e+01	1.000000000000000000e+00
1.300000000000000000e+02	1.139658350027824696e+02	1.521920662977246863e+01	4.062144499398422093e-03	-7.941963660782097634e+01	4.073501784045721053e-01	0.000000000000000000e+00	6.554141635419492218e+01	1.000000000000000000e+00
1.340000000000000000e+02	8.045521443558326879e+00	8.952667833056494828e+00	3.239628882136935586e-03	-6.254587901655560245e+01	4.278526730566426517e-01	0.000000000000000000e+00	4.339141483426459445e+01	1.000000000000000000e+00
1.400000000000000000e+02	3.826793796699592320e+01	8.251401348289988391e+00	3.860841010977055041e-03	-7.528993232669438385e+01	3.410372891118146343e-01	0.000000000000000000e+00	inf	1.000000000000000000e+00
1.470000000000000000e+02	7.191936162539278143e+01	1.937455084622654411e+01	-4.002330857810158966e-03	7.819257068028088042e+01	3.848331691272458555e-01	0.000000000000000000e+00	1.036263858784362490e+01	1.000000000000000000e+00
1.480000000000000000e+02	6.236117548355257867e+01	2.337771911401139846e+01	-4.651682620384922986e-03	9.151390343457937604e+01	3.817906940868645016e-01	0.000000000000000000e+00	1.036263858784362490e+01	1.000000000000000000e+00
1.520000000000000000e+02	8.833378960994780016e+01	2.247009058986994390e+01	-3.379689063770034349e-03	6.541918804980423374e+01	4.061698723621040008e-01	0.000000000000000000e+00	1.670376641253758621e+01	1.000000000000000000e+00
1.570000000000000000e+02	1.168401580298189231e+02	9.345978319192422390e+00	-3.125957492593809013e-03	6.021393123105447387e+01	4.407918124698058104e-01	0.000000000000000000e+00	3.138240531544346013e+01	1.000000000000000000e+00
1.670000000000000000e+02	7.185407742229121197e+01	2.170478408688293825e+01	-4.017934180581123754e-03	7.851266999575908301e+01	3.773480053024310665e-01	0.000000000000000000e+00	inf	1.000000000000000000e+00
1.770000000000000000e+02	7.698632748673506399e+01	2.305432163554191050e+01	4.444285546674330012e-03	-8.725919036471459833e+01	3.356176692034612552e-01	0.000000000000000000e+00	inf	1.000000000000000000e+00
1.840000000000000000e+02	4.278617366543372214e+01	2.373944363376262956e+01	3.052783404873092837e-03	-5.871277819243828588e+01	4.541257551748563159e-01	0.000000000000000000e+00	9.902134640642303864e+00	1.000000000000000000e+00
1.860000000000000000e+02	1.067317548635404592e+02	1.175876285738535465e+01	3.120723460220438308e-03	-6.010655601332044284e+01	4.260098948000362595e-01	0.000000000000000000e+00	6.094956893641774798e+01	1.000000000000000000e+00
1.880000000000000000e+02	4.583596812845286905e+01	1.431866743565952227e+01	-4.490177822575466653e-03	8.820066201901032343e+01	3.588452880215406982e-01	0.000000000000000000e+00	9.902134640642303864e+00	1.000000000000000000e+00
1.970000000000000000e+02	1.102267485329542041e+02	1.616674651268000673e+01	-4.641127135121280584e-03	9.129735958318129008e+01	3.030254209179625846e-01	0.000000000000000000e+00	5.146151605375208504e+01	1.000000000000000000e+00
1.980000000000000000e+02	5.048706817411789416e+01	1.314821786629960165e+01	4.023879437872457214e-03	-7.863463586272422390e+01	3.875910276858364201e-01	0.000000000000000000e+00	1.149741122498480372e+01	1.000000000000000000e+00
2.000000000000000000e+02	5.898289954852731398e+01	2.089491484849834535e+01	3.778201625472767458e-03	-7.359460043362570048e+01	3.853359609739580582e-01	0.000000000000000000e+00	1.149741122498480372e+01	1.000000000000000000e+00
2.030000000000000000e+02	1.107782305277083168e+02	1.636505087664826874e+01	4.459558513926442820e-03	-8.757251249708883734e+01	3.505514927532364933e-01	0.000000000000000000e+00	3.632424738696410316e+01	1.000000000000000000e+00
2.060000000000000000e+02	7.481392451971778712e+01	1.126410571001642680e+01	3.018995939233953211e-03	-5.801963450877640582e+01	4.447306469909753091e-01	0.000000000000000000e+00	3.632424738696410316e+01	1.000000000000000000e+00
2.170000000000000000e+02	2.014640235093953180e+01	2.375038168441113484e+01	3.862522220376893561e-03	-7.532442203032759664e+01	3.963628038762307959e-01	0.000000000000000000e+00	inf	1.000000000000000000e+00
2.470000000000000000e+02	1.200489832900501419e+01	2.461622382773583695e+01	4.912596578388531490e-03	-9.686650560666780052e+01	3.335743148619574328e-01	0.000000000000000000e+00	inf	1.000000000000000000e+00
2.530000000000000000e+02	1.016566417225858174e+02	2.039610019236005556e+01	3.812546956639739203e-03	-7.429918862665324752e+01	3.739026393848667862e-01	0.000000000000000000e+00	6.397418746564027536e+00	1.000000000000000000e+00
2.550000000000000000e+02	9.545581256484949506e+01	1.882235168149312088e+01	3.153178742508678644e-03	-6.077237019896617909e+01	4.296247164071660407e-01	0.000000000000000000e+00	6.397418746564027536e+00	1.000000000000000000e+00
2.580000000000000000e+02	6.668990073323952572e+01	2.504063691632950039e+01	4.601890659067809849e-03	-9.049243044655764834e+01	3.135806980976354463e-01	0.000000000000000000e+00	2.943033731994491831e+01	1.000000000000000000e+00
2.740000000000000000e+02	3.635312853557878299e+01	1.785061295913899215e+01	-3.127522967974089105e-03	6.024604667242432043e+01	4.476338060523007423e-01	0.000000000000000000e+00	5.377698935148663395e+01	1.000000000000000000e+00
2.760000000000000000e+02	9.002413872893073687e+01	2.122511270502987202e+01	-3.434502647761944645e-03	6.654367870940701835e+01	3.735950791087702116e-01	0.000000000000000000e+00	5.377698935148663395e+01	1.000000000000000000e+00
2.850000000000000000e+02	9.287270657521196426e+01	8.018561750175999592e+00	3.158843981238224075e-03	-6.088859153630354371e+01	4.517411065192974418e-01	0.000000000000000000e+00	3.952012563385386557e+01	1.000000000000000000e+00
2.870000000000000000e+02	5.335360625829707715e+01	7.733886044835427853e+00	-3.727500829960487833e-03	7.255448287815981701e+01	3.393081049839087315e-01	0.000000000000000000e+00	3.952012563385386557e+01	1.000000000000000000e+00
3.120000000000000000e+02	5.539671998602599956e+00	1.984167388536370069e+01	-3.757683280630723464e-03	7.317367033847277469e+01	4.203656392796495389e-01	0.000000000000000000e+00	inf	1.000000000000000000e+00
3.280000000000000000e+02	8.135878721599803853e+00	7.065784514122418258e+00	4.209833868576260026e-03	-8.244945702948172084e+01	3.432232307661303716e-01	0.000000000000000000e+00	inf	1.000000000000000000e+00
3.470000000000000000e+02	5.793613538031146248e+01	1.660692161603484607e+01	4.415813331904969857e-03	-8.667508808139965026e+01	3.355531679096950270e-01	0.000000000000000000e+00	inf	1.000000000000000000e+00
3.800000000000000000e+02	2.317601283509007359e+01	1.191253877198194644e+01	-3.481278697226150055e-03	6.750328081685870529e+01	3.419123126960381676e-01	0.000000000000000000e+00	inf	1.000000000000000000e+00
3.860000000000000000e+02	3.225276223094348893e+01	1.981896189133281538e+01	-2.868087729281998573e-03	5.492378015680786518e+01	4.448247156112787870e-01	0.000000000000000000e+00	inf	1.000000000000000000e+00
3.920000000000000000e+02	7.763675674774216873e+01	1.153277331555620400e+01	-4.658034050653903947e-03	9.164420186596166218e+01	3.081359904957086115e-01	0.000000000000000000e+00	inf	1.000000000000000000e+00
4.050000000000000000e+02	7.707304095704309077e+01	1.201559312594130979e+01	5.153912617017929881e-03	-1.018170600438881621e+02	3.390991278758027638e-01	0.000000000000000000e+00	1.260499990881192822e+01	1.000000000000000000e+00
4.060000000000000000e+02	9.445540408499435614e+01	1.359271170970019860e+01	3.668561839828693005e-03	-7.134536026542562581e+01	4.465287408830165283e-01	0.000000000000000000e+00	5.138061436069869536e+00	1.000000000000000000e+00
4.070000000000000000e+02	1.154146704489748458e+02	2.061194780628040846e+01	3.022614430291965110e-03	-5.809386719163091328e+01	4.553176166014603066e-01	0.000000000000000000e+00	2.210340521041539574e+01	1.000000000000000000e+00
4.100000000000000000e+02	8.967435740698178392e+01	1.171088600483449049e+01	2.677711312993163225e-03	-5.101824276379519318e+01	4.950487840837551889e-01	0.000000000000000000e+00	5.138061436069869536e+00	1.000000000000000000e+00
4.180000000000000000e+02	2.703529298852640395e+01	8.766309170476136003e+00	-4.276523042254053511e-03	8.381757324148446742e+01	4.618739533398253938e-01	0.000000000000000000e+00	1.363646783100952042e+01	1.000000000000000000e+00
4.300000000000000000e+02	2.435951130417060284e+01	6.544535366891882866e+00	3.523398900960244846e-03	-6.836736909991178379e+01	4.274617677564812590e-01	0.000000000000000000e+00	6.381236712212097650e+00	1.000000000000000000e+00
4.310000000000000000e+02	6.668583590172154629e+01	2.489714502576041610e+01	-3.707103702485932493e-03	7.213603953515109879e+01	4.308473954539018269e-01	0.000000000000000000e+00	2.333427295357635245e+01	1.000000000000000000e+00
4.390000000000000000e+02	1.157129491791394855e+02	9.598606816394610775e+00	4.559213471776148857e-03	-8.961691574759773005e+01	3.113916650905771411e-01	0.000000000000000000e+00	4.060145550924833913e+01	1.000000000000000000e+00
4.460000000000000000e+02	3.707916835901131947e+01	1.737768780889035369e+01	3.682262176954618008e-03	-7.162642017812510176e+01	3.571060552572775659e-01	0.000000000000000000e+00	1.577488950354137742e+01	1.000000000000000000e+00
4.510000000000000000e+02	2.155205767263876737e+01	2.016264249112042606e+01	-4.118521555843890000e-03	8.057620161911788159e+01	3.099427821492405366e-01	0.000000000000000000e+00	1.577488950354137742e+01	1.000000000000000000e+00
4.560000000000000000e+02	6.513761960091073888e+01	8.734644252089168504e+00	3.240727991799334171e-03	-6.256842705044130781e+01	4.537120014880873242e-01	0.000000000000000000e+00	1.904883490151616954e+01	1.000000000000000000e+00
4.590000000000000000e+02	7.387559312377882748e+01	2.566113029671393164e+01	-3.983843455750502374e-03	7.781330500519798932e+01	4.293595262368637977e-01	0.000000000000000000e+00	1.904883490151616954e+01	1.000000000000000000e+00
4.660000000000000000e+02	1.094575738978106472e+02	2.111293242980250184e+01	3.529001656008621916e-03	-6.848230859594751507e+01	3.752737502366523259e-01	0.000000000000000000e+00	9.701381537732081028e+01	1.000000000000000000e+00
4.710000000000000000e+02	1.367314053735664814e+01	5.717390871233188676e+00	4.197542920812057099e-03	-8.219731048200269186e+01	3.753127582803631457e-01	0.000000000000000000e+00	7.269707992188827461e+00	1.000000000000000000e+00
4.730000000000000000e+02	6.403433145729178655e+00	5.714435907434475048e+00	-3.556794140948945065e-03	6.905246634602561073e+01	4.234263507769503443e-01	0.000000000000000000e+00	7.269707992188827461e+00	1.000000000000000000e+00
4.790000000000000000e+02	1.007385631796481107e+02	8.940845614475529501e+00	-3.671816863209842637e-03	7.141213647530513242e+01	4.289208392550666327e-01	0.000000000000000000e+00	1.991631957221590099e+01	1.000000000000000000e+00
4.830000000000000000e+02	8.828168121970699644e+01	2.448066148013892729e+01	3.139678861567959684e-03	-6.049542260827718820e+01	4.127237015400857523e-01	0.000000000000000000e+00	1.991631957221590099e+01	1.000000000000000000e+00
4.900000000000000000e+02	2.720514241824801260e+01	6.442865232065373426e+00	3.025164730222590186e-03	-5.814618612869580261e+01	4.656315129729117208e-01	0.000000000000000000e+00	3.119564286598868463e+01	1.000000000000000000e+00
4.920000000000000000e+02	5.839942654117991339e+01	6.734021341582948850e+00	-4.465431965145556965e-03	8.769300527560339731e+01	3.113628044945487838e-01	0.000000000000000000e+00	3.119564286598868463e+01	1.000000000000000000e+00
4.980000000000000000e+02	1.008807825578920188e+02	1.898012269817643016e+01	3.346566603671581510e-03	-6.473968683329424323e+01	4.060241375894801941e-01	0.000000000000000000e+00	inf	1.000000000000000000e+00
5.160000000000000000e+02	1.616208430167008814e+01	1.871430240450589721e+01	-3.799437345538072240e-03	7.403024735039907966e+01	4.594302228453185366e-01	0.000000000000000000e+00	1.023303422489946257e+01	1.000000000000000000e+00
5.170000000000000000e+02	2.606167359208374279e+01	1.612333321729215996e+01	4.966888601445012749e-03	-9.798029653898417735e+01	4.076365519192408637e-01	0.000000000000000000e+00	1.023303422489946257e+01	1.000000000000000000e+00
5.400000000000000000e+02	5.011111650060826150e+01	1.171626277225736423e+01	3.546886350798493515e-03	-6.884920984152243761e+01	4.038107567019791899e-01	0.000000000000000000e+00	inf	1.000000000000000000e+00
5.460000000000000000e+02	5.103017817865099914e+01	1.190026162256600983e+01	-3.239126749000695391e-03	6.253557784701955313e+01	4.104396474227762770e-01	0.000000000000000000e+00	3.539090644023603716e+01	1.000000000000000000e+00
5.490000000000000000e+02	1.612570353954823332e+01	6.052705822937231694e+00	3.921897529087159211e-03	-7.654249563897137421e+01	3.420444856713911186e-01	0.000000000000000000e+00	3.539090644023603716e+01	1.000000000000000000e+00
5.580000000000000000e+02	1.097953458202984400e+01	1.172172390718691304e+01	-2.822482287699202425e-03	5.398819285614014518e+01	4.764528282191372588e-01	0.000000000000000000e+00	inf	1.000000000000000000e+00
5.710000000000000000e+02	2.865649222205633606e+01	2.418296535178006579e+01	4.329839487608752244e-03	-8.491135037551440234e+01	3.795645366539361909e-01	0.000000000000000000e+00	8.121959460683886078e+00	1.000000000000000000e+00
5.720000000000000000e+02	2.200478372394487181e+01	1.952238603831009556e+01	3.339536324609588061e-03	-6.459546194296815713e+01	4.359260877266499801e-01	0.000000000000000000e+00	8.121959460683886078e+00	1.000000000000000000e+00
5.740000000000000000e+02	5.175618160115357114e+01	2.043487191424076954e+01	-3.189012104190840600e-03	6.150748506610761979e+01	4.191301854731886989e-01	0.000000000000000000e+00	2.340179167985440145e+01	1.000000000000000000e+00
5.740000000000000000e+02	7.833816326298902766e+01	1.853630463728465116e+01	-4.022691028705240555e-03	7.861025586581472169e+01	3.427362954297816788e-01	0.000000000000000000e+00	1.781003680478146478e+01	1.000000000000000000e+00
5.770000000000000000e+02	9.609663719684766647e+01	1.989056256254619370e+01	-4.657884574011793982e-03	9.164113537996239245e+01	3.189636869971808064e-01	0.000000000000000000e+00	1.781003680478146478e+01	1.000000000000000000e+00
5.850000000000000000e+02	9.582984138059644863e+01	1.962104922115670647e+01	4.007137885460328348e-03	-7.829118597414426972e+01	3.485589437057801110e-01	0.000000000000000000e+00	inf	1.000000000000000000e+00
5.940000000000000000e+02	5.662660853371136227e+01	1.816687156510873535e+01	3.063303146431631437e-03	-5.892858876825754777e+01	4.235948991327056490e-01	0.000000000000000000e+00	2.508678085583969164e+01	1.000000000000000000e+00
5.970000000000000000e+02	3.220464742271111902e+01	2.390397790905221953e+01	-3.435726253198080615e-03	6.656878075134204664e+01	3.476330366803510596e-01	0.000000000000000000e+00	2.508678085583969164e+01	1.000000000000000000e+00
5.970000000000000000e+02	8.516116366176595420e+01	1.970158862584740689e+01	-3.102605940681082974e-03	5.973487841055353442e+01	4.451477366407889935e-01	0.000000000000000000e+00	7.865183414967592768e+00	1.000000000000000000e+00
5.980000000000000000e+02	1.168741502551084324e+02	5.990569612887696849e+00	-3.776858175694027594e-03	7.356703980690109290e+01	4.707689147128009122e-01	0.000000000000000000e+00	3.455004429871635097e+01	1.000000000000000000e+00
6.020000000000000000e+02	7.772306278480287745e+01	2.225810295109621961e+01	3.718969331305499448e-03	-7.237946074219870241e+01	4.435178481914653359e-01	0.000000000000000000e+00	7.865183414967592768e+00	1.000000000000000000e+00
6.050000000000000000e+02	8.501362188895468819e+01	1.234755066050924910e+01	-3.207889103110969208e-03	6.189474324959274298e+01	4.370941446128169261e-01	0.000000000000000000e+00	1.230330438360319079e+01	1.000000000000000000e+00
6.050000000000000000e+02	2.869778901249530634e+01	1.721165965363613992e+01	3.710619348085044799e-03	-7.220816236220905182e+01	4.073936077750924811e-01	0.000000000000000000e+00	4.928431858516650266e+01	1.000000000000000000e+00
6.170000000000000000e+02	7.661463900690580431e+01	1.838462603533821493e+01	3.897463697720843657e-03	-7.604124005324310076e+01	3.655081128978703298e-01	0.000000000000000000e+00	1.701485768803892995e+01	1.000000000000000000e+00
6.190000000000000000e+02	6.073655796885612546e+01	1.226973235733001388e+01	2.631272191361704732e-03	-5.006555266926607572e+01	4.558192693656949457e-01	0.000000000000000000e+00	1.701485768803892995e+01	1.000000000000000000e+00
6.260000000000000000e+02	8.307923132655089660e+01	7.986196311929289138e+00	-2.827574390924065921e-03	5.409265642332701418e+01	4.460361008613967781e-01	0.000000000000000000e+00	2.582130688466855162e+01	1.000000000000000000e+00
6.270000000000000000e+02	4.775829393554856495e+01	6.598494159563882633e+00	-3.478752502558339881e-03	6.745145639485575373e+01	4.133543959603079854e-01	0.000000000000000000e+00	3.534818715921350218e+01	1.000000000000000000e+00
6.500000000000000000e+02	5.485217233172416229e+01	1.820999672360773047e+01	2.995492779023556373e-03	-5.753747147175187138e+01	4.338897167558420920e-01	0.000000000000000000e+00	inf	1.000000000000000000e+00
6.570000000000000000e+02	3.435563232195833905e+01	2.313542001410124982e+01	3.004069626461957233e-03	-5.771342392971818214e+01	4.957872470418392963e-01	0.000000000000000000e+00	4.997062249966313630e+01	1.000000000000000000e+00
6.640000000000000000e+02	6.223229464686072276e+01	1.220814202778387880e+01	-3.496610036639560999e-03	6.781780044345573799e+01	3.874947402490576120e-01	0.000000000000000000e+00	1.594596067195536904e+01	1.000000000000000000e+00
6.680000000000000000e+02	4.760072961868731056e+01	5.868507450154020866e+00	3.905564149472484561e-03	-7.620741934074649748e+01	3.569578119430677488e-01	0.000000000000000000e+00	1.594596067195536904e+01	1.000000000000000000e+00
6.720000000000000000e+02	8.550702798263152715e+01	7.936140835175407915e+00	3.265212751323156443e-03	-6.307072741801481897e+01	4.285939685447148761e-01	0.000000000000000000e+00	3.796264695027488756e+01	1.000000000000000000e+00
6.780000000000000000e+02	2.893080733708582386e+01	7.946043029225335452e+00	-4.704793119571343794e-03	9.260345562059927715e+01	3.481568767814215981e-01	0.000000000000000000e+00	4.428507768448828585e+01	1.000000000000000000e+00
6.820000000000000000e+02	7.312274274146344055e+01	1.081674864570336858e+01	-3.416945772764462454e-03	6.618350262697103403e+01	4.879392192506404324e-01	0.000000000000000000e+00	4.428507768448828585e+01	1.000000000000000000e+00
6.850000000000000000e+02	1.124498057498510839e+01	1.920852579718222586e+01	-3.475524789012323160e-03	6.738524044125372825e+01	3.971149586929141329e-01	0.000000000000000000e+00	4.769120821432171908e+01	1.000000000000000000e+00
7.030000000000000000e+02	4.871416387635757417e+01	2.112707545058563952e+01	-2.790803482034845753e-03	5.333830794654915763e+01	4.272357568177695963e-01	0.000000000000000000e+00	1.867359050179884150e+01	1.000000000000000000e+00
7.040000000000000000e+02	3.301417656995006666e+01	1.101701210718788282e+01	-4.428723348474943207e-03	8.693993471230768932e+01	3.329760579062073234e-01	0.000000000000000000e+00	1.867359050179884150e+01	1.000000000000000000e+00
7.050000000000000000e+02	6.983612652285100353e+01	6.151162567215075150e+00	3.572850825085616393e-03	-6.938186628707934744e+01	4.143578028741928820e-01	0.000000000000000000e+00	2.589237866110736874e+01	1.000000000000000000e+00
7.200000000000000000e+02	7.284861890015943686e+01	5.663983415780898589e+00	3.075070797646966766e-03	-5.916999998265762883e+01	4.620005678260359350e-01	0.000000000000000000e+00	inf	1.000000000000000000e+00
7.360000000000000000e+02	1.210802066106759298e+02	7.987159123733967192e+00	3.676308420605651963e-03	-7.150427995454565178e+01	4.756247806269865430e-01	0.000000000000000000e+00	3.387788065683189132e+01	1.000000000000000000e+00
7.370000000000000000e+02	8.809393836021712332e+01	1.570835752212508751e+01	3.761126989594777269e-03	-7.324431739860736457e+01	3.215218888485810167e-01	0.000000000000000000e+00	3.387788065683189132e+01	1.000000000000000000e+00
7.470000000000000000e+02	9.175513730387154965e+01	1.463794462311606992e+01	4.381964763578907913e-03	-8.598069088728075826e+01	3.573931462589060581e-01	0.000000000000000000e+00	inf	1.000000000000000000e+00
7.540000000000000000e+02	6.956837523410818847e+01	8.980274191892625879e+00	3.275844489757697049e-03	-6.328883558928027497e+01	4.123795257355364896e-01	0.000000000000000000e+00	1.758289706122608109e+01	1.000000000000000000e+00
7.550000000000000000e+02	8.520832556325079565e+01	1.701458951851659762e+01	-2.771803153656204281e-03	5.294851968175841961e+01	4.606458828206297929e-01	0.000000000000000000e+00	8.898775660042202773e+00	1.000000000000000000e+00
7.550000000000000000e+02	4.531215282671580979e+01	2.158483233941041846e+01	2.953861184224501005e-03	-5.668340691171844981e+01	4.811137192930752260e-01	0.000000000000000000e+00	2.733567653399200736e+01	1.000000000000000000e+00
7.640000000000000000e+02	5.337618154916624036e+01	1.712187769447140084e+01	3.920029519534016724e-03	-7.650417376432680783e+01	3.767798389305112572e-01	0.000000000000000000e+00	3.064142299455366114e+01	1.000000000000000000e+00
7.640000000000000000e+02	2.367099509131765700e+01	9.605315938215349902e+00	-4.209934191786368282e-03	8.245151514180520280e+01	3.652945955941802048e-01	0.000000000000000000e+00	3.064142299455366114e+01	1.000000000000000000e+00
7.810000000000000000e+02	1.171198519678715968e+02	6.536282160674906194e+00	-3.664002052610410357e-03	7.125181706384458380e+01	3.864898194266135345e-01	0.000000000000000000e+00	2.943756126762194825e+01	1.000000000000000000e+00
7.850000000000000000e+02	8.889207638076119622e+01	1.488868892691480106e+01	3.607110357602584440e-03	-7.008469433647991309e+01	3.890292137716243603e-01	0.000000000000000000e+00	1.021407501358783421e+01	1.000000000000000000e+00
7.960000000000000000e+02	4.792437103535230136e+01	1.394731444864119574e+01	-3.103723051801919597e-03	5.975779574106971381e+01	4.541497057963009842e-01	0.000000000000000000e+00	inf	1.000000000000000000e+00
8.110000000000000000e+02	2.065378024574985005e+01	1.544073806431269702e+01	-2.922145348181184096e-03	5.603276233066959122e+01	4.684018757257897292e-01	0.000000000000000000e+00	1.746508243624282031e+01	1.000000000000000000e+00
8.280000000000000000e+02	8.935742521067216160e+01	7.770350459364690821e+00	-4.095043225346360963e-03	8.009454795911574365e+01	3.468424765988042946e-01	0.000000000000000000e+00	4.390715581087395947e+01	1.000000000000000000e+00
8.400000000000000000e+02	7.529225204648474801e+01	2.162103180871490338e+01	3.035958005327961656e-03	-5.836760819524603505e+01	4.628058101114036482e-01	0.000000000000000000e+00	inf	1.000000000000000000e+00
8.490000000000000000e+02	9.853031956829849491e+01	2.044539569900264198e+01	-4.898412893472428413e-03	9.657552990237412871e+01	3.548308231353063391e-01	0.000000000000000000e+00	6.189598684571360820e+01	1.000000000000000000e+00
8.510000000000000000e+02	3.700556058001065907e+01	1.367655391935913300e+01	3.224599665518937137e-03	-6.223755738390008219e+01	4.324832172870431979e-01	0.000000000000000000e+00	6.189598684571360820e+01	1.000000000000000000e+00
8.590000000000000000e+02	9.854613057379886243e+01	2.024171286394179248e+01	4.203559212940028399e-03	-8.232073361566138203e+01	3.214924540982685430e-01	0.000000000000000000e+00	inf	1.000000000000000000e+00
8.680000000000000000e+02	7.679946362895370271e+01	1.497542925251395829e+01	-3.137648302185120502e-03	6.045376605357884614e+01	4.798062889871137493e-01	0.000000000000000000e+00	2.277762042519022501e+01	1.000000000000000000e+00
8.700000000000000000e+02	9.928624936844475712e+01	1.134714324666150809e+01	-4.085468781935270959e-03	7.989813000205869287e+01	4.104647050542002962e-01	0.000000000000000000e+00	1.550101798170333822e+01	1.000000000000000000e+00
8.850000000000000000e+02	9.758184770748168546e+01	1.948428113964587993e+01	-3.384869380138718232e-03	6.552546129351755155e+01	4.128547985996529057e-01	0.000000000000000000e+00	inf	1.000000000000000000e+00
9.010000000000000000e+02	3.245865165767890659e+01	1.684016751710929682e+01	3.105611138979622824e-03	-5.979652950451340132e+01	4.321864605557217409e-01	0.000000000000000000e+00	2.697161543476766710e+01	1.000000000000000000e+00
9.090000000000000000e+02	1.247087525675688013e+01	2.234320572674548444e+01	-3.639276682234990172e-03	7.074458060861692843e+01	4.648374485054838079e-01	0.000000000000000000e+00	inf	1.000000000000000000e+00
9.160000000000000000e+02	7.605323551085513145e+01	9.737175620263728959e+00	-2.732140706927208267e-03	5.213485183456324989e+01	4.959288937892988303e-01	0.000000000000000000e+00	inf	1.000000000000000000e+00
9.240000000000000000e+02	1.191040483124582039e+02	1.401510076724321863e+01	-3.492128538446653309e-03	6.772586332692463884e+01	4.418149591728597336e-01	0.000000000000000000e+00	1.488237739910470303e+01	1.000000000000000000e+00
9.270000000000000000e+02	5.732893229745871366e+01	7.574808728890795706e+00	-3.458550055855233105e-03	6.703700689229961540e+01	3.534763537507834563e-01	0.000000000000000000e+00	4.814877155937858788e+01	1.000000000000000000e+00
9.280000000000000000e+02	1.054754934546682676e+02	8.036166954464153633e+00	-3.833173449147052499e-03	7.472233735139752753e+01	3.480244447656490880e-01	0.000000000000000000e+00	1.488237739910470303e+01	1.000000000000000000e+00
9.390000000000000000e+02	1.199379368972387851e+02	1.351173962849399679e+01	2.898471644406411165e-03	-5.554710062358500977e+01	4.760124386210404790e-01	0.000000000000000000e+00	6.710733059521925270e+01	1.000000000000000000e+00
9.440000000000000000e+02	5.317477287728321045e+01	2.029950433129258158e+01	-3.460582186190589663e-03	6.707869567480179285e+01	4.846673355635475744e-01	0.000000000000000000e+00	6.710733059521925270e+01	1.000000000000000000e+00
9.540000000000000000e+02	2.211098409262947939e+01	1.379605643529775705e+01	-2.861046439026389363e-03	5.477932937385681100e+01	4.723836273980854816e-01	0.000000000000000000e+00	1.634285824877201776e+01	1.000000000000000000e+00
9.560000000000000000e+02	9.294906707997084538e+01	1.512956878363043778e+01	3.137827555303065834e-03	-6.045744339853887794e+01	4.742462487880981792e-01	0.000000000000000000e+00	5.473185064759726259e+01	1.000000000000000000e+00
9.570000000000000000e+02	3.823362999823012132e+01	1.646987481770042905e+01	3.199251499495860216e-03	-6.171754438976313395e+01	4.190637510323289572e-01	0.000000000000000000e+00	1.634285824877201776e+01	1.000000000000000000e+00
9.750000000000000000e+02	1.190090382350914382e+02	1.802735413019727062e+01	-3.013632642524063932e-03	5.790960745679894472e+01	4.849213254645410309e-01	0.000000000000000000e+00	inf	1.000000000000000000e+00
9.880000000000000000e+02	5.849258800490943599e+01	2.013724932438735493e+01	-4.608547070783942240e-03	9.062898551659951352e+01	3.225801464074837810e-01	0.000000000000000000e+00	1.239761585182455050e+01	1.000000000000000000e+00
9.900000000000000000e+02	5.121112664305437789e+01	1.010324716945320134e+01	3.124516056230557462e-03	-6.018436042745354086e+01	4.518937491211627577e-01	0.000000000000000000e+00	1.239761585182455050e+01	1.000000000000000000e+00
9.910000000000000000e+02	1.090756095226583113e+02	1.062392774888685665e+01	3.897718591936519001e-03	-7.604646916150130664e+01	3.719602164141481149e-01	0.000000000000000000e+00	5.146984897261628333e+01	1.000000000000000000e+00
1.002000000000000000e+03	2.882258880582271132e+01	6.047508218728506080e+00	5.495870924429689837e-03	-1.088322722349912368e+02	3.320538354256549196e-01	0.000000000000000000e+00	2.156070234234351091e+01	1.000000000000000000e+00
1.006000000000000000e+03	1.874795231103590254e+01	2.510965880550770990e+01	3.929940945925237267e-03	-7.670750486564492121e+01	3.391553330980994208e-01	0.000000000000000000e+00	2.156070234234351091e+01	1.000000000000000000e+00
1.028000000000000000e+03	1.058588208551282008e+02	1.334276561117296644e+01	3.687401717440051251e-03	-7.173185691204443515e+01	3.840672765684977064e-01	0.000000000000000000e+00	2.352798772261830607e+01	1.000000000000000000e+00
1.051000000000000000e+03	8.785095105312095143e+01	1.050699419837581772e+01	-3.207702277691560494e-03	6.189091056025186077e+01	4.261185292504741096e-01	0.000000000000000000e+00	inf	1.000000000000000000e+00
1.066000000000000000e+03	7.502258385835330046e+01	1.169818877074177621e+01	3.736562293193347335e-03	-7.274037714059645054e+01	3.843863929708021265e-01	0.000000000000000000e+00	1.012003866163584043e+01	1.000000000000000000e+00
1.083000000000000000e+03	2.525686844093653249e+01	1.545785314668230548e+01	-3.455654066861059068e-03	6.697759620726317564e+01	4.072516591954857823e-01	0.000000000000000000e+00	1.407495096997462802e+01	1.000000000000000000e+00
1.087000000000000000e+03	1.367530284908282034e+01	7.459629390823766748e+00	3.207449629098534354e-03	-6.188572752053197235e+01	4.650394266997134318e-01	0.000000000000000000e+00	1.407495096997462802e+01	1.000000000000000000e+00
1.090000000000000000e+03	4.081729451642441120e+01	1.442587884347896043e+01	3.867555573627517399e-03	-7.542768035252822756e+01	4.185428485461171189e-01	0.000000000000000000e+00	2.802171199457055195e+01	1.000000000000000000e+00
1.118000000000000000e+03	1.166903578089874394e+01	1.370164227212626606e+01	3.634667957288351733e-03	-7.065003345848097638e+01	3.848045783140052745e-01	0.000000000000000000e+00	7.747683747229081064e+01	1.000000000000000000e+00
1.134000000000000000e+03	9.522225615648963526e+01	2.322454556419268812e+01	-3.316100022394465833e-03	6.411467048549984327e+01	4.546069964066542513e-01	0.000000000000000000e+00	5.270309943044297007e+00	1.000000000000000000e+00
1.145000000000000000e+03	8.087417687000174737e+01	1.372066234786052341e+01	3.229208143406094196e-03	-6.233209946565592929e+01	4.196523001932849217e-01	0.000000000000000000e+00	inf	1.000000000000000000e+00
1.151000000000000000e+03	4.999457176689460880e+01	2.199501949197669859e+01	3.872393898533079554e-03	-7.552693770386710526e+01	4.329109302621708677e-01	0.000000000000000000e+00	inf	1.000000000000000000e+00
1.157000000000000000e+03	5.900650302784619328e+01	1.678541306054574633e+01	-5.409951766412623986e-03	1.070696564081300437e+02	2.517712281091386561e-01	0.000000000000000000e+00	inf	1.000000000000000000e+00
1.165000000000000000e+03	2.491417472796042176e+01	2.135766418886996121e+01	5.611357060348454509e-03	-1.112014492107831103e+02	2.115414774819014410e-01	0.000000000000000000e+00	4.896869147661147537e+01	1.000000000000000000e+00
1.165000000000000000e+03	7.383204010879123302e+01	2.358817792217802634e+01	-2.844903059781744847e-03	5.444815089850465739e+01	4.615123939081888782e-01	0.000000000000000000e+00	2.727989559853748958e+01	1.000000000000000000e+00
1.169000000000000000e+03	9.795705167477866837e+01	1.085332335653505709e+01	-3.617726031662807720e-03	7.030247295004166119e+01	3.903339614832215254e-01	0.000000000000000000e+00	2.727989559853748958e+01	1.000000000000000000e+00
1.179000000000000000e+03	5.539701639205396333e+01	1.860098957213312687e+01	2.930230961809966988e-03	-5.619863721679389812e+01	4.968161201925079817e-01	0.000000000000000000e+00	inf	1.000000000000000000e+00
1.186000000000000000e+03	5.884688807399340860e+00	1.596048070040177613e+01	-3.134403728912661582e-03	6.038720422576960090e+01	4.909018904258125593e-01	0.000000000000000000e+00	inf	1.000000000000000000e+00
1.195000000000000000e+03	6.583404516888838032e+01	1.796694081280900335e+01	-3.237291464256637687e-03	6.249792731585360883e+01	4.663958643075931665e-01	0.000000000000000000e+00	1.217051245169057161e+01	1.000000000000000000e+00
1.197000000000000000e+03	9.061792916038301371e+01	2.239620281793816403e+01	4.102625060407029574e-03	-8.025008791996977209e+01	3.670627963408381600e-01	0.000000000000000000e+00	1.944234870689407657e+01	1.000000000000000000e+00
1.198000000000000000e+03	1.098969586277607675e+02	1.988145709790084936e+01	-3.820046044567945373e-03	7.445303104520505144e+01	4.345345566526259695e-01	0.000000000000000000e+00	1.944234870689407657e+01	1.000000000000000000e+00
1.198000000000000000e+03	2.432615097448319830e+01	2.310154301110146591e+01	-3.477266786056302204e-03	6.742097719229884945e+01	4.151502393552057857e-01	0.000000000000000000e+00	6.335543220467855008e+00	1.000000000000000000e+00
1.199000000000000000e+03	7.213296626583220927e+01	7.553249519553225433e+00	3.778387360034323340e-03	-7.359841074421706253e+01	3.723861773513144069e-01	0.000000000000000000e+00	1.217051245169057161e+01	1.000000000000000000e+00
1.200000000000000000e+03	3.084235601047211262e+01	1.416030101788099493e+01	-3.633437294300974427e-03	7.062478663217184760e+01	3.666117018683764384e-01	0.000000000000000000e+00	7.533921233277174778e+00	1.000000000000000000e+00
1.203000000000000000e+03	1.806457095891191500e+01	2.213628470007041216e+01	3.998572091861251829e-03	-7.811546028367185102e+01	4.241873343615222280e-01	0.000000000000000000e+00	6.335543220467855008e+00	1.000000000000000000e+00
1.204000000000000000e+03	3.837375707249241685e+01	1.396544929932531609e+01	-3.079752625860604064e-03	5.926604683295803966e+01	4.384854838629430596e-01	0.000000000000000000e+00	7.533921233277174778e+00	1.000000000000000000e+00
1.209000000000000000e+03	8.340543305959312192e+01	6.725363714951500427e+00	3.643774210689772284e-03	-7.083684658304120774e+01	4.232089624241270887e-01	0.000000000000000000e+00	4.560998444941940022e+01	1.000000000000000000e+00
1.225000000000000000e+03	1.145614305193188471e+02	5.734333577798643056e+00	-4.319909334040823029e-03	8.470763508958809496e+01	4.197570736719000717e-01	0.000000000000000000e+00	7.839107789874465482e+01	1.000000000000000000e+00
1.227000000000000000e+03	3.684934052239486846e+01	1.602958308604471327e+01	-4.224098121346739863e-03	8.274208556858590669e+01	3.582008169075607817e-01	0.000000000000000000e+00	7.839107789874465482e+01	1.000000000000000000e+00
1.241000000000000000e+03	3.000982062238533743e+01	1.444028521462645820e+01	5.066161952449322985e-03	-1.000168711947901414e+02	2.331117720305149188e-01	0.000000000000000000e+00	inf	1.000000000000000000e+00
1.248000000000000000e+03	6.700500110981951707e+01	1.411602321742376809e+01	-2.936995593964026804e-03	5.633741240934492112e+01	4.823055423602703451e-01	0.000000000000000000e+00	4.278117925883464778e+01	1.000000000000000000e+00
1.248000000000000000e+03	1.097858160172448265e+02	1.429258661442341705e+01	3.693501052436449356e-03	-7.185698365497462703e+01	3.525269085439417527e-01	0.000000000000000000e+00	4.278117925883464778e+01	1.000000000000000000e+00
1.256000000000000000e+03	9.071368024944365516e+01	1.795853456293238182e+01	3.597791637252613015e-03	-6.989352249129387928e+01	4.221040231042668678e-01	0.000000000000000000e+00	inf	1.000000000000000000e+00
1.264000000000000000e+03	1.573174044821001161e+01	2.207000124976237032e+01	-3.392790190449591556e-03	6.568795526968916931e+01	4.348797082809859882e-01	0.000000000000000000e+00	6.063006713642707268e+01	1.000000000000000000e+00
1.265000000000000000e+03	7.491154707486921893e+01	8.888365213257753084e+00	-4.152315014711771904e-03	8.126946825277228470e+01	3.941006828610222890e-01	0.000000000000000000e+00	6.063006713642707268e+01	1.000000000000000000e+00
1.297000000000000000e+03	3.911873539558869339e+01	6.181214481043834752e+00	-3.832920105548489730e-03	7.471714005376605883e+01	4.258618889405041408e-01	0.000000000000000000e+00	inf	1.000000000000000000e+00
1.303000000000000000e+03	6.285174313601577722e+01	9.813449741182688868e+00	3.556386805625860216e-03	-6.904410993630420990e+01	4.070077904373178290e-01	0.000000000000000000e+00	2.418339696765321634e+01	1.000000000000000000e+00
1.305000000000000000e+03	3.893969399706765699e+01	6.200889032816767177e+00	3.443960361585672245e-03	-6.673770198030912582e+01	4.806869029778070290e-01	0.000000000000000000e+00	2.418339696765321634e+01	1.000000000000000000e+00
1.316000000000000000e+03	4.271116355752988625e+01	7.108834782514986017e+00	-3.844220267630449675e-03	7.494896081401842025e+01	3.394491689404498524e-01	0.000000000000000000e+00	inf	1.000000000000000000e+00
1.341000000000000000e+03	7.047427201476327241e+01	1.707171286849635550e+01	3.591904975405256929e-03	-6.977275869915489181e+01	3.654598586967149343e-01	0.000000000000000000e+00	2.245870843368808067e+01	1.000000000000000000e+00
1.346000000000000000e+03	4.867428468857951884e+01	2.247116997895105328e+01	-3.401899851966738806e-03	6.587483831112078292e+01	4.856067500881188215e-01	0.000000000000000000e+00	1.371069551060275948e+01	1.000000000000000000e+00
1.348000000000000000e+03	3.711470686685176901e+01	1.509829184569247040e+01	4.317721697211586267e-03	-8.466275611977938809e+01	3.252050632880020276e-01	0.000000000000000000e+00	1.371069551060275948e+01	1.000000000000000000e+00
1.359000000000000000e+03	9.826720949007882666e+01	2.026777841154638438e+01	-4.336979109336567932e-03	8.505781841064982984e+01	4.040051776386625049e-01	0.000000000000000000e+00	5.904809064406799735e+01	1.000000000000000000e+00
1.368000000000000000e+03	7.652151012168933164e+01	2.385646146986175253e+01	3.232856976379978702e-03	-6.240695460737023836e+01	4.551976568369496823e-01	0.000000000000000000e+00	6.059017998188832621e+01	1.000000000000000000e+00
1.370000000000000000e+03	1.604924495189422018e+01	2.007822703144929477e+01	-4.202797042492109093e-03	8.230509782819240172e+01	3.856799888508446461e-01	0.000000000000000000e+00	6.059017998188832621e+01	1.000000000000000000e+00
1.380000000000000000e+03	3.092410346923153242e+01	1.426880631941420674e+01	3.923805390665654168e-03	-7.658163507063396480e+01	3.501787568539416196e-01	0.000000000000000000e+00	6.499356505784815852e+01	1.000000000000000000e+00
1.397000000000000000e+03	1.164197388600225196e+02	6.086350324567584735e+00	-4.190832622772013884e-03	8.205964994387234412e+01	3.985182959406028402e-01	0.000000000000000000e+00	4.002757738040646984e+01	1.000000000000000000e+00
1.397000000000000000e+03	7.648748966609186084e+01	8.847224327171090863e+00	-4.440918009011665842e-03	8.719010594490936228e+01	3.894706767493979482e-01	0.000000000000000000e+00	4.002757738040646984e+01	1.000000000000000000e+00
1.431000000000000000e+03	4.147164715758540154e+01	7.689067609027389949e+00	4.977515063782195735e-03	-9.819829647207643575e+01	3.015954903445527968e-01	0.000000000000000000e+00	4.591524515500116088e+00	1.000000000000000000e+00
1.431000000000000000e+03	4.575097114777634744e+01	6.024891066885657231e+00	-3.690334363317373124e-03	7.179201960634038926e+01	4.970989524082408684e-01	0.000000000000000000e+00	4.591524515500116088e+00	1.000000000000000000e+00
1.444000000000000000e+03	9.990180671611514640e+01	8.761268851447225003e+00	-3.738743029041764754e-03	7.278511453804465248e+01	3.500962134365227518e-01	0.000000000000000000e+00	inf	1.000000000000000000e+00
1.458000000000000000e+03	1.780639386199204210e+01	1.125345280798383563e+01	-3.865722014835177613e-03	7.539006522894639772e+01	3.742415957540187188e-01	0.000000000000000000e+00	3.041003270366268296e+01	1.000000000000000000e+00
1.463000000000000000e+03	4.793855712444904782e+01	1.535501667588472685e+01	3.008613033151927210e-03	-5.780663108775408432e+01	4.408821595528379378e-01	0.000000000000000000e+00	3.041003270366268296e+01	1.000000000000000000e+00
1.465000000000000000e+03	1.745940912341734119e+01	1.086264795508310321e+01	3.585821772295194262e-03	-6.964796289892511538e+01	3.847355600827161437e-01	0.000000000000000000e+00	3.073515912510273296e+01	1.000000000000000000e+00
1.474000000000000000e+03	5.836156564034547500e+01	1.026346128334742502e+01	-2.673391524739170740e-03	5.092962309711196411e+01	4.985641740931682220e-01	0.000000000000000000e+00	1.377959789990763362e+01	1.000000000000000000e+00
1.476000000000000000e+03	2.250255198414326685e+01	1.718464993898839666e+01	-3.202370964338406394e-03	6.178153964099355733e+01	4.097789025862026424e-01	0.000000000000000000e+00	8.488007346315741941e+00	1.000000000000000000e+00
1.501000000000000000e+03	7.553019069605612401e+01	8.141917338509768953e+00	-4.091129403336546226e-03	8.001425661575031256e+01	3.528013634826723255e-01	0.000000000000000000e+00	inf	1.000000000000000000e+00
1.507000000000000000e+03	3.931523818554961736e+01	1.553017375601045025e+01	3.375594033580557162e-03	-6.533517925374488300e+01	4.279217517403794968e-01	0.000000000000000000e+00	5.705312413024958573e+01	1.000000000000000000e+00
1.508000000000000000e+03	9.630445090255854268e+01	1.283043174663709429e+01	3.796502131929727769e-03	-7.397003197957039333e+01	4.432737085572421298e-01	0.000000000000000000e+00	5.705312413024958573e+01	1.000000000000000000e+00
1.524000000000000000e+03	4.427032892201527403e+01	1.703297672484486114e+01	4.367441342428837574e-03	-8.568274555622664934e+01	3.795522955982851832e-01	0.000000000000000000e+00	1.031376980331814686e+01	1.000000000000000000e+00
1.540000000000000000e+03	5.256319551675835555e+01	1.695464396719602362e+01	-2.914794392992233005e-03	5.588195882819556459e+01	4.916459807613763333e-01	0.000000000000000000e+00	1.368339541234788825e+01	1.000000000000000000e+00
1.549000000000000000e+03	1.002543433564162711e+02	9.062258799324311553e+00	3.433325507102947399e-03	-6.651952988388457300e+01	4.459091253913732844e-01	0.000000000000000000e+00	6.215178180077844416e+01	1.000000000000000000e+00
1.554000000000000000e+03	3.903615211171833010e+01	1.979431553320170423e+01	-3.060985112041638562e-03	5.888103471631725228e+01	4.850900988532896863e-01	0.000000000000000000e+00	1.601192207554194624e+01	1.000000000000000000e+00
1.555000000000000000e+03	5.840972259120810861e+00	1.653438403528618394e+01	4.876090519219860274e-03	-9.611759047351146990e+01	4.037005342455840529e-01	0.000000000000000000e+00	3.335486649377265422e+01	1.000000000000000000e+00
1.556000000000000000e+03	7.600630896850294960e+01	1.098472930503287870e+01	-3.968932343367388010e-03	7.750740625934012940e+01	4.245178087557520685e-01	0.000000000000000000e+00	1.227986650960900938e+01	1.000000000000000000e+00
1.561000000000000000e+03	8.625190826881961925e+01	1.775398454258800385e+01	3.907873004980739855e-03	-7.625478508960517843e+01	3.858539337863716723e-01	0.000000000000000000e+00	1.227986650960900938e+01	1.000000000000000000e+00
1.573000000000000000e+03	3.806551980934202106e+01	1.022846490285246546e+01	3.199934377605777140e-03	-6.173155350940694319e+01	4.828253336848183919e-01	0.000000000000000000e+00	7.259137972049978238e+00	1.000000000000000000e+00
1.576000000000000000e+03	4.390432603485251661e+01	5.915296003052951335e+00	-3.744082145272208031e-03	7.289464553190474305e+01	4.190545303627274398e-01	0.000000000000000000e+00	7.259137972049978238e+00	1.000000000000000000e+00
1.594000000000000000e+03	9.000190706726193923e+00	1.391397579355969860e+01	-4.183218310682425799e-03	8.190344372270450890e+01	3.950056935023605886e-01	0.000000000000000000e+00	1.101387793911315605e+01	1.000000000000000000e+00
1.595000000000000000e+03	8.984037415448335651e+01	8.586529397663031915e+00	4.054678568884321523e-03	-7.926647440756076435e+01	3.892771950732536457e-01	0.000000000000000000e+00	2.129176643062769259e+01	1.000000000000000000e+00
1.598000000000000000e+03	1.989945471718241166e+01	1.549876325188252224e+01	3.407781090132638684e-03	-6.599549083742574851e+01	4.585180689906260820e-01	0.000000000000000000e+00	1.101387793911315605e+01	1.000000000000000000e+00
1.604000000000000000e+03	8.559638559570954897e+01	2.446814006542173914e+01	3.539728809204040812e-03	-6.870237418359741355e+01	4.835002052165340292e-01	0.000000000000000000e+00	5.300564040509841135e+01	1.000000000000000000e+00
1.606000000000000000e+03	3.309786755384779866e+01	1.715353015354552468e+01	-4.300802882222411715e-03	8.431566972182223196e+01	3.524317773706072687e-01	0.000000000000000000e+00	3.588722458590507358e+01	1.000000000000000000e+00
1.610000000000000000e+03	6.885713025800740184e+01	1.412565642201549743e+01	3.190725471175853267e-03	-6.154263447672457232e+01	4.718488979886715784e-01	0.000000000000000000e+00	3.588722458590507358e+01	1.000000000000000000e+00
1.620000000000000000e+03	6.419129626804247479e+00	7.008060351143606148e+00	-3.726006097839967487e-03	7.252381872183715927e+01	3.864210589673985341e-01	0.000000000000000000e+00	8.948795994899253969e+01	1.000000000000000000e+00
1.623000000000000000e+03	9.564166860518027136e+01	1.389525964292132443e+01	3.352669342153194194e-03	-6.486488339810169634e+01	4.928511822100324347e-01	0.000000000000000000e+00	8.948795994899253969e+01	1.000000000000000000e+00
1.637000000000000000e+03	5.003191500340791009e+01	1.212145177486338987e+01	-3.317234057411318823e-03	6.413793500665032354e+01	4.656249658063134067e-01	0.000000000000000000e+00	inf	1.000000000000000000e+00
1.646000000000000000e+03	8.156721872189438116e+00	2.317758517842089105e+01	-3.597444656399664646e-03	6.988640424249885541e+01	3.927790979089219592e-01	0.000000000000000000e+00	7.603723279846059313e+01	1.000000000000000000e+00
1.651000000000000000e+03	8.261816888153771288e+01	7.777790344680092893e+00	-3.001191253897684402e-03	5.765437464252216415e+01	4.836672744711866256e-01	0.000000000000000000e+00	3.419717987684783367e+01	1.000000000000000000e+00
1.651000000000000000e+03	1.155582183600602661e+02	1.768348499701756538e+01	3.611538508704466646e-03	-7.017553704718665131e+01	4.621046743318046879e-01	0.000000000000000000e+00	3.439723311827363972e+01	1.000000000000000000e+00
1.656000000000000000e+03	4.887959017097284686e+01	1.335949421720019181e+01	4.198865544598372017e-03	-8.222444386729819144e+01	4.127240653617291199e-01	0.000000000000000000e+00	2.718953132425646046e+01	1.000000000000000000e+00
1.662000000000000000e+03	8.567021211508658496e+01	1.917902145142383930e+01	-3.310178490061462322e-03	6.399319133171961482e+01	4.651982693608480712e-01	0.000000000000000000e+00	inf	1.000000000000000000e+00
1.668000000000000000e+03	4.870121292975853322e+01	1.841591548426801950e+01	4.190615831962492786e-03	-8.205520252002882842e+01	3.597700562847245820e-01	0.000000000000000000e+00	inf	1.000000000000000000e+00
1.689000000000000000e+03	1.045300671818057339e+02	2.423733907386334607e+01	-5.002175810617543773e-03	9.870420718718804665e+01	3.613197427421425134e-01	0.000000000000000000e+00	inf	1.000000000000000000e+00
1.699000000000000000e+03	1.159125137155557752e+02	2.013905374292471606e+01	4.491066518600721549e-03	-8.821889345557855222e+01	4.244856570769711679e-01	0.000000000000000000e+00	1.383772792193706991e+01	1.000000000000000000e+00
1.705000000000000000e+03	1.032682416350992014e+02	5.510394194705982684e+00	-3.893514263835716992e-03	7.596021813876294004e+01	4.334881367439279432e-01	0.000000000000000000e+00	1.807166257006037569e+01	1.000000000000000000e+00
1.705000000000000000e+03	1.085247411179552444e+02	2.458064833822295370e+01	-3.989894745234143399e-03	7.793744610321323307e+01	4.567256361998438541e-01	0.000000000000000000e+00	1.978144028910918095e+01	1.000000000000000000e+00
1.729000000000000000e+03	2.615599274010023834e+01	6.149615484977473123e+00	-3.367463120976586181e-03	6.516837506742200503e+01	4.768267678299683565e-01	0.000000000000000000e+00	2.588014681683163332e+01	1.000000000000000000e+00
1.730000000000000000e+03	5.988652227373519565e+01	1.982741569163249551e+01	3.644475389328705010e-03	-7.085123113469374800e+01	3.914611913350228845e-01	0.000000000000000000e+00	6.698968659412767757e+00	1.000000000000000000e+00
1.730000000000000000e+03	7.462300572926555908e+00	2.404732127146613863e+01	-4.924291669791170355e-03	9.710642826976913966e+01	4.184980385908808609e-01	0.000000000000000000e+00	2.588014681683163332e+01	1.000000000000000000e+00
1.759000000000000000e+03	1.148445083666115920e+02	1.798500764739740276e+01	3.720030368097998735e-03	-7.240122771811540758e+01	4.501301925440682750e-01	0.000000000000000000e+00	inf	1.000000000000000000e+00
1.766000000000000000e+03	2.096060331388073195e+01	9.423961513348377395e+00	-2.935065114436100509e-03	5.629780897458269351e+01	4.908722747268772224e-01	0.000000000000000000e+00	inf	1.000000000000000000e+00
1.779000000000000000e+03	2.811206765854506529e+01	7.106032495471905186e+00	-3.712851155508230510e-03	7.225394748368140085e+01	4.379898493405262050e-01	0.000000000000000000e+00	2.059556476238845235e+01	1.000000000000000000e+00
1.780000000000000000e+03	7.602507629745709039e+00	8.986254638414763463e+00	4.373443118428541575e-03	-8.580587089416644631e+01	3.789718029987363401e-01	0.000000000000000000e+00	2.059556476238845235e+01	1.000000000000000000e+00
1.786000000000000000e+03	9.370812415523948857e+01	1.882332860705669120e+01	-2.733045470465925251e-03	5.215341289323415452e+01	4.985456522984108574e-01	0.000000000000000000e+00	8.040729715653174026e+01	1.000000000000000000e+00
1.789000000000000000e+03	1.351174900221787567e+01	2.464353894128106148e+01	3.339524122357637008e-03	-6.459521161599907657e+01	4.872748706451425216e-01	0.000000000000000000e+00	8.040729715653174026e+01	1.000000000000000000e+00
1.802000000000000000e+03	5.620745284456065605e+01	1.976589248691991685e+01	-3.328757607111358912e-03	6.437433852306837423e+01	4.792859437407055445e-01	0.000000000000000000e+00	3.982604583174419588e+01	1.000000000000000000e+00
1.805000000000000000e+03	1.066924331655209954e+02	1.255612392399900301e+01	3.616601005904919452e-03	-7.027939325219259104e+01	4.015702095106458147e-01	0.000000000000000000e+00	1.407948784314301882e+01	1.000000000000000000e+00
1.812000000000000000e+03	8.605025881980994029e+01	2.475048188141988348e+01	3.356552671894876168e-03	-6.494454919815818528e+01	4.606523039585165291e-01	0.000000000000000000e+00	6.030199529285813753e+01	1.000000000000000000e+00
1.835000000000000000e+03	1.208028255694104871e+02	8.433591051994538290e+00	-3.140582961081455141e-03	6.051397004459201412e+01	4.999534090074813086e-01	0.000000000000000000e+00	4.208916037965416734e+01	1.000000000000000000e+00
1.842000000000000000e+03	1.210770128179157581e+02	8.412220442800199649e+00	3.308596950587822886e-03	-6.396074633840986934e+01	4.591562706876016753e-01	0.000000000000000000e+00	4.234932714420178712e+01	1.000000000000000000e+00
1.842000000000000000e+03	4.886979630014520382e+01	1.517868951599469973e+01	-2.980309434906422503e-03	5.722598794161503832e+01	4.651604948278494911e-01	0.000000000000000000e+00	3.478155075152264430e+01	1.000000000000000000e+00
1.858000000000000000e+03	9.624539293811579910e+01	1.343283978869673234e+01	5.161631148548366174e-03	-1.019754043078411740e+02	2.892603727096210164e-01	0.000000000000000000e+00	8.869006380111656540e+01	1.000000000000000000e+00
1.885000000000000000e+03	6.800924715938857901e+01	1.969076695665216192e+01	-3.860563674346520480e-03	7.528424281639621540e+01	4.152152190099104301e-01	0.000000000000000000e+00	1.307848526662999333e+01	1.000000000000000000e+00
1.890000000000000000e+03	8.107613419182678172e+01	2.024143941007266889e+01	3.712643684168036307e-03	-7.224969124704819023e+01	4.284500384738145762e-01	0.000000000000000000e+00	1.307848526662999333e+01	1.000000000000000000e+00
1.895000000000000000e+03	9.029587766329116505e+01	8.730837584642900495e+00	3.865247027253966051e-03	-7.538032094551149953e+01	4.211237929644412459e-01	0.000000000000000000e+00	1.474780065173099786e+01	1.000000000000000000e+00
1.914000000000000000e+03	6.148488122843034631e+01	1.874179218156821847e+01	3.355581405281964514e-03	-6.492462384107216167e+01	3.939953780180094345e-01	0.000000000000000000e+00	inf	1.000000000000000000e+00
1.927000000000000000e+03	7.384723528518787816e+01	1.653774484677353129e+01	-3.364070783117403211e-03	6.509878187611688816e+01	4.161804529401568198e-01	0.000000000000000000e+00	1.252489163936204086e+01	1.000000000000000000e+00
1.929000000000000000e+03	6.258683528474483637e+01	2.202193142344864540e+01	3.120051177934335222e-03	-6.009276426506601609e+01	4.772364862349935954e-01	0.000000000000000000e+00	1.252489163936204086e+01	1.000000000000000000e+00
1.933000000000000000e+03	7.510412844677725275e+01	1.648994323442978072e+01	3.001443170770258084e-03	-5.765954267113067999e+01	3.634252461130056400e-01	0.000000000000000000e+00	6.684743556431888223e+00	1.000000000000000000e+00
1.933000000000000000e+03	9.869894602058639066e+01	2.069354451216700852e+01	-4.345559074416852595e-03	8.523383482646970322e+01	3.760164378297748966e-01	0.000000000000000000e+00	2.396634473680804334e+01	1.000000000000000000e+00
1.934000000000000000e+03	4.754771406670271006e+01	1.885000776209104600e+01	3.874404863724141383e-03	-7.556819228730154236e+01	4.082410342410962567e-01	0.000000000000000000e+00	1.536997939895968379e+01	1.000000000000000000e+00
1.938000000000000000e+03	7.280645963715868163e+01	1.021248240567396692e+01	-3.540264118785397748e-03	6.871335596184276540e+01	4.375517435067109995e-01	0.000000000000000000e+00	6.684743556431888223e+00	1.000000000000000000e+00
1.949000000000000000e+03	1.036025110881676454e+02	1.918578626164416079e+01	-3.099667232752410188e-03	5.967459135438181761e+01	4.254991615072482025e-01	0.000000000000000000e+00	inf	1.000000000000000000e+00
1.980000000000000000e+03	3.474630189093435462e+01	2.416130040606671514e+01	-4.706566316760501210e-03	9.263983243692159419e+01	3.842244859639957211e-01	0.000000000000000000e+00	2.134593081705141770e+01	1.000000000000000000e+00
1.981000000000000000e+03	4.901927302637362516e+01	8.288964175591287287e+00	-3.035447536408712732e-03	5.835713601864474498e+01	4.756720196040588045e-01	0.000000000000000000e+00	2.134593081705141770e+01	1.000000000000000000e+00
1.993000000000000000e+03	4.910556818013748881e+01	7.951174359318034846e+00	4.001968469096501939e-03	-7.818513634203887364e+01	3.487697404534412238e-01	0.000000000000000000e+00	1.947858890551408351e+01	1.000000000000000000e+00
1.999000000000000000e+03	7.876015625550689947e+01	1.185816532872448015e+01	-4.395500074081515329e-03	8.625836530895790588e+01	3.508814963385117336e-01	0.000000000000000000e+00	inf	1.000000000000000000e+00
2.010000000000000000e+03	1.485874474968827030e+01	2.144824220052593233e+01	3.687394427070033506e-03	-7.173170735143568777e+01	4.181424959696107280e-01	0.000000000000000000e+00	5.823559599959720146e+01	1.000000000000000000e+00
2.014000000000000000e+03	7.301854606160304684e+01	2.441845309992306312e+01	3.728070483219241091e-03	-7.256616921067139003e+01	4.183184326067198588e-01	0.000000000000000000e+00	5.823559599959720146e+01	1.000000000000000000e+00
2.036000000000000000e+03	1.978003624269956262e+01	1.641027087544601315e+01	3.984644925625916920e-03	-7.782974701324091882e+01	3.388341851779277381e-01	0.000000000000000000e+00	inf	1.000000000000000000e+00
2.046000000000000000e+03	2.040478231318546776e+01	9.261118166588470757e+00	3.625227060895859933e-03	-7.045635519410764402e+01	4.079853806673534589e-01	0.000000000000000000e+00	inf	1.000000000000000000e+00
2.063000000000000000e+03	4.218855810135229945e+01	1.678019945966913440e+01	3.382801749272538062e-03	-6.548304422411247572e+01	3.739288577026429472e-01	0.000000000000000000e+00	7.364382250073767011e+01	1.000000000000000000e+00
2.063000000000000000e+03	1.150992092925671244e+02	6.414412688123043438e+00	-3.635495603897640534e-03	7.066701247743610281e+01	4.190712187197441763e-01	0.000000000000000000e+00	7.364382250073767011e+01	1.000000000000000000e+00
2.078000000000000000e+03	3.560845872991475858e+01	7.195298625288241823e+00	3.592281629186113920e-03	-6.978048568264388507e+01	4.484457189843638059e-01	0.000000000000000000e+00	7.313899767564794274e+01	1.000000000000000000e+00
2.078000000000000000e+03	1.078468135741370020e+02	1.863789756078659110e+01	-2.934740859999238841e-03	5.629115695406092357e+01	4.840669108493147466e-01	0.000000000000000000e+00	7.313899767564794274e+01	1.000000000000000000e+00
2.089000000000000000e+03	8.980414750010083935e+01	1.873461741718309526e+01	-3.420505107395777501e-03	6.625652172654140770e+01	4.810948487587665134e-01	0.000000000000000000e+00	3.278988398734224319e+01	1.000000000000000000e+00
2.091000000000000000e+03	5.703546308844793344e+01	1.991352107434039098e+01	-2.956214064775955844e-03	5.673167582629375971e+01	3.921135206374366522e-01	0.000000000000000000e+00	2.213091512966562391e+01	1.000000000000000000e+00
2.095000000000000000e+03	1.177626552583164568e+02	6.289665502842952449e+00	3.830274763079288824e-03	-7.466287133638924445e+01	3.089316833175769217e-01	0.000000000000000000e+00	6.223665567388050590e+01	1.000000000000000000e+00
2.095000000000000000e+03	3.500232504902223951e+01	2.199155683247242266e+01	-4.007562114126927630e-03	7.829988894772098718e+01	4.116234568119275794e-01	0.000000000000000000e+00	2.213091512966562391e+01	1.000000000000000000e+00
2.125000000000000000e+03	7.213408100777458287e+01	9.958832992941042406e+00	3.131514713515193716e-03	-6.032793660279533299e+01	4.440456037678375267e-01	0.000000000000000000e+00	2.956902844007444031e+01	1.000000000000000000e+00
2.133000000000000000e+03	1.054586964418132027e+02	8.964889084302221534e+00	-2.961529986075977887e-03	5.684073098039462479e+01	4.883075447604775521e-01	0.000000000000000000e+00	6.020736795906421435e+01	1.000000000000000000e+00
2.137000000000000000e+03	3.539901274717646373e+01	1.152595480859499055e+01	3.889176867821193644e-03	-7.587123725208985547e+01	3.970713891127158890e-01	0.000000000000000000e+00	1.585418733547343173e+01	1.000000000000000000e+00
2.138000000000000000e+03	4.680190810488760178e+01	2.254090980302760272e+01	3.258532540452993304e-03	-6.293368411267678653e+01	4.366021626396884292e-01	0.000000000000000000e+00	1.585418733547343173e+01	1.000000000000000000e+00
2.142000000000000000e+03	1.116079059133712690e+02	1.996576123775955125e+01	4.060335644988059475e-03	-7.938252829012122902e+01	3.982682435352542516e-01	0.000000000000000000e+00	3.945088956098877730e+01	1.000000000000000000e+00
2.144000000000000000e+03	7.270420751187570829e+01	1.341786555755776256e+01	-3.470120802734869177e-03	6.727437865023280494e+01	3.166388868989590266e-01	0.000000000000000000e+00	2.917313480742406995e+01	1.000000000000000000e+00
2.149000000000000000e+03	9.971330677039908608e+01	2.444421362640493456e+01	3.999013267563802758e-03	-7.812451092259441054e+01	3.554814389977041245e-01	0.000000000000000000e+00	1.715203620944585694e+01	1.000000000000000000e+00
2.150000000000000000e+03	8.930257698908552300e+01	1.081303423683586296e+01	-3.228211556985712254e-03	6.231165467734630425e+01	4.035525903918394386e-01	0.000000000000000000e+00	1.715203620944585694e+01	1.000000000000000000e+00
2.152000000000000000e+03	4.290573867583552214e+01	1.607208413909538791e+01	4.426888054919778277e-03	-8.690228400038350287e+01	3.101366814726820298e-01	0.000000000000000000e+00	1.636989642129612221e+01	1.000000000000000000e+00
2.155000000000000000e+03	5.922655962110670202e+01	1.480546955037429946e+01	3.141142294496270231e-03	-6.052544466739092144e+01	3.466719329040937048e-01	0.000000000000000000e+00	1.636989642129612221e+01	1.000000000000000000e+00
2.163000000000000000e+03	5.892895596554501481e+01	1.454506292795204025e+01	-2.438999093927502349e-03	4.612110520913346079e+01	4.901285741888180558e-01	0.000000000000000000e+00	1.971271438777169394e+01	1.000000000000000000e+00
2.167000000000000000e+03	3.626608885809540794e+01	1.090594842989970559e+01	3.061600817484778914e-03	-5.889366580097649262e+01	4.623814585328835935e-01	0.000000000000000000e+00	7.034706465172225975e+00	1.000000000000000000e+00
2.170000000000000000e+03	2.083764165825066428e+01	5.587045647509079949e+00	4.874614987372363761e-03	-9.608732020728145073e+01	3.206199222935730564e-01	0.000000000000000000e+00	1.505448644177693218e+01	1.000000000000000000e+00
2.173000000000000000e+03	6.906907174366649471e+00	1.129425151072886102e+01	5.536454964856958767e-03	-1.096648464085052410e+02	3.009248299126127124e-01	0.000000000000000000e+00	1.505448644177693218e+01	1.000000000000000000e+00
2.177000000000000000e+03	2.509161468710341225e+01	1.611162255722788572e+01	3.263452230842033008e-03	-6.303461066204143037e+01	4.610921896404396314e-01	0.000000000000000000e+00	1.881198158417746313e+01	1.000000000000000000e+00
2.194000000000000000e+03	8.908693132430491346e+01	8.593218078086264811e+00	4.402066708162317467e-03	-8.639307860721588384e+01	2.297481520700684898e-01	0.000000000000000000e+00	2.600690113900694200e+01	1.000000000000000000e+00
2.216000000000000000e+03	7.611067379606321026e+01	9.176586980533475213e+00	2.750155980639543314e-03	-5.250443188287204777e+01	4.351697801283558320e-01	0.000000000000000000e+00	inf	1.000000000000000000e+00
2.224000000000000000e+03	1.208597964938013973e+02	8.827166100061081266e+00	3.369069550040587873e-03	-6.520133066612999073e+01	4.041753151959631696e-01	0.000000000000000000e+00	inf	1.000000000000000000e+00
2.244000000000000000e+03	8.029683184607998214e+01	9.065046586617423685e+00	3.139950565466256144e-03	-6.050099656410276339e+01	4.782854357891033192e-01	0.000000000000000000e+00	inf	1.000000000000000000e+00
2.260000000000000000e+03	3.604756003931600361e+01	7.028290684665023491e+00	-4.168683985696476982e-03	8.160527470144978679e+01	4.172509950099182463e-01	0.000000000000000000e+00	2.311140664190432403e+01	1.000000000000000000e+00
2.261000000000000000e+03	1.294050538557564067e+01	6.579801892703491362e+00	4.215180329855958315e-03	-8.255913870568511470e+01	3.335546975159906502e-01	0.000000000000000000e+00	7.094820364406279722e+00	1.000000000000000000e+00
2.272000000000000000e+03	7.743379205195032000e+01	1.207340491330733023e+01	-2.861654730334115600e-03	5.479180835888279688e+01	4.769680812143648474e-01	0.000000000000000000e+00	inf	1.000000000000000000e+00
2.279000000000000000e+03	8.910431075581405125e+00	6.952258405456582580e+00	-3.699391829547914960e-03	7.197783187100485236e+01	4.345394000551852098e-01	0.000000000000000000e+00	inf	1.000000000000000000e+00
2.286000000000000000e+03	4.125999750419799739e+01	7.268170177157910139e+00	4.364548059878774894e-03	-8.562339039339661895e+01	3.930921330728924801e-01	0.000000000000000000e+00	2.846224045366980704e+01	1.000000000000000000e+00
2.292000000000000000e+03	4.675725759930391234e+01	1.896132991667571588e+01	-3.999523166948110338e-03	7.813497141529045109e+01	3.230708390890844051e-01	0.000000000000000000e+00	1.786281495676882614e+01	1.000000000000000000e+00
2.296000000000000000e+03	2.954512708166911139e+01	1.418401673627098170e+01	-3.974385206462830757e-03	7.761927074935091753e+01	3.647526604614164114e-01	0.000000000000000000e+00	1.785444346503140167e+01	1.000000000000000000e+00
2.301000000000000000e+03	4.677858809352316172e+01	1.885188273680150672e+01	4.137648418305421398e-03	-8.096858570749775197e+01	3.980096707009582735e-01	0.000000000000000000e+00	1.785444346503140167e+01	1.000000000000000000e+00
2.302000000000000000e+03	1.173516891505745008e+02	2.154517364264913226e+01	-6.175150611195478687e-03	1.227675708853908532e+02	2.381420507769550499e-01	0.000000000000000000e+00	7.062447457299984421e+01	1.000000000000000000e+00
2.310000000000000000e+03	1.063510571003254768e+02	1.284605916141609327e+01	-4.666029216822815268e-03	9.180822123897401354e+01	2.996951812071729782e-01	0.000000000000000000e+00	1.046789712364526181e+01	1.000000000000000000e+00
2.311000000000000000e+03	1.196664350415032061e+02	1.965329169207707594e+01	-4.887811289021578090e-03	9.635803992427774745e+01	3.955639427832361443e-01	0.000000000000000000e+00	1.454713661802101221e+01	1.000000000000000000e+00
2.311000000000000000e+03	1.055800560989958399e+02	2.328552407333420504e+01	4.174067854263442158e-03	-8.171572378131610037e+01	3.417003203409132439e-01	0.000000000000000000e+00	1.046789712364526181e+01	1.000000000000000000e+00
2.317000000000000000e+03	1.193393072676868769e+02	1.266792228159551215e+01	3.693544679309429882e-03	-7.185787865230196303e+01	4.478772860053540361e-01	0.000000000000000000e+00	inf	1.000000000000000000e+00
2.343000000000000000e+03	7.725206147270029078e+01	2.090761511237185033e+01	3.550430252630536535e-03	-6.892191234003574607e+01	4.337596987854035469e-01	0.000000000000000000e+00	4.125775688991517143e+01	1.000000000000000000e+00
2.345000000000000000e+03	3.637297574542702705e+01	1.533062186425095952e+01	-3.462332060020761621e-03	6.711459401667634950e+01	4.127288068900816231e-01	0.000000000000000000e+00	4.125775688991517143e+01	1.000000000000000000e+00
2.355000000000000000e+03	3.617363754865134950e+01	1.479328609310077525e+01	4.781039291021015394e-03	-9.416763189555844349e+01	3.279375770112851196e-01	0.000000000000000000e+00	inf	1.000000000000000000e+00
2.365000000000000000e+03	6.514142847365845057e+01	1.680884985847515267e+01	3.905824641605631486e-03	-7.621276328925873145e+01	4.279195990857879162e-01	0.000000000000000000e+00	3.327634167714747093e+01	1.000000000000000000e+00
2.366000000000000000e+03	3.191494184588864869e+01	1.498799791806474246e+01	2.783669283292260210e-03	-5.319195116296479142e+01	4.853293125776679817e-01	0.000000000000000000e+00	3.327634167714747093e+01	1.000000000000000000e+00
2.373000000000000000e+03	9.564228930280134477e+01	6.594352583188870298e+00	-3.547212918133510733e-03	6.885590931072722753e+01	4.515966953763449476e-01	0.000000000000000000e+00	inf	1.000000000000000000e+00
2.380000000000000000e+03	1.119169426464882520e+02	6.941129156277043855e+00	-3.911900353598533539e-03	7.633740541058878648e+01	4.174112746169136301e-01	0.000000000000000000e+00	inf	1.000000000000000000e+00
2.390000000000000000e+03	4.734352193972019762e+01	1.905524975473867144e+01	-3.426131579516493615e-03	6.637194777398239864e+01	4.254527214813337288e-01	0.000000000000000000e+00	inf	1.000000000000000000e+00
2.405000000000000000e+03	1.177579863520682437e+02	1.517319438927258446e+01	-3.590719495047732870e-03	6.974843878624105287e+01	4.480484998612263015e-01	0.000000000000000000e+00	8.123337953339058615e+00	1.000000000000000000e+00
2.423000000000000000e+03	8.906257289139260536e+01	1.794846321961931324e+01	2.923721638883969385e-03	-5.606509964640436294e+01	4.661538834565281952e-01	0.000000000000000000e+00	inf	1.000000000000000000e+00
2.431000000000000000e+03	1.047792415951555540e+02	1.838805466240588871e+01	-3.284222236797510689e-03	6.346070353895084537e+01	4.527039131349404055e-01	0.000000000000000000e+00	inf	1.000000000000000000e+00
2.443000000000000000e+03	8.488735276954956532e+01	8.652217720922546818e+00	3.990780742440434847e-03	-7.795562217400356531e+01	3.740975973377040908e-01	0.000000000000000000e+00	inf	1.000000000000000000e+00
2.456000000000000000e+03	6.891588212902121313e+01	1.190610652438711448e+01	-3.550372904949892789e-03	6.892073586284638509e+01	4.627651306146336463e-01	0.000000000000000000e+00	inf	1.000000000000000000e+00
2.467000000000000000e+03	6.169848316537216704e+01	7.179306324503389014e+00	3.627473117775564023e-03	-7.050243264057669990e+01	4.211572789286801566e-01	0.000000000000000000e+00	1.848140916239194809e+01	1.000000000000000000e+00
2.500000000000000000e+03	2.340858198139248358e+01	1.769930910007257197e+01	-3.367911835441581275e-03	6.517758036267855459e+01	3.746108024435835793e-01	0.000000000000000000e+00	9.363725383361570209e+01	1.000000000000000000e+00
2.511000000000000000e+03	8.716183982157292576e+01	9.970997989325663724e+00	3.394418883510413442e-03	-6.572136761022366613e+01	4.437926431999185128e-01	0.000000000000000000e+00	6.806370141854139888e+01	1.000000000000000000e+00
2.515000000000000000e+03	1.911734615377834601e+01	1.158788768433190164e+01	4.205859757537782663e-03	-8.236792886770977873e+01	3.579077906940090203e-01	0.000000000000000000e+00	6.806370141854139888e+01	1.000000000000000000e+00
2.518000000000000000e+03	9.033024980572274387e+01	2.069188551780342777e+01	3.446260817569651337e-03	-6.678489541446212741e+01	4.429622017470020712e-01	0.000000000000000000e+00	7.179248166133393738e+01	1.000000000000000000e+00
2.547000000000000000e+03	3.646404387732570740e+01	8.126271856885855627e+00	-3.592407453714895667e-03	6.978306694986014236e+01	4.001141508167771477e-01	0.000000000000000000e+00	1.614145543540319849e+01	1.000000000000000000e+00
2.548000000000000000e+03	2.231899008007643559e+01	1.590213429432849601e+01	2.907674077885973561e-03	-5.573588686487349975e+01	4.855849606068094459e-01	0.000000000000000000e+00	1.614145543540319849e+01	1.000000000000000000e+00
2.554000000000000000e+03	9.116960858116304678e+01	1.878951105294189716e+01	-4.076374439376614749e-03	7.971156122626132401e+01	4.856872648987006214e-01	0.000000000000000000e+00	inf	1.000000000000000000e+00
2.560000000000000000e+03	9.113859595936551727e+01	1.873381284933815039e+01	4.265058438574128793e-03	-8.358237899189798270e+01	4.010213852134282275e-01	0.000000000000000000e+00	inf	1.000000000000000000e+00
2.582000000000000000e+03	6.014270672708332199e+01	1.304735295099853332e+01	3.023504904071324523e-03	-5.811213509849974201e+01	4.724872940526803067e-01	0.000000000000000000e+00	inf	1.000000000000000000e+00
2.594000000000000000e+03	8.427389465032781857e+01	1.719100647214787969e+01	3.178467659151389211e-03	-6.129116770289145677e+01	4.332743064057900106e-01	0.000000000000000000e+00	3.181337330228838667e+01	1.000000000000000000e+00
2.596000000000000000e+03	1.151441736619270415e+02	9.502274807121979805e+00	-4.996587042666734979e-03	9.858955463390309149e+01	3.294319704609530719e-01	0.000000000000000000e+00	2.829012382771535528e+01	1.000000000000000000e+00
2.601000000000000000e+03	6.506639667717212916e+00	1.070311272685667525e+01	4.274854223687426895e-03	-8.378333773353044478e+01	4.442397748268198665e-01	0.000000000000000000e+00	8.137353194142424684e+01	1.000000000000000000e+00
2.602000000000000000e+03	9.865318713526438898e+01	1.279904129615513497e+01	2.934760584084150636e-03	-5.629156159005874116e+01	4.887765588789585447e-01	0.000000000000000000e+00	1.151637610813123125e+01	1.000000000000000000e+00
2.607000000000000000e+03	3.485830387213925263e+01	6.255560990910390196e+00	4.249541955700795320e-03	-8.326406118105158782e+01	3.574027604720594331e-01	0.000000000000000000e+00	4.084522233317227347e+01	1.000000000000000000e+00
2.608000000000000000e+03	7.565271145921705909e+01	8.292346955523168361e+00	-3.521100175328861336e-03	6.832021116362611224e+01	4.770319737394131954e-01	0.000000000000000000e+00	4.084522233317227347e+01	1.000000000000000000e+00
2.629000000000000000e+03	9.151373758410788639e+01	1.213150706691121528e+01	-3.011521908259848484e-03	5.786630612905938165e+01	4.632854560484528372e-01	0.000000000000000000e+00	inf	1.000000000000000000e+00
2.635000000000000000e+03	6.128716742595572953e+01	2.354370578379976209e+01	-3.021970218998910277e-03	5.808065131466950959e+01	4.860385543612023573e-01	0.000000000000000000e+00	inf	1.000000000000000000e+00
2.641000000000000000e+03	5.175703518044036144e+01	1.048589205351484566e+01	-4.323480900499514570e-03	8.478090512286199498e+01	2.580781163561993719e-01	0.000000000000000000e+00	inf	1.000000000000000000e+00
2.648000000000000000e+03	5.190076854288278696e+01	1.103945191944498028e+01	4.043906768000914490e-03	-7.904549288075018865e+01	3.333292173580483242e-01	0.000000000000000000e+00	2.945489610944681758e+01	1.000000000000000000e+00
2.650000000000000000e+03	7.760157983618697131e+01	2.542900381254690956e+01	3.118741793798116609e-03	-6.006590248877299132e+01	4.814658545553568425e-01	0.000000000000000000e+00	2.945489610944681758e+01	1.000000000000000000e+00
2.668000000000000000e+03	6.951422892815756427e+01	9.587128491380479289e+00	-3.684048003594651583e-03	7.166305608532438498e+01	3.875256296303796200e-01	0.000000000000000000e+00	1.642913220437679911e+01	1.000000000000000000e+00
2.673000000000000000e+03	9.178069612202705230e+01	6.594288459798931967e+00	3.346195871789196113e-03	-6.473208133647030138e+01	4.982585825919231270e-01	0.000000000000000000e+00	2.246670097611803740e+01	1.000000000000000000e+00
2.684000000000000000e+03	8.446674409944813533e+01	2.426690369825154292e+01	3.772456277987553536e-03	-7.347673567980392306e+01	3.932615734704689725e-01	0.000000000000000000e+00	inf	1.000000000000000000e+00
2.709000000000000000e+03	4.427756578488557437e+01	1.604321074900865440e+01	-4.180823577421539580e-03	8.185431620744287784e+01	3.948549111000413392e-01	0.000000000000000000e+00	inf	1.000000000000000000e+00
2.715000000000000000e+03	7.504434225940853764e+01	1.225015993838102979e+01	4.278976573304977583e-03	-8.386790698266469235e+01	3.717375479791299453e-01	0.000000000000000000e+00	1.824969380071507530e+01	1.000000000000000000e+00
2.716000000000000000e+03	9.285395500378453448e+01	8.266566370354997417e+00	4.328370151216460147e-03	-8.488120720791582130e+01	3.680280353855841513e-01	0.000000000000000000e+00	1.824969380071507530e+01	1.000000000000000000e+00
2.735000000000000000e+03	5.361136960485193015e+01	6.585173235237359535e+00	3.308097504816749895e-03	-6.395050029967917027e+01	4.632540439523437081e-01	0.000000000000000000e+00	2.570950199549046644e+01	1.000000000000000000e+00
2.735000000000000000e+03	3.589253408821301150e+01	2.521368259026690950e+01	-2.773220476333090444e-03	5.297759579748981906e+01	4.478775587453132090e-01	0.000000000000000000e+00	2.570950199549046644e+01	1.000000000000000000e+00
2.747000000000000000e+03	1.986139435825511512e+01	1.364771717744556057e+01	3.628102708716456418e-03	-7.051534858368503933e+01	4.816022445923774375e-01	0.000000000000000000e+00	2.700801533619641148e+01	1.000000000000000000e+00
2.752000000000000000e+03	4.683893375435685158e+01	1.236504008168090607e+01	-3.707749032911629786e-03	7.214927837091416052e+01	4.561400699684505788e-01	0.000000000000000000e+00	2.700801533619641148e+01	1.000000000000000000e+00
2.781000000000000000e+03	1.080605645812136260e+02	1.529245814197077102e+01	3.704377504911619476e-03	-7.208011209006741637e+01	4.426472540864710981e-01	0.000000000000000000e+00	7.824330428378654290e+01	1.000000000000000000e+00
2.782000000000000000e+03	3.007627779671021528e+01	2.165372216396648852e+01	3.470284513258367794e-03	-6.727773714170784558e+01	4.654749284128976150e-01	0.000000000000000000e+00	7.824330428378654290e+01	1.000000000000000000e+00
2.790000000000000000e+03	1.885232673853031571e+01	2.008644884402700725e+01	3.145319695076991776e-03	-6.061114327697524828e+01	4.664511186690966094e-01	0.000000000000000000e+00	inf	1.000000000000000000e+00
2.802000000000000000e+03	1.607604873356866548e+01	2.372180737376799442e+01	4.739736622895620970e-03	-9.332031520613098508e+01	3.094816484960047909e-01	0.000000000000000000e+00	2.317368074555745849e+01	1.000000000000000000e+00
2.804000000000000000e+03	3.682118357595543756e+01	1.339422974548502587e+01	4.755341090088772982e-03	-9.364043799922123412e+01	4.023947911754276463e-01	0.000000000000000000e+00	2.317368074555745849e+01	1.000000000000000000e+00
2.835000000000000000e+03	5.384093702377779067e+01	1.261750312293373533e+01	-4.297492042453184176e-03	8.424774844894054127e+01	3.190553309677872651e-01	0.000000000000000000e+00	inf	1.000000000000000000e+00
2.848000000000000000e+03	5.876134698999807426e+01	2.030537606236682890e+01	-3.044736841442439741e-03	5.854770441399303138e+01	4.536187992147783232e-01	0.000000000000000000e+00	inf	1.000000000000000000e+00
2.862000000000000000e+03	7.134783237263167166e+01	2.328453161411387384e+01	-3.329766876090714794e-03	6.439504349175787468e+01	4.537850805814163113e-01	0.000000000000000000e+00	5.588773295457766466e+01	1.000000000000000000e+00
2.865000000000000000e+03	1.570903794242625118e+01	1.801544733356492500e+01	-4.759109930121551042e-03	9.371775506382006427e+01	3.506143556656424742e-01	0.000000000000000000e+00	5.588773295457766466e+01	1.000000000000000000e+00
2.884000000000000000e+03	8.118549374542584474e+01	1.207807501632159841e+01	-5.855767384425262893e-03	1.162154823485436737e+02	2.683002703720698268e-01	0.000000000000000000e+00	1.896792447985465557e+01	1.000000000000000000e+00
2.900000000000000000e+03	9.119994909964268004e+01	1.885750304167326519e+01	-3.941940890149895314e-03	7.695368152868476841e+01	4.157446770804871239e-01	0.000000000000000000e+00	1.212556076827624807e+01	1.000000000000000000e+00
2.901000000000000000e+03	8.108311801793438178e+01	1.217327138729884872e+01	5.481167990572969467e-03	-1.085306442335622563e+02	2.336218532803043813e-01	0.000000000000000000e+00	1.212556076827624807e+01	1.000000000000000000e+00
2.922000000000000000e+03	1.684466520246616028e+01	1.874719627128967403e+01	-3.489413585368590209e-03	6.767016656062683921e+01	4.246602632274846245e-01	0.000000000000000000e+00	1.985381051534870167e+01	1.000000000000000000e+00
2.953000000000000000e+03	1.192882811775194938e+02	8.571868693012334006e+00	-4.198287570190704747e-03	8.221258682793715877e+01	4.807232744771715582e-01	0.000000000000000000e+00	3.401085334277951233e+01	1.000000000000000000e+00
2.967000000000000000e+03	2.298243982163636900e+01	1.330157946752856724e+01	4.219347123323754015e-03	-8.264461971228600135e+01	4.368204931069031849e-01	0.000000000000000000e+00	2.716635487419107875e+01	1.000000000000000000e+00
2.977000000000000000e+03	1.052475465226760036e+02	1.368170407262341826e+01	-3.724889057876309105e-03	7.250090285109747867e+01	4.782896300994039507e-01	0.000000000000000000e+00	9.973153939010917668e+01	1.000000000000000000e+00
2.994000000000000000e+03	7.096496284852857173e+01	1.398125634449225174e+01	-3.204292471987534637e-03	6.182095901930166093e+01	4.422960339689554488e-01	0.000000000000000000e+00	inf	1.000000000000000000e+00
3.009000000000000000e+03	8.950527361273684335e+01	8.049559482343667582e+00	4.004935145845371636e-03	-7.824599717344622718e+01	4.244952541079201058e-01	0.000000000000000000e+00	1.874852279345087069e+01	1.000000000000000000e+00
3.009000000000000000e+03	3.933051048710445485e+01	1.911783002921692542e+01	4.050721603409040798e-03	-7.918529798388482277e+01	3.686940278320315345e-01	0.000000000000000000e+00	3.447917096008698934e+01	1.000000000000000000e+00
3.044000000000000000e+03	1.047144142201413075e+02	2.500406524097720862e+01	-3.143311620905216760e-03	6.056994800227320042e+01	4.185844653599359866e-01	0.000000000000000000e+00	3.534894298089079001e+01	1.000000000000000000e+00
3.049000000000000000e+03	1.930224255748363404e+01	2.026669241577554104e+01	3.079910491819446219e-03	-5.926928542425711299e+01	4.860240099617605392e-01	0.000000000000000000e+00	3.648417140280315607e+01	1.000000000000000000e+00
3.051000000000000000e+03	6.259446118957973937e+01	1.015123373453844557e+01	-4.224533057368224688e-03	8.275100820159157422e+01	3.463017526876135399e-01	0.000000000000000000e+00	8.197615737757207199e+00	1.000000000000000000e+00
3.079000000000000000e+03	2.489850895750339888e+01	1.963513274282782817e+01	4.614911709997510623e-03	-9.075955492706637528e+01	3.957104454057143172e-01	0.000000000000000000e+00	inf	1.000000000000000000e+00
3.086000000000000000e+03	7.968281673794160724e+01	1.849329956525455998e+01	-3.887498649482094924e-03	7.583680890952116727e+01	3.855198546608762378e-01	0.000000000000000000e+00	1.919717074976620808e+01	1.000000000000000000e+00
3.089000000000000000e+03	6.187043731440331840e+01	1.133435382809541458e+01	-2.645590742037218310e-03	5.035929511997027674e+01	4.746374877401815517e-01	0.000000000000000000e+00	1.919717074976620808e+01	1.000000000000000000e+00
3.101000000000000000e+03	4.778748707427540410e+01	2.292476628767435898e+01	3.626358838801246876e-03	-7.047957341102883788e+01	4.106167191211589351e-01	0.000000000000000000e+00	1.240670721545721022e+01	1.000000000000000000e+00
3.159000000000000000e+03	3.550248068602218154e+01	7.771422028957720052e+00	-4.217272779480531544e-03	8.260206492738355166e+01	4.581675024771355575e-01	0.000000000000000000e+00	1.489068219061710963e+01	1.000000000000000000e+00
3.163000000000000000e+03	2.017598352912371240e+01	1.174362386745120546e+01	3.425451928718464909e-03	-6.635800486205225468e+01	4.815562410021155815e-01	0.000000000000000000e+00	1.583287410883279556e+01	1.000000000000000000e+00
3.165000000000000000e+03	4.679941692751390292e+01	1.241903476447064136e+01	-3.869650639176692563e-03	7.547066023944185531e+01	4.369452134583574621e-01	0.000000000000000000e+00	2.663199928278631390e+01	1.000000000000000000e+00
3.171000000000000000e+03	4.081569804863707418e+01	1.970375861438544263e+01	-3.071021216589145657e-03	5.908692356722936267e+01	4.337941012479950009e-01	0.000000000000000000e+00	inf	1.000000000000000000e+00
3.193000000000000000e+03	9.582620377249773469e+01	1.436073196668882446e+01	-3.480441637799402185e-03	6.748610869567339421e+01	4.501948098366386208e-01	0.000000000000000000e+00	inf	1.000000000000000000e+00
3.243000000000000000e+03	7.888630656415649867e+01	1.782150240958015175e+01	-3.363400175686253202e-03	6.508502448720577149e+01	4.257203204693084109e-01	0.000000000000000000e+00	2.671068269515237859e+01	1.000000000000000000e+00
3.248000000000000000e+03	1.156910329371699220e+02	1.003761160574315703e+01	3.341038746877766832e-03	-6.462628386126482383e+01	4.015326138879896645e-01	0.000000000000000000e+00	3.761883623184598235e+01	1.000000000000000000e+00
3.254000000000000000e+03	5.689013678074616109e+01	2.520979836507849114e+01	3.515148363246320233e-03	-6.819811082631709098e+01	3.959337971247738341e-01	0.000000000000000000e+00	1.752359021867713196e+01	1.000000000000000000e+00
3.257000000000000000e+03	4.938231220248786002e+01	9.376012202122474548e+00	-3.019071934265458307e-03	5.802119353296129134e+01	4.871982241284823489e-01	0.000000000000000000e+00	1.752359021867713196e+01	1.000000000000000000e+00
3.266000000000000000e+03	1.097556205953595487e+01	9.617652538335789814e+00	3.347069591841600293e-03	-6.475000554369201211e+01	4.150003723531373589e-01	0.000000000000000000e+00	inf	1.000000000000000000e+00
3.277000000000000000e+03	9.001597258492722631e+01	8.825550593670907773e+00	3.623227664969108554e-03	-7.041533795201650037e+01	4.510547125095559773e-01	0.000000000000000000e+00	4.913066428435342914e+01	1.000000000000000000e+00
3.280000000000000000e+03	4.091851919599039888e+01	7.019382344858645872e+00	-3.745441039914775439e-03	7.292252300718854485e+01	4.741841553255927710e-01	0.000000000000000000e+00	2.130989099513949014e+01	1.000000000000000000e+00
3.282000000000000000e+03	2.864811993727267847e+01	2.444203301163109998e+01	3.157852150485644400e-03	-6.086824430964988863e+01	4.916163442176588738e-01	0.000000000000000000e+00	2.130989099513949014e+01	1.000000000000000000e+00
3.285000000000000000e+03	1.200475260512033202e+02	8.463834241500075350e+00	-3.094663783079734838e-03	5.957194649861857982e+01	4.538282630723190492e-01	0.000000000000000000e+00	1.913612760199337970e+01	1.000000000000000000e+00
3.287000000000000000e+03	8.971273947333266108e+01	8.021307531286149484e+00	-3.274248664924874277e-03	6.325609753443722383e+01	4.138109336492211687e-01	0.000000000000000000e+00	2.735736122208440690e+01	1.000000000000000000e+00
3.287000000000000000e+03	4.995708132060669016e+01	2.135263963547489396e+01	2.856750731974682170e-03	-5.469120372863815049e+01	3.707189098531639138e-01	0.000000000000000000e+00	2.153174834213557176e+01	1.000000000000000000e+00
3.288000000000000000e+03	1.109317106384626612e+02	2.528921058084573303e+01	2.906275709943110640e-03	-5.570719960204701948e+01	4.556760141807341125e-01	0.000000000000000000e+00	1.913612760199337970e+01	1.000000000000000000e+00
3.308000000000000000e+03	9.019677330391309056e+01	8.145933225646896148e+00	3.095660930519556452e-03	-5.959240279613949554e+01	4.580454632823657279e-01	0.000000000000000000e+00	inf	1.000000000000000000e+00
3.338000000000000000e+03	1.195137191068772182e+02	8.788933905328910612e+00	3.682055843065164605e-03	-7.162218727608600943e+01	4.114407488674728386e-01	0.000000000000000000e+00	9.426242575615445674e+01	1.000000000000000000e+00
3.339000000000000000e+03	2.567236674823627141e+01	1.768868092060548491e+01	3.747624568140790237e-03	-7.296731768975290322e+01	3.285013653551379642e-01	0.000000000000000000e+00	9.426242575615445674e+01	1.000000000000000000e+00
3.348000000000000000e+03	3.492756279816559584e+01	1.911359728045879436e+01	-3.271708485276780907e-03	6.320398621311921517e+01	4.799390961299544456e-01	0.000000000000000000e+00	inf	1.000000000000000000e+00
3.384000000000000000e+03	8.269019954074211753e+00	2.456590145257172608e+01	4.570356723529615806e-03	-8.984551752113300438e+01	3.645243622240508241e-01	0.000000000000000000e+00	6.849391101633069923e+01	1.000000000000000000e+00
3.392000000000000000e+03	8.601198933715636485e+01	8.923168768402396367e+00	3.028231437195970117e-03	-5.820909906188063587e+01	4.555589692986052874e-01	0.000000000000000000e+00	1.676398822791196253e+01	1.000000000000000000e+00
3.394000000000000000e+03	9.791946496242600517e+01	2.072330968023816311e+01	2.978532810652657729e-03	-5.718954081968852421e+01	4.618436533378259545e-01	0.000000000000000000e+00	1.676398822791196253e+01	1.000000000000000000e+00
3.402000000000000000e+03	7.641351649763475962e+01	1.591131017953516924e+01	2.937453298998040328e-03	-5.634680214448205504e+01	4.564020663836099168e-01	0.000000000000000000e+00	4.703797508513370929e+01	1.000000000000000000e+00
3.406000000000000000e+03	2.994098138720462643e+01	2.318280112152901395e+01	-2.912582398019692657e-03	5.583658015552791198e+01	4.322102857411158627e-01	0.000000000000000000e+00	1.328185752197961023e+01	1.000000000000000000e+00
3.407000000000000000e+03	2.372543001508928739e+01	1.144505600695264391e+01	-2.927129618794838822e-03	5.613501373154158358e+01	4.679566260109415676e-01	0.000000000000000000e+00	1.328185752197961023e+01	1.000000000000000000e+00
3.412000000000000000e+03	3.799104541445341710e+01	1.470387851368829679e+01	-3.514239648265517386e-03	6.817946870453383212e+01	3.850935815114108207e-01	0.000000000000000000e+00	1.463310311769112992e+01	1.000000000000000000e+00
3.414000000000000000e+03	1.143984380421272107e+02	9.054834934851738737e+00	3.372126436591052403e-03	-6.526404213513319519e+01	4.121591138481737193e-01	0.000000000000000000e+00	7.661593399231712453e+01	1.000000000000000000e+00
3.433000000000000000e+03	2.509789625337116448e+01	1.020365854494149715e+01	-3.667426738046267870e-03	7.132207385977436331e+01	4.215264795241220330e-01	0.000000000000000000e+00	7.309015762161282126e+00	1.000000000000000000e+00
3.434000000000000000e+03	2.607047919282725346e+01	1.744767634153759772e+01	-3.690193270000193676e-03	7.178912510272019176e+01	4.516332764246703269e-01	0.000000000000000000e+00	7.309015762161282126e+00	1.000000000000000000e+00
3.446000000000000000e+03	2.606415361191984914e+01	7.317774453084116004e+00	-3.753720418862419028e-03	7.309237295342288121e+01	4.540908756365684695e-01	0.000000000000000000e+00	1.263118870141219219e+01	1.000000000000000000e+00
3.450000000000000000e+03	3.534608726253973998e+01	1.588472465231914477e+01	-3.734453698851369994e-03	7.269711971297057573e+01	4.140544873511677881e-01	0.000000000000000000e+00	1.263118870141219219e+01	1.000000000000000000e+00
3.461000000000000000e+03	3.473853716893010812e+01	1.584778423709211381e+01	2.823404424537876052e-03	-5.400711032488506902e+01	4.358164739395002929e-01	0.000000000000000000e+00	5.332389870536096765e+01	1.000000000000000000e+00
3.478000000000000000e+03	7.178037371642284370e+01	2.492242369777816080e+01	2.993403653559812989e-03	-5.749461344460544865e+01	4.944680597245441067e-01	0.000000000000000000e+00	1.775726085839262325e+01	1.000000000000000000e+00
3.479000000000000000e+03	5.500090842689673565e+01	1.911123984329625003e+01	2.859501147459917510e-03	-5.474762799973909466e+01	4.251471798492895138e-01	0.000000000000000000e+00	1.775726085839262325e+01	1.000000000000000000e+00
3.483000000000000000e+03	1.526304994679723315e+01	2.022501093817997742e+01	3.933668216994385541e-03	-7.678396915055071759e+01	3.531772019542321894e-01	0.000000000000000000e+00	3.975346378161549410e+01	1.000000000000000000e+00
3.486000000000000000e+03	9.421480811650813791e+01	2.251727439793125285e+01	-4.219598246090490619e-03	8.264977144995836511e+01	3.782526389470550754e-01	0.000000000000000000e+00	5.301658155822166663e+01	1.000000000000000000e+00
3.491000000000000000e+03	4.139635608131659694e+01	1.793807744587295261e+01	3.323670562175618480e-03	-6.426997872575856263e+01	4.281954259396492102e-01	0.000000000000000000e+00	2.196910032148101166e+01	1.000000000000000000e+00
3.491000000000000000e+03	1.968073997579098489e+01	2.126574721505583909e+01	3.280069173816836398e-03	-6.337550421078432095e+01	4.046918662118831334e-01	0.000000000000000000e+00	2.196910032148101166e+01	1.000000000000000000e+00
3.517000000000000000e+03	4.265931726060392037e+01	2.264716707888300462e+01	-4.063724046079717628e-03	7.945204071935992829e+01	3.403647407861418728e-01	0.000000000000000000e+00	1.405650721462974850e+01	1.000000000000000000e+00
3.518000000000000000e+03	3.969842087975741407e+01	8.906043118419354698e+00	3.057772682854341482e-03	-5.881513231854147250e+01	4.546308745792592143e-01	0.000000000000000000e+00	1.084087493172428651e+01	1.000000000000000000e+00
3.519000000000000000e+03	2.890695555361628521e+01	9.939892914077208985e+00	3.120639093651369350e-03	-6.010482524857215481e+01	4.683806819704846580e-01	0.000000000000000000e+00	1.084087493172428651e+01	1.000000000000000000e+00
3.526000000000000000e+03	6.478267732090502307e+01	1.949341261938220882e+01	2.883400115916603078e-03	-5.523791097061089062e+01	4.349482621376768998e-01	0.000000000000000000e+00	inf	1.000000000000000000e+00
3.542000000000000000e+03	1.084429267147307030e+02	9.735557426614278143e+00	3.483684041795822358e-03	-6.755262602118108362e+01	4.276436048299697701e-01	0.000000000000000000e+00	6.778437949953963937e+01	1.000000000000000000e+00
3.551000000000000000e+03	1.116205087185432916e+02	9.120480143402740936e+00	3.318921004583335298e-03	-6.417254241963129857e+01	4.598336387235754108e-01	0.000000000000000000e+00	inf	1.000000000000000000e+00
3.566000000000000000e+03	9.408186010312026326e+01	2.241919559371083537e+01	-3.987134005351461279e-03	7.788081002898522343e+01	3.928301109922807122e-01	0.000000000000000000e+00	inf	1.000000000000000000e+00
3.576000000000000000e+03	1.051896692393281683e+02	1.507950261685549265e+01	3.862659847792447847e-03	-7.532724543160927055e+01	3.402587031227592984e-01	0.000000000000000000e+00	inf	1.000000000000000000e+00
3.584000000000000000e+03	7.091809652232053907e+01	2.429696320096237372e+01	-3.530832733341699239e-03	6.851987281284600328e+01	4.720719524526575395e-01	0.000000000000000000e+00	inf	1.000000000000000000e+00
3.602000000000000000e+03	1.062003184391651018e+02	1.415095768848583546e+01	3.507925160900876669e-03	-6.804992815008357354e+01	3.742383871366272707e-01	0.000000000000000000e+00	1.207992311979147004e+01	1.000000000000000000e+00
3.617000000000000000e+03	3.784100479783887039e+01	2.198150573005360542e+01	3.298824457109808886e-03	-6.376026542041921630e+01	4.106176598033897118e-01	0.000000000000000000e+00	6.857517212050990452e+01	1.000000000000000000e+00
3.621000000000000000e+03	1.194838133834859093e+02	2.011357349701927788e+01	4.347567657395528737e-03	-8.527504053925235894e+01	3.276431996746673736e-01	0.000000000000000000e+00	1.339685713294002944e+01	1.000000000000000000e+00
3.621000000000000000e+03	1.064081668782489345e+02	2.302960667764158487e+01	-3.440821669850801720e-03	6.667331229289597161e+01	3.660435297517634634e-01	0.000000000000000000e+00	1.339685713294002944e+01	1.000000000000000000e+00
3.629000000000000000e+03	3.478401816456798912e+01	8.686473201448501769e+00	3.593597111435510583e-03	-6.980747256061445682e+01	4.272296801334406480e-01	0.000000000000000000e+00	inf	1.000000000000000000e+00
3.640000000000000000e+03	2.927861148185087714e+01	9.988937373619471316e+00	3.050767620711532322e-03	-5.867142474870461655e+01	3.639004961099963076e-01	0.000000000000000000e+00	9.430846487987931681e+00	1.000000000000000000e+00
3.643000000000000000e+03	2.043158326924059764e+01	1.325558049543000472e+01	-3.296400902711621710e-03	6.371054664479230922e+01	3.562919870305056858e-01	0.000000000000000000e+00	9.430846487987931681e+00	1.000000000000000000e+00
3.718000000000000000e+03	1.195761355703715481e+02	1.350210786973976340e+01	-6.000591592995254894e-03	1.191865245238802942e+02	2.316894433735291470e-01	0.000000000000000000e+00	6.188512340921726462e+01	1.000000000000000000e+00
3.723000000000000000e+03	5.780479946364676636e+01	9.751036694183316200e+00	3.856857150211404073e-03	-7.520820415105103507e+01	3.466138389540709408e-01	0.000000000000000000e+00	6.188512340921726462e+01	1.000000000000000000e+00
3.732000000000000000e+03	1.281442175885840662e+01	1.195902105834962192e+01	-2.826306042186883978e-03	5.406663648074690087e+01	4.131982215188670926e-01	0.000000000000000000e+00	6.904244067056055201e+01	1.000000000000000000e+00
3.735000000000000000e+03	8.175845772654741950e+01	8.274116957307521503e+00	-3.951890819936833277e-03	7.715780252013036034e+01	4.037558295436127764e-01	0.000000000000000000e+00	6.904244067056055201e+01	1.000000000000000000e+00
3.756000000000000000e+03	1.186232826074010092e+02	1.528602111026166810e+01	4.281583657603938581e-03	-8.392139084066987209e+01	3.694568586536267629e-01	0.000000000000000000e+00	5.560679691833319538e+01	1.000000000000000000e+00
3.759000000000000000e+03	6.304775190143697472e+01	1.342155060440784808e+01	-3.478390655020669690e-03	6.744403315874022553e+01	4.224841466191631145e-01	0.000000000000000000e+00	5.230657637756385725e+01	1.000000000000000000e+00
3.761000000000000000e+03	1.076490501129609179e+01	1.499694052566788116e+01	-2.855301535850424122e-03	5.466147373495809347e+01	4.318670871489140861e-01	0.000000000000000000e+00	5.230657637756385725e+01	1.000000000000000000e+00
3.795000000000000000e+03	2.020289970912721600e+01	5.774529365526478664e+00	-3.716751877976567225e-03	7.233397009234707298e+01	4.080791091953098748e-01	0.000000000000000000e+00	9.252037587995569368e+01	1.000000000000000000e+00
3.799000000000000000e+03	1.114207357694430982e+02	2.124470510601578965e+01	-3.268807527801722342e-03	6.314447360060532333e+01	4.258349740759045376e-01	0.000000000000000000e+00	9.252037587995569368e+01	1.000000000000000000e+00
3.827000000000000000e+03	4.806361416101636763e+01	2.172606697929570885e+01	4.653492481069269882e-03	-9.155103239580604679e+01	3.683739064948683417e-01	0.000000000000000000e+00	3.274347927495360011e+01	1.000000000000000000e+00
3.837000000000000000e+03	2.073422688716081552e+01	5.993695228875702163e+00	-2.830979069202168262e-03	5.416250277607132091e+01	4.552237557439234861e-01	0.000000000000000000e+00	1.878167656118001716e+01	1.000000000000000000e+00
3.838000000000000000e+03	1.088988176657342422e+02	2.186314549450101552e+01	2.966547069384676324e-03	-5.694365552770963035e+01	4.633170995324840113e-01	0.000000000000000000e+00	4.706727283181542987e+01	1.000000000000000000e+00
3.840000000000000000e+03	1.223459414244468846e+01	2.274205686975652441e+01	-3.736287712314704645e-03	7.273474416404478404e+01	4.443025359854965162e-01	0.000000000000000000e+00	1.878167656118001716e+01	1.000000000000000000e+00
3.843000000000000000e+03	6.350225798857823634e+01	9.434125368080589880e+00	-4.068019488855511602e-03	7.954016094300652640e+01	3.498677874737612381e-01	0.000000000000000000e+00	3.130265438587213112e+01	1.000000000000000000e+00
3.850000000000000000e+03	8.829331796237899255e+01	1.868138541101722083e+01	3.225724482536253702e-03	-6.226063279947447171e+01	3.933801870852403626e-01	0.000000000000000000e+00	inf	1.000000000000000000e+00
3.856000000000000000e+03	2.982486538629907002e+01	1.049992072755219397e+01	-3.393876421001205783e-03	6.571023909097050364e+01	4.131751173039229785e-01	0.000000000000000000e+00	5.802734454769452555e+01	1.000000000000000000e+00
3.860000000000000000e+03	8.768013016988550135e+01	1.496546124107981512e+01	-3.599958051973223359e-03	6.993796609342199133e+01	3.518722320889153821e-01	0.000000000000000000e+00	3.469902225702018939e+01	1.000000000000000000e+00
3.865000000000000000e+03	3.856417154711758144e+01	5.963166774274972326e+00	3.602557372512481086e-03	-6.999129067931552584e+01	4.216764960865830858e-01	0.000000000000000000e+00	1.538532036284809834e+01	1.000000000000000000e+00
3.878000000000000000e+03	1.237935844281989972e+01	1.472711678419789116e+01	3.661530872992891164e-03	-7.120112126554553811e+01	3.758830606794970608e-01	0.000000000000000000e+00	inf	1.000000000000000000e+00
3.884000000000000000e+03	6.326710268775187274e+01	9.761582253448674251e+00	5.110454635205850110e-03	-1.009255274880150921e+02	2.885312363497858357e-01	0.000000000000000000e+00	1.732311256298983082e+01	1.000000000000000000e+00
3.884000000000000000e+03	8.044231147925427194e+01	1.202043856546030298e+01	3.190313474102966264e-03	-6.153418243205781124e+01	4.001439755251035013e-01	0.000000000000000000e+00	1.732311256298983082e+01	1.000000000000000000e+00
3.904000000000000000e+03	1.191130374759323303e+02	1.206328979411256697e+01	2.666027428627545850e-03	-5.077855001101050192e+01	4.554010655544279418e-01	0.000000000000000000e+00	1.014594519439272631e+02	1.000000000000000000e+00
3.905000000000000000e+03	1.781894464530293121e+01	6.273026727384105605e+00	-2.921418121515765610e-03	5.601784340851340005e+01	4.910799535088992140e-01	0.000000000000000000e+00	7.441673480055628431e+01	1.000000000000000000e+00
3.910000000000000000e+03	9.141534359416347399e+01	1.729212288525858554e+01	-3.050342762278469670e-03	5.866270885558398618e+01	4.107696418088362389e-01	0.000000000000000000e+00	1.388587756796059480e+01	1.000000000000000000e+00
3.924000000000000000e+03	1.873081973991375548e+01	1.731412363320033521e+01	3.484892872568228026e-03	-6.757742496358943640e+01	4.123788558577392571e-01	0.000000000000000000e+00	8.566207275281118427e+01	1.000000000000000000e+00
3.930000000000000000e+03	8.201697881759548636e+01	2.449566740422392641e+01	-2.575757950128416181e-03	4.892668815438630503e+01	4.849592198104829555e-01	0.000000000000000000e+00	2.439963294253366044e+01	1.000000000000000000e+00
3.934000000000000000e+03	6.006379407662824121e+01	1.384673471313526960e+01	-3.060993472224286718e-03	5.888120622393663695e+01	4.338720523130411566e-01	0.000000000000000000e+00	2.439963294253366044e+01	1.000000000000000000e+00
3.969000000000000000e+03	1.213897304034130258e+02	1.458495809535721222e+01	3.311297470582091462e-03	-6.401614701263095242e+01	4.470098933639975458e-01	0.000000000000000000e+00	1.170166428518779611e+02	1.000000000000000000e+00
3.971000000000000000e+03	4.888653153359419079e+00	2.555736457256179506e+01	4.010630305301237687e-03	-7.836283232901669749e+01	4.208734627943203632e-01	0.000000000000000000e+00	1.170166428518779611e+02	1.000000000000000000e+00
3.979000000000000000e+03	6.575287632328358711e+01	2.005924535388561836e+01	-2.705708912158916787e-03	5.159260839472782578e+01	4.836751330110959923e-01	0.000000000000000000e+00	inf	1.000000000000000000e+00
3.987000000000000000e+03	3.702555808632463652e+01	2.068920580987997582e+01	-2.894449858856025255e-03	5.546459442791274341e+01	4.074253660702817914e-01	0.000000000000000000e+00	1.418749629617537167e+01	1.000000000000000000e+00
3.989000000000000000e+03	3.058694191193899314e+01	8.046845551094060411e+00	3.927920628856681681e-03	-7.666605843015254607e+01	3.303880076799645682e-01	0.000000000000000000e+00	1.418749629617537167e+01	1.000000000000000000e+00
4.043000000000000000e+03	9.390692325591085421e+01	1.804314965724124420e+01	-3.614017781702340195e-03	7.022639887970476025e+01	3.901636226626807868e-01	0.000000000000000000e+00	1.464720666974249319e+01	1.000000000000000000e+00
4.044000000000000000e+03	7.049090973527523118e+00	2.000591247767882308e+01	4.292612530090444967e-03	-8.414764614444379731e+01	3.386660857091704502e-01	0.000000000000000000e+00	1.961737970580157153e+01	1.000000000000000000e+00
4.044000000000000000e+03	2.660116868428234227e+01	2.160523849641295513e+01	3.038559361528080614e-03	-5.842097454235015874e+01	4.582351006865836851e-01	0.000000000000000000e+00	1.961737970580157153e+01	1.000000000000000000e+00
4.055000000000000000e+03	6.462265894034240432e+01	8.014971681017229344e+00	2.339063971983944019e-03	-4.407095444343309509e+01	4.840016226606512761e-01	0.000000000000000000e+00	3.118510826240652634e+01	1.000000000000000000e+00
4.055000000000000000e+03	9.438764181723522029e+01	1.731856086349370116e+01	3.041769404287661665e-03	-5.848682798299741137e+01	4.275943174608853870e-01	0.000000000000000000e+00	3.118510826240652634e+01	1.000000000000000000e+00
4.061000000000000000e+03	9.717742954619765783e+01	2.020586732148536058e+01	2.722846220783432889e-03	-5.194417714968905386e+01	4.543987331528530627e-01	0.000000000000000000e+00	inf	1.000000000000000000e+00
4.084000000000000000e+03	7.993453211584450457e+01	1.896564122359793103e+01	-3.279900028361607857e-03	6.337203422267796071e+01	4.173253419577656054e-01	0.000000000000000000e+00	4.032602098000806023e+01	1.000000000000000000e+00
4.099000000000000000e+03	1.050048513189048691e+02	2.524368458372991952e+01	3.032713099256117463e-03	-5.830103954011821088e+01	4.680892776756633289e-01	0.000000000000000000e+00	1.327559864468011419e+01	1.000000000000000000e+00
4.108000000000000000e+03	4.878458921129031012e+01	5.965183837026598823e+00	-2.803827516210427757e-03	5.360549362780201221e+01	4.616948099307861542e-01	0.000000000000000000e+00	3.150699657403672660e+01	1.000000000000000000e+00
4.109000000000000000e+03	7.766627786925113242e+01	1.855640670777982493e+01	-2.797933851166263183e-03	5.348458616636018093e+01	4.767935947400659957e-01	0.000000000000000000e+00	3.150699657403672660e+01	1.000000000000000000e+00
4.141000000000000000e+03	4.778245033597524838e+01	2.424170432546912934e+01	2.714945470690577518e-03	-5.178209470522450886e+01	4.178649872227682138e-01	0.000000000000000000e+00	3.007495299720166670e+01	1.000000000000000000e+00
4.142000000000000000e+03	1.975797318133550107e+01	1.332696759053298585e+01	-2.292620140302081139e-03	4.311816772308058887e+01	4.621578348204476994e-01	0.000000000000000000e+00	3.007495299720166670e+01	1.000000000000000000e+00
4.151000000000000000e+03	7.179589255238098211e+00	1.110074598104411514e+01	4.368559835019169418e-03	-8.570569122733709833e+01	3.782535418235496438e-01	0.000000000000000000e+00	2.246902370760065537e+01	1.000000000000000000e+00
4.160000000000000000e+03	8.427429862612493139e+01	2.005064542351099632e+01	-2.821139201058447087e-03	5.396063967912494519e+01	4.632172044391951182e-01	0.000000000000000000e+00	2.792703527109054207e+01	1.000000000000000000e+00
4.177000000000000000e+03	2.769395541474406386e+01	1.184157703539552031e+01	2.718914014997335631e-03	-5.186350866651242342e+01	4.460147857239054048e-01	0.000000000000000000e+00	2.224095192762277406e+01	1.000000000000000000e+00
4.177000000000000000e+03	4.890391658865276270e+01	1.853466971726634327e+01	2.030272350362122627e-03	-3.773615075081956860e+01	4.988954237836216166e-01	0.000000000000000000e+00	2.224095192762277406e+01	1.000000000000000000e+00
4.178000000000000000e+03	8.713227960278408091e+01	1.669921143493643712e+01	2.922996731490398389e-03	-5.605022830368632469e+01	4.113778414390354410e-01	0.000000000000000000e+00	3.827240057595520994e+01	1.000000000000000000e+00
4.191000000000000000e+03	3.844659870400701607e+01	1.701677876607987372e+01	-2.777821700329304293e-03	5.307198906699845509e+01	4.783394114391564811e-01	0.000000000000000000e+00	2.232773730784450095e+01	1.000000000000000000e+00
4.192000000000000000e+03	1.032047987828842537e+02	2.244781506266305371e+01	3.408986447800881146e-03	-6.602021852973682314e+01	3.362460788377640286e-01	0.000000000000000000e+00	6.498554172052965328e+01	1.000000000000000000e+00
4.215000000000000000e+03	5.073873532076455461e+01	1.446584550013809434e+01	4.145714675897103040e-03	-8.113406350805782097e+01	3.421439660810234873e-01	0.000000000000000000e+00	1.191948463968046035e+01	1.000000000000000000e+00
4.221000000000000000e+03	8.307602712610757578e+01	6.882373577099485829e+00	-1.645928262244822707e-02	3.337446598946123117e+02	8.987417785876439247e-02	0.000000000000000000e+00	2.239758074795298270e+01	1.000000000000000000e+00
4.234000000000000000e+03	7.088908299084748421e+01	1.604666367909553060e+01	2.929994344973714960e-03	-5.619378306563476855e+01	3.753505887836813271e-01	0.000000000000000000e+00	1.340385593160344335e+01	1.000000000000000000e+00
4.238000000000000000e+03	7.964475695644530617e+01	5.897696872403662027e+00	3.359618912646652675e-03	-6.500745256689201312e+01	3.762453983794641355e-01	0.000000000000000000e+00	1.340385593160344335e+01	1.000000000000000000e+00
4.245000000000000000e+03	7.864163615869239266e+01	1.975528479545399563e+01	-2.968823110261994188e-03	5.699034809041079797e+01	4.534510546852800195e-01	0.000000000000000000e+00	inf	1.000000000000000000e+00
4.254000000000000000e+03	6.636333922285577103e+01	1.090702655660114750e+01	-2.820967826950061125e-03	5.395712397060630394e+01	4.867126834535810964e-01	0.000000000000000000e+00	1.376277591906861630e+01	1.000000000000000000e+00
4.258000000000000000e+03	5.517810951704952060e+01	1.892604379232551182e+01	2.565103497493990883e-03	-4.870811400546074310e+01	4.522539452718857822e-01	0.000000000000000000e+00	1.376277591906861630e+01	1.000000000000000000e+00
4.272000000000000000e+03	1.023241857035411613e+02	1.681130225148444524e+01	-3.336165606014776432e-03	6.452631226692116684e+01	3.552987191327710015e-01	0.000000000000000000e+00	9.699822036732562935e+00	1.000000000000000000e+00
4.273000000000000000e+03	2.478825460992240792e+01	9.413762132051061826e+00	-4.086139922009011591e-03	7.991189831803521315e+01	3.797947161178321096e-01	0.000000000000000000e+00	7.788802353618315522e+01	1.000000000000000000e+00
4.273000000000000000e+03	1.102270425204357025e+02	2.243548234070155090e+01	3.853774591373562881e-03	-7.514496601976335910e+01	3.606216870975438304e-01	0.000000000000000000e+00	9.699822036732562935e+00	1.000000000000000000e+00
4.294000000000000000e+03	2.750793643135268240e+01	2.248036133509377521e+01	-2.926069455872482451e-03	5.611326468291117209e+01	4.283188820639154404e-01	0.000000000000000000e+00	inf	1.000000000000000000e+00
4.309000000000000000e+03	5.645953198995785272e+01	2.185166740216787318e+01	2.487861667045744227e-03	-4.712351196808084808e+01	4.589790908734910913e-01	0.000000000000000000e+00	inf	1.000000000000000000e+00
4.324000000000000000e+03	5.113427264621971347e+01	2.001383713960560939e+01	2.959118224221377741e-03	-5.679125412664456718e+01	4.264868582796814689e-01	0.000000000000000000e+00	inf	1.000000000000000000e+00
4.340000000000000000e+03	1.979541734495505878e+01	1.281692817347643754e+01	-3.292349867360668068e-03	6.362744039480616465e+01	3.793533849075956255e-01	0.000000000000000000e+00	inf	1.000000000000000000e+00
4.352000000000000000e+03	3.567081057051664317e+01	1.428775020939270668e+01	-3.035286228875033829e-03	5.835382682406676480e+01	4.518288556574548975e-01	0.000000000000000000e+00	7.042211614065460878e+01	1.000000000000000000e+00
4.357000000000000000e+03	1.059583204267209027e+02	9.935693231153923222e+00	-2.812615057392537851e-03	5.378576842942082692e+01	4.146204825290121798e-01	0.000000000000000000e+00	7.042211614065460878e+01	1.000000000000000000e+00
4.387000000000000000e+03	6.597573605341395364e+01	1.785038387543762184e+01	-4.658285957860977891e-03	9.164936969628422503e+01	2.519222595642303109e-01	0.000000000000000000e+00	inf	1.000000000000000000e+00
4.404000000000000000e+03	1.132371936010015645e+02	1.186983816480428544e+01	2.921293328786486471e-03	-5.601528330847539650e+01	4.770038555176918660e-01	0.000000000000000000e+00	1.815676506178669314e+01	1.000000000000000000e+00
4.406000000000000000e+03	9.523463620752455938e+01	1.423120319450307569e+01	2.656534241385242415e-03	-5.058379900940830964e+01	4.998838853548714933e-01	0.000000000000000000e+00	1.575270902637981685e+01	1.000000000000000000e+00
4.410000000000000000e+03	1.584722551849967331e+01	2.125388952497175765e+01	-2.454631517071306432e-03	4.644180151344299645e+01	4.747337019126763868e-01	0.000000000000000000e+00	7.969742216159852433e+01	1.000000000000000000e+00
4.411000000000000000e+03	1.100271733944606467e+02	8.815606713698663555e+00	-2.396299269835251104e-03	4.524512612034582304e+01	4.963594464998838385e-01	0.000000000000000000e+00	1.575270902637981685e+01	1.000000000000000000e+00
4.416000000000000000e+03	1.044775278371341045e+02	2.457581412676555388e+01	2.435929140368112839e-03	-4.605812567282988113e+01	4.984779481076573315e-01	0.000000000000000000e+00	1.670876128008425354e+01	1.000000000000000000e+00
4.430000000000000000e+03	8.555095432204254280e+01	1.838128531057751758e+01	-4.094120037345528283e-03	8.007560892597120983e+01	3.030604483457258747e-01	0.000000000000000000e+00	6.511278093112025545e+01	1.000000000000000000e+00
4.435000000000000000e+03	2.060886455568734021e+01	1.366968076830940326e+01	2.983273395658318002e-03	-5.728679305484075712e+01	4.632589558358112258e-01	0.000000000000000000e+00	4.427210112164365796e+01	1.000000000000000000e+00
4.437000000000000000e+03	6.484382753590013237e+01	1.548268597079656494e+01	4.038504828117970950e-03	-7.893467307113871811e+01	3.204248754183391945e-01	0.000000000000000000e+00	4.427210112164365796e+01	1.000000000000000000e+00
4.444000000000000000e+03	7.957264049218358082e+01	1.972801706934541954e+01	2.841759819380384414e-03	-5.438366789602962115e+01	3.850896436246854515e-01	0.000000000000000000e+00	inf	1.000000000000000000e+00
4.489000000000000000e+03	7.934506077041670835e+01	1.839168741808827789e+01	3.443267590964838552e-03	-6.672348991761150216e+01	3.771060973845584696e-01	0.000000000000000000e+00	inf	1.000000000000000000e+00
4.513000000000000000e+03	4.772763270612201580e+01	2.179874522891912392e+01	-3.087545781257670235e-03	5.942592199189906665e+01	4.435915957795719677e-01	0.000000000000000000e+00	inf	1.000000000000000000e+00
4.521000000000000000e+03	4.681075418939041555e+01	2.201675638521433953e+01	4.118184166327339482e-03	-8.056928013483646112e+01	3.031137791057293418e-01	0.000000000000000000e+00	inf	1.000000000000000000e+00
4.537000000000000000e+03	4.876823427014779355e+01	6.842674675879328205e+00	-3.872046202742899807e-03	7.551980478826540377e+01	3.847916748726520897e-01	0.000000000000000000e+00	1.962597243698967731e+01	1.000000000000000000e+00
4.541000000000000000e+03	6.459650571540069564e+01	1.844632139373790380e+01	3.900070983294403638e-03	-7.609472804035991089e+01	3.067306938878664457e-01	0.000000000000000000e+00	1.962597243698967731e+01	1.000000000000000000e+00
4.541000000000000000e+03	1.049574204030460294e+02	1.891943681664589860e+01	2.453783776759073908e-03	-4.642441027584366964e+01	4.542511757821118268e-01	0.000000000000000000e+00	1.557718400786116497e+01	1.000000000000000000e+00
4.542000000000000000e+03	1.182492039405442199e+02	1.079680473048948386e+01	-3.850267548902025060e-03	7.507301968429555927e+01	3.526779248784009946e-01	0.000000000000000000e+00	1.557718400786116497e+01	1.000000000000000000e+00
4.572000000000000000e+03	4.422698918514117139e+01	6.474724547866305358e+00	3.021710275250252212e-03	-5.807531861616485713e+01	4.514609094866131045e-01	0.000000000000000000e+00	2.418141853986215395e+01	1.000000000000000000e+00
4.573000000000000000e+03	1.595987225767244766e+01	2.324034113534749224e+01	3.493514265468674902e-03	-6.775429126356991105e+01	4.281735583574663995e-01	0.000000000000000000e+00	3.286511522799841600e+01	1.000000000000000000e+00
4.597000000000000000e+03	9.577180160600698855e+01	2.207813307048736817e+01	-3.310589144444053573e-03	6.400161583134031673e+01	3.838643558405254730e-01	0.000000000000000000e+00	inf	1.000000000000000000e+00
4.618000000000000000e+03	1.030499936564691410e+02	2.275711264897174146e+01	-3.680619496434879741e-03	7.159272088742683593e+01	4.114993000515636545e-01	0.000000000000000000e+00	8.545133026358955419e+01	1.000000000000000000e+00
4.620000000000000000e+03	1.417628511957870074e+01	7.159809594428764967e+00	3.396086674707588828e-03	-6.575558204188112654e+01	4.323679038400283225e-01	0.000000000000000000e+00	1.531185926348288007e+01	1.000000000000000000e+00
4.627000000000000000e+03	4.207234044828686592e+01	1.692409575357621065e+01	3.527746482846909597e-03	-6.845655894789061335e+01	3.296235000445028041e-01	0.000000000000000000e+00	2.500904629932876944e+01	1.000000000000000000e+00
4.659000000000000000e+03	5.626863430215641415e+01	6.970576924281927766e+00	-3.151674160954804748e-03	6.074150398331804013e+01	3.911947839405141014e-01	0.000000000000000000e+00	3.706264077285666048e+01	1.000000000000000000e+00
4.664000000000000000e+03	9.268412155941113895e+01	1.386634583532699594e+01	-2.876551782350176157e-03	5.509741865887976786e+01	4.918761173576170487e-01	0.000000000000000000e+00	1.022700171606868302e+01	1.000000000000000000e+00
4.665000000000000000e+03	5.590902959060050392e+01	6.769879620876460002e+00	3.865901296481772872e-03	-7.539374315916646196e+01	3.201594789903675631e-01	0.000000000000000000e+00	3.745353417298984766e+01	1.000000000000000000e+00
4.665000000000000000e+03	1.028476448864409889e+02	1.272864742125062953e+01	-3.431528200817682457e-03	6.648265847386102223e+01	3.903829929621971395e-01	0.000000000000000000e+00	1.022700171606868302e+01	1.000000000000000000e+00
4.700000000000000000e+03	7.081126053318652680e+01	8.779589772245381951e+00	3.203410858796802187e-03	-6.180287288578943361e+01	4.407357355477180549e-01	0.000000000000000000e+00	6.715579826517054585e+01	1.000000000000000000e+00
4.701000000000000000e+03	5.745068348648717738e+00	2.540161958924045038e+01	3.249963327951092742e-03	-6.275788828403765507e+01	4.403454973618428081e-01	0.000000000000000000e+00	6.715579826517054585e+01	1.000000000000000000e+00
4.710000000000000000e+03	6.353224570352113432e+01	7.845047970008376836e+00	-2.850521831957005415e-03	5.456341898297161919e+01	4.327528116128503965e-01	0.000000000000000000e+00	inf	1.000000000000000000e+00
4.723000000000000000e+03	5.874556610179475058e+01	1.936204503088936235e+01	-3.399000095892854532e-03	6.581535034513244398e+01	3.915141090056997175e-01	0.000000000000000000e+00	inf	1.000000000000000000e+00
4.737000000000000000e+03	1.075655475122173925e+02	1.864041375037933079e+01	-3.063872449680564956e-03	5.894026792038162199e+01	3.758325670188844558e-01	0.000000000000000000e+00	inf	1.000000000000000000e+00
4.753000000000000000e+03	3.203679490508353211e+01	1.787057153977330159e+01	-3.402743465850258282e-03	6.589214489578907319e+01	3.447518582894071315e-01	0.000000000000000000e+00	3.205112722417027982e+01	1.000000000000000000e+00
4.755000000000000000e+03	6.332680822636124418e+01	1.092724217309244672e+01	-2.895890244129586261e-03	5.549414366860074210e+01	4.493284385142041204e-01	0.000000000000000000e+00	3.205112722417027982e+01	1.000000000000000000e+00
4.760000000000000000e+03	2.326422225605952931e+01	2.552555834268301638e+01	-3.489820027524247019e-03	6.767850464718166847e+01	3.479453135157245525e-01	0.000000000000000000e+00	4.263943749177684595e+01	1.000000000000000000e+00
4.765000000000000000e+03	8.999372325745311230e+01	1.576593404830747147e+01	-3.061838922470333513e-03	5.889855048124663028e+01	4.113002793415058145e-01	0.000000000000000000e+00	1.422589987211001450e+01	1.000000000000000000e+00
4.769000000000000000e+03	1.015118169966109321e+02	2.411517016829312965e+01	4.513805299112758074e-03	-8.868537538276500243e+01	2.720157625848516059e-01	0.000000000000000000e+00	1.422589987211001450e+01	1.000000000000000000e+00
4.773000000000000000e+03	2.499693581505088247e+01	7.578105403195446677e+00	-3.136745207992530995e-03	6.043523924123870472e+01	3.999794687653543956e-01	0.000000000000000000e+00	7.828155308419273695e+01	1.000000000000000000e+00
4.780000000000000000e+03	4.373718657867168247e+01	1.460021202647285499e+01	-2.487754017587906832e-03	4.712130355912390911e+01	4.718462191794697835e-01	0.000000000000000000e+00	inf	1.000000000000000000e+00
4.788000000000000000e+03	4.395718815202936725e+01	1.070771138802158085e+01	-2.877104264480305831e-03	5.510875272882528009e+01	4.427561401761073157e-01	0.000000000000000000e+00	inf	1.000000000000000000e+00
4.794000000000000000e+03	4.391689221391889930e+01	1.042303130199601569e+01	3.802737079621844318e-03	-7.409794079217297735e+01	3.587060426054683449e-01	0.000000000000000000e+00	1.447962125319527971e+01	1.000000000000000000e+00
4.794000000000000000e+03	7.563515619571477089e+01	1.627747470125915896e+01	-2.536933962213598192e-03	4.813022113655387813e+01	4.536656834876696687e-01	0.000000000000000000e+00	1.848326910952352264e+01	1.000000000000000000e+00
4.796000000000000000e+03	5.715189656978497368e+01	1.629619836382819642e+01	3.380019766180932233e-03	-6.542597234933512595e+01	3.642915896995101432e-01	0.000000000000000000e+00	1.447962125319527971e+01	1.000000000000000000e+00
4.815000000000000000e+03	5.520837510948627624e+01	1.837806355033574235e+01	2.451624299177921490e-03	-4.638010898786392744e+01	4.716552509037678087e-01	0.000000000000000000e+00	6.083128004134973565e+00	1.000000000000000000e+00
4.819000000000000000e+03	9.027878281360598578e+01	1.165264314953721581e+01	-4.273628814817682746e-03	8.375819869448447719e+01	3.225316408517037159e-01	0.000000000000000000e+00	1.460651912911731642e+01	1.000000000000000000e+00
4.825000000000000000e+03	9.033955348177697431e+01	1.162932864052016413e+01	4.368315948709108887e-03	-8.570068794425112912e+01	3.393746756663346131e-01	0.000000000000000000e+00	inf	1.000000000000000000e+00
4.834000000000000000e+03	4.113234665265019885e+01	2.067825010607292313e+01	4.133908214313218588e-03	-8.089185610603871623e+01	3.139014727105857716e-01	0.000000000000000000e+00	inf	1.000000000000000000e+00
4.843000000000000000e+03	5.376938148372682491e+01	1.644156286854460802e+01	-2.611651861934035420e-03	4.966304519624625158e+01	4.761646379446734523e-01	0.000000000000000000e+00	2.985933645224369215e+01	1.000000000000000000e+00
4.843000000000000000e+03	8.352273117882445774e+01	1.895515696654901561e+01	2.808366150043955633e-03	-5.369860287156014067e+01	4.615696846097963046e-01	0.000000000000000000e+00	2.985933645224369215e+01	1.000000000000000000e+00
4.851000000000000000e+03	4.404463642049428529e+01	2.021669613954084710e+01	-3.498101833579226033e-03	6.784840438507949045e+01	3.648667085159418288e-01	0.000000000000000000e+00	3.745846612886739990e+01	1.000000000000000000e+00
4.854000000000000000e+03	6.837549158727833643e+00	2.454905603027049210e+01	3.245990478562218312e-03	-6.267638600477678068e+01	4.397467043252440977e-01	0.000000000000000000e+00	8.649207880459924169e+00	1.000000000000000000e+00
4.857000000000000000e+03	1.169089726038752985e+01	1.738987946005473262e+01	-2.576617618834211969e-03	4.894432410079993190e+01	4.863879741418107860e-01	0.000000000000000000e+00	8.649207880459924169e+00	1.000000000000000000e+00
4.857000000000000000e+03	4.404977401349056265e+01	2.062413095498603610e+01	3.347683991088881272e-03	-6.476260983198187660e+01	3.676743607801576941e-01	0.000000000000000000e+00	3.252010589550681630e+01	1.000000000000000000e+00
4.873000000000000000e+03	1.200074241365911405e+02	1.667064966539414783e+01	3.920276122103023321e-03	-7.650923277096872255e+01	3.187950777937285096e-01	0.000000000000000000e+00	4.949664951621636533e+01	1.000000000000000000e+00
4.878000000000000000e+03	7.051077806556482130e+01	1.668911722388806496e+01	-3.652131040137560677e-03	7.100828541213361689e+01	3.503962968683168588e-01	0.000000000000000000e+00	1.206528502726731311e+01	1.000000000000000000e+00
4.878000000000000000e+03	3.008194346991328771e+01	2.206392323052924453e+01	4.078916048623234918e-03	-7.976370187553187918e+01	3.311823231119305211e-01	0.000000000000000000e+00	3.887163572325250271e+01	1.000000000000000000e+00
4.883000000000000000e+03	6.537453899548575009e+01	5.771693031149465192e+00	-3.976620315630412586e-03	7.766512360550622418e+01	3.463811930966317343e-01	0.000000000000000000e+00	1.206528502726731311e+01	1.000000000000000000e+00
4.884000000000000000e+03	1.061963681731276523e+02	1.197566799772887514e+01	-3.155083557416281902e-03	6.081144712873213365e+01	4.056131908036848532e-01	0.000000000000000000e+00	1.333389841727258585e+01	1.000000000000000000e+00
4.885000000000000000e+03	5.446516886590741535e+01	1.404325946052726692e+01	-3.729282384846518365e-03	7.259103115110630711e+01	3.439805402929262401e-01	0.000000000000000000e+00	1.369062335395090280e+01	1.000000000000000000e+00
4.888000000000000000e+03	9.427454476334969513e+01	1.794751642080649390e+01	-3.008809459302572847e-03	5.781066073434197250e+01	4.226003297697553673e-01	0.000000000000000000e+00	1.333389841727258585e+01	1.000000000000000000e+00
4.891000000000000000e+03	6.679212643432752827e+01	1.727702261872422795e+01	-2.978349709822615543e-03	5.718578453961790586e+01	3.888504082380802584e-01	0.000000000000000000e+00	2.749059619488097184e+01	1.000000000000000000e+00
4.893000000000000000e+03	7.894074202786901751e+00	2.399913390335262164e+01	3.275311721320835461e-03	-6.327790594214991415e+01	4.709974382403615545e-01	0.000000000000000000e+00	3.325673732958684070e+01	1.000000000000000000e+00
4.898000000000000000e+03	3.788030712697383962e+01	9.617325504352791654e+00	3.111452205634250741e-03	-5.991635791960509749e+01	4.257750724582181068e-01	0.000000000000000000e+00	1.365472400760144289e+01	1.000000000000000000e+00
4.899000000000000000e+03	4.656398356818288420e+01	2.015512656473337927e+01	4.883461945793299980e-03	-9.626881394269757664e+01	2.050434941831060787e-01	0.000000000000000000e+00	1.365472400760144289e+01	1.000000000000000000e+00
4.919000000000000000e+03	6.788749647199080073e+01	7.779773726548932622e+00	4.743501073730927407e-03	-9.339754222714572052e+01	2.405114279547871936e-01	0.000000000000000000e+00	inf	1.000000000000000000e+00
5.048000000000000000e+03	7.368630916824615440e+01	8.884340680071765917e+00	2.333081422288161341e-03	-4.394822352960505185e+01	4.772686411141522367e-01	0.000000000000000000e+00	inf	1.000000000000000000e+00
5.073000000000000000e+03	1.300849916627419667e+01	2.034827662720756081e+01	-2.945628469198621410e-03	5.651451426731228622e+01	4.133536213630113476e-01	0.000000000000000000e+00	2.456444254985926179e+01	1.000000000000000000e+00
5.074000000000000000e+03	9.705025922516335868e+01	1.100665794977508760e+01	2.014268901724278627e-03	-3.740784292629665231e+01	4.788874087623252729e-01	0.000000000000000000e+00	1.571098252485532853e+01	1.000000000000000000e+00
5.077000000000000000e+03	8.251486823478315102e+01	1.696965892689083688e+01	2.522066390509330926e-03	-4.782521561976646041e+01	4.603614395359589828e-01	0.000000000000000000e+00	1.571098252485532853e+01	1.000000000000000000e+00
5.085000000000000000e+03	3.233879693501213382e+01	2.233936327757602314e+01	2.711483457471648446e-03	-5.171107213664585345e+01	4.500447702603933564e-01	0.000000000000000000e+00	5.917446621427948372e+01	1.000000000000000000e+00
5.090000000000000000e+03	9.147654344823112638e+01	2.442368309064683274e+01	-3.193284912537212687e-03	6.159514094857057387e+01	3.587262512187422425e-01	0.000000000000000000e+00	7.181279971367504622e+00	1.000000000000000000e+00
5.094000000000000000e+03	8.451668324053865433e+01	2.265418375000186657e+01	-3.036029734487935734e-03	5.836907970585595251e+01	3.987291470514090497e-01	0.000000000000000000e+00	7.181279971367504622e+00	1.000000000000000000e+00
5.103000000000000000e+03	6.824097511547694239e+01	1.504547708930176420e+01	-3.161723360049892642e-03	6.094766146648102279e+01	3.481734123959507876e-01	0.000000000000000000e+00	6.249415014074626384e+01	1.000000000000000000e+00
5.116000000000000000e+03	9.744557109905503012e+01	1.091215874810728792e+01	-3.622254516524911049e-03	7.039537398950551506e+01	4.320019498614572351e-01	0.000000000000000000e+00	1.055144904651401028e+01	1.000000000000000000e+00
5.117000000000000000e+03	1.082414584913817919e+02	2.245166451502221250e+01	3.022506218655206245e-03	-5.809164724967613580e+01	4.421612687059899294e-01	0.000000000000000000e+00	1.580225863389353336e+01	1.000000000000000000e+00
5.127000000000000000e+03	5.760170479799608501e+00	1.611273371780644936e+01	-4.201219668203640817e-03	8.227273828289534663e+01	4.876880736287919627e-01	0.000000000000000000e+00	5.517356259660519413e+01	1.000000000000000000e+00
5.138000000000000000e+03	1.193401026249271979e+02	5.644994728622139135e+00	-3.456933518947665797e-03	6.700384393302785213e+01	4.242827443994811043e-01	0.000000000000000000e+00	4.465695636429914828e+01	1.000000000000000000e+00
5.138000000000000000e+03	7.528662139715119395e+01	1.296172510748028017e+01	3.436636427929886262e-03	-6.658745281965039453e+01	4.053823575376689359e-01	0.000000000000000000e+00	4.465695636429914828e+01	1.000000000000000000e+00
5.178000000000000000e+03	7.460745152215622511e+01	2.100518102689116162e+01	2.435509958499285782e-03	-4.604952623338727591e+01	4.841553660606374709e-01	0.000000000000000000e+00	2.224083564402179647e+01	1.000000000000000000e+00
5.181000000000000000e+03	5.791036645433712948e+01	6.312934078843935204e+00	-3.345734259825608459e-03	6.472261145138685379e+01	3.666171014462117350e-01	0.000000000000000000e+00	2.224083564402179647e+01	1.000000000000000000e+00
5.193000000000000000e+03	8.482185695429043903e+01	2.112252541835407627e+01	2.591932203519835450e-03	-4.925850000721796107e+01	4.019074445978044752e-01	0.000000000000000000e+00	inf	1.000000000000000000e+00
5.215000000000000000e+03	4.833118519564126103e+01	1.789413346088766232e+01	3.026813035390656277e-03	-5.818000080802672613e+01	4.855175723202905802e-01	0.000000000000000000e+00	inf	1.000000000000000000e+00
5.221000000000000000e+03	1.111018404131190209e+02	1.581866629922256529e+01	-2.704520527724659298e-03	5.156822890521046787e+01	4.931839813148939378e-01	0.000000000000000000e+00	inf	1.000000000000000000e+00
5.227000000000000000e+03	1.131635091694636230e+02	6.198184205057020613e+00	2.379992084186023215e-03	-4.491058718653570025e+01	4.921104358070711449e-01	0.000000000000000000e+00	inf	1.000000000000000000e+00
5.239000000000000000e+03	9.999833898037886115e+01	2.520874805843801170e+01	-3.191047906282938693e-03	6.154924917402842510e+01	4.825051200013631414e-01	0.000000000000000000e+00	1.908840081477356776e+01	1.000000000000000000e+00
5.248000000000000000e+03	8.303176898315142296e+01	6.753581314471762020e+00	-3.853759196584575011e-03	7.514465019848033478e+01	3.808975292743332908e-01	0.000000000000000000e+00	9.242414900784995169e+00	1.000000000000000000e+00
5.250000000000000000e+03	9.199799746779754628e+01	8.996120045324136782e+00	2.916147701143752442e-03	-5.590972169763633559e+01	4.497277882018901884e-01	0.000000000000000000e+00	9.242414900784995169e+00	1.000000000000000000e+00
5.263000000000000000e+03	3.117576090687236956e+01	1.175191332298461155e+01	2.636313652308850102e-03	-5.016897731937933713e+01	4.646750285849513551e-01	0.000000000000000000e+00	inf	1.000000000000000000e+00
5.269000000000000000e+03	4.712580331886974250e+01	2.232440679177690512e+01	-2.983042310366114305e-03	5.728205238229701735e+01	3.727288287389499688e-01	0.000000000000000000e+00	9.690351427543371088e+00	1.000000000000000000e+00
5.273000000000000000e+03	5.680871319770335504e+01	2.194471340537375781e+01	3.395978212262820619e-03	-6.575335695464586649e+01	3.992337597467794374e-01	0.000000000000000000e+00	9.690351427543371088e+00	1.000000000000000000e+00
5.279000000000000000e+03	4.197616024857083517e+01	6.181216669785098539e+00	2.581987245799203037e-03	-4.905448101680408968e+01	4.993783263872684230e-01	0.000000000000000000e+00	1.831905228874009595e+01	1.000000000000000000e+00
5.283000000000000000e+03	5.722457021296410318e+01	1.633373706205153297e+01	2.438826291198984472e-03	-4.611756019273386187e+01	4.802323071000095256e-01	0.000000000000000000e+00	1.831905228874009595e+01	1.000000000000000000e+00
5.293000000000000000e+03	8.631748782398433661e+01	8.074458195769697255e+00	-2.562737202683112742e-03	4.865956989980453073e+01	4.370085364821721940e-01	0.000000000000000000e+00	1.276701842429328693e+01	1.000000000000000000e+00
5.309000000000000000e+03	8.214152717503991141e+01	1.963022612641984566e+01	-3.204611511340508569e-03	6.182750405333041499e+01	4.451731249928421175e-01	0.000000000000000000e+00	6.271313694967157737e+00	1.000000000000000000e+00
5.313000000000000000e+03	8.710042255941586120e+01	1.579112049782644611e+01	-2.963226865024448133e-03	5.687554214195473890e+01	4.363392642747547789e-01	0.000000000000000000e+00	6.271313694967157737e+00	1.000000000000000000e+00
5.314000000000000000e+03	6.977716342585173948e+01	1.765747563150912924e+01	5.487765263315334298e-03	-1.086659860783636447e+02	2.777113566733121486e-01	0.000000000000000000e+00	1.252075219135851469e+01	1.000000000000000000e+00
5.355000000000000000e+03	3.912777352661459673e+01	1.714267965181600317e+01	2.759571640519993974e-03	-5.269759242481227091e+01	4.193815290267355333e-01	0.000000000000000000e+00	inf	1.000000000000000000e+00
5.366000000000000000e+03	6.810442300808213645e+01	8.008014163501611549e+00	3.243220024889347311e-03	-6.261955065391803288e+01	3.756434177078571413e-01	0.000000000000000000e+00	3.713201415800964611e+01	1.000000000000000000e+00
5.368000000000000000e+03	2.512838999827503983e+01	2.249841038585802977e+01	2.946681416813197712e-03	-5.653611529522202517e+01	4.223142171289955282e-01	0.000000000000000000e+00	1.033261047772189123e+01	1.000000000000000000e+00
5.398000000000000000e+03	3.782193589138827150e+01	2.334318522697466491e+01	-2.824619296466878392e-03	5.403203320051710534e+01	4.582648619964525549e-01	0.000000000000000000e+00	2.083523959519296653e+01	1.000000000000000000e+00
5.421000000000000000e+03	4.728238928070539515e+01	1.764392570558899465e+01	-2.976875474881649115e-03	5.715554087918837922e+01	4.930538475982059188e-01	0.000000000000000000e+00	7.636090666934123306e+00	1.000000000000000000e+00
5.443000000000000000e+03	1.537259404425070208e+01	2.092051706986593729e+01	-3.187835793708959642e-03	6.148335327151701080e+01	4.741410494311740775e-01	0.000000000000000000e+00	7.469659896608750671e+01	1.000000000000000000e+00
5.470000000000000000e+03	4.826758286358608530e+01	1.481961667472613975e+01	2.535264040502317826e-03	-4.809596299778885964e+01	4.927242494295526187e-01	0.000000000000000000e+00	2.865178811875541953e+01	1.000000000000000000e+00
5.475000000000000000e+03	1.001773185268521189e+02	8.660432322565183583e+00	2.595172099278681820e-03	-4.932496587669015753e+01	4.457938052420983288e-01	0.000000000000000000e+00	2.447609139948118795e+01	1.000000000000000000e+00
5.482000000000000000e+03	7.799128018271734675e+01	1.575719250149853323e+01	-3.820616856928308030e-03	7.446474115647433223e+01	2.697003333318087615e-01	0.000000000000000000e+00	3.891250979428058088e+01	1.000000000000000000e+00
5.487000000000000000e+03	1.159569005787336664e+02	2.428919616040372276e+01	-2.915700082321685295e-03	5.590053887929423837e+01	4.753887674734267321e-01	0.000000000000000000e+00	3.891250979428058088e+01	1.000000000000000000e+00
5.501000000000000000e+03	4.406583085826009949e+01	1.455183993146782484e+01	-3.481768650226169451e-03	6.751333211312584126e+01	3.503381620230833216e-01	0.000000000000000000e+00	4.940087314439616506e+01	1.000000000000000000e+00
5.525000000000000000e+03	7.944208539624258947e+01	1.096213422482381716e+01	-3.633509858548370029e-03	7.062627527444762165e+01	3.862519261162482564e-01	0.000000000000000000e+00	1.486393388915272240e+01	1.000000000000000000e+00
5.525000000000000000e+03	4.768987444395402520e+01	1.172431315910719718e+01	-3.295493489016429814e-03	6.369193121864557838e+01	4.227739501654735887e-01	0.000000000000000000e+00	2.238874990903067541e+01	1.000000000000000000e+00
5.555000000000000000e+03	3.865486505556689423e+01	2.017576904676308303e+01	2.803036326157864674e-03	-5.358926250844646688e+01	4.461852814365729891e-01	0.000000000000000000e+00	4.209000091961740075e+00	1.000000000000000000e+00
5.560000000000000000e+03	3.762500467816082050e+01	2.425683133214699438e+01	3.111683031252853674e-03	-5.992109326499237199e+01	4.088646950912515621e-01	0.000000000000000000e+00	4.209000091961740075e+00	1.000000000000000000e+00
5.567000000000000000e+03	8.940205769500775546e+01	2.194708026013301705e+01	-3.089230552089518734e-03	5.946048475765918084e+01	4.649810391772516427e-01	0.000000000000000000e+00	inf	1.000000000000000000e+00
5.573000000000000000e+03	2.186841336269648295e+01	1.388365289712227835e+01	-2.680238618661880123e-03	5.107008997777873560e+01	4.656751347444789690e-01	0.000000000000000000e+00	1.675424172376838428e+01	1.000000000000000000e+00
5.575000000000000000e+03	3.860125451478417347e+01	1.473020042529896934e+01	3.396777773834929424e-03	-6.576975981419516870e+01	4.563905450010233844e-01	0.000000000000000000e+00	1.675424172376838428e+01	1.000000000000000000e+00
5.588000000000000000e+03	1.368035874678654729e+01	2.244978916764945964e+01	2.960182819193038061e-03	-5.681309409795657928e+01	4.646006903946777733e-01	0.000000000000000000e+00	7.166522074100656425e+01	1.000000000000000000e+00
5.594000000000000000e+03	3.943497606383014897e+01	8.836680475175253235e+00	-3.550612356657239631e-03	6.892564817086801554e+01	3.685542145273190684e-01	0.000000000000000000e+00	4.743529683057897728e+01	1.000000000000000000e+00
5.633000000000000000e+03	7.515782660063577225e+01	2.466209960374227350e+01	-4.219175478525296133e-03	8.264109845060998794e+01	3.596045428358272122e-01	0.000000000000000000e+00	inf	1.000000000000000000e+00
5.646000000000000000e+03	9.562872011155545238e+01	1.085016396842157604e+01	3.016497710795374310e-03	-5.796838380885591135e+01	3.578362953306414296e-01	0.000000000000000000e+00	5.362648497650707213e+01	1.000000000000000000e+00
5.652000000000000000e+03	7.866733774838614579e+01	1.148345433902263046e+01	-3.865424027403180102e-03	7.538395207122968600e+01	3.251376054063006560e-01	0.000000000000000000e+00	1.301278645604729256e+01	1.000000000000000000e+00
5.664000000000000000e+03	2.748072865413800869e+01	9.179652983300842450e+00	3.438796632794489591e-03	-6.663176902771724031e+01	4.314621469280899291e-01	0.000000000000000000e+00	6.073537227141661532e+01	1.000000000000000000e+00
5.688000000000000000e+03	9.797377038959524498e+01	2.094521731267713704e+01	-3.195647716157397518e-03	6.164361343308765839e+01	3.868387741864155460e-01	0.000000000000000000e+00	2.843957651655123442e+01	1.000000000000000000e+00
5.690000000000000000e+03	7.010711553704315691e+01	1.526551135466244169e+01	2.027321136946274097e-03	-3.767560714686355539e+01	4.989822081824712985e-01	0.000000000000000000e+00	2.843957651655123442e+01	1.000000000000000000e+00
5.710000000000000000e+03	1.101127774527657408e+02	2.273733975929296491e+01	-2.991363022291812848e-03	5.745275026702344690e+01	4.708563358217434658e-01	0.000000000000000000e+00	7.405831079678959838e+01	1.000000000000000000e+00
5.731000000000000000e+03	6.702113583504365124e+01	1.000697338023500471e+01	-2.779863739605535275e-03	5.311388112961203234e+01	4.558162074496593386e-01	0.000000000000000000e+00	2.596461984782941457e+01	1.000000000000000000e+00
5.734000000000000000e+03	4.178623205958849951e+01	1.611934732869534415e+01	-3.191609959198563225e-03	6.156077958688950247e+01	3.683265768396164486e-01	0.000000000000000000e+00	2.596461984782941457e+01	1.000000000000000000e+00
5.740000000000000000e+03	3.840755139886008607e+01	2.123782915439524999e+01	2.806850394706658040e-03	-5.366750742778682337e+01	4.235091914029214255e-01	0.000000000000000000e+00	1.768846138274550128e+01	1.000000000000000000e+00
5.742000000000000000e+03	5.598563328628202385e+01	1.926483568051660455e+01	2.625081780331743695e-03	-4.993855751814950850e+01	3.797156613252352653e-01	0.000000000000000000e+00	1.768846138274550128e+01	1.000000000000000000e+00
5.743000000000000000e+03	1.069160271578362540e+02	1.185066489458274752e+01	2.628532530705795112e-03	-5.000934903152353428e+01	4.479700737148810674e-01	0.000000000000000000e+00	5.146722207730511656e+01	1.000000000000000000e+00
5.743000000000000000e+03	1.313187269904954135e+01	1.163870767110583238e+01	-3.794766766359188546e-03	7.393443127199113007e+01	3.307483169488316666e-01	0.000000000000000000e+00	2.703706838743810437e+01	1.000000000000000000e+00
5.757000000000000000e+03	4.991058323854075951e+01	1.395126273400082617e+01	2.091339396888277236e-03	-3.898893005162799597e+01	4.977605155460237407e-01	0.000000000000000000e+00	1.959201999755258328e+01	1.000000000000000000e+00
5.760000000000000000e+03	6.912462499478434097e+01	1.778112526075402045e+01	3.205738270306875918e-03	-6.185061930763472304e+01	4.044431366293103070e-01	0.000000000000000000e+00	1.959201999755258328e+01	1.000000000000000000e+00
5.774000000000000000e+03	1.048415091673846717e+02	1.323542208853883650e+01	-2.853881682285793354e-03	5.463234569852707523e+01	4.364462070779452363e-01	0.000000000000000000e+00	1.764110479503221285e+01	1.000000000000000000e+00
5.774000000000000000e+03	5.646133615518577642e+01	1.930167188346722185e+01	-3.921329427541754044e-03	7.653084113957559964e+01	3.732712493317271729e-01	0.000000000000000000e+00	3.112251785532586723e+01	1.000000000000000000e+00
5.775000000000000000e+03	8.738050989339222951e+01	1.574979730774219888e+01	-3.214374880039973931e-03	6.202779777815649709e+01	4.679423871394275958e-01	0.000000000000000000e+00	1.764110479503221285e+01	1.000000000000000000e+00
5.821000000000000000e+03	4.389467237735282623e+01	2.197946772702418272e+01	-2.872061332017265649e-03	5.500529789083232401e+01	4.121850815678431701e-01	0.000000000000000000e+00	inf	1.000000000000000000e+00
5.837000000000000000e+03	1.127482251584700492e+02	1.626742756483395880e+01	-2.802919651157499085e-03	5.358686894213379048e+01	3.907355273026064113e-01	0.000000000000000000e+00	inf	1.000000000000000000e+00
5.871000000000000000e+03	1.926876863925094341e+01	1.159628901049680394e+01	3.318896721932112180e-03	-6.417204426547858986e+01	3.545331787822890712e-01	0.000000000000000000e+00	4.523044140199076679e+01	1.000000000000000000e+00
5.873000000000000000e+03	6.433464434705251733e+01	7.741463968046701893e+00	-3.857899303457363108e-03	7.522958373446103053e+01	2.729906966771117327e-01	0.000000000000000000e+00	6.678561311253038646e+00	1.000000000000000000e+00
5.875000000000000000e+03	1.096412163918205351e+02	2.400754625418072763e+01	2.368477589944143792e-03	-4.467436944118713171e+01	4.901406759915793998e-01	0.000000000000000000e+00	2.675976115440088421e+01	1.000000000000000000e+00
5.878000000000000000e+03	7.089862703618210560e+01	8.973256338932721121e+00	-4.532244893400333256e-03	8.906366029013948094e+01	2.619833833986940919e-01	0.000000000000000000e+00	6.678561311253038646e+00	1.000000000000000000e+00
5.884000000000000000e+03	7.108995532425711872e+01	9.082422436299220081e+00	4.330844340275659572e-03	-8.493196474436101084e+01	2.330263703555779387e-01	0.000000000000000000e+00	inf	1.000000000000000000e+00
5.892000000000000000e+03	4.147683898469328057e+01	1.767799309503993044e+01	3.411777438089859046e-03	-6.607747518552238830e+01	2.996065438009702930e-01	0.000000000000000000e+00	2.238205936558157561e+01	1.000000000000000000e+00
5.895000000000000000e+03	9.270621220728270373e+01	1.211109101985529968e+01	-2.392044106474279334e-03	4.515783222153411458e+01	4.853948291764461631e-01	0.000000000000000000e+00	2.991855463168059259e+01	1.000000000000000000e+00
5.896000000000000000e+03	6.281170083173829255e+01	1.091188258663695976e+01	-2.642340975840071042e-03	5.029262676025994949e+01	4.468634798350330506e-01	0.000000000000000000e+00	2.238205936558157561e+01	1.000000000000000000e+00
5.903000000000000000e+03	1.119144850971252652e+02	1.112804334569416831e+01	-2.962255973906719169e-03	5.685562448808378377e+01	4.294424651010452232e-01	0.000000000000000000e+00	inf	1.000000000000000000e+00
5.909000000000000000e+03	9.510270486098748677e+01	1.093631692126992228e+01	-3.061288053513147589e-03	5.888724950524929369e+01	4.348642025759488217e-01	0.000000000000000000e+00	inf	1.000000000000000000e+00
5.918000000000000000e+03	9.496417522169431891e+01	1.093845749350148999e+01	3.413469536841232197e-03	-6.611218828221252863e+01	3.407364446278744463e-01	0.000000000000000000e+00	1.084702585386619766e+01	1.000000000000000000e+00
5.934000000000000000e+03	3.768549902934796592e+01	1.497818323863424084e+01	3.458880582305471751e-03	-6.704378758202972222e+01	3.763043213022903011e-01	0.000000000000000000e+00	4.944160652381350474e+01	1.000000000000000000e+00
5.943000000000000000e+03	4.393451569352616559e+01	5.802663366302201808e+00	2.654574358149515076e-03	-5.054359236295343294e+01	4.455317592163168250e-01	0.000000000000000000e+00	1.353792465596905892e+01	1.000000000000000000e+00
5.946000000000000000e+03	3.780963882842331003e+01	1.787582730033468792e+01	2.507919975495871527e-03	-4.753500450071524597e+01	4.705690251218231923e-01	0.000000000000000000e+00	1.353792465596905892e+01	1.000000000000000000e+00
5.953000000000000000e+03	9.518619945415389338e+01	1.432743628974275829e+01	-2.533513810044217291e-03	4.806005733975750616e+01	4.633382788386144480e-01	0.000000000000000000e+00	1.244879064406505620e+01	1.000000000000000000e+00
5.966000000000000000e+03	8.405607547149246273e+01	2.505854672499403080e+01	2.904463025304537902e-03	-5.567001270791542566e+01	4.636248343309365971e-01	0.000000000000000000e+00	inf	1.000000000000000000e+00
5.978000000000000000e+03	2.880069150084317187e+01	1.728737612358519371e+01	-3.263901674831845828e-03	6.304383092336632188e+01	3.608642291923876977e-01	0.000000000000000000e+00	5.175348660869605055e+01	1.000000000000000000e+00
5.979000000000000000e+03	7.992455441825633500e+01	9.239145475919274375e+00	-3.580258792959601852e-03	6.953383939436902494e+01	3.583845657320885447e-01	0.000000000000000000e+00	1.207233750176413167e+01	1.000000000000000000e+00
5.984000000000000000e+03	7.349865746755857288e+01	1.945918369187100438e+01	-2.664549159321630972e-03	5.074822358632125230e+01	4.590433667363549297e-01	0.000000000000000000e+00	1.207233750176413167e+01	1.000000000000000000e+00
5.996000000000000000e+03	3.410474245930353021e+01	5.994193358754766443e+00	2.934308774203627478e-03	-5.628229279291824838e+01	4.642841351239697101e-01	0.000000000000000000e+00	inf	1.000000000000000000e+00
6.008000000000000000e+03	5.477552513719930261e+01	2.084454524296402766e+01	-4.277821007321916738e-03	8.384420075767677361e+01	2.780031484063431035e-01	0.000000000000000000e+00	inf	1.000000000000000000e+00
6.014000000000000000e+03	2.597626908867550455e+01	2.217850924021716352e+01	-2.835542671542030241e-03	5.425612424417444402e+01	4.316001094021443274e-01	0.000000000000000000e+00	inf	1.000000000000000000e+00
6.029000000000000000e+03	7.031645354567061190e+01	2.349771084253059072e+01	3.927731426196632951e-03	-7.666217697215431315e+01	3.432344354370512329e-01	0.000000000000000000e+00	inf	1.000000000000000000e+00
6.036000000000000000e+03	2.551171449640070321e+01	1.574745358185127664e+01	-3.273269301600760083e-03	6.323600607480038605e+01	3.574780018490543165e-01	0.000000000000000000e+00	9.596802801930357418e+01	1.000000000000000000e+00
6.037000000000000000e+03	1.213647339397261504e+02	2.044437443612497063e+01	-3.154949171238254687e-03	6.080869022084606001e+01	4.043654046664227897e-01	0.000000000000000000e+00	9.596802801930357418e+01	1.000000000000000000e+00
6.049000000000000000e+03	5.306083553595962599e+01	6.674636935609302490e+00	-3.365426669260534066e-03	6.512659763258449175e+01	3.888724862924473058e-01	0.000000000000000000e+00	8.149385734430319772e+00	1.000000000000000000e+00
6.050000000000000000e+03	5.287461266583400032e+01	1.598535555861032798e+01	-3.105202365399581301e-03	5.978814358921333394e+01	3.807403847540044017e-01	0.000000000000000000e+00	9.312580750471694202e+00	1.000000000000000000e+00
6.063000000000000000e+03	3.787518165294762440e+01	2.270258740437563461e+01	3.372437115698210391e-03	-6.527041566024668384e+01	3.272108370475026451e-01	0.000000000000000000e+00	inf	1.000000000000000000e+00
6.079000000000000000e+03	8.422722451711234726e+01	9.183595646657250811e+00	-2.732900540550455438e-03	5.215043968250108719e+01	4.448549273198416643e-01	0.000000000000000000e+00	1.409263322195115542e+01	1.000000000000000000e+00
6.080000000000000000e+03	7.604138763427778258e+01	2.065505525980442414e+01	3.047282054138313739e-03	-5.859991898736657845e+01	3.501847238155217923e-01	0.000000000000000000e+00	1.409263322195115542e+01	1.000000000000000000e+00
6.084000000000000000e+03	5.523391306691456748e+01	1.843911374669479031e+01	-2.927154314613488861e-03	5.613552036174856141e+01	3.293496274946741131e-01	0.000000000000000000e+00	2.092513786480245841e+01	1.000000000000000000e+00
6.085000000000000000e+03	2.607196958183679314e+01	2.091872795949345232e+01	-2.435333033027896853e-03	4.604589663967101387e+01	4.688377590484573698e-01	0.000000000000000000e+00	2.926717332560804863e+01	1.000000000000000000e+00
6.098000000000000000e+03	3.738028898760256169e+01	1.413336148930902070e+01	3.607442605082764042e-03	-7.009151033282479659e+01	3.596498527146201329e-01	0.000000000000000000e+00	inf	1.000000000000000000e+00
6.106000000000000000e+03	5.338272818012404031e+01	2.375798557773243047e+01	3.262114984863013177e-03	-6.300717730513448345e+01	3.537783326643691995e-01	0.000000000000000000e+00	2.161494747438747410e+01	1.000000000000000000e+00
6.108000000000000000e+03	3.898811477770532008e+01	7.633437233191527227e+00	-3.200822665901885151e-03	6.174977658148621629e+01	4.419144560883735418e-01	0.000000000000000000e+00	2.161494747438747410e+01	1.000000000000000000e+00
6.112000000000000000e+03	7.576231993144099874e+01	1.552769105226866131e+01	-2.920933866003758844e-03	5.600790899517174637e+01	4.144583648724483593e-01	0.000000000000000000e+00	1.297819910904280327e+01	1.000000000000000000e+00
6.120000000000000000e+03	3.594255563773923257e+01	6.640731604686865630e+00	-3.387258590333203524e-03	6.557447550408117820e+01	4.415231259368639360e-01	0.000000000000000000e+00	5.334124572451863600e+01	1.000000000000000000e+00
6.145000000000000000e+03	7.944924927652161273e+01	2.389032102413475656e+01	2.427802389338103162e-03	-4.589140686043637629e+01	4.848601032000756650e-01	0.000000000000000000e+00	2.239193259380077805e+01	1.000000000000000000e+00
6.151000000000000000e+03	5.877471117100938613e+01	1.255225654200448027e+01	-2.568183291064413381e-03	4.877129540779261418e+01	4.674849265953746613e-01	0.000000000000000000e+00	3.612172148119076098e+01	1.000000000000000000e+00
6.151000000000000000e+03	1.536058436046088893e+01	2.097281848046736386e+01	4.347089585945419082e-03	-8.526523299081053153e+01	3.667056056555796362e-01	0.000000000000000000e+00	4.422320963116398929e+01	1.000000000000000000e+00
6.157000000000000000e+03	5.861726523089039631e+01	1.347908890263146731e+01	3.168104437763930720e-03	-6.107856810978123718e+01	3.989479987338997446e-01	0.000000000000000000e+00	1.862314436392327721e+01	1.000000000000000000e+00
6.160000000000000000e+03	7.705638753583147604e+01	1.609065445282385198e+01	3.799818460917635601e-03	-7.403806586277026724e+01	3.210097322914842177e-01	0.000000000000000000e+00	1.862314436392327721e+01	1.000000000000000000e+00
6.179000000000000000e+03	6.296668017863108702e+00	1.681706694509086830e+01	-2.837174601810511180e-03	5.428960299543253853e+01	4.282958682366909686e-01	0.000000000000000000e+00	7.777478802410146841e+01	1.000000000000000000e+00
6.203000000000000000e+03	1.044973376844762640e+02	2.173574274069958889e+01	3.444511179782434526e-03	-6.674900191496564617e+01	4.268200974083137256e-01	0.000000000000000000e+00	9.136285930430535984e+01	1.000000000000000000e+00
6.208000000000000000e+03	1.315541230374382131e+01	2.369143392261007008e+01	2.762394381294431406e-03	-5.275550043600532035e+01	4.990125038334066732e-01	0.000000000000000000e+00	6.392863266418964940e+01	1.000000000000000000e+00
6.211000000000000000e+03	7.669617092861922458e+01	1.665992855830733532e+01	-2.981972479670666736e-03	5.726010500106821866e+01	4.136233316937178994e-01	0.000000000000000000e+00	6.392863266418964940e+01	1.000000000000000000e+00
6.221000000000000000e+03	1.923930093446385925e+01	2.179612827490199933e+01	-2.809981635280520054e-03	5.373174425599344062e+01	4.218447189757530413e-01	0.000000000000000000e+00	inf	1.000000000000000000e+00
6.230000000000000000e+03	8.426475823878570282e+01	1.181436112573270947e+01	-3.420092397497344946e-03	6.624805505838882880e+01	3.228630523140814113e-01	0.000000000000000000e+00	2.237247430897317813e+01	1.000000000000000000e+00
6.232000000000000000e+03	6.218570462145823541e+01	8.202852013347181170e+00	2.630388346096620544e-03	-5.004742074515638706e+01	4.115752231446639930e-01	0.000000000000000000e+00	2.237247430897317813e+01	1.000000000000000000e+00
6.266000000000000000e+03	8.733422126073647007e+01	1.523196814077334338e+01	2.914177974723094772e-03	-5.586931312004124095e+01	3.909720876389445321e-01	0.000000000000000000e+00	7.978736835294155227e+00	1.000000000000000000e+00
6.269000000000000000e+03	9.161476026144845264e+01	8.498675680894338669e+00	2.873038940965479647e-03	-5.502535335976813968e+01	4.487855731107497359e-01	0.000000000000000000e+00	7.978736835294155227e+00	1.000000000000000000e+00
6.293000000000000000e+03	8.705540483326136325e+01	1.930743547043058683e+01	3.182247920094285511e-03	-6.136871906537443522e+01	3.818015636302963811e-01	0.000000000000000000e+00	inf	1.000000000000000000e+00
6.299000000000000000e+03	8.062013874269764813e+01	9.004917953975384748e+00	-3.407068991680783573e-03	6.598088226780646437e+01	3.404138305475924442e-01	0.000000000000000000e+00	6.299250949841971448e+01	1.000000000000000000e+00
6.299000000000000000e+03	1.866208212161610192e+01	2.037397563908506370e+01	3.967386056799089566e-03	-7.747568447294175087e+01	3.126352391794336993e-01	0.000000000000000000e+00	6.299250949841971448e+01	1.000000000000000000e+00
6.328000000000000000e+03	6.494549226518851981e+01	2.556253597152241852e+01	-3.607163386858249464e-03	7.008578222196993579e+01	3.556948624353254429e-01	0.000000000000000000e+00	inf	1.000000000000000000e+00
6.347000000000000000e+03	1.210233206814040443e+02	1.799364850795690174e+01	-3.679757316685854703e-03	7.157503342742020891e+01	4.183966919534121143e-01	0.000000000000000000e+00	7.260829240569829324e+01	1.000000000000000000e+00
6.350000000000000000e+03	4.847639846810929498e+01	1.500898714533202671e+01	-2.907096444397630746e-03	5.572403681941011655e+01	3.831264831435555740e-01	0.000000000000000000e+00	7.260829240569829324e+01	1.000000000000000000e+00
6.375000000000000000e+03	7.432714848613171910e+01	6.707240324630435957e+00	3.123866373992376880e-03	-6.017103231505257810e+01	4.210920887488797115e-01	0.000000000000000000e+00	1.882320412832205037e+01	1.000000000000000000e+00
6.379000000000000000e+03	8.244476109480936543e+01	2.369009577334453098e+01	3.229549728375030824e-03	-6.233910701887643313e+01	3.351845268703599334e-01	0.000000000000000000e+00	1.882320412832205037e+01	1.000000000000000000e+00
6.389000000000000000e+03	3.908303842772237147e+01	2.469173120958481604e+01	-4.323385844191758066e-03	8.477895506007784832e+01	3.153213574010208520e-01	0.000000000000000000e+00	inf	1.000000000000000000e+00
6.399000000000000000e+03	6.905657413797975153e+01	1.729327590304026785e+01	2.896263018753219946e-03	-5.550179107188812822e+01	4.228560382331971734e-01	0.000000000000000000e+00	inf	1.000000000000000000e+00
6.418000000000000000e+03	4.385643264909501937e+01	1.716000350253860063e+01	-2.933044958621342565e-03	5.625636584718250077e+01	4.062267350069649341e-01	0.000000000000000000e+00	inf	1.000000000000000000e+00
6.428000000000000000e+03	1.164328455810822618e+02	1.072031167059755319e+01	-3.244386418890082488e-03	6.264347901370996397e+01	3.865176057675617782e-01	0.000000000000000000e+00	inf	1.000000000000000000e+00
6.434000000000000000e+03	1.073054766640561297e+02	1.289743493964300747e+01	-2.664407054385429900e-03	5.074530832952167714e+01	4.277099300497405610e-01	0.000000000000000000e+00	1.288986996555541786e+01	1.000000000000000000e+00
6.437000000000000000e+03	9.607234055107818449e+01	1.921925436099936135e+01	2.398790499130225469e-03	-4.529623323411420444e+01	4.742214452183803886e-01	0.000000000000000000e+00	1.288986996555541786e+01	1.000000000000000000e+00
6.441000000000000000e+03	1.141486991604364789e+02	2.491560834640906563e+01	-2.762033944310516177e-03	5.274810613714232943e+01	4.598770458113096149e-01	0.000000000000000000e+00	1.895265652359095299e+01	1.000000000000000000e+00
6.442000000000000000e+03	8.123502508164405356e+01	1.579974294594125972e+01	-3.287761471055246614e-03	6.353331028303015415e+01	3.801307123496815432e-01	0.000000000000000000e+00	1.522625983809622241e+01	1.000000000000000000e+00
6.456000000000000000e+03	4.687161521862962132e+01	1.829257400820841895e+01	2.507823516974082637e-03	-4.753302567176644544e+01	4.700773457129875377e-01	0.000000000000000000e+00	inf	1.000000000000000000e+00
6.475000000000000000e+03	9.870378147763508636e+00	1.414067632202435298e+01	3.239044421381598836e-03	-6.253388891095737279e+01	3.390992676814048590e-01	0.000000000000000000e+00	7.262538409601326350e+01	1.000000000000000000e+00
6.478000000000000000e+03	8.243783276846509978e+01	1.124051340145083344e+01	-3.376159664215016426e-03	6.534678306285411509e+01	3.829109340373288983e-01	0.000000000000000000e+00	1.405202398365327454e+01	1.000000000000000000e+00
6.481000000000000000e+03	9.616070327757019243e+01	1.426412101942982247e+01	2.728726605360855956e-03	-5.206481216478240270e+01	4.320752116079370486e-01	0.000000000000000000e+00	8.858983630637768059e+00	1.000000000000000000e+00
6.486000000000000000e+03	1.022993266073952441e+02	2.065152225799590369e+01	2.433120768787998527e-03	-4.600051244303271147e+01	4.623699814101169814e-01	0.000000000000000000e+00	8.858983630637768059e+00	1.000000000000000000e+00
6.487000000000000000e+03	2.599750565822962045e+01	1.303401047927500223e+01	-4.265903289149495722e-03	8.359971094707354666e+01	3.045314672056100846e-01	0.000000000000000000e+00	3.552495422189923602e+01	1.000000000000000000e+00
6.487000000000000000e+03	6.147459897547572183e+01	1.487743724143511592e+01	2.750873896456589116e-03	-5.251915979467522533e+01	4.050892586471731560e-01	0.000000000000000000e+00	3.552495422189923602e+01	1.000000000000000000e+00
6.495000000000000000e+03	9.915707687005712501e+01	1.096696655322059755e+01	4.366432293640469531e-03	-8.566204510471501976e+01	2.475757139004713947e-01	0.000000000000000000e+00	inf	1.000000000000000000e+00
6.505000000000000000e+03	6.494154144139619689e+01	1.898283208508494724e+01	3.054045532934777495e-03	-5.873867051899726732e+01	4.219710417338976560e-01	0.000000000000000000e+00	4.609856179827222888e+01	1.000000000000000000e+00
6.506000000000000000e+03	1.176628900025444757e+01	1.534263697860280828e+01	-2.867200184397732630e-03	5.490557233568668494e+01	4.405296281861134089e-01	0.000000000000000000e+00	8.927109690102614792e+00	1.000000000000000000e+00
6.507000000000000000e+03	1.887650465575922709e+01	2.074061074209395272e+01	-4.571253390574581306e-03	8.986391248171406687e+01	2.715175951410268018e-01	0.000000000000000000e+00	8.927109690102614792e+00	1.000000000000000000e+00
6.516000000000000000e+03	1.878507585923095036e+01	2.019158383754333030e+01	4.055843237344133011e-03	-7.929036736819594466e+01	3.227063848137819990e-01	0.000000000000000000e+00	2.583980236161331590e+01	1.000000000000000000e+00
6.528000000000000000e+03	4.197270304508351302e+01	7.643390174459611330e+00	-2.636315118322299193e-03	5.016900739437736689e+01	4.530543982578835172e-01	0.000000000000000000e+00	inf	1.000000000000000000e+00
6.543000000000000000e+03	1.095362265523582010e+02	2.215075706698118552e+01	-2.847146915066359543e-03	5.449418317965273673e+01	4.343494941310244162e-01	0.000000000000000000e+00	inf	1.000000000000000000e+00
6.560000000000000000e+03	4.533557521402421031e+01	1.274852793174694909e+01	-3.123630025363955363e-03	6.016618366612808444e+01	3.634175061500761750e-01	0.000000000000000000e+00	2.543115094412695143e+01	1.000000000000000000e+00
6.563000000000000000e+03	2.067116561805474717e+01	1.894613534309679537e+01	-2.748611609183600896e-03	5.247274938465371008e+01	3.693815978330943217e-01	0.000000000000000000e+00	2.543115094412695143e+01	1.000000000000000000e+00
6.577000000000000000e+03	2.359844211450544549e+01	1.319331542467169349e+01	-3.921046346558489451e-03	7.652503378493082664e+01	2.940006862648817387e-01	0.000000000000000000e+00	6.863500248492221623e+00	1.000000000000000000e+00
6.580000000000000000e+03	1.933023182077106483e+01	1.856825882432834973e+01	3.402293674514457987e-03	-6.588291750872473074e+01	3.802267565929927651e-01	0.000000000000000000e+00	6.863500248492221623e+00	1.000000000000000000e+00
6.595000000000000000e+03	1.046589496585566792e+02	2.239177575673791765e+01	-2.552661860322962082e-03	4.845287609233589876e+01	4.629940811148379742e-01	0.000000000000000000e+00	2.621986969748008534e+01	1.000000000000000000e+00
6.600000000000000000e+03	8.363040746947061166e+01	6.730294972512507634e+00	-3.090132550966262406e-03	5.947898909979488735e+01	4.675656388758763216e-01	0.000000000000000000e+00	2.621986969748008534e+01	1.000000000000000000e+00
6.604000000000000000e+03	3.986891943505946756e+01	1.734889579603332876e+01	2.451400387663383446e-03	-4.637551548405814117e+01	4.856943126564807756e-01	0.000000000000000000e+00	4.503135039542104323e+01	1.000000000000000000e+00
6.612000000000000000e+03	1.075116577400199134e+02	1.251223846142695351e+01	-4.034765165117274940e-03	7.885795456802158299e+01	3.089767312551634504e-01	0.000000000000000000e+00	5.834560793465754358e+01	1.000000000000000000e+00
6.617000000000000000e+03	3.677756800664678849e+01	1.685078020772114016e+01	2.412761376982394332e-03	-4.558284324037714441e+01	4.779350238037635146e-01	0.000000000000000000e+00	1.265087848462731124e+01	1.000000000000000000e+00
6.624000000000000000e+03	9.385152024803952031e+01	1.486169013743873535e+01	3.076701024799248854e-03	-5.920344379479811181e+01	4.605468376266163011e-01	0.000000000000000000e+00	1.327517926182170704e+01	1.000000000000000000e+00
6.626000000000000000e+03	1.069562648030227763e+02	1.274129994171110702e+01	2.470584225529979302e-03	-4.676906841246189117e+01	4.749870694417487327e-01	0.000000000000000000e+00	1.327517926182170704e+01	1.000000000000000000e+00
6.626000000000000000e+03	5.709444895339104420e+01	1.479875504064942326e+01	2.476227766606617278e-03	-4.688484462641463324e+01	4.337981011672414899e-01	0.000000000000000000e+00	3.675712517303657023e+01	1.000000000000000000e+00
6.643000000000000000e+03	4.262870228825923391e+01	1.861895438486302368e+01	3.745950463703598150e-03	-7.293297374313011971e+01	3.337541674725176266e-01	0.000000000000000000e+00	4.005872481693698361e+00	1.000000000000000000e+00
6.674000000000000000e+03	9.133139565521342718e+01	8.517623982199413746e+00	-3.056467761632554545e-03	5.878836209812251212e+01	4.052575797933509749e-01	0.000000000000000000e+00	inf	1.000000000000000000e+00
6.690000000000000000e+03	5.316521616368393666e+01	1.344042129664901175e+01	-2.798839016754405603e-03	5.350315547300158414e+01	4.277610794401137673e-01	0.000000000000000000e+00	inf	1.000000000000000000e+00
6.698000000000000000e+03	6.916888173554224295e+01	1.516854861276878452e+01	-3.539284343935669621e-03	6.869325605983314631e+01	3.226052635808056568e-01	0.000000000000000000e+00	inf	1.000000000000000000e+00
6.715000000000000000e+03	5.916654041034797196e+00	2.024404130085111930e+01	4.075240788395634306e-03	-7.968830458353659196e+01	4.386214601020722581e-01	0.000000000000000000e+00	inf	1.000000000000000000e+00
6.738000000000000000e+03	5.400506676341875334e+01	2.126607710634016257e+01	-3.735244253946335292e-03	7.271333780628702925e+01	3.220472521295105750e-01	0.000000000000000000e+00	inf	1.000000000000000000e+00
6.749000000000000000e+03	1.411059559340975511e+01	1.995790567495494372e+01	3.444103419619528369e-03	-6.674063678973294600e+01	3.727877461157192984e-01	0.000000000000000000e+00	4.038790932854166726e+01	1.000000000000000000e+00
6.750000000000000000e+03	5.448422897874031179e+01	2.103165946303892397e+01	3.407300829209743229e-03	-6.598563837234979701e+01	3.854401251541015316e-01	0.000000000000000000e+00	4.038790932854166726e+01	1.000000000000000000e+00
6.758000000000000000e+03	6.285335430202832896e+01	1.180412720739190746e+01	-3.194110921084114801e-03	6.161208636297516250e+01	3.420056350376184939e-01	0.000000000000000000e+00	5.201369462259786047e+01	1.000000000000000000e+00
6.761000000000000000e+03	1.148597420114242738e+02	1.093230973059103484e+01	-3.224598612041566260e-03	6.223753577200432119e+01	4.527301359285035298e-01	0.000000000000000000e+00	5.201369462259786047e+01	1.000000000000000000e+00
6.771000000000000000e+03	1.149174566030850997e+02	1.104743256627630288e+01	3.644979780338806607e-03	-7.086157862409949360e+01	3.642055773526756690e-01	0.000000000000000000e+00	5.293059805448408639e+01	1.000000000000000000e+00
6.779000000000000000e+03	3.686418232241159387e+01	2.438338958781309884e+01	2.484061834353010808e-03	-4.704555909472626496e+01	4.228479995812649550e-01	0.000000000000000000e+00	inf	1.000000000000000000e+00
6.797000000000000000e+03	3.505693607483162566e+01	1.901419320163513405e+01	-3.529963807663041592e-03	6.850204696132563242e+01	2.724251046613865856e-01	0.000000000000000000e+00	inf	1.000000000000000000e+00
6.805000000000000000e+03	8.121468608054968286e+01	2.084517962956411097e+01	-3.109875380307886537e-03	5.988400963616529538e+01	4.126438483843599681e-01	0.000000000000000000e+00	inf	1.000000000000000000e+00
6.813000000000000000e+03	3.505289522909414046e+01	1.944625899884244546e+01	2.764444064690799174e-03	-5.279754931634671067e+01	4.332818235691870967e-01	0.000000000000000000e+00	inf	1.000000000000000000e+00
6.821000000000000000e+03	7.664688488261170107e+01	1.804199526465756520e+01	-3.282762663409002045e-03	6.343076065759090909e+01	4.153426656969898545e-01	0.000000000000000000e+00	inf	1.000000000000000000e+00
6.830000000000000000e+03	9.517166101080987062e+01	1.172717887434322037e+01	2.582457396963016086e-03	-4.906412608201980419e+01	4.602101233515650813e-01	0.000000000000000000e+00	5.005133256918141171e+01	1.000000000000000000e+00
6.833000000000000000e+03	4.581585586049969550e+01	2.004224892308097594e+01	-4.038262642001660095e-03	7.892970466721683920e+01	2.655011363641724964e-01	0.000000000000000000e+00	2.930872488060297698e+01	1.000000000000000000e+00
6.837000000000000000e+03	1.661145375323061657e+01	1.757157053773548583e+01	-3.610796755759334772e-03	7.016032012105650040e+01	3.461773563419681121e-01	0.000000000000000000e+00	2.930872488060297698e+01	1.000000000000000000e+00
6.848000000000000000e+03	3.318037118459892554e+01	7.673692352142838402e+00	-4.089795412302323595e-03	7.998689003344109949e+01	3.128318572105023287e-01	0.000000000000000000e+00	inf	1.000000000000000000e+00
6.855000000000000000e+03	1.399665679869817048e+01	2.022368804096753081e+01	-3.110011295666690549e-03	5.988679791491558291e+01	4.232820721804536612e-01	0.000000000000000000e+00	inf	1.000000000000000000e+00
6.861000000000000000e+03	2.326090030554887989e+01	1.240572666857266704e+01	-4.166325669311798062e-03	8.155689427174917228e+01	3.209479487544905085e-01	0.000000000000000000e+00	5.563024941184507099e+01	1.000000000000000000e+00
6.861000000000000000e+03	7.879247650154819382e+01	1.571762866168952755e+01	2.392633056276019781e-03	-4.516991441909904381e+01	4.248547548479707503e-01	0.000000000000000000e+00	5.563024941184507099e+01	1.000000000000000000e+00
6.876000000000000000e+03	1.981426708043127149e+01	1.171738481157194123e+01	-5.329883976747866285e-03	1.054270803338060603e+02	1.794083850472323327e-01	0.000000000000000000e+00	inf	1.000000000000000000e+00
6.888000000000000000e+03	8.003868424775534152e+01	8.156754023454801938e+00	2.599149196609501500e-03	-4.940655530170381837e+01	4.691372598502958624e-01	0.000000000000000000e+00	inf	1.000000000000000000e+00
6.894000000000000000e+03	8.218935869938140115e+01	2.539939033847520378e+01	-2.987767193388389617e-03	5.737898249412930340e+01	4.078539874622711947e-01	0.000000000000000000e+00	inf	1.000000000000000000e+00
6.918000000000000000e+03	6.519671093587614052e+01	6.828362900941185920e+00	-2.867461006811561266e-03	5.491092305984675193e+01	4.451014086737333786e-01	0.000000000000000000e+00	4.342312382364052326e+01	1.000000000000000000e+00
6.921000000000000000e+03	1.079898319124625061e+02	1.419833438572056217e+01	-2.751438490826478567e-03	5.253074234500616058e+01	4.104062908010254196e-01	0.000000000000000000e+00	4.342312382364052326e+01	1.000000000000000000e+00
6.930000000000000000e+03	2.305695656275928584e+01	1.297870563654357845e+01	-2.641285625525907708e-03	5.027097644140722110e+01	4.280379343060685127e-01	0.000000000000000000e+00	1.323408152270436844e+01	1.000000000000000000e+00
6.970000000000000000e+03	7.126954925675856600e+01	1.339328710319658455e+01	-2.733463205334064200e-03	5.216198264772206272e+01	4.487131843223681749e-01	0.000000000000000000e+00	3.074169812003027502e+01	1.000000000000000000e+00
7.001000000000000000e+03	1.830573558020303793e+01	1.240272555082643713e+01	-2.475442910486807917e-03	4.686874344653214308e+01	4.638358333812122591e-01	0.000000000000000000e+00	1.276253217958645081e+01	1.000000000000000000e+00
7.004000000000000000e+03	9.500058958234100714e+01	1.883869546193380629e+01	-3.712349285241048867e-03	7.224365170685605619e+01	3.414801610815493271e-01	0.000000000000000000e+00	3.980893747291553808e+01	1.000000000000000000e+00
7.005000000000000000e+03	7.387121761378734774e+00	5.794692567376773518e+00	3.641053959042932307e-03	-7.078104111757315309e+01	3.803172908064563762e-01	0.000000000000000000e+00	1.276253217958645081e+01	1.000000000000000000e+00
7.009000000000000000e+03	5.519203388452167758e+01	1.901303988001214407e+01	-3.237889080478408531e-03	6.251018730344186025e+01	3.799658007312427532e-01	0.000000000000000000e+00	3.980893747291553808e+01	1.000000000000000000e+00
7.015000000000000000e+03	5.515133177692425193e+01	1.902333083637698152e+01	3.189617115075577599e-03	-6.151989675385541290e+01	3.887641458522522742e-01	0.000000000000000000e+00	inf	1.000000000000000000e+00
7.076000000000000000e+03	3.615230033910022911e+01	7.530491170936796763e+00	-2.545844923294412945e-03	4.831302787484230521e+01	4.742238767448135883e-01	0.000000000000000000e+00	inf	1.000000000000000000e+00
7.091000000000000000e+03	3.592577384202485291e+01	7.002926940831279978e+00	3.064482561326260096e-03	-5.895278424930841510e+01	4.296948430006394259e-01	0.000000000000000000e+00	inf	1.000000000000000000e+00
7.100000000000000000e+03	1.036596250653157192e+01	7.183473058094507202e+00	-3.909938354853001972e-03	7.629715536483683991e+01	3.708064579732075483e-01	0.000000000000000000e+00	6.992673218837965976e+01	1.000000000000000000e+00
7.102000000000000000e+03	8.023515588777219421e+01	1.001961318160304515e+01	2.632060232879064859e-03	-5.008171919699725549e+01	4.809460639373157598e-01	0.000000000000000000e+00	6.992673218837965976e+01	1.000000000000000000e+00
7.111000000000000000e+03	4.043889495180659566e+01	1.932227478753932814e+01	-3.102194103138222747e-03	5.972642963861611776e+01	4.444448563213805325e-01	0.000000000000000000e+00	inf	1.000000000000000000e+00
7.120000000000000000e+03	4.312609195988787292e+01	1.880133280821454633e+01	-3.830181703675328286e-03	7.466096223972158441e+01	3.060722983745662873e-01	0.000000000000000000e+00	inf	1.000000000000000000e+00
7.126000000000000000e+03	5.586733330261738928e+01	2.123162305520408211e+01	2.872490513364453924e-03	-5.501410246774632640e+01	4.986084725444820398e-01	0.000000000000000000e+00	inf	1.000000000000000000e+00
7.144000000000000000e+03	2.739213012424614391e+01	2.250267421023647074e+01	2.852948489811062052e-03	-5.461320142542860623e+01	4.847309147447131927e-01	0.000000000000000000e+00	1.871751902302427695e+01	1.000000000000000000e+00
7.148000000000000000e+03	4.412057856690113056e+01	1.410597658088780193e+01	-3.776338645240020012e-03	7.355638173457003859e+01	3.751895391473125674e-01	0.000000000000000000e+00	1.871751902302427695e+01	1.000000000000000000e+00
7.154000000000000000e+03	4.397963169430082786e+01	1.454886231746139202e+01	2.629100786225563053e-03	-5.002100668967523234e+01	4.779285355885979358e-01	0.000000000000000000e+00	inf	1.000000000000000000e+00
7.176000000000000000e+03	7.231111116078248813e+01	1.948002430895914827e+01	-3.114588637504469518e-03	5.998070124630787348e+01	3.625847872342400358e-01	0.000000000000000000e+00	2.295226775209232528e+01	1.000000000000000000e+00
7.188000000000000000e+03	6.235471763041245197e+01	1.270242209085091289e+01	3.206915303922696324e-03	-6.187476593718596973e+01	4.342538111347771235e-01	0.000000000000000000e+00	inf	1.000000000000000000e+00
7.239000000000000000e+03	7.431767467558098872e+01	9.720412803395367618e+00	-4.326539904739849784e-03	8.484366003588593230e+01	3.469707154883067135e-01	0.000000000000000000e+00	inf	1.000000000000000000e+00
7.245000000000000000e+03	2.703078946725272758e+01	1.241298814064674261e+01	-3.344746952814541246e-03	6.470235702846370884e+01	3.686062332489047355e-01	0.000000000000000000e+00	inf	1.000000000000000000e+00
7.281000000000000000e+03	8.692742383959090091e+01	1.597978174641412075e+01	-2.845594328403423280e-03	5.446233214796406941e+01	3.552278050388831820e-01	0.000000000000000000e+00	inf	1.000000000000000000e+00
7.304000000000000000e+03	3.037756624230895852e+01	2.044776441558961366e+01	3.168366014915368137e-03	-6.108393431724543632e+01	3.645444476626473751e-01	0.000000000000000000e+00	6.173714765622455047e+01	1.000000000000000000e+00
7.316000000000000000e+03	2.281183720029227757e+01	1.344138683596453099e+01	2.634793284312519131e-03	-5.013778724774881823e+01	4.205640119069579130e-01	0.000000000000000000e+00	inf	1.000000000000000000e+00
7.348000000000000000e+03	2.968672281579810601e+01	5.770271258123626623e+00	-2.951209837848267105e-03	5.662901502528594477e+01	4.960234384042779832e-01	0.000000000000000000e+00	inf	1.000000000000000000e+00
7.364000000000000000e+03	1.084928821191500958e+02	1.424134688585594866e+01	3.403168560970797844e-03	-6.590086564451004847e+01	3.933328408299435752e-01	0.000000000000000000e+00	inf	1.000000000000000000e+00
7.373000000000000000e+03	5.866006216307862076e+01	1.301757773245327243e+01	-3.028566320571746563e-03	5.821596913314203192e+01	4.835719015412940358e-01	0.000000000000000000e+00	inf	1.000000000000000000e+00
7.392000000000000000e+03	2.760269586384497131e+01	2.206149588102068648e+01	-2.917272410674049288e-03	5.593279490813414867e+01	4.212464961696849031e-01	0.000000000000000000e+00	2.001509470766776388e+01	1.000000000000000000e+00
7.396000000000000000e+03	1.304529723362109550e+01	8.325187742453536544e+00	-3.401468604639357619e-03	6.586599135100063052e+01	4.965474133322974604e-01	0.000000000000000000e+00	2.001509470766776388e+01	1.000000000000000000e+00
7.413000000000000000e+03	2.989062711605674494e+01	2.044837715814857404e+01	-2.579093279875655387e-03	4.899511183469189035e+01	4.725564033429224819e-01	0.000000000000000000e+00	inf	1.000000000000000000e+00
7.433000000000000000e+03	5.406843942534619174e+01	1.244642873567407548e+01	3.153506086663522209e-03	-6.077908560448776853e+01	4.382065822610182737e-01	0.000000000000000000e+00	5.531742936284086198e+00	1.000000000000000000e+00
7.438000000000000000e+03	5.953395649749866436e+01	1.329983546586710119e+01	2.869549460572523580e-03	-5.495376730713335434e+01	4.476481340234447215e-01	0.000000000000000000e+00	5.531742936284086198e+00	1.000000000000000000e+00
7.447000000000000000e+03	2.933212196138120120e+01	7.250952441646632884e+00	3.230869405227149941e-03	-6.236617994835539491e+01	4.449376770870481224e-01	0.000000000000000000e+00	inf	1.000000000000000000e+00
7.456000000000000000e+03	1.198095723739425438e+02	2.516318904347564711e+01	2.735292668421264364e-03	-5.219951374866135296e+01	4.992867583780202789e-01	0.000000000000000000e+00	inf	1.000000000000000000e+00
7.470000000000000000e+03	4.074073124277353486e+01	5.958730753798208823e+00	3.342508159181605942e-03	-6.465642858617492550e+01	4.473154071492687622e-01	0.000000000000000000e+00	inf	1.000000000000000000e+00
7.491000000000000000e+03	8.698091117883373613e+01	2.527584549817496296e+01	-2.668987043049650919e-03	5.083926596007476917e+01	4.406211277840369478e-01	0.000000000000000000e+00	2.225026465563144740e+01	1.000000000000000000e+00
7.494000000000000000e+03	6.632209145042642717e+01	1.701222373318529790e+01	-3.765866899028360096e-03	7.334155577452187913e+01	3.206163095009011421e-01	0.000000000000000000e+00	2.225026465563144740e+01	1.000000000000000000e+00
7.500000000000000000e+03	6.668081211733579039e+01	1.704377739903112499e+01	4.673684406782837447e-03	-9.196526606218426991e+01	2.581729452247371048e-01	0.000000000000000000e+00	2.091856551945232567e+01	1.000000000000000000e+00
7.521000000000000000e+03	1.197753659654955953e+02	8.924538534540449319e+00	3.724685559444912853e-03	-7.249672811796230576e+01	3.322025916292951075e-01	0.000000000000000000e+00	inf	1.000000000000000000e+00
7.546000000000000000e+03	7.379469994649059572e+01	2.334798742050253395e+01	-2.243563809565180586e-03	4.211178606199141683e+01	4.913385113518019542e-01	0.000000000000000000e+00	inf	1.000000000000000000e+00
7.559000000000000000e+03	4.722017158605991938e+01	1.793943463529301141e+01	3.105153951701900266e-03	-5.978715039105195928e+01	4.495826686204784650e-01	0.000000000000000000e+00	9.669507500693169888e+00	1.000000000000000000e+00
7.575000000000000000e+03	6.425771291690323039e+01	9.620954323806552466e+00	-3.404769484143240019e-03	6.593370829085878881e+01	4.108236954285343634e-01	0.000000000000000000e+00	5.162062962339379624e+01	1.000000000000000000e+00
7.584000000000000000e+03	3.727615818331911157e+01	1.506575268473937967e+01	2.832987300726305755e-03	-5.420370127882833344e+01	3.924122879084320781e-01	0.000000000000000000e+00	2.616564484215108521e+01	1.000000000000000000e+00
7.606000000000000000e+03	7.466935447884263510e+01	1.621706140539298602e+01	-2.795470081512574454e-03	5.343404238211511625e+01	4.201531636183324370e-01	0.000000000000000000e+00	9.938050734245244655e+00	1.000000000000000000e+00
7.609000000000000000e+03	6.613768154838909652e+01	2.131366904226270975e+01	2.432926075481395192e-03	-4.599651834542371631e+01	4.998358227465252712e-01	0.000000000000000000e+00	9.938050734245244655e+00	1.000000000000000000e+00
7.612000000000000000e+03	2.633649141121582815e+01	5.836119597744616527e+00	-4.194863694765064120e-03	8.214234664921896467e+01	4.489046798316352893e-01	0.000000000000000000e+00	4.270467507361367154e+01	1.000000000000000000e+00
7.613000000000000000e+03	8.525143744557536252e+01	1.863732307193881610e+01	2.438288161490098898e-03	-4.610652056008758137e+01	4.399840118746193296e-01	0.000000000000000000e+00	1.930022000522511405e+01	1.000000000000000000e+00
7.621000000000000000e+03	1.862885004029995883e+01	2.144816065846936581e+01	-2.645281085741438883e-03	5.035294257764532233e+01	4.361765523534777422e-01	0.000000000000000000e+00	7.023117216035562649e+01	1.000000000000000000e+00
7.629000000000000000e+03	1.111742570246137873e+01	8.874723468496895862e+00	3.648286958854479473e-03	-7.092942478703351128e+01	4.320768532469697609e-01	0.000000000000000000e+00	4.717390834992309578e+01	1.000000000000000000e+00
7.632000000000000000e+03	5.573958038839403883e+01	2.417965535961101864e+01	-4.045256094454662520e-03	7.907317406638873081e+01	2.990778980688729716e-01	0.000000000000000000e+00	3.264991029635507402e+01	1.000000000000000000e+00
7.644000000000000000e+03	6.670927969124234380e+01	2.143875609515247049e+01	2.779051157272842583e-03	-5.309721115153860893e+01	4.450423723643210927e-01	0.000000000000000000e+00	5.285135194309266637e+01	1.000000000000000000e+00
7.654000000000000000e+03	8.007903761666999287e+01	2.000547999335633520e+01	-2.595071468156086823e-03	4.932290144759826944e+01	4.228597754503342632e-01	0.000000000000000000e+00	inf	1.000000000000000000e+00
7.674000000000000000e+03	1.310189175349217017e+01	1.958881138190383453e+01	3.833170809394016113e-03	-7.472228319734635704e+01	4.250767357982201400e-01	0.000000000000000000e+00	inf	1.000000000000000000e+00
7.718000000000000000e+03	2.333985393648290341e+01	1.771857598752210095e+01	-3.630245897766789555e-03	7.055931571543139569e+01	3.156739467334650495e-01	0.000000000000000000e+00	1.443494082220722596e+01	1.000000000000000000e+00
7.721000000000000000e+03	8.484302901989033785e+01	2.256912144824491406e+01	-2.356949358844161527e-03	4.443786988670469640e+01	4.389362282264572812e-01	0.000000000000000000e+00	4.731908700307312188e+01	1.000000000000000000e+00
7.753000000000000000e+03	8.446425365139963048e+01	1.702274756820085955e+01	2.599015970284758014e-03	-4.940382218799592096e+01	4.441362459954389941e-01	0.000000000000000000e+00	inf	1.000000000000000000e+00
7.774000000000000000e+03	8.678835518300279261e+01	1.814627885687511011e+01	2.626774864654901186e-03	-4.997329083366471991e+01	4.974709373885809471e-01	0.000000000000000000e+00	inf	1.000000000000000000e+00
7.785000000000000000e+03	2.679160079349100698e+01	9.449781769642612517e+00	-2.908200454597184223e-03	5.574668538692008468e+01	4.246814371934384269e-01	0.000000000000000000e+00	inf	1.000000000000000000e+00
7.802000000000000000e+03	1.017544742152227997e+02	2.029231912158399354e+01	2.230508175398511223e-03	-4.184395211269561088e+01	4.681127715011200729e-01	0.000000000000000000e+00	1.967563398653573614e+01	1.000000000000000000e+00
7.804000000000000000e+03	3.683375942071133835e+01	1.488163724584570602e+01	2.368067508714292221e-03	-4.466595669969015603e+01	4.461223321815612763e-01	0.000000000000000000e+00	2.088618072377620649e+01	1.000000000000000000e+00
7.808000000000000000e+03	1.741639714206313982e+01	2.257569907078386962e+01	2.830327640574787328e-03	-5.414913883681502682e+01	4.895122548035127918e-01	0.000000000000000000e+00	2.088618072377620649e+01	1.000000000000000000e+00
7.824000000000000000e+03	5.408188863065780794e+01	1.660997098455125709e+01	-2.530071852754977365e-03	4.798944621491164497e+01	4.170558466304071787e-01	0.000000000000000000e+00	3.415734417874335804e+01	1.000000000000000000e+00
7.844000000000000000e+03	1.023073782856342859e+02	1.397310253628070598e+01	2.990558403699852558e-03	-5.743624366363594191e+01	3.927888006995737813e-01	0.000000000000000000e+00	5.197265209164493172e+01	1.000000000000000000e+00
7.847000000000000000e+03	5.033694215306483244e+01	1.445303339555504429e+01	3.170007446541521501e-03	-6.111760798712001730e+01	3.847744792274668812e-01	0.000000000000000000e+00	5.197265209164493172e+01	1.000000000000000000e+00
7.860000000000000000e+03	5.699902940367615400e+01	1.921959524962741739e+01	2.222837728237480812e-03	-4.168659429079459500e+01	4.624644832919161397e-01	0.000000000000000000e+00	1.994273851734526559e+01	1.000000000000000000e+00
7.865000000000000000e+03	7.330395237417938858e+01	7.736463860621960009e+00	2.878198683204933380e-03	-5.513120452897977231e+01	4.182513164935776073e-01	0.000000000000000000e+00	1.547840481821604186e+01	1.000000000000000000e+00
7.870000000000000000e+03	5.889956603426428927e+01	1.340167964530667533e+01	-2.939865541206610183e-03	5.639628885260602686e+01	3.955882346099234281e-01	0.000000000000000000e+00	1.547840481821604186e+01	1.000000000000000000e+00
7.890000000000000000e+03	1.610976648051860494e+01	1.785548317845509203e+01	3.581539688027914926e-03	-6.956011672263973367e+01	4.301388704164127441e-01	0.000000000000000000e+00	7.516210092926370123e+01	1.000000000000000000e+00
7.893000000000000000e+03	1.042806011628246523e+02	6.915702886952622030e+00	-3.207548816062610018e-03	6.188776232297571767e+01	3.881559435967971705e-01	0.000000000000000000e+00	2.065924379782515885e+01	1.000000000000000000e+00
7.899000000000000000e+03	1.127188179419293768e+01	1.897183434926647294e+01	3.798184976449602620e-03	-7.400455522739235903e+01	3.929112661229416936e-01	0.000000000000000000e+00	2.707653976823369746e+01	1.000000000000000000e+00
7.903000000000000000e+03	7.029483351403781910e+01	1.472396814298428680e+01	-2.116628404451096051e-03	3.950772942076267924e+01	4.648574267649814296e-01	0.000000000000000000e+00	8.666239407662194694e+00	1.000000000000000000e+00
7.907000000000000000e+03	2.770644717458119644e+01	8.967977226199908003e+00	2.869900718994469312e-03	-5.496097330947473125e+01	4.380782676702112965e-01	0.000000000000000000e+00	1.188461707723810434e+01	1.000000000000000000e+00
7.908000000000000000e+03	3.788831457907019740e+01	1.509771614641372040e+01	-2.270604700473738326e-03	4.266652499784532182e+01	4.822920045196592564e-01	0.000000000000000000e+00	1.188461707723810434e+01	1.000000000000000000e+00
7.917000000000000000e+03	3.758359987661002322e+01	1.511621400007753735e+01	3.487548430651442061e-03	-6.763190325242103995e+01	3.975929701881424361e-01	0.000000000000000000e+00	2.025612490776150310e+01	1.000000000000000000e+00
7.919000000000000000e+03	9.471629023394672231e+01	2.415694608149182443e+01	-2.848665736265841054e-03	5.452534151902853665e+01	4.149177416986863376e-01	0.000000000000000000e+00	1.998647840220413130e+01	1.000000000000000000e+00
7.926000000000000000e+03	8.717345680084214621e+01	1.925883853255282929e+01	-2.005628184984463262e-03	3.723058020128254242e+01	4.927473763263905404e-01	0.000000000000000000e+00	5.912063920651426230e+01	1.000000000000000000e+00
7.930000000000000000e+03	2.805348546397955545e+01	1.953985332820873921e+01	-3.190023680875501543e-03	6.152823737694978234e+01	3.810294647449388172e-01	0.000000000000000000e+00	5.912063920651426230e+01	1.000000000000000000e+00
7.941000000000000000e+03	9.047445991539080978e+01	8.003221904666228070e+00	3.073068837450648304e-03	-5.912893013504487527e+01	3.821062231415810473e-01	0.000000000000000000e+00	inf	1.000000000000000000e+00
7.953000000000000000e+03	9.747385247947446985e+00	1.439825157899580788e+01	-3.220322855089854681e-03	6.214981939944161837e+01	4.451632319006755267e-01	0.000000000000000000e+00	3.907268515453100122e+01	1.000000000000000000e+00
7.958000000000000000e+03	4.878330172823326905e+01	1.270356879768920777e+01	-3.966097781916080520e-03	7.744925574912106470e+01	2.551206412161076686e-01	0.000000000000000000e+00	3.907268515453100122e+01	1.000000000000000000e+00
7.969000000000000000e+03	4.679689138139462301e+01	2.116506211652828995e+01	-2.533261674450975297e-03	4.805488482413444729e+01	4.486329554774036721e-01	0.000000000000000000e+00	inf	1.000000000000000000e+00
7.982000000000000000e+03	9.448042307366395676e+01	2.398039190654677100e+01	3.146827617061399417e-03	-6.064207802094539801e+01	3.947358706732330136e-01	0.000000000000000000e+00	inf	1.000000000000000000e+00
8.014000000000000000e+03	8.165780571200683369e+01	2.447372765755707036e+01	2.077772418504081949e-03	-3.871060596914669105e+01	4.958915784595029352e-01	0.000000000000000000e+00	inf	1.000000000000000000e+00
8.027000000000000000e+03	5.465252792948014360e+01	1.293568770186147177e+01	-3.432434250433643707e-03	6.650124591617158387e+01	3.722778912394161255e-01	0.000000000000000000e+00	1.719389087004013206e+01	1.000000000000000000e+00
8.032000000000000000e+03	3.804670167239045497e+01	8.477390092885588757e+00	3.632371990238661592e-03	-7.060293211399465463e+01	3.134135380830338491e-01	0.000000000000000000e+00	1.719389087004013206e+01	1.000000000000000000e+00
8.035000000000000000e+03	1.103272169629870945e+02	1.687847744373130965e+01	3.461902875897641951e-03	-6.710578938281462058e+01	3.896487437191967773e-01	0.000000000000000000e+00	7.276710217777477396e+01	1.000000000000000000e+00
8.041000000000000000e+03	5.371195063222318566e+01	9.577324883279715095e+00	-3.269244558725555114e-03	6.315343921014984829e+01	3.384411923596341021e-01	0.000000000000000000e+00	2.164291618409482965e+01	1.000000000000000000e+00
8.042000000000000000e+03	9.014468233885087045e+01	1.316930019847015743e+01	2.479647651733615614e-03	-4.695500294488531523e+01	4.325516843078976992e-01	0.000000000000000000e+00	3.660937347554655474e+01	1.000000000000000000e+00
8.046000000000000000e+03	3.230344947324066851e+01	6.400549934121658069e+00	-3.207266065246152081e-03	6.188196174164265528e+01	3.695204532920558504e-01	0.000000000000000000e+00	2.164291618409482965e+01	1.000000000000000000e+00
8.064000000000000000e+03	2.065823608170832415e+01	1.242903912742928263e+01	-3.000929564513431496e-03	5.764900613262226159e+01	4.399215508767118088e-01	0.000000000000000000e+00	inf	1.000000000000000000e+00
8.072000000000000000e+03	7.707885354380746890e+01	1.091603449046834129e+01	-2.135099034957461516e-03	3.988665103049444838e+01	4.975132167370975855e-01	0.000000000000000000e+00	3.840177742009894502e+01	1.000000000000000000e+00
8.082000000000000000e+03	2.618508990548693305e+01	2.238260901370670908e+01	-3.399875913291679382e-03	6.583331757903273740e+01	3.416306271200331146e-01	0.000000000000000000e+00	1.392548476454331663e+01	1.000000000000000000e+00
8.083000000000000000e+03	8.311909697155647336e+01	1.637241515930062974e+01	-2.189093520794310483e-03	4.099433804111853163e+01	4.920034484235122907e-01	0.000000000000000000e+00	5.725035887020095515e+01	1.000000000000000000e+00
8.111000000000000000e+03	9.392796226029471995e+01	1.857897641174572456e+01	2.613313440375922281e-03	-4.969713217436421360e+01	4.157127970830730712e-01	0.000000000000000000e+00	7.894998496644267227e+00	1.000000000000000000e+00
8.117000000000000000e+03	1.241548516634704846e+01	1.968663210553010856e+01	-3.253228767207581255e-03	6.282487817369645455e+01	4.030436856696230086e-01	0.000000000000000000e+00	7.373228962947396781e+01	1.000000000000000000e+00
8.157000000000000000e+03	1.570327483893935394e+01	1.878685598207463059e+01	-6.507392075471098852e-03	1.295834438150979224e+02	2.823936252956832371e-01	0.000000000000000000e+00	7.140501584201088292e+01	1.000000000000000000e+00
8.170000000000000000e+03	9.477456912462496064e+01	2.496597284831041108e+01	-2.655644001513931315e-03	5.056553590112035579e+01	4.627576538792758098e-01	0.000000000000000000e+00	inf	1.000000000000000000e+00
8.178000000000000000e+03	5.448718925906962340e+01	8.918438632069598526e+00	2.301752791440164064e-03	-4.330552239238483736e+01	4.500834635425443597e-01	0.000000000000000000e+00	2.760402506468591710e+01	1.000000000000000000e+00
8.198000000000000000e+03	5.705905369834368202e+01	2.217633294191241333e+01	2.419845242404264959e-03	-4.572816744508435960e+01	4.923998021578640527e-01	0.000000000000000000e+00	inf	1.000000000000000000e+00
8.212000000000000000e+03	2.652339432230943217e+01	1.616491786576552414e+01	-2.337498511832296517e-03	4.403883931447586519e+01	4.964460514067984276e-01	0.000000000000000000e+00	inf	1.000000000000000000e+00
8.218000000000000000e+03	2.875380449643144232e+01	1.183210908614138468e+01	-3.183504042929969670e-03	6.139448819581934913e+01	4.497220023262611388e-01	0.000000000000000000e+00	2.117639757399678757e+01	1.000000000000000000e+00
8.235000000000000000e+03	4.601403985720231304e+01	1.832219621129318909e+01	-2.418301483601259169e-03	4.569649751532906379e+01	4.646195114772639911e-01	0.000000000000000000e+00	3.477430245647469320e+01	1.000000000000000000e+00
8.235000000000000000e+03	1.127138602988113014e+01	1.980547513627888989e+01	3.072497579650296066e-03	-5.911721088565559512e+01	4.468998966326270805e-01	0.000000000000000000e+00	5.449763709702700964e+00	1.000000000000000000e+00
8.240000000000000000e+03	6.080633168742036965e+00	1.814535187996059307e+01	-3.913670070924264895e-03	7.637371083814878148e+01	3.677439964690475405e-01	0.000000000000000000e+00	5.449763709702700964e+00	1.000000000000000000e+00
8.245000000000000000e+03	1.094772038815731179e+02	1.750489600595768636e+01	2.832648176667353600e-03	-5.419674421072648585e+01	3.854155519728693635e-01	0.000000000000000000e+00	6.243209450636529567e+01	1.000000000000000000e+00
8.246000000000000000e+03	2.746815475038927445e+01	6.239894263866856861e+00	2.734141571020129880e-03	-5.217589919581511282e+01	4.986143610230706624e-01	0.000000000000000000e+00	2.315670520858517634e+01	1.000000000000000000e+00
8.247000000000000000e+03	4.705459576086169449e+01	1.859320655898025976e+01	2.588890675806698304e-03	-4.919610362195604836e+01	4.431711356736307561e-01	0.000000000000000000e+00	2.315670520858517634e+01	1.000000000000000000e+00
8.256000000000000000e+03	5.319622452507336874e+01	7.631805998090918308e+00	2.557746741021493363e-03	-4.855719149071482121e+01	4.731995983624138757e-01	0.000000000000000000e+00	1.985833850576204540e+01	1.000000000000000000e+00
8.277000000000000000e+03	6.021190033874868419e+01	7.628514353689729965e+00	2.891931969225768149e-03	-5.541294038223763607e+01	4.514600772782466631e-01	0.000000000000000000e+00	inf	1.000000000000000000e+00
8.285000000000000000e+03	3.633322877166930454e+01	1.774796716542943997e+01	-2.276689777833348655e-03	4.279135924796208457e+01	4.592150395146321618e-01	0.000000000000000000e+00	inf	1.000000000000000000e+00
8.313000000000000000e+03	3.979973540549850242e+01	7.872295481143625651e+00	-2.819446239597964924e-03	5.392590888411506711e+01	4.076225488028470956e-01	0.000000000000000000e+00	inf	1.000000000000000000e+00
8.323000000000000000e+03	2.572813069927308760e+01	9.524490950544718615e+00	2.604277238261522385e-03	-4.951175613915685858e+01	4.955268389857779843e-01	0.000000000000000000e+00	inf	1.000000000000000000e+00
8.355000000000000000e+03	4.116333415474350232e+01	7.325838782970969021e+00	-3.309813626747632950e-03	6.398570622750725079e+01	3.612279337241494082e-01	0.000000000000000000e+00	inf	1.000000000000000000e+00
8.377000000000000000e+03	1.418083717932653087e+01	2.027682979871467239e+01	-3.295459701877772197e-03	6.369123808166987999e+01	3.623279463558084501e-01	0.000000000000000000e+00	inf	1.000000000000000000e+00
8.383000000000000000e+03	6.942790267713742480e+01	2.004901806355362481e+01	-2.692512520850417687e-03	5.132188683838769094e+01	4.321309945593246882e-01	0.000000000000000000e+00	3.107532037348840959e+01	1.000000000000000000e+00
8.386000000000000000e+03	4.122875672159710803e+01	6.992077239107875819e+00	2.729822878871262896e-03	-5.208730201552823758e+01	4.790188258880181404e-01	0.000000000000000000e+00	2.729352256016120393e+01	1.000000000000000000e+00
8.389000000000000000e+03	6.590286314578567328e+01	1.865933252515716489e+01	2.932976248257763638e-03	-5.625495626662900861e+01	4.027770509009594990e-01	0.000000000000000000e+00	8.564922625811353996e+00	1.000000000000000000e+00
8.403000000000000000e+03	1.164947412182368822e+02	5.849005859317443878e+00	-2.696749009065366534e-03	5.140879761999121911e+01	4.453365926528317642e-01	0.000000000000000000e+00	3.334013194253400059e+01	1.000000000000000000e+00
8.407000000000000000e+03	8.511946729150685087e+01	1.712537867898913646e+01	2.655053591407930541e-03	-5.055342374568036234e+01	4.321200907805408109e-01	0.000000000000000000e+00	1.480254785582655686e+01	1.000000000000000000e+00
8.412000000000000000e+03	2.678807768016979907e+01	1.216078895109812130e+01	-2.863402896915072295e-03	5.482767167685167209e+01	4.000743309428740346e-01	0.000000000000000000e+00	5.846351043904378209e+00	1.000000000000000000e+00
8.412000000000000000e+03	9.987177541936115688e+01	1.834391383436183887e+01	2.315770646396115868e-03	-4.359309612534783440e+01	4.802080207485215357e-01	0.000000000000000000e+00	1.480254785582655686e+01	1.000000000000000000e+00
8.427000000000000000e+03	1.009344505857280154e+02	1.241332881342343519e+01	-2.478812589269461294e-03	4.693787179102270812e+01	4.597007016226963838e-01	0.000000000000000000e+00	1.223782986679746010e+01	1.000000000000000000e+00
8.436000000000000000e+03	9.073696149691157586e+01	2.199797443192390034e+01	-3.168166534154619879e-03	6.107984200588946067e+01	4.528627182070655843e-01	0.000000000000000000e+00	6.659585299145534520e+01	1.000000000000000000e+00
8.438000000000000000e+03	2.538734657077130663e+01	9.174735189645229383e+00	3.615836878091430173e-03	-7.026371730972661567e+01	4.283154967277319480e-01	0.000000000000000000e+00	6.659585299145534520e+01	1.000000000000000000e+00
8.447000000000000000e+03	1.475515915734902528e+01	9.988320838138692537e+00	-3.125851454491747859e-03	6.021175587876685142e+01	4.086390115203843987e-01	0.000000000000000000e+00	inf	1.000000000000000000e+00
8.469000000000000000e+03	4.813990685309357076e+01	1.366869446366899332e+01	-2.950931728989531020e-03	5.662330967286732175e+01	3.995518275376401807e-01	0.000000000000000000e+00	1.238426292831787379e+01	1.000000000000000000e+00
8.474000000000000000e+03	5.800305505561980368e+01	6.179483836859787971e+00	3.361948484813070352e-03	-6.505524331420738804e+01	4.507043508408037358e-01	0.000000000000000000e+00	1.238426292831787379e+01	1.000000000000000000e+00
8.476000000000000000e+03	8.557107806928790694e+01	1.848047058931912190e+01	2.977694343873212805e-03	-5.717233982691979577e+01	4.076640267646485238e-01	0.000000000000000000e+00	9.817271514152599465e+00	1.000000000000000000e+00
8.477000000000000000e+03	5.366029928800517723e+01	1.983164201458153997e+01	3.348047205673607748e-03	-6.477006111281797018e+01	3.595492716033307223e-01	0.000000000000000000e+00	1.432623295101280370e+01	1.000000000000000000e+00
8.481000000000000000e+03	9.373792063763356452e+01	1.303239731095277953e+01	-3.286608112992233082e-03	6.350964935311855442e+01	3.205567208226965947e-01	0.000000000000000000e+00	9.817271514152599465e+00	1.000000000000000000e+00
8.492000000000000000e+03	6.811678321177251405e+01	7.899534980343821289e+00	2.425844397317333898e-03	-4.585123901191078488e+01	4.348461801194478671e-01	0.000000000000000000e+00	inf	1.000000000000000000e+00
8.517000000000000000e+03	7.397998731165237096e+00	1.859323144837113517e+01	-3.219031208681887544e-03	6.212332150940248710e+01	3.538650693067382225e-01	0.000000000000000000e+00	3.861412711760079475e+01	1.000000000000000000e+00
8.522000000000000000e+03	4.559694040237503998e+01	1.294596058062053956e+01	3.332285281383339740e-03	-6.444670811615225148e+01	3.409742153680472843e-01	0.000000000000000000e+00	6.053751433038044638e+00	1.000000000000000000e+00
8.527000000000000000e+03	4.606461708122968446e+01	1.898162002570735396e+01	-2.531097305053373134e-03	4.801048318143411109e+01	4.437677286423735712e-01	0.000000000000000000e+00	6.053751433038044638e+00	1.000000000000000000e+00
8.540000000000000000e+03	3.217549154289884683e+01	1.896257223749000076e+01	3.151302589283348603e-03	-6.073388125837476537e+01	3.623150263620288358e-01	0.000000000000000000e+00	1.125890110779568687e+01	1.000000000000000000e+00
8.576000000000000000e+03	1.116863556657014378e+01	1.467631626388446975e+01	-3.138578947981037360e-03	6.047285808202678226e+01	3.297740407603083623e-01	0.000000000000000000e+00	inf	1.000000000000000000e+00
8.601000000000000000e+03	6.383128338010482139e+01	1.795833819319480185e+01	2.692849610173181710e-03	-5.132880216424845088e+01	4.240934943545040525e-01	0.000000000000000000e+00	4.922996809122062167e+00	1.000000000000000000e+00
8.606000000000000000e+03	1.397888179315747692e+01	1.987355827147818133e+01	-3.110569406537701167e-03	5.989824745745173118e+01	3.452817035074410290e-01	0.000000000000000000e+00	4.988917730264279982e+01	1.000000000000000000e+00
8.606000000000000000e+03	6.623895271220204961e+01	2.225240688965326541e+01	-3.442703661975754243e-03	6.671192101744620118e+01	3.401149056303447438e-01	0.000000000000000000e+00	4.922996809122062167e+00	1.000000000000000000e+00
8.609000000000000000e+03	1.032360638062456388e+02	1.073704997357903679e+01	4.138245964505823764e-03	-8.098084425861043201e+01	2.781641541040782428e-01	0.000000000000000000e+00	3.874776992563032252e+01	1.000000000000000000e+00
8.629000000000000000e+03	6.685037631605185027e+01	1.146306955187240639e+01	3.008198128835943338e-03	-5.779811940152642080e+01	3.916377018485932560e-01	0.000000000000000000e+00	3.352206585005679784e+01	1.000000000000000000e+00
8.630000000000000000e+03	3.506541153549653700e+01	2.211412174188643576e+01	2.593631412586183422e-03	-4.929335897072056127e+01	4.502999214015694918e-01	0.000000000000000000e+00	3.352206585005679784e+01	1.000000000000000000e+00
8.652000000000000000e+03	4.976451074177204248e+01	1.506845774956071615e+01	-4.110045114361317829e-03	8.040230897098838625e+01	2.966969664062882872e-01	0.000000000000000000e+00	4.932355168559902125e+01	1.000000000000000000e+00
8.660000000000000000e+03	9.393170827192740546e+01	1.151050856450832072e+01	-2.291110020334853007e-03	4.308718788789450826e+01	4.628178607858594029e-01	0.000000000000000000e+00	5.160356605194711399e+00	1.000000000000000000e+00
8.684000000000000000e+03	1.318925854828437316e+01	2.477228856907610322e+01	-3.420072956580244832e-03	6.624765623152693195e+01	4.186079711342475251e-01	0.000000000000000000e+00	9.264105299531627224e+01	1.000000000000000000e+00
8.687000000000000000e+03	1.050247706114832766e+02	1.258198815558972683e+01	2.617669490851492684e-03	-4.978649575389697901e+01	4.576680141714912775e-01	0.000000000000000000e+00	9.264105299531627224e+01	1.000000000000000000e+00
8.698000000000000000e+03	6.785416915420087491e+01	1.708981859399643355e+01	-2.632141743571730832e-03	5.008339137396299634e+01	4.007338103937327922e-01	0.000000000000000000e+00	inf	1.000000000000000000e+00
8.753000000000000000e+03	1.507668906376847495e+01	2.089216002466399047e+01	-2.863295169520900432e-03	5.482546166904507601e+01	4.352310882920614743e-01	0.000000000000000000e+00	6.429489495125726251e+01	1.000000000000000000e+00
8.772000000000000000e+03	1.106106808686195677e+02	5.864429328652287055e+00	-4.934623873610513752e-03	9.731839154313726681e+01	2.708770584560167283e-01	0.000000000000000000e+00	inf	1.000000000000000000e+00
8.783000000000000000e+03	3.268376359086922633e+01	1.370980500056628770e+01	-3.295313490036984750e-03	6.368823857247316766e+01	2.849834464086783425e-01	0.000000000000000000e+00	inf	1.000000000000000000e+00
8.803000000000000000e+03	1.706968661668882348e+01	2.390614339502083041e+01	-2.238471019181251329e-03	4.200730839786187687e+01	4.706817699408969435e-01	0.000000000000000000e+00	5.998514472630187555e+01	1.000000000000000000e+00
8.806000000000000000e+03	7.687303001043657957e+01	1.923948433688630999e+01	-2.492539631461709090e-03	4.721947955327802759e+01	4.242390156695478032e-01	0.000000000000000000e+00	5.998514472630187555e+01	1.000000000000000000e+00
8.817000000000000000e+03	7.690696104425718715e+01	1.885533624542438957e+01	3.169437365598036863e-03	-6.110591288073432992e+01	3.222701320213198217e-01	0.000000000000000000e+00	inf	1.000000000000000000e+00
8.823000000000000000e+03	3.746120368577948057e+01	1.820523267221775399e+01	-2.621577181439640157e-03	4.986666131226728993e+01	4.331089853208843765e-01	0.000000000000000000e+00	4.446914468254006891e+01	1.000000000000000000e+00
8.824000000000000000e+03	8.145587490488907179e+01	2.468394651982143984e+01	-3.257958315100917181e-03	6.292190398450615163e+01	3.996904271681945842e-01	0.000000000000000000e+00	4.446914468254006891e+01	1.000000000000000000e+00
8.839000000000000000e+03	3.738666122905294031e+01	1.789974463071874311e+01	3.402234122252215370e-03	-6.588169580494670186e+01	3.063250631698355431e-01	0.000000000000000000e+00	2.842218904247316047e+01	1.000000000000000000e+00
8.840000000000000000e+03	6.420025185079953189e+01	8.473600777824048080e+00	-3.462631002133427418e-03	6.712072675949252698e+01	3.335825101128354619e-01	0.000000000000000000e+00	2.842218904247316047e+01	1.000000000000000000e+00
8.883000000000000000e+03	3.934842672505033079e+01	2.400728922024017464e+01	3.111893907142855749e-03	-5.992541934534278170e+01	3.642621951039907158e-01	0.000000000000000000e+00	inf	1.000000000000000000e+00
8.894000000000000000e+03	1.042761894085253402e+02	9.708516951889308189e+00	2.962927508785756330e-03	-5.686940090341882126e+01	3.808514585350424309e-01	0.000000000000000000e+00	inf	1.000000000000000000e+00
8.921000000000000000e+03	8.480150900884788712e+01	1.292184045891584354e+01	-2.056252001904004031e-03	3.826911855498454429e+01	4.904550984945180714e-01	0.000000000000000000e+00	inf	1.000000000000000000e+00
8.932000000000000000e+03	2.587243388466464111e+01	2.236451346649270278e+01	-3.698346258443135741e-03	7.195638217084569987e+01	2.871093654881466950e-01	0.000000000000000000e+00	1.224456916202727186e+01	1.000000000000000000e+00
8.937000000000000000e+03	2.619424290822221124e+01	6.617445407267331881e+00	3.302163906151294511e-03	-6.382877360729355587e+01	3.661112177424654668e-01	0.000000000000000000e+00	9.882055330966657891e+00	1.000000000000000000e+00
8.939000000000000000e+03	3.604389708499396505e+01	7.417026649099134339e+00	3.052781551093791765e-03	-5.871274016249466143e+01	3.832588192485802958e-01	0.000000000000000000e+00	9.882055330966657891e+00	1.000000000000000000e+00
8.952000000000000000e+03	4.747462328814719967e+01	1.900554592186487923e+01	2.896742913872121968e-03	-5.551163603256200219e+01	4.046616087294311326e-01	0.000000000000000000e+00	2.915408803626858258e+01	1.000000000000000000e+00
8.957000000000000000e+03	1.554494738852891800e+01	2.071393681243521812e+01	3.470296420747462363e-03	-6.727798142167078765e+01	4.161458999145920545e-01	0.000000000000000000e+00	3.197534679232812138e+01	1.000000000000000000e+00
8.998000000000000000e+03	5.597497206151041382e+01	1.387420003030785232e+01	2.918254934672162484e-03	-5.595295120842052938e+01	3.390505751660630729e-01	0.000000000000000000e+00	inf	1.000000000000000000e+00
9.031000000000000000e+03	1.097489928429913064e+01	9.434330952976635487e+00	-3.019751322410074105e-03	5.803513105660466920e+01	4.359683126638532746e-01	0.000000000000000000e+00	1.957855113613447529e+01	1.000000000000000000e+00
9.033000000000000000e+03	2.287223676103674919e+01	2.498338319273861785e+01	2.479928500204473495e-03	-4.696076449994600921e+01	4.790595580776736417e-01	0.000000000000000000e+00	1.957855113613447529e+01	1.000000000000000000e+00
9.045000000000000000e+03	3.855820478032730847e+01	1.750141124347435095e+01	-2.750176440229188616e-03	5.250485160761507331e+01	4.038931227025350790e-01	0.000000000000000000e+00	2.080155158295098872e+01	1.000000000000000000e+00
9.048000000000000000e+03	5.898680856913446036e+01	2.142272422487546635e+01	-4.311282136499810201e-03	8.453064970846708093e+01	2.052245083425873196e-01	0.000000000000000000e+00	2.080155158295098872e+01	1.000000000000000000e+00
9.081000000000000000e+03	9.469733869363847134e+01	1.009695042520814745e+01	3.595508910250351520e-03	-6.984669276396122939e+01	4.126288984066429633e-01	0.000000000000000000e+00	inf	1.000000000000000000e+00
9.101000000000000000e+03	9.485558279354602007e+01	1.036413586051901525e+01	-2.802356062926059967e-03	5.357530703254931836e+01	3.686472397142941393e-01	0.000000000000000000e+00	4.196247175181556877e+00	1.000000000000000000e+00
9.105000000000000000e+03	9.899585629888181870e+01	1.104723589436004083e+01	3.081659798280790910e-03	-5.930517212666386229e+01	3.590986653799667083e-01	0.000000000000000000e+00	4.196247175181556877e+00	1.000000000000000000e+00
9.119000000000000000e+03	8.913134094453329226e+01	9.963143861114163613e+00	-3.293212433517979550e-03	6.364513578190818777e+01	4.543528444436059077e-01	0.000000000000000000e+00	3.361118437615716203e+01	1.000000000000000000e+00
9.160000000000000000e+03	1.147138918202039726e+01	9.486461829552961689e+00	-4.002749267105744531e-03	7.820115427052461143e+01	3.138574812060608288e-01	0.000000000000000000e+00	inf	1.000000000000000000e+00
9.167000000000000000e+03	8.971976442484211134e+01	1.034230408224013331e+01	3.202153091055127097e-03	-6.177707001039869539e+01	3.454988916874160987e-01	0.000000000000000000e+00	inf	1.000000000000000000e+00
9.178000000000000000e+03	1.896925720532169279e+01	2.183471324663189250e+01	-2.251604145093959782e-03	4.227673207616773965e+01	4.653604595117862841e-01	0.000000000000000000e+00	inf	1.000000000000000000e+00
9.192000000000000000e+03	9.676696318182312950e+01	1.419430902379161452e+01	2.314447393385638159e-03	-4.356594983163361690e+01	4.627739866143725234e-01	0.000000000000000000e+00	1.782840958336946713e+01	1.000000000000000000e+00
9.194000000000000000e+03	3.675866931625589729e+01	1.859160662664831776e+01	-2.849702858786549216e-03	5.454661789802926108e+01	4.392005885632923601e-01	0.000000000000000000e+00	4.309191992829037332e+01	1.000000000000000000e+00
9.198000000000000000e+03	8.438020502472217288e+01	1.774471508905986994e+01	2.842620962782531780e-03	-5.440133409556943178e+01	3.449219713164214385e-01	0.000000000000000000e+00	4.762906558509381227e+01	1.000000000000000000e+00
9.207000000000000000e+03	6.958152277298624711e+01	1.728606004592077738e+01	2.644239952694358783e-03	-5.033158392342890863e+01	4.187750794222253603e-01	0.000000000000000000e+00	8.540835586987427064e+00	1.000000000000000000e+00
9.212000000000000000e+03	7.809725571683941325e+01	1.794040319207939760e+01	-3.562437331992792961e-03	6.916823537911963626e+01	2.968057573831862639e-01	0.000000000000000000e+00	8.540835586987427064e+00	1.000000000000000000e+00
9.231000000000000000e+03	7.808844810880404452e+01	1.835923923179094075e+01	3.447770646874306032e-03	-6.681586928675862680e+01	3.328316164297925317e-01	0.000000000000000000e+00	inf	1.000000000000000000e+00
9.252000000000000000e+03	5.705840403170796549e+01	1.484508458513430007e+01	2.653758921997842642e-03	-5.052686383930510772e+01	4.728946820068852253e-01	0.000000000000000000e+00	inf	1.000000000000000000e+00
9.272000000000000000e+03	7.052576490082851990e+01	9.321960416146781725e+00	3.205694086160674333e-03	-6.184971287794908790e+01	3.538756402734908324e-01	0.000000000000000000e+00	inf	1.000000000000000000e+00
9.284000000000000000e+03	3.319825319173822464e+01	1.532884915953881233e+01	2.990335115030864823e-03	-5.743166293739280803e+01	4.108580115676241373e-01	0.000000000000000000e+00	5.055173815831328454e+01	1.000000000000000000e+00
9.397000000000000000e+03	4.562965952851828888e+01	6.014763550124425429e+00	-2.534028275742206647e-03	4.807061150954433515e+01	4.735768814592693499e-01	0.000000000000000000e+00	inf	1.000000000000000000e+00
9.407000000000000000e+03	6.195611511042680775e+01	1.166003802156205360e+01	-2.426419563825822374e-03	4.586303844773324556e+01	4.855806981631343167e-01	0.000000000000000000e+00	1.670167955470009247e+01	1.000000000000000000e+00
9.410000000000000000e+03	7.865773984765083071e+01	1.161724684450782341e+01	-2.865247844797881409e-03	5.486552044554337471e+01	3.603808179334396788e-01	0.000000000000000000e+00	6.557482676764456286e+00	1.000000000000000000e+00
9.414000000000000000e+03	8.062408048065083221e+01	1.787297090900100471e+01	-3.217142232440725613e-03	6.208456950698440124e+01	3.702723034790383894e-01	0.000000000000000000e+00	6.557482676764456286e+00	1.000000000000000000e+00
9.415000000000000000e+03	6.502090943905216136e+01	2.501805200774496640e+01	2.560026744771883890e-03	-4.860396535103294724e+01	4.368998670888103453e-01	0.000000000000000000e+00	1.716132659385665349e+01	1.000000000000000000e+00
9.416000000000000000e+03	7.848417946999637707e+01	1.157809406798667240e+01	3.335555272972283696e-03	-6.451379139607952595e+01	3.832659352131843056e-01	0.000000000000000000e+00	6.648657817856062024e+00	1.000000000000000000e+00
9.425000000000000000e+03	6.617846289187539810e+01	2.435759885662222857e+01	-3.137288074827580125e-03	6.044637605516262369e+01	3.726846767909768321e-01	0.000000000000000000e+00	3.357915140819844879e+01	1.000000000000000000e+00
9.426000000000000000e+03	3.310919504985272255e+01	5.170186865087820216e+00	2.701834063868556891e-03	-5.151311659009540733e+01	4.777586844839568636e-01	0.000000000000000000e+00	3.823262029393634265e+01	1.000000000000000000e+00
9.430000000000000000e+03	9.661528469361608984e+01	1.017453543915848613e+01	2.728781095399483454e-03	-5.206593001796797182e+01	4.699768364587690872e-01	0.000000000000000000e+00	3.357915140819844879e+01	1.000000000000000000e+00
9.438000000000000000e+03	4.163534408701785594e+01	2.160547053062872536e+01	-2.705199985459515784e-03	5.158216785648490799e+01	4.387066173274122294e-01	0.000000000000000000e+00	inf	1.000000000000000000e+00
9.451000000000000000e+03	1.105225285042907899e+02	6.230525716402309122e+00	-3.148489798924146866e-03	6.067617737813205281e+01	3.989932053895490771e-01	0.000000000000000000e+00	2.106788913257398832e+01	1.000000000000000000e+00
9.451000000000000000e+03	9.273646214498307927e+01	1.752263782905562195e+01	2.250356681639078312e-03	-4.225114059133768052e+01	4.621101566926293369e-01	0.000000000000000000e+00	2.106788913257398832e+01	1.000000000000000000e+00
9.459000000000000000e+03	1.104116365256929413e+02	5.662973203018827562e+00	4.046666206470643512e-03	-7.910210225672926754e+01	3.081785640045182628e-01	0.000000000000000000e+00	inf	1.000000000000000000e+00
9.483000000000000000e+03	4.203222141813876789e+01	1.897560015024927438e+01	-2.639496049573111097e-03	5.023426361774171056e+01	4.411087091146672634e-01	0.000000000000000000e+00	inf	1.000000000000000000e+00
9.501000000000000000e+03	1.179923808865672612e+02	1.762243984335549030e+01	3.184003836970836741e-03	-6.140474137924123710e+01	3.490988319321540745e-01	0.000000000000000000e+00	inf	1.000000000000000000e+00
9.516000000000000000e+03	5.006532155914957372e+01	1.382226426717177681e+01	3.143713556283163433e-03	-6.057819363310682093e+01	3.366045608038565895e-01	0.000000000000000000e+00	3.532665521049170820e+01	1.000000000000000000e+00
9.520000000000000000e+03	1.558303145033818637e+01	2.149977930868941911e+01	-4.239180966255703432e-03	8.305150737583117859e+01	2.739353770692946055e-01	0.000000000000000000e+00	3.532665521049170820e+01	1.000000000000000000e+00
9.522000000000000000e+03	9.404605101105607901e+01	7.257629313290676620e+00	2.723645686776114943e-03	-5.196057804844389238e+01	4.402270980079753260e-01	0.000000000000000000e+00	2.791247056047995656e+01	1.000000000000000000e+00
9.535000000000000000e+03	6.239546056810595154e+00	1.701239096477907964e+01	-2.935005180549420112e-03	5.629657944184905460e+01	4.097480977566603233e-01	0.000000000000000000e+00	inf	1.000000000000000000e+00
9.541000000000000000e+03	8.919369492126682530e+01	2.489559350444796593e+01	3.018808833994785553e-03	-5.801579607898429458e+01	4.408661859425945240e-01	0.000000000000000000e+00	4.156609538035371543e+01	1.000000000000000000e+00
9.554000000000000000e+03	1.193896027636067885e+02	1.875438948538297268e+01	-2.780024347526886038e-03	5.311717597177094063e+01	4.472857990152352414e-01	0.000000000000000000e+00	inf	1.000000000000000000e+00
9.567000000000000000e+03	3.704398039106234108e+01	1.742332343412387985e+01	-2.172729557638087595e-03	4.065863432712726677e+01	4.405856984652916086e-01	0.000000000000000000e+00	inf	1.000000000000000000e+00
9.587000000000000000e+03	1.085880581356244505e+02	1.456385803328818085e+01	3.106145290554097969e-03	-5.980748752645916255e+01	3.266300565941223644e-01	0.000000000000000000e+00	7.007084379532670937e+01	1.000000000000000000e+00
9.589000000000000000e+03	2.741649754450137522e+01	1.101242706030026142e+01	-3.775071185320087470e-03	7.353038002591337374e+01	2.859930777366087584e-01	0.000000000000000000e+00	1.823569018779740958e+01	1.000000000000000000e+00
9.596000000000000000e+03	5.413819759243976648e+01	1.632170767330982031e+01	-2.163634742265403439e-03	4.047205585163650454e+01	4.918360939312633739e-01	0.000000000000000000e+00	inf	1.000000000000000000e+00
9.609000000000000000e+03	2.682863100522686395e+01	2.264554072188667888e+01	2.465212269383597506e-03	-4.665886371372710784e+01	3.937317535255377976e-01	0.000000000000000000e+00	inf	1.000000000000000000e+00
9.641000000000000000e+03	1.091626101758647849e+02	1.009044201228599924e+01	-2.450053885641738111e-03	4.634789224112806494e+01	4.506279025766463109e-01	0.000000000000000000e+00	inf	1.000000000000000000e+00
9.665000000000000000e+03	1.096400402340598390e+01	1.569620907371683138e+01	-2.522934414620295676e-03	4.784302297579035468e+01	4.443904485056032749e-01	0.000000000000000000e+00	6.471160682864821467e+01	1.000000000000000000e+00
9.672000000000000000e+03	5.397545436912781014e+01	1.638042402943272435e+01	-2.984767642063381344e-03	5.731744724679957415e+01	3.300211073821532892e-01	0.000000000000000000e+00	2.201846833941607429e+01	1.000000000000000000e+00
9.684000000000000000e+03	8.155762787559177696e+01	1.673989234646829871e+01	-2.711962416700770730e-03	5.172089789771190738e+01	4.549050750908474328e-01	0.000000000000000000e+00	inf	1.000000000000000000e+00
9.699000000000000000e+03	1.115646447504685597e+02	1.187848384940486213e+01	4.035097074090427012e-03	-7.886476361995663353e+01	2.990925824957794132e-01	0.000000000000000000e+00	1.375385660012192979e+01	1.000000000000000000e+00
9.702000000000000000e+03	9.868895039374672251e+01	1.671429466135760222e+01	-2.785224885981303720e-03	5.322386406787793334e+01	3.655778805235465612e-01	0.000000000000000000e+00	1.375385660012192979e+01	1.000000000000000000e+00
9.718000000000000000e+03	4.405771965870659557e+01	1.988690405601202116e+01	-2.996634022457775846e-03	5.756088387226744629e+01	3.670118846722874029e-01	0.000000000000000000e+00	inf	1.000000000000000000e+00
9.754000000000000000e+03	1.953609440498366823e+01	1.592533033277061705e+01	3.910884315153298312e-03	-7.631656156754372944e+01	3.197860755069428240e-01	0.000000000000000000e+00	inf	1.000000000000000000e+00
9.765000000000000000e+03	5.515985998712245930e+01	9.711030637030361845e+00	2.998151582313972330e-03	-5.759201633541623266e+01	3.855215943782449584e-01	0.000000000000000000e+00	3.116562955469991891e+01	1.000000000000000000e+00
9.782000000000000000e+03	4.775829286746999713e+01	1.933055350383428461e+01	3.319202038300106405e-03	-6.417830777497806594e+01	3.165899094385014045e-01	0.000000000000000000e+00	inf	1.000000000000000000e+00
9.802000000000000000e+03	4.429536313051831797e+01	6.518605786989255080e+00	-3.000791943013283395e-03	5.764618285269406073e+01	3.475218083516993239e-01	0.000000000000000000e+00	inf	1.000000000000000000e+00
9.818000000000000000e+03	5.763955741756324613e+01	8.625010725798601285e+00	-2.575608580216975224e-03	4.892362385794719870e+01	4.444844080484805504e-01	0.000000000000000000e+00	2.010342849713532232e+01	1.000000000000000000e+00
9.821000000000000000e+03	3.831022910238791468e+01	1.414994549677949642e+01	-3.129755898442504545e-03	6.029185483296434001e+01	3.762965050140997247e-01	0.000000000000000000e+00	2.010342849713532232e+01	1.000000000000000000e+00
9.827000000000000000e+03	4.806053320160893350e+01	2.489225919597264536e+01	-2.433550650514372440e-03	4.600933138809772771e+01	4.304277411948711496e-01	0.000000000000000000e+00	3.091945348636892987e+01	1.000000000000000000e+00
9.828000000000000000e+03	7.997180291529093665e+01	1.618842652916564262e+01	-3.788858941444337401e-03	7.381323332338956789e+01	3.274482643304994500e-01	0.000000000000000000e+00	8.886292399485016702e+00	1.000000000000000000e+00
9.839000000000000000e+03	6.881429030147992876e+01	1.580361674184347720e+01	1.823973026202587409e-03	-3.350395781240486315e+01	4.996452538545648192e-01	0.000000000000000000e+00	2.603313871176918681e+01	1.000000000000000000e+00
9.842000000000000000e+03	2.268837647192736284e+01	1.878876599457211682e+01	3.984211616329269394e-03	-7.782085775219805157e+01	3.001447112099628889e-01	0.000000000000000000e+00	7.191515114178358203e+00	1.000000000000000000e+00
9.844000000000000000e+03	4.437145955939157460e+01	6.844133693149443864e+00	3.761248055938018996e-03	-7.324680105251673012e+01	3.666039610988817143e-01	0.000000000000000000e+00	2.475541017624362539e+01	1.000000000000000000e+00
9.847000000000000000e+03	1.600507576509929564e+01	2.144420970505954216e+01	-2.279671670690773359e-03	4.285253223505603160e+01	4.406210403729343694e-01	0.000000000000000000e+00	7.191515114178358203e+00	1.000000000000000000e+00
9.854000000000000000e+03	3.892659363295900476e+01	1.659041480277134895e+01	-3.179631833451786790e-03	6.131505052593655591e+01	3.124926555540704642e-01	0.000000000000000000e+00	inf	1.000000000000000000e+00
9.872000000000000000e+03	8.161833151776477280e+01	1.654627299285422026e+01	3.480941203520932295e-03	-6.749635719516579968e+01	3.140226082895131166e-01	0.000000000000000000e+00	5.429578235118533769e+01	1.000000000000000000e+00
9.873000000000000000e+03	2.760444613639943157e+01	2.207186500964448683e+01	3.157202240263429389e-03	-6.085491152019811523e+01	3.649666031388142384e-01	0.000000000000000000e+00	5.429578235118533769e+01	1.000000000000000000e+00
9.923000000000000000e+03	5.100458534693900248e+01	1.115565658411854599e+01	4.417288968895443160e-03	-8.670536050461862487e+01	2.286956444502664665e-01	0.000000000000000000e+00	inf	1.000000000000000000e+00
9.953000000000000000e+03	5.673490146583776550e+01	2.056700680789323599e+01	2.146169579460439555e-03	-4.011376122807162403e+01	4.878324893203788148e-01	0.000000000000000000e+00	inf	1.000000000000000000e+00
9.964000000000000000e+03	5.121224622503335411e+01	2.190890095361304191e+01	-2.589024517572357034e-03	4.919884936132186226e+01	3.918161101330593921e-01	0.000000000000000000e+00	inf	1.000000000000000000e+00
# Refeyn DiscoverMP; 2023.2.0; Refeyn Ltd; www.refeyn.com; email: support@refeyn.com
# Time created: 2024-04-25 10:43:55
# Time changed: 2024-04-25 10:43:55
# Version commit: 2ea6e1c64794154d619e1d2e75a404e9d8884f06
