# Supplementary material for: Toxin-mediated depletion of NAD and NADP drives persister formation in a human pathogen
Source: EMBO J. 2024 Sep 25;43(21):19. doi: 10.1038/s44318-024-00248-5 (PMC11535050; doi:10.1038/s44318-024-00248-5)
Supplement: Supplementary file 9 — Source data Fig. 4 [file 44318_2024_248_MOESM9_ESM.zip › Fig_4/4g/natRT_wt_10nm_DNA_1uM.csv]

frame_indices	x_coords	y_coords	contrasts	masses_kDa	fit_errors	diffblur_errors	neareast_neighbour_distances	selections
5.000000000000000000e+00	2.583537121090280309e+01	2.037023458414622112e+01	-6.378704973278977175e-03	1.269434514283978217e+02	2.463289992436753506e-01	0.000000000000000000e+00	5.386278295101385893e+00	1.000000000000000000e+00
1.000000000000000000e+01	2.067517840184096656e+01	1.882608302241829179e+01	2.931210424578570284e-03	-5.621873071651626219e+01	4.976893294416782076e-01	0.000000000000000000e+00	5.386278295101385893e+00	1.000000000000000000e+00
1.300000000000000000e+01	7.204350538097489043e+00	1.334415778309625189e+01	-6.904509567111596913e-03	1.377302365915113569e+02	2.284840398681731166e-01	0.000000000000000000e+00	1.454354522336708833e+01	1.000000000000000000e+00
1.300000000000000000e+01	1.091568488011519378e+02	1.005636565878902289e+01	6.065925284052947619e-03	-1.205268332576166586e+02	3.580152965564936673e-01	0.000000000000000000e+00	4.415133323324486980e+01	1.000000000000000000e+00
1.600000000000000000e+01	3.170391190920094004e+01	5.893244994196293440e+00	-8.226709450235878546e-03	1.648549255905116127e+02	2.954482966204055039e-01	0.000000000000000000e+00	4.885908043741420848e+00	1.000000000000000000e+00
1.600000000000000000e+01	4.151750760932400652e+01	1.743266751133076298e+01	-7.978255891852817361e-03	1.597579462397714849e+02	1.508647172351978982e-01	0.000000000000000000e+00	1.039968094154226641e+01	1.000000000000000000e+00
1.900000000000000000e+01	3.553414770985732929e+01	8.926624483028382073e+00	-7.692924438520977633e-03	1.539044236127910210e+02	3.269647729575867467e-01	0.000000000000000000e+00	4.885908043741420848e+00	1.000000000000000000e+00
2.100000000000000000e+01	9.828933103149837791e+01	7.589876755421655297e+00	-8.336384193386543393e-03	1.671048829055716567e+02	1.875016492871433016e-01	0.000000000000000000e+00	1.392777754842961002e+01	1.000000000000000000e+00
2.200000000000000000e+01	1.447243414842711751e+01	2.465121749077671254e+01	-6.103273065498377760e-03	1.212930161694742424e+02	2.706121286020332084e-01	0.000000000000000000e+00	2.158184093340398135e+01	1.000000000000000000e+00
2.400000000000000000e+01	8.909126224067252053e+01	1.804829527629637198e+01	-8.322020217141880283e-03	1.668102085576169031e+02	2.261701088162924034e-01	0.000000000000000000e+00	6.812407530614537521e+00	1.000000000000000000e+00
2.500000000000000000e+01	6.631491843245109408e+01	2.141198361312585163e+01	-6.194127873288712838e-03	1.231568859495513237e+02	2.244573151088357088e-01	0.000000000000000000e+00	1.626207896012891041e+01	1.000000000000000000e+00
2.500000000000000000e+01	1.198905836544475108e+02	2.229137584954964524e+01	-6.110076755467540831e-03	1.214325926259651425e+02	3.120147330454956514e-01	0.000000000000000000e+00	2.505400996562644167e+01	1.000000000000000000e+00
2.600000000000000000e+01	2.987244139859537384e+01	9.531176658506554489e+00	-9.035957718224863974e-03	1.814565059357713892e+02	1.952347594338031955e-01	0.000000000000000000e+00	1.958658555890467312e+01	1.000000000000000000e+00
2.600000000000000000e+01	8.228536396180238910e+01	1.834602834608580935e+01	-7.268819032726580275e-03	1.452039787089651384e+02	1.828644053813288650e-01	0.000000000000000000e+00	5.869274467706831366e+00	1.000000000000000000e+00
2.700000000000000000e+01	9.845473537507190542e+01	9.321879949504070950e+00	-5.868103551206805407e-03	1.164685565559006335e+02	2.716627144225505219e-01	0.000000000000000000e+00	1.279941223628236102e+01	1.000000000000000000e+00
2.800000000000000000e+01	4.935865224338884616e+01	1.151156065373232629e+01	3.504480261194274464e-03	-6.797925666208317352e+01	3.865089810388906422e-01	0.000000000000000000e+00	1.958658555890467312e+01	1.000000000000000000e+00
3.100000000000000000e+01	8.814291881863701406e+01	1.871674909873989279e+01	5.158646047361012052e-03	-1.019141655024449733e+02	3.302873179195826570e-01	0.000000000000000000e+00	5.869274467706831366e+00	1.000000000000000000e+00
3.200000000000000000e+01	7.185330339625417650e+01	1.016164119433400437e+01	-7.218739120114275355e-03	1.441765984527393982e+02	1.500391795338179568e-01	0.000000000000000000e+00	1.839949569594669398e+01	1.000000000000000000e+00
3.500000000000000000e+01	1.064312060470955146e+02	1.863911989779716194e+01	-8.404816056857214099e-03	1.685087500802366094e+02	1.840340149147327020e-01	0.000000000000000000e+00	1.828845198597840138e+01	1.000000000000000000e+00
4.200000000000000000e+01	4.746139433279582676e+01	2.235980519130125188e+01	-3.755277497277419337e-03	7.312431613258436869e+01	3.794828656919022603e-01	0.000000000000000000e+00	1.739761931552574126e+01	1.000000000000000000e+00
4.200000000000000000e+01	7.512066069931489665e+01	9.858841125036921227e+00	-3.844394724571735620e-03	7.495253976629068404e+01	3.691774831105104626e-01	0.000000000000000000e+00	1.458510324286445226e+01	1.000000000000000000e+00
4.300000000000000000e+01	9.576615187884334546e+01	1.069652361556443942e+01	-8.326788123273734868e-03	1.669080212806806571e+02	1.450219785715580745e-01	0.000000000000000000e+00	2.066247850570989542e+01	1.000000000000000000e+00
4.700000000000000000e+01	3.227306889875583806e+01	1.387499945648042399e+01	-7.780953493547832986e-03	1.557103235912701962e+02	1.615325247436606437e-01	0.000000000000000000e+00	1.568269738330872443e+01	1.000000000000000000e+00
4.800000000000000000e+01	1.798717201745166250e+01	7.405057608736973052e+00	-4.370300767353507698e-03	8.574140613605850092e+01	3.477481464991095672e-01	0.000000000000000000e+00	1.552498171132879889e+01	1.000000000000000000e+00
5.300000000000000000e+01	1.285306328595167713e+01	2.205654165200812855e+01	-6.606662492516170333e-03	1.316199582812662072e+02	2.647921114985747337e-01	0.000000000000000000e+00	1.552498171132879889e+01	1.000000000000000000e+00
5.500000000000000000e+01	1.100730269421231071e+02	2.186274899068902045e+01	-7.286089103055207530e-03	1.455582710460269027e+02	2.607924262000338445e-01	0.000000000000000000e+00	7.985618191919137132e+00	1.000000000000000000e+00
5.800000000000000000e+01	8.064922298085457442e+01	1.111700011257120124e+01	5.929910619447581813e-03	-1.177365172669616413e+02	2.911056462995467164e-01	0.000000000000000000e+00	1.013279021098055388e+01	1.000000000000000000e+00
5.900000000000000000e+01	7.054099102249020348e+01	1.182204205149720977e+01	-5.704236240530575174e-03	1.131068486205676038e+02	2.562446744940449772e-01	0.000000000000000000e+00	1.013279021098055388e+01	1.000000000000000000e+00
5.900000000000000000e+01	3.092364688797722749e+01	6.914874177294606739e+00	-6.084508284407492973e-03	1.209080601142506879e+02	2.553831537533307605e-01	0.000000000000000000e+00	3.992009835681815844e+01	1.000000000000000000e+00
6.400000000000000000e+01	9.401196879556262331e+01	1.778448838380123220e+01	-5.968118474116448913e-03	1.185203444238383526e+02	2.412342316163704758e-01	0.000000000000000000e+00	1.332979911641280246e+01	1.000000000000000000e+00
6.500000000000000000e+01	1.239632174670540365e+01	1.568785885022507820e+01	-6.728979960842875266e-03	1.341292787931294583e+02	3.582215745262752327e-01	0.000000000000000000e+00	8.406754925432062819e+00	1.000000000000000000e+00
6.500000000000000000e+01	6.317897670791228215e+00	2.149529280418642685e+01	-7.536324532134331886e-03	1.506918051484986165e+02	3.232726090937408925e-01	0.000000000000000000e+00	8.406754925432062819e+00	1.000000000000000000e+00
6.700000000000000000e+01	2.373177207891593810e+01	2.285373311710663202e+01	-6.528235726666501565e-03	1.300110475106473302e+02	2.037346078686267381e-01	0.000000000000000000e+00	1.341052527840603048e+01	1.000000000000000000e+00
6.700000000000000000e+01	3.359056699082013608e+01	6.181032091224162528e+00	-6.420574030012833437e-03	1.278023874766326742e+02	2.189644847506149183e-01	0.000000000000000000e+00	1.882085665257779894e+01	1.000000000000000000e+00
7.200000000000000000e+01	5.208581304952593882e+01	9.666791458250159508e+00	-7.011565724885304544e-03	1.399264741060526944e+02	1.600126209175404268e-01	0.000000000000000000e+00	1.464262666012711556e+01	1.000000000000000000e+00
7.300000000000000000e+01	1.203079942814185586e+02	1.627902579891296497e+01	-8.230522337697193658e-03	1.649331462800581676e+02	1.723501831937221951e-01	0.000000000000000000e+00	1.512301429122159568e+01	1.000000000000000000e+00
7.400000000000000000e+01	8.107531784127690599e+00	2.093418829755396970e+01	-7.305491246769693116e-03	1.459563024790094516e+02	2.569816109703426665e-01	0.000000000000000000e+00	1.425110434668075143e+01	1.000000000000000000e+00
7.500000000000000000e+01	6.429356796656638551e+01	1.775241050649502483e+01	-7.631941886641080593e-03	1.526533777042110103e+02	2.187047680123525017e-01	0.000000000000000000e+00	1.464262666012711556e+01	1.000000000000000000e+00
7.800000000000000000e+01	2.233196324677228262e+01	2.006268117508759019e+01	-5.215076865513878362e-03	1.030718334253453747e+02	2.804591823329868339e-01	0.000000000000000000e+00	1.425110434668075143e+01	1.000000000000000000e+00
7.900000000000000000e+01	4.331059895486273348e+01	2.206850510441929458e+01	-5.890667929986976789e-03	1.169314606634259945e+02	4.035697430746220116e-01	0.000000000000000000e+00	1.652021562321227321e+01	1.000000000000000000e+00
8.300000000000000000e+01	9.758054810696543768e+01	9.757828686861662604e+00	-8.314046527170833312e-03	1.666466297648794352e+02	1.885976523608108302e-01	0.000000000000000000e+00	1.422596393385071600e+01	1.000000000000000000e+00
8.400000000000000000e+01	7.573845629368192078e+01	1.018948642394380677e+01	-8.797116239092944018e-03	1.765567166344698364e+02	1.481579315625174420e-01	0.000000000000000000e+00	9.713008891594730798e+00	1.000000000000000000e+00
8.400000000000000000e+01	5.398466735776579384e+01	9.459707066240817142e+00	-4.884659290404832523e-03	9.629337724861446191e+01	3.475442920345813702e-01	0.000000000000000000e+00	1.349346484407603697e+01	1.000000000000000000e+00
8.700000000000000000e+01	9.485595879644225192e+01	2.372044530897816728e+01	-6.262131286549566835e-03	1.245519635464518302e+02	2.866600199430658913e-01	0.000000000000000000e+00	1.422596393385071600e+01	1.000000000000000000e+00
8.800000000000000000e+01	6.700862755174884455e+01	5.931243609740105782e+00	-5.746164327247131089e-03	1.139669956581110881e+02	2.975285147961760357e-01	0.000000000000000000e+00	9.713008891594730798e+00	1.000000000000000000e+00
9.200000000000000000e+01	1.456424198979159534e+01	7.130936809017569544e+00	-8.174111149612183283e-03	1.637758810644128857e+02	1.795945887277596853e-01	0.000000000000000000e+00	2.636328252318227072e+01	1.000000000000000000e+00
9.200000000000000000e+01	4.018093901917190891e+01	1.336050330292914268e+01	-8.069511330240438859e-03	1.616300348833453597e+02	1.607810412015953094e-01	0.000000000000000000e+00	1.783934207221425083e+01	1.000000000000000000e+00
9.500000000000000000e+01	7.352509906660542072e+01	2.354358135475042957e+01	-7.182092640987688438e-03	1.434248026298051002e+02	3.671385631292857221e-01	0.000000000000000000e+00	1.715361418495432488e+01	1.000000000000000000e+00
9.600000000000000000e+01	5.761965746624179729e+01	1.711992140860691691e+01	2.849368120302972571e-03	-5.453975079920486735e+01	4.690202372905634132e-01	0.000000000000000000e+00	1.715361418495432488e+01	1.000000000000000000e+00
1.010000000000000000e+02	9.502410716055264572e+01	1.209362517953354654e+01	-8.379269285889782287e-03	1.679846627419569529e+02	1.882394160360074675e-01	0.000000000000000000e+00	1.951664507488273159e+01	1.000000000000000000e+00
1.030000000000000000e+02	1.016171319876605317e+01	2.444562101422641476e+01	-6.492898046557161323e-03	1.292861014603973047e+02	2.557807938456153618e-01	0.000000000000000000e+00	1.440703799229819104e+01	1.000000000000000000e+00
1.050000000000000000e+02	1.028979034110693291e+01	1.003915232973841931e+01	-7.430584800902415195e-03	1.485225738839137648e+02	2.300782648394879004e-01	0.000000000000000000e+00	7.968981275445149670e+00	1.000000000000000000e+00
1.060000000000000000e+02	1.124158518795033928e+02	2.094950743991806519e+01	-6.945821120942461367e-03	1.385777355695628899e+02	2.262853058739378032e-01	0.000000000000000000e+00	1.951664507488273159e+01	1.000000000000000000e+00
1.070000000000000000e+02	4.196187533766330802e+01	1.683451951153652359e+01	-3.203608956804528118e-03	6.180693683021982565e+01	3.699762980694084602e-01	0.000000000000000000e+00	4.986646803608809186e+00	1.000000000000000000e+00
1.080000000000000000e+02	1.911633278143903780e+01	5.830639734952454134e+00	2.867796501972792473e-03	-5.491780568177496491e+01	4.918871841211248652e-01	0.000000000000000000e+00	9.778518789236738229e+00	1.000000000000000000e+00
1.090000000000000000e+02	5.815276932856526315e+01	1.758040381578063460e+01	-7.588346566037392459e-03	1.517590276681237640e+02	2.209025762716011476e-01	0.000000000000000000e+00	1.620806563473700734e+01	1.000000000000000000e+00
1.090000000000000000e+02	8.654822906607398281e+00	1.783861026324388988e+01	-5.897111282009903296e-03	1.170636448527937858e+02	3.075974203155792397e-01	0.000000000000000000e+00	7.968981275445149670e+00	1.000000000000000000e+00
1.110000000000000000e+02	3.707925455486943633e+01	1.784776214554444707e+01	-3.573383237763570839e-03	6.939278863588073420e+01	3.955661806056403051e-01	0.000000000000000000e+00	4.986646803608809186e+00	1.000000000000000000e+00
1.120000000000000000e+02	9.955309168814633836e+01	2.522046626759048138e+01	-7.729424398967762837e-03	1.546532136317822790e+02	1.779186261545041559e-01	0.000000000000000000e+00	2.483314653127322913e+01	1.000000000000000000e+00
1.120000000000000000e+02	8.355605578205731376e+01	6.226256390288763320e+00	-7.719031141545118838e-03	1.544399978548986496e+02	2.440810696178898898e-01	0.000000000000000000e+00	1.462885485331194779e+01	1.000000000000000000e+00
1.150000000000000000e+02	5.718401481134298336e+01	1.232240710797181826e+01	-6.906462497553586370e-03	1.377703006026731885e+02	2.583102926478091366e-01	0.000000000000000000e+00	9.699623431568447529e+00	1.000000000000000000e+00
1.190000000000000000e+02	1.032741501165976494e+01	1.272383122792507493e+01	4.037494352433272649e-03	-7.891394334710959413e+01	3.372976711539480421e-01	0.000000000000000000e+00	4.685831928389828249e+01	1.000000000000000000e+00
1.270000000000000000e+02	6.653089517410364806e+01	7.637847492499711954e+00	-7.099488650569427475e-03	1.417301968604585625e+02	3.200063666170303023e-01	0.000000000000000000e+00	3.201112391901109788e+01	1.000000000000000000e+00
1.280000000000000000e+02	1.156645048295869174e+02	1.777453522264814723e+01	4.053702506643873729e-03	-7.924645066905213753e+01	3.781042653343599236e-01	0.000000000000000000e+00	1.888454867249237878e+01	1.000000000000000000e+00
1.300000000000000000e+02	2.975899785992167068e+01	7.592450495403070043e+00	-1.579828813386910738e-02	3.201844787437896116e+02	1.175395010725762690e-01	0.000000000000000000e+00	1.644585963675083917e+01	1.000000000000000000e+00
1.330000000000000000e+02	3.801540900914410059e+01	2.507496806318330584e+01	-8.458323141126641853e-03	1.696064381367670819e+02	1.174009397342260508e-01	0.000000000000000000e+00	1.857956530071824020e+01	1.000000000000000000e+00
1.340000000000000000e+02	4.618559476493377502e+01	8.388197510450677186e+00	-7.110629379732497438e-03	1.419587468835128163e+02	2.305811576685441455e-01	0.000000000000000000e+00	8.337505780068585892e+00	1.000000000000000000e+00
1.350000000000000000e+02	6.244409054710002493e+01	1.822826038099731960e+01	-5.723195866273893262e-03	1.134958018782322142e+02	2.884980787964936955e-01	0.000000000000000000e+00	1.426184239856574720e+01	1.000000000000000000e+00
1.370000000000000000e+02	5.430964852240832386e+01	6.513696729351682535e+00	-7.089492007348947161e-03	1.415251175514597151e+02	2.170724401799577485e-01	0.000000000000000000e+00	8.337505780068585892e+00	1.000000000000000000e+00
1.390000000000000000e+02	3.384088923522263315e+01	5.973781969978020356e+00	-8.524907708026880152e-03	1.709724083598428876e+02	2.367208592143823509e-01	0.000000000000000000e+00	1.005985188341892389e+01	1.000000000000000000e+00
1.420000000000000000e+02	8.871263216257419515e+01	1.409102957486195784e+01	-7.199659077985908276e-03	1.437851748749389742e+02	2.563061290133872294e-01	0.000000000000000000e+00	3.522756387258661448e+01	1.000000000000000000e+00
1.440000000000000000e+02	2.805998510938558965e+01	1.420675029277676238e+01	5.042626833010089432e-03	-9.953405252002586678e+01	4.903524798870315671e-01	0.000000000000000000e+00	1.005985188341892389e+01	1.000000000000000000e+00
1.480000000000000000e+02	5.444820935932794725e+01	1.880544449366048099e+01	-7.688215634582665041e-03	1.538078233604281309e+02	3.460278576017949970e-01	0.000000000000000000e+00	8.732664077443565986e+00	1.000000000000000000e+00
1.490000000000000000e+02	5.848845542301035039e+01	1.106362083031266863e+01	-5.819754051816273394e-03	1.154766754107241411e+02	3.751849406614358173e-01	0.000000000000000000e+00	8.732664077443565986e+00	1.000000000000000000e+00
1.500000000000000000e+02	9.756917268206240124e+01	2.066533926507554142e+01	-5.970697013184900724e-03	1.185732426816556568e+02	2.808719383132168845e-01	0.000000000000000000e+00	3.853505558992094393e+01	1.000000000000000000e+00
1.530000000000000000e+02	1.760365962267394480e+01	6.775753935317379906e+00	3.599387879454809657e-03	-6.992626910839337029e+01	4.181999015052763058e-01	0.000000000000000000e+00	4.471995082889118400e+00	1.000000000000000000e+00
1.560000000000000000e+02	1.362681740766039340e+01	8.821106232177399420e+00	-6.292644398985739428e-03	1.251779344724717191e+02	1.717459908308534011e-01	0.000000000000000000e+00	4.471995082889118400e+00	1.000000000000000000e+00
1.560000000000000000e+02	4.098131821259504193e+01	1.598604379133971598e+01	4.577487978170434284e-03	-8.999181390700759664e+01	4.388583981338899376e-01	0.000000000000000000e+00	7.978780743095546413e+00	1.000000000000000000e+00
1.580000000000000000e+02	4.489631455446176744e+01	9.033796256221128473e+00	-5.938870598061870600e-03	1.179203295909924094e+02	2.869097225830208320e-01	0.000000000000000000e+00	7.978780743095546413e+00	1.000000000000000000e+00
1.610000000000000000e+02	6.278846857789392999e+01	6.570176481580620731e+00	-3.389599597782441253e-03	6.562250084413405204e+01	4.276040925889760258e-01	0.000000000000000000e+00	1.806096891067086219e+01	1.000000000000000000e+00
1.660000000000000000e+02	2.581566676881625355e+01	1.610688039383102321e+01	-6.588736585926549018e-03	1.312522115831500003e+02	2.095960018693877602e-01	0.000000000000000000e+00	2.901750061862484031e+01	1.000000000000000000e+00
1.670000000000000000e+02	1.044204806886799446e+02	1.599715279419154612e+01	-5.390505322299799125e-03	1.066707161605704925e+02	2.920843717060587208e-01	0.000000000000000000e+00	4.961581211273387737e+01	1.000000000000000000e+00
1.700000000000000000e+02	5.481662797118163866e+01	1.708646780227945783e+01	-3.723165752543688891e-03	7.246554955709538604e+01	3.262026191937347219e-01	0.000000000000000000e+00	2.901750061862484031e+01	1.000000000000000000e+00
1.720000000000000000e+02	1.128637468687866985e+01	1.220166476553501944e+01	-5.756244863446264778e-03	1.141737960162374037e+02	2.928919571882678818e-01	0.000000000000000000e+00	4.380347305526534996e+01	1.000000000000000000e+00
1.740000000000000000e+02	1.097535888169686160e+02	2.292312088808013115e+01	8.375993525410262153e-03	-1.679174611142936158e+02	3.266853655604470275e-01	0.000000000000000000e+00	7.281593631467777605e+00	1.000000000000000000e+00
1.780000000000000000e+02	1.171563600395596296e+02	7.013708140053789286e+00	-8.741827666615147388e-03	1.754224816728728911e+02	1.685113180145938472e-01	0.000000000000000000e+00	1.379732167889991246e+01	1.000000000000000000e+00
1.790000000000000000e+02	1.038451592178604272e+02	1.064386215819627246e+01	-7.416744160925531869e-03	1.482386356838641746e+02	2.477272387262079434e-01	0.000000000000000000e+00	1.362680209304614110e+01	1.000000000000000000e+00
1.790000000000000000e+02	5.315784544394168165e+01	2.428615386899284800e+01	-3.210010282820112068e-03	6.193825886372631828e+01	4.167939601293686458e-01	0.000000000000000000e+00	5.249110306269208337e+01	1.000000000000000000e+00
1.910000000000000000e+02	8.760865833410113623e+01	5.700437257048972306e+00	-6.220933618755598513e-03	1.237068009196370468e+02	3.180568490353147260e-01	0.000000000000000000e+00	1.877808966753661934e+01	1.000000000000000000e+00
1.930000000000000000e+02	1.176371093306587596e+02	6.551325117898978867e+00	8.809053533612354672e-03	-1.768016080502543730e+02	3.267119823670490142e-01	0.000000000000000000e+00	1.820876834063938432e+01	1.000000000000000000e+00
1.940000000000000000e+02	1.139501298652223227e+02	2.438291021021539962e+01	-7.100856796400194064e-03	1.417582641221778204e+02	2.592005768343036420e-01	0.000000000000000000e+00	1.820876834063938432e+01	1.000000000000000000e+00
1.940000000000000000e+02	5.794803410208086802e+01	2.033291856072550985e+01	-4.017425715350807051e-03	7.850223892447010599e+01	3.750116812772994468e-01	0.000000000000000000e+00	2.210354739392171908e+01	1.000000000000000000e+00
1.950000000000000000e+02	8.874308092007520088e+01	2.444422921488070344e+01	-3.860588052301979455e-03	7.528474292569791260e+01	3.767581196850927627e-01	0.000000000000000000e+00	1.877808966753661934e+01	1.000000000000000000e+00
2.000000000000000000e+02	5.183566135875141612e+01	2.031077785330646890e+01	-5.863623130959482940e-03	1.163766415532262499e+02	2.491594457292718445e-01	0.000000000000000000e+00	1.686012160151249972e+01	1.000000000000000000e+00
2.000000000000000000e+02	2.069063765717870851e+01	2.457568371677922059e+01	-7.212433370077501495e-03	1.440472371429737564e+02	3.286686815297212849e-01	0.000000000000000000e+00	1.088931628451210720e+01	1.000000000000000000e+00
2.000000000000000000e+02	9.547021452442658429e+00	9.096112964493681119e+00	-7.275067765301210937e-03	1.453321703159136007e+02	4.149178488063951509e-01	0.000000000000000000e+00	1.196433103107480989e+01	1.000000000000000000e+00
2.000000000000000000e+02	2.059559479421585593e+01	1.368678221119380289e+01	-9.534958589160102277e-03	1.916934176214430181e+02	1.128887607469000187e-01	0.000000000000000000e+00	1.088931628451210720e+01	1.000000000000000000e+00
2.020000000000000000e+02	1.094946690106968532e+02	1.828561807661073857e+01	4.514822615906199238e-03	-8.870624545088990942e+01	3.954029864341828127e-01	0.000000000000000000e+00	9.774225822689327714e+00	1.000000000000000000e+00
2.030000000000000000e+02	1.137743151521082581e+02	9.498120176910884283e+00	-6.549679160937657389e-03	1.304509556463984836e+02	2.665788598898534145e-01	0.000000000000000000e+00	9.774225822689327714e+00	1.000000000000000000e+00
2.070000000000000000e+02	7.318058599052233149e+01	1.521421217991048991e+01	-8.073202053869871914e-03	1.617057494042036296e+02	1.725504087862634872e-01	0.000000000000000000e+00	1.931699164308989580e+01	1.000000000000000000e+00
2.070000000000000000e+02	4.588527911411219407e+01	7.951881083880664391e+00	-3.867002919370457394e-03	7.541634275143019295e+01	4.274625809217508232e-01	0.000000000000000000e+00	1.691107940367189144e+01	1.000000000000000000e+00
2.100000000000000000e+02	3.897472658917372712e+01	2.338654565417056119e+01	-3.607496398766259563e-03	7.009261390041207562e+01	4.669216822203197115e-01	0.000000000000000000e+00	1.691107940367189144e+01	1.000000000000000000e+00
2.130000000000000000e+02	5.706145155360174925e+01	1.959919235094931267e+01	3.049344660868129157e-03	-5.864223298753218927e+01	4.954509817751602263e-01	0.000000000000000000e+00	4.862332722803023088e+00	1.000000000000000000e+00
2.150000000000000000e+02	5.658531014878834497e+01	6.356349175797640250e+00	-7.940641108960413627e-03	1.589862858420179350e+02	2.557151586380043140e-01	0.000000000000000000e+00	5.472409913054768538e+00	1.000000000000000000e+00
2.160000000000000000e+02	2.453733262785095803e+01	1.875730426152679087e+01	-7.046472663399755074e-03	1.406425835711922616e+02	2.479131150479751966e-01	0.000000000000000000e+00	2.521360539771421116e+01	1.000000000000000000e+00
2.160000000000000000e+02	8.579561256612934983e+01	1.231914038961819102e+01	-7.396290068892883394e-03	1.478190237233552011e+02	2.085758986735518627e-01	0.000000000000000000e+00	1.873289119472610054e+01	1.000000000000000000e+00
2.180000000000000000e+02	1.043142109407078664e+02	9.493768422158929354e+00	-8.125704264489700193e-03	1.627828226614313962e+02	1.791894556659126003e-01	0.000000000000000000e+00	1.449776479823982456e+01	1.000000000000000000e+00
2.180000000000000000e+02	5.219680673104227253e+01	9.625646961092082066e+00	-5.802320813501583505e-03	1.151190357122437291e+02	3.995448567185115873e-01	0.000000000000000000e+00	5.472409913054768538e+00	1.000000000000000000e+00
2.200000000000000000e+02	4.964267819143100269e+01	1.642331169836917937e+01	-6.732917510891762644e-03	1.342100569128806740e+02	2.867135584202398224e-01	0.000000000000000000e+00	7.261667747651175731e+00	1.000000000000000000e+00
2.290000000000000000e+02	1.045406855075702595e+02	9.532300908185225907e+00	8.093214851497401718e-03	-1.621163082906285524e+02	2.723837304625773559e-01	0.000000000000000000e+00	1.293630967367807116e+01	1.000000000000000000e+00
2.300000000000000000e+02	9.971117026075414458e+01	2.153329630248763138e+01	-4.678248776554112982e-03	9.205890327400260276e+01	3.353875869117159958e-01	0.000000000000000000e+00	1.293630967367807116e+01	1.000000000000000000e+00
2.310000000000000000e+02	4.607504914905917559e+01	1.484811198462898574e+01	-8.420570922509865858e-03	1.688319582702414436e+02	2.544777434681495532e-01	0.000000000000000000e+00	5.405113483796759510e+01	1.000000000000000000e+00
2.380000000000000000e+02	8.988169213786473222e+01	2.472167538894423799e+01	-8.951049217537915617e-03	1.797146235593619110e+02	2.087722026853856550e-01	0.000000000000000000e+00	2.996179069793482341e+01	1.000000000000000000e+00
2.380000000000000000e+02	2.393835405291693164e+01	8.886294890986158990e+00	-8.585661168816675556e-03	1.722187545065708889e+02	2.356887500415616454e-01	0.000000000000000000e+00	2.903726825607391859e+01	1.000000000000000000e+00
2.390000000000000000e+02	5.251236049483495805e+01	1.405244467902222993e+01	-1.040260669395285525e-02	2.094930599474310497e+02	1.249315002015362053e-01	0.000000000000000000e+00	7.487420660789840809e+00	1.000000000000000000e+00
2.410000000000000000e+02	1.138698134808850426e+02	6.769546371488195824e+00	-5.524743201190421456e-03	1.094245817169565242e+02	4.046908664454657023e-01	0.000000000000000000e+00	2.445065425046820451e+01	1.000000000000000000e+00
2.440000000000000000e+02	8.942113770167769360e+01	6.458506311144162737e+00	4.611317716262125325e-03	-9.068582480230918463e+01	4.732854502392651597e-01	0.000000000000000000e+00	1.468793223367172729e+01	1.000000000000000000e+00
2.440000000000000000e+02	5.542080084675112062e+01	2.095189703924389946e+01	3.634097131299536976e-03	-7.063832306762648727e+01	3.422925780892686065e-01	0.000000000000000000e+00	7.487420660789840809e+00	1.000000000000000000e+00
2.450000000000000000e+02	8.787255742260724389e+01	2.106457533810028693e+01	-4.340155014803365185e-03	8.512297153097347291e+01	3.326897740188302643e-01	0.000000000000000000e+00	1.468793223367172729e+01	1.000000000000000000e+00
2.470000000000000000e+02	7.169503950508688206e+01	1.023195653434305896e+01	2.893322479225310731e-03	-5.544146644079276598e+01	4.522228536619534722e-01	0.000000000000000000e+00	1.812328568064135226e+01	1.000000000000000000e+00
2.560000000000000000e+02	7.053919396047086821e+01	1.750736564126475514e+01	-6.690041493613563955e-03	1.333304632530787899e+02	2.549359715880700206e-01	0.000000000000000000e+00	1.587653303240854541e+01	1.000000000000000000e+00
2.610000000000000000e+02	1.657678145695133765e+01	2.496206369512183443e+01	-6.978053747511883675e-03	1.392389820138225502e+02	2.694250602414837159e-01	0.000000000000000000e+00	1.505695904054153544e+01	1.000000000000000000e+00
2.620000000000000000e+02	6.341421737289124394e+01	8.243084596066410086e+00	-8.264558385562406628e-03	1.656313895826649514e+02	1.784194950567611349e-01	0.000000000000000000e+00	7.240264486752764128e+00	1.000000000000000000e+00
2.630000000000000000e+02	2.694957284650284635e+01	1.404798039246230346e+01	-5.902569709012804068e-03	1.171756234853493766e+02	2.688996870707380804e-01	0.000000000000000000e+00	1.463392949700724088e+01	1.000000000000000000e+00
2.640000000000000000e+02	4.034691942223582828e+01	1.993550935231246868e+01	-8.457228838341735236e-03	1.695839887150947618e+02	1.448100782069142722e-01	0.000000000000000000e+00	1.463392949700724088e+01	1.000000000000000000e+00
2.650000000000000000e+02	8.955060742190259759e+01	1.825056941633755159e+01	-6.382969695743325421e-03	1.270309414304685873e+02	2.352781759378371751e-01	0.000000000000000000e+00	1.740415619235325551e+01	1.000000000000000000e+00
2.670000000000000000e+02	5.623820159059272328e+01	9.205491646298183284e+00	-7.170431426338053083e-03	1.431855749421013968e+02	1.851718777371837987e-01	0.000000000000000000e+00	7.240264486752764128e+00	1.000000000000000000e+00
2.690000000000000000e+02	7.727737606706439522e+01	5.910697258229731688e+00	-8.094133431635864087e-03	1.621351527943185715e+02	2.079388567282035583e-01	0.000000000000000000e+00	1.740415619235325551e+01	1.000000000000000000e+00
2.710000000000000000e+02	9.807404040163984860e+01	9.056363105725999674e+00	-9.474758936640962498e-03	1.904584327501910934e+02	2.533749158266034307e-01	0.000000000000000000e+00	8.037932403994101804e+00	1.000000000000000000e+00
2.720000000000000000e+02	1.156364551502998950e+02	8.001555179340677171e+00	6.524412522793128499e-03	-1.299326151817924995e+02	1.970226974274044141e-01	0.000000000000000000e+00	1.091363520199081982e+01	1.000000000000000000e+00
2.720000000000000000e+02	3.277163758628354628e+01	2.191608609380805817e+01	-7.876162614637059051e-03	1.576635213130178954e+02	2.157825365563333930e-01	0.000000000000000000e+00	1.130304472043736652e+01	1.000000000000000000e+00
2.730000000000000000e+02	2.177578248143058559e+01	2.453333473795444419e+01	-7.800160760667017648e-03	1.561043571665096295e+02	2.111806994719388486e-01	0.000000000000000000e+00	1.130304472043736652e+01	1.000000000000000000e+00
2.750000000000000000e+02	8.282146698967234499e+01	7.893098060781428948e+00	-4.201134492763967249e-03	8.227099092431440397e+01	4.338800499383769216e-01	0.000000000000000000e+00	1.529686834787591110e+01	1.000000000000000000e+00
2.750000000000000000e+02	1.055175402937271230e+02	1.208995284194201147e+01	-6.238177159179331306e-03	1.240605490005476383e+02	3.286899949881549876e-01	0.000000000000000000e+00	6.809145725561178253e+00	1.000000000000000000e+00
2.790000000000000000e+02	4.023914442916485257e+01	1.503730321041805063e+01	-6.658344171183207434e-03	1.326801984754168586e+02	2.029745601260789511e-01	0.000000000000000000e+00	9.278974935243217814e+00	1.000000000000000000e+00
2.800000000000000000e+02	9.880953455789205009e+01	9.270791036146770026e+00	7.275618671707558688e-03	-1.453434720601736672e+02	3.510247735490485965e-01	0.000000000000000000e+00	7.276332471736769669e+00	1.000000000000000000e+00
2.800000000000000000e+02	1.151221372101586553e+02	2.284232643983041910e+01	-7.541089295607079565e-03	1.507895534004850617e+02	2.347737277803326750e-01	0.000000000000000000e+00	1.441741377347871556e+01	1.000000000000000000e+00
2.810000000000000000e+02	3.826401843054340901e+01	5.970977982496788350e+00	-6.055804582126847295e-03	1.203192089069410429e+02	2.766163059952414516e-01	0.000000000000000000e+00	9.278974935243217814e+00	1.000000000000000000e+00
2.890000000000000000e+02	3.229395280969458071e+01	9.830379121075832671e+00	-4.285400203719959278e-03	8.399968658684917955e+01	3.245119035619556946e-01	0.000000000000000000e+00	2.544686329631167254e+01	1.000000000000000000e+00
2.890000000000000000e+02	8.020445923921199949e+01	2.128514428196281472e+01	-3.249169129194129455e-03	6.274159544166111857e+01	3.835380388572638966e-01	0.000000000000000000e+00	1.821558421442591325e+01	1.000000000000000000e+00
2.890000000000000000e+02	1.152455350912816101e+02	2.233676386335114472e+01	8.698215071077347593e-03	-1.745277772446689823e+02	2.895040209127572872e-01	0.000000000000000000e+00	4.402095480165107766e+00	1.000000000000000000e+00
2.910000000000000000e+02	1.220458062894777207e+01	2.544959731548653892e+01	-7.974426344553154841e-03	1.596793837766854551e+02	2.160105671649238390e-01	0.000000000000000000e+00	2.544686329631167254e+01	1.000000000000000000e+00
2.920000000000000000e+02	9.970891796558984765e+01	2.521450389480542498e+01	2.903902168045648016e-03	-5.565850682373377367e+01	4.801434124008269189e-01	0.000000000000000000e+00	1.580088160195414737e+01	1.000000000000000000e+00
2.940000000000000000e+02	6.485192408261731600e+01	1.148171771068852287e+01	-8.037385208978621923e-03	1.609709733760096526e+02	2.062655171164573531e-01	0.000000000000000000e+00	1.821558421442591325e+01	1.000000000000000000e+00
2.940000000000000000e+02	1.173712012713942414e+02	1.848189837838082639e+01	-6.895698404205885361e-03	1.375494771945492403e+02	3.783963777787071603e-01	0.000000000000000000e+00	4.402095480165107766e+00	1.000000000000000000e+00
3.010000000000000000e+02	3.152696416650006128e+01	2.129285895468566991e+01	-6.541431545640775946e-03	1.302817573256554340e+02	2.112028044193391407e-01	0.000000000000000000e+00	1.382894963859570225e+01	1.000000000000000000e+00
3.010000000000000000e+02	1.133866433975601922e+02	1.411738030424207579e+01	-3.215824846848199144e-03	6.205754358227731160e+01	4.045344384814341110e-01	0.000000000000000000e+00	3.785005968711701740e+01	1.000000000000000000e+00
3.040000000000000000e+02	7.554500091590821853e+01	1.331918696353227105e+01	-7.647978772844568444e-03	1.529823714942831145e+02	2.617784467570856144e-01	0.000000000000000000e+00	3.185592268244052860e+01	1.000000000000000000e+00
3.040000000000000000e+02	4.523454181440688870e+01	2.312101735411973635e+01	-5.038385813845866826e-03	9.944704878682593119e+01	3.192168632057977851e-01	0.000000000000000000e+00	1.382894963859570225e+01	1.000000000000000000e+00
3.050000000000000000e+02	2.671813408713690308e+01	5.698973757622663783e+00	-7.963488804278631011e-03	1.594550021365513714e+02	2.021345149801162533e-01	0.000000000000000000e+00	1.631852022308911998e+01	1.000000000000000000e+00
3.110000000000000000e+02	1.194430124791708181e+02	1.507730229573781777e+01	-6.648432999721076882e-03	1.324768726039224305e+02	1.978061335733248827e-01	0.000000000000000000e+00	1.370433066757943585e+01	1.000000000000000000e+00
3.110000000000000000e+02	6.219321313902851500e+01	2.042169281744662257e+01	-8.207800174516170083e-03	1.644670052543810073e+02	2.065105359288339493e-01	0.000000000000000000e+00	6.409083902325230397e+00	1.000000000000000000e+00
3.150000000000000000e+02	1.057413332314466317e+02	1.534686646034916180e+01	-7.457498208591926622e-03	1.490746975248237334e+02	1.986139688796008107e-01	0.000000000000000000e+00	8.530700572044388252e+00	1.000000000000000000e+00
3.150000000000000000e+02	8.508464528426912921e+00	1.917581869478125256e+01	3.967258348866053649e-03	-7.747306456803137564e+01	4.414266652317045958e-01	0.000000000000000000e+00	6.303984642058992449e+00	1.000000000000000000e+00
3.160000000000000000e+02	5.735767084913975822e+01	1.621528256287779257e+01	-8.976331049178481319e-03	1.802332757157628009e+02	1.624313681196108972e-01	0.000000000000000000e+00	6.409083902325230397e+00	1.000000000000000000e+00
3.170000000000000000e+02	1.674760381112699292e+01	1.511741060932435232e+01	-7.395499338669952148e-03	1.478028020373205322e+02	2.048087084102356847e-01	0.000000000000000000e+00	9.184448394314900455e+00	1.000000000000000000e+00
3.170000000000000000e+02	1.114009440780090472e+02	8.963947275888848765e+00	3.842756068472373294e-03	-7.491892303584106116e+01	4.483843457353825501e-01	0.000000000000000000e+00	8.530700572044388252e+00	1.000000000000000000e+00
3.200000000000000000e+02	1.258107755774747538e+01	2.398768376777779565e+01	-8.349764059155327309e-03	1.673793684069385677e+02	2.122853806311237879e-01	0.000000000000000000e+00	6.303984642058992449e+00	1.000000000000000000e+00
3.220000000000000000e+02	6.546320156184911809e+01	9.037271615410867653e+00	-3.817328937146342773e-03	7.439729008294320067e+01	3.957598503481389862e-01	0.000000000000000000e+00	1.875416483715515881e+01	1.000000000000000000e+00
3.220000000000000000e+02	1.041006322836229430e+02	2.178640518377117630e+01	3.369304152872648183e-03	-6.520614350036113649e+01	4.695995565898277713e-01	0.000000000000000000e+00	1.475499844441424813e+01	1.000000000000000000e+00
3.230000000000000000e+02	8.405724992039060339e+01	6.591854599970016437e+00	3.897143606457037415e-03	-7.603467343945582968e+01	3.988648230310073428e-01	0.000000000000000000e+00	1.875416483715515881e+01	1.000000000000000000e+00
3.230000000000000000e+02	4.682155429775094291e+01	1.603689794283578962e+01	-7.365390546073983212e-03	1.471851256589417574e+02	2.938127325345631924e-01	0.000000000000000000e+00	6.507798411060206512e+00	1.000000000000000000e+00
3.240000000000000000e+02	4.100339064234572817e+01	1.895244451902344807e+01	-7.798754648581643877e-03	1.560755110340146246e+02	3.056351318565814212e-01	0.000000000000000000e+00	6.507798411060206512e+00	1.000000000000000000e+00
3.270000000000000000e+02	1.193573009238162399e+02	2.322970822005798297e+01	-7.975809959629358986e-03	1.597077683871481781e+02	1.656072536804628070e-01	0.000000000000000000e+00	1.013529417143458922e+01	1.000000000000000000e+00
3.280000000000000000e+02	2.257124661889842088e+01	1.596802504196373818e+01	-5.786673601285863971e-03	1.147980360128262163e+02	1.892668887068209571e-01	0.000000000000000000e+00	1.731245681385487956e+01	1.000000000000000000e+00
3.300000000000000000e+02	1.100055546649488036e+02	1.932214761895723143e+01	-7.012231120901156987e-03	1.399401245837312615e+02	2.165183033646616018e-01	0.000000000000000000e+00	1.013529417143458922e+01	1.000000000000000000e+00
3.300000000000000000e+02	1.101351162898147322e+02	7.223096757221674658e+00	-3.008114945616094209e-03	5.779641291297114236e+01	4.594187635494718647e-01	0.000000000000000000e+00	1.209974454149763368e+01	1.000000000000000000e+00
3.300000000000000000e+02	8.473366397526746141e+01	1.655377807816008939e+01	-4.446350137676394546e-03	8.730154507186280455e+01	3.852630038986155636e-01	0.000000000000000000e+00	8.207939323441520330e+00	1.000000000000000000e+00
3.300000000000000000e+02	8.794111573300818918e+01	2.410907563411799970e+01	-7.756896511877378261e-03	1.552167990081914297e+02	3.300281335084975787e-01	0.000000000000000000e+00	6.309559356120921336e+00	1.000000000000000000e+00
3.320000000000000000e+02	3.963208377813980121e+01	1.890894264663046798e+01	-7.115699592579368890e-03	1.420627613735951797e+02	2.078864976071491677e-01	0.000000000000000000e+00	9.084926563450176573e+00	1.000000000000000000e+00
3.320000000000000000e+02	6.708963983059864233e+01	1.930531113273355714e+01	-3.579834462882822404e-03	6.952513434038098694e+01	4.042044434877297698e-01	0.000000000000000000e+00	1.223790587014788578e+01	1.000000000000000000e+00
3.330000000000000000e+02	8.375780894563538936e+01	7.612350865611277939e+00	-7.996187513596913349e-03	1.601258101832374336e+02	3.521782946008539250e-01	0.000000000000000000e+00	6.050994359691369340e+00	1.000000000000000000e+00
3.340000000000000000e+02	7.770983704719125740e+01	7.421121535625393228e+00	-9.236854756874069566e-03	1.855778719740919485e+02	3.261083640420373575e-01	0.000000000000000000e+00	6.050994359691369340e+00	1.000000000000000000e+00
3.350000000000000000e+02	9.793626026124786677e+01	9.808206168149512294e+00	-7.237496698274032726e-03	1.445614067411470387e+02	1.685831837964584246e-01	0.000000000000000000e+00	1.246975858115023073e+01	1.000000000000000000e+00
3.350000000000000000e+02	6.992366259797825023e+01	7.400074678106789428e+00	-7.804703194724432400e-03	1.561975443711664013e+02	2.398188515301611368e-01	0.000000000000000000e+00	7.786202895108043975e+00	1.000000000000000000e+00
3.360000000000000000e+02	3.064971017253596486e+01	2.027013883845373954e+01	-6.659100552550139586e-03	1.326957155009472160e+02	2.488525667909596839e-01	0.000000000000000000e+00	9.084926563450176573e+00	1.000000000000000000e+00
3.360000000000000000e+02	5.311594243234438295e+01	1.511446065695431251e+01	3.269092795510835509e-03	-6.315032581553130342e+01	4.858597505512045611e-01	0.000000000000000000e+00	1.400758857821518433e+01	1.000000000000000000e+00
3.360000000000000000e+02	8.853634512545701796e+01	2.516323124785211363e+01	2.512289553614628981e-03	-4.762464559737611580e+01	4.837704602744131721e-01	0.000000000000000000e+00	1.800375515714334895e+01	1.000000000000000000e+00
3.430000000000000000e+02	1.091723739383105709e+02	9.714773372362179416e+00	-8.866957209875210924e-03	1.779894913881484229e+02	1.641052829440049488e-01	0.000000000000000000e+00	4.716536616975123763e+01	1.000000000000000000e+00
3.440000000000000000e+02	1.788327721954740213e+01	2.055328774870000785e+01	-7.600124181349089160e-03	1.520006432941399623e+02	3.384914349099370501e-01	0.000000000000000000e+00	6.100176036139466795e+00	1.000000000000000000e+00
3.450000000000000000e+02	4.193641463517607804e+01	2.515780128690569128e+01	-7.297140790100492547e-03	1.457849943863052715e+02	2.626715353492019567e-01	0.000000000000000000e+00	2.200093114445258635e+01	1.000000000000000000e+00
3.460000000000000000e+02	1.507339561190461374e+01	1.513879672710610436e+01	-8.263743024141895557e-03	1.656146625921127509e+02	2.567390549782856413e-01	0.000000000000000000e+00	6.100176036139466795e+00	1.000000000000000000e+00
3.460000000000000000e+02	6.377870319242310160e+01	2.252049170991259786e+01	-7.491523279148268669e-03	1.497727156299448836e+02	2.858508872342685470e-01	0.000000000000000000e+00	2.068501052591912170e+01	1.000000000000000000e+00
3.500000000000000000e+02	7.856300278330388664e+01	8.053489737683966254e+00	-7.168920753677088253e-03	1.431545837685042954e+02	2.276708930144947240e-01	0.000000000000000000e+00	2.068501052591912170e+01	1.000000000000000000e+00
3.530000000000000000e+02	1.006966261281858834e+02	2.323840387278182362e+01	-7.753128994394084192e-03	1.551395090754535886e+02	1.409947169141759771e-01	0.000000000000000000e+00	1.769266649404427483e+01	1.000000000000000000e+00
3.550000000000000000e+02	1.355433603581814417e+01	1.743550355985481204e+01	-5.083504076263520646e-03	1.003726416959421499e+02	2.851471157347185148e-01	0.000000000000000000e+00	6.568218126436623550e+01	1.000000000000000000e+00
3.570000000000000000e+02	1.010988983495906979e+02	5.550311134180438088e+00	-4.586223681850591996e-03	9.017102527174603210e+01	3.920238767656645251e-01	0.000000000000000000e+00	1.769266649404427483e+01	1.000000000000000000e+00
3.620000000000000000e+02	7.203953236169053298e+01	9.004837571749746417e+00	3.416735872505838583e-03	-6.617919656152007235e+01	4.219366446362919909e-01	0.000000000000000000e+00	2.379494524017587764e+01	1.000000000000000000e+00
3.630000000000000000e+02	4.958494609190476865e+01	1.687827230099703257e+01	-6.462762584389302942e-03	1.286678779606244802e+02	2.288826547639423170e-01	0.000000000000000000e+00	1.274612253349920543e+01	1.000000000000000000e+00
3.640000000000000000e+02	3.469110431859536448e+01	1.728725398851862494e+01	-4.321469798381136034e-03	8.473964773038866838e+01	4.115433151980194548e-01	0.000000000000000000e+00	1.489945598970325591e+01	1.000000000000000000e+00
3.680000000000000000e+02	6.201882075489928070e+01	1.968226953778585298e+01	-5.819689488351440301e-03	1.154753509030406633e+02	2.338187634927266778e-01	0.000000000000000000e+00	1.274612253349920543e+01	1.000000000000000000e+00
3.710000000000000000e+02	1.694336241450907110e+01	7.731114097505036753e+00	-4.574759871605787835e-03	8.993584729933606070e+01	3.749699082416468876e-01	0.000000000000000000e+00	4.663289676777550596e+01	1.000000000000000000e+00
3.720000000000000000e+02	8.501348907479965078e+01	1.211751564676094617e+01	-1.971796128555334399e-03	3.653652174571202949e+01	4.978686573236293933e-01	0.000000000000000000e+00	1.803137541910971819e+01	1.000000000000000000e+00
3.730000000000000000e+02	6.695624602388673452e+01	6.745338392706909048e+00	-2.932721416031458094e-03	5.624972843007140000e+01	4.025088481427679943e-01	0.000000000000000000e+00	1.384710640312081331e+01	1.000000000000000000e+00
3.760000000000000000e+02	9.998119705043930594e+01	2.217227658180297212e+01	-7.602418633138741631e-03	1.520477135533434989e+02	1.814532773367256713e-01	0.000000000000000000e+00	1.803137541910971819e+01	1.000000000000000000e+00
3.770000000000000000e+02	3.387472110081044718e+01	1.346189884713027674e+01	-4.351475802404873063e-03	8.535521541999050044e+01	4.593261009039949494e-01	0.000000000000000000e+00	5.389982801143758273e+00	1.000000000000000000e+00
3.770000000000000000e+02	5.701365879097424738e+01	2.392538061814584083e+01	-6.065400623505294575e-03	1.205160699423518622e+02	3.232487454292858331e-01	0.000000000000000000e+00	1.773548257879377132e+01	1.000000000000000000e+00
3.780000000000000000e+02	4.310164716806296781e+01	1.292523175975856553e+01	-8.678701495271629734e-03	1.741274598026965919e+02	1.658606275403334829e-01	0.000000000000000000e+00	9.242520014217555868e+00	1.000000000000000000e+00
3.810000000000000000e+02	1.084029620669337390e+01	1.003489294881520877e+01	-4.824482219306218747e-03	9.505885563107835878e+01	4.101471833169614278e-01	0.000000000000000000e+00	6.403350711912570326e+00	1.000000000000000000e+00
3.840000000000000000e+02	1.724004938544305077e+01	1.024950793159747242e+01	-4.065488339961188455e-03	7.948823488595193965e+01	4.556580103445397878e-01	0.000000000000000000e+00	6.403350711912570326e+00	1.000000000000000000e+00
3.850000000000000000e+02	4.330579346884920255e+01	5.575129037344111360e+00	-9.514964543234846750e-03	1.912832434227637748e+02	1.451303174094326076e-01	0.000000000000000000e+00	1.340553738707471965e+01	1.000000000000000000e+00
3.870000000000000000e+02	1.135404549139665846e+02	5.914128618276872196e+00	-8.508264971496933005e-03	1.706309856610294560e+02	1.749962209658225687e-01	0.000000000000000000e+00	7.023547956002101955e+01	1.000000000000000000e+00
3.900000000000000000e+02	2.286349948529903386e+01	1.948723176761718179e+01	-6.717068601547479013e-03	1.338849194337264521e+02	2.303128308567575777e-01	0.000000000000000000e+00	1.835041626854789243e+01	1.000000000000000000e+00
3.910000000000000000e+02	3.991795034863613978e+01	1.271349697955473879e+01	2.932560338465861095e-03	-5.624642395324660527e+01	4.429124644351619677e-01	0.000000000000000000e+00	1.835041626854789243e+01	1.000000000000000000e+00
3.950000000000000000e+02	1.136533639814705197e+02	9.797705380829057731e+00	7.659624397454567815e-03	-1.532212793551724417e+02	2.108685740005519227e-01	0.000000000000000000e+00	4.801975409594580668e+01	1.000000000000000000e+00
4.000000000000000000e+02	5.463098025876381314e+01	1.062308591169006888e+01	-6.281456835690267353e-03	1.249484236557491812e+02	2.936840307016734819e-01	0.000000000000000000e+00	1.246918451072474987e+01	1.000000000000000000e+00
4.030000000000000000e+02	3.621194659540133642e+01	1.886486031782204265e+01	3.924430459012275690e-03	-7.659445823354724325e+01	3.465159826294523793e-01	0.000000000000000000e+00	1.422668231016989360e+01	1.000000000000000000e+00
4.060000000000000000e+02	7.433963671876945511e+01	1.631646241684627441e+01	-3.667698342190536809e-03	7.132764576916427757e+01	4.089257945609222622e-01	0.000000000000000000e+00	3.124265404752678421e+01	1.000000000000000000e+00
4.060000000000000000e+02	2.119443199630032737e+01	2.155189744167654808e+01	-3.003640885776313971e-03	5.770462839289525903e+01	4.152736799110822163e-01	0.000000000000000000e+00	6.526163479665149758e+00	1.000000000000000000e+00
4.080000000000000000e+02	7.692913378784355771e+00	2.185673887714317942e+01	-7.512403463612593590e-03	1.502010687988305619e+02	2.413678675589060463e-01	0.000000000000000000e+00	1.350495958083206460e+01	1.000000000000000000e+00
4.100000000000000000e+02	2.486677226126965579e+01	1.615701776353727226e+01	-6.944530646483646104e-03	1.385512617218464300e+02	1.903289652653686881e-01	0.000000000000000000e+00	6.526163479665149758e+00	1.000000000000000000e+00
4.110000000000000000e+02	1.055639322569329153e+02	1.524557489760472428e+01	-6.958238018353333880e-03	1.388324659510287802e+02	2.267372018984771254e-01	0.000000000000000000e+00	3.124265404752678421e+01	1.000000000000000000e+00
4.130000000000000000e+02	5.872808801696520220e+01	1.604887776196794036e+01	-8.297930493462363222e-03	1.663160122782050792e+02	2.282902896734176901e-01	0.000000000000000000e+00	7.131207916342166442e+00	1.000000000000000000e+00
4.150000000000000000e+02	4.523111651241372755e+01	1.110920563968364405e+01	-8.101976668539422055e-03	1.622960553662139489e+02	2.354243768132519010e-01	0.000000000000000000e+00	1.437249458063377183e+01	1.000000000000000000e+00
4.180000000000000000e+02	8.585260509185820865e+01	7.648758480798448112e+00	3.100807808780697058e-03	-5.969799006318664425e+01	4.345009460654067901e-01	0.000000000000000000e+00	2.164556296101530819e+01	1.000000000000000000e+00
4.180000000000000000e+02	5.964589838562181967e+01	2.312077640895713415e+01	3.139550971078086065e-03	-6.049279895824664521e+01	4.387866876107844316e-01	0.000000000000000000e+00	7.131207916342166442e+00	1.000000000000000000e+00
4.230000000000000000e+02	6.464165316494774061e+01	1.196453352748136290e+01	-7.518298943855130853e-03	1.503220134987353447e+02	3.325015028558715446e-01	0.000000000000000000e+00	6.070385516211599608e+00	1.000000000000000000e+00
4.240000000000000000e+02	6.094397097740937852e+01	7.150312224363579716e+00	-7.192635747049897811e-03	1.436410925241478367e+02	3.835506929588512470e-01	0.000000000000000000e+00	6.070385516211599608e+00	1.000000000000000000e+00
4.250000000000000000e+02	7.729029384201822950e+01	2.376239403994154387e+01	-6.867332413324414922e-03	1.369675540748842479e+02	2.505716294050067683e-01	0.000000000000000000e+00	1.729675182365490826e+01	1.000000000000000000e+00
4.270000000000000000e+02	2.702426368587302719e+01	1.257068581725866530e+01	3.981892978449398657e-03	-7.777329131977317900e+01	3.828816883736617660e-01	0.000000000000000000e+00	5.088334472126925689e+00	1.000000000000000000e+00
4.280000000000000000e+02	1.079097659726758138e+02	2.308701553640891291e+01	-6.874462023110407272e-03	1.371138167168626296e+02	1.909210815984512255e-01	0.000000000000000000e+00	3.062691968976231394e+01	1.000000000000000000e+00
4.300000000000000000e+02	3.007753993258962311e+01	1.664114670780551108e+01	-4.365109089894241186e-03	8.563489982164787762e+01	2.825420686307295037e-01	0.000000000000000000e+00	5.088334472126925689e+00	1.000000000000000000e+00
4.380000000000000000e+02	6.956440570028399861e+01	2.397602062585903226e+01	-7.801233749183353675e-03	1.561263693298569422e+02	1.946275125232932446e-01	0.000000000000000000e+00	7.083197059193741651e+00	1.000000000000000000e+00
4.420000000000000000e+02	8.403948436216710149e+01	9.209611243173245754e+00	-8.336918901330371903e-03	1.671158523413330386e+02	1.616853452145367021e-01	0.000000000000000000e+00	2.067788065360602445e+01	1.000000000000000000e+00
4.420000000000000000e+02	6.377290870558806546e+01	1.989800111391468107e+01	-7.865681379955545560e-03	1.574485006987445104e+02	1.616320066279443024e-01	0.000000000000000000e+00	7.083197059193741651e+00	1.000000000000000000e+00
4.450000000000000000e+02	1.058149145664805957e+02	9.039832165062154701e+00	-8.449135794310950326e-03	1.694179613956311528e+02	2.661539470939877639e-01	0.000000000000000000e+00	2.177609206258764729e+01	1.000000000000000000e+00
4.460000000000000000e+02	5.852872671810823846e+01	1.323174434634034746e+01	4.694704765934712420e-03	-9.239649488917116571e+01	3.908175805555589299e-01	0.000000000000000000e+00	8.481770098808294023e+00	1.000000000000000000e+00
4.490000000000000000e+02	2.421607080417335212e+01	1.112447790874077214e+01	-6.106320993303002501e-03	1.213555438514435565e+02	2.276429212404880165e-01	0.000000000000000000e+00	3.437730250771756602e+01	1.000000000000000000e+00
4.520000000000000000e+02	9.716485807880572168e+01	1.001170513108002780e+01	-3.582663825181745237e-03	6.958317819093892354e+01	3.567911129342612453e-01	0.000000000000000000e+00	1.913998069508912891e+01	1.000000000000000000e+00
4.550000000000000000e+02	7.821013795079151976e+01	7.355119751868985034e+00	-6.299422977649348464e-03	1.253169957751177321e+02	2.826702512975225456e-01	0.000000000000000000e+00	7.191413749024918367e+00	1.000000000000000000e+00
4.560000000000000000e+02	1.058844291636713564e+01	1.149092796865532051e+01	-7.014799374315965758e-03	1.399928118332435645e+02	2.254818940154590390e-01	0.000000000000000000e+00	4.005065640946212824e+01	1.000000000000000000e+00
4.590000000000000000e+02	5.007674678374733190e+01	1.817889750404017235e+01	-3.569197763531234413e-03	6.930692439680881023e+01	3.947586384634284018e-01	0.000000000000000000e+00	2.313987528655028925e+01	1.000000000000000000e+00
4.610000000000000000e+02	7.150325638833497521e+01	9.440561596007432499e+00	-9.150015784032732025e-03	1.837963863141870036e+02	1.198727616413678421e-01	0.000000000000000000e+00	2.313987528655028925e+01	1.000000000000000000e+00
4.650000000000000000e+02	9.844175815431971444e+01	1.070288849784856389e+01	3.717515533934249040e-03	-7.234963635477737398e+01	4.512674457552999785e-01	0.000000000000000000e+00	2.696806160262681473e+01	1.000000000000000000e+00
4.660000000000000000e+02	4.101622269715704050e+01	1.689259970180882320e+01	3.300422213500307615e-03	-6.379304310081504070e+01	3.654717920165466705e-01	0.000000000000000000e+00	9.533248477205596316e+00	1.000000000000000000e+00
4.710000000000000000e+02	1.121535137420031560e+02	1.920365887843529862e+01	-3.257903870361244809e-03	6.292078706062036275e+01	3.757859507131143806e-01	0.000000000000000000e+00	1.259998300468153509e+01	1.000000000000000000e+00
4.720000000000000000e+02	6.599589572154272332e+01	7.115169308252040636e+00	-8.887816392531937282e-03	1.784174137087888425e+02	1.511703039480217781e-01	0.000000000000000000e+00	1.179762136749827306e+01	1.000000000000000000e+00
4.720000000000000000e+02	1.113955317467110433e+02	6.626495644499097892e+00	-5.408220218628433107e-03	1.070341340217401012e+02	2.760040871032368726e-01	0.000000000000000000e+00	1.259998300468153509e+01	1.000000000000000000e+00
4.730000000000000000e+02	5.530603045154938968e+01	2.274220978323225140e+01	4.128895932812718175e-03	-8.078903006694146427e+01	3.509881921510451530e-01	0.000000000000000000e+00	7.821431017130135999e+00	1.000000000000000000e+00
4.740000000000000000e+02	2.948096535997003542e+01	6.679807660129535307e+00	6.394885628442578684e-03	-1.272753946124160223e+02	3.087578043761302071e-01	0.000000000000000000e+00	3.041273991189490289e+01	1.000000000000000000e+00
4.780000000000000000e+02	6.157718119882548535e+01	1.806808404030836002e+01	-6.159632987123009155e-03	1.224492296630527051e+02	2.515114255694634871e-01	0.000000000000000000e+00	7.821431017130135999e+00	1.000000000000000000e+00
4.780000000000000000e+02	9.009745271060798189e+01	5.497472562268812979e+00	-3.264963219764615426e-03	6.306560832368782599e+01	4.989157494458849040e-01	0.000000000000000000e+00	1.438780081217919715e+01	1.000000000000000000e+00
4.850000000000000000e+02	7.846636115051040861e+01	1.114891207642389048e+01	-3.579449499588687432e-03	6.951723688874548657e+01	4.017222964444225886e-01	0.000000000000000000e+00	1.279234016827205167e+01	1.000000000000000000e+00
4.870000000000000000e+02	8.607110367462051670e+01	2.143540118217703139e+01	4.097299701568118263e-03	-8.014083915648309642e+01	3.741505098165235355e-01	0.000000000000000000e+00	1.279234016827205167e+01	1.000000000000000000e+00
4.870000000000000000e+02	1.210695780492725220e+02	7.388208432629595812e+00	-6.485478672381076413e-03	1.291338943549042995e+02	3.153436158787830124e-01	0.000000000000000000e+00	2.133400207458333497e+01	1.000000000000000000e+00
4.890000000000000000e+02	9.507607199737620363e+01	1.162998870956575281e+01	-3.621001400336928966e-03	7.036966653988881149e+01	4.529708318385508026e-01	0.000000000000000000e+00	1.331298494898398843e+01	1.000000000000000000e+00
4.910000000000000000e+02	1.497585710504034040e+01	2.371503509656029607e+01	-6.408132109382831329e-03	1.275471437483987813e+02	2.315324664708489077e-01	0.000000000000000000e+00	2.559984054122935504e+01	1.000000000000000000e+00
4.940000000000000000e+02	3.399662733680330717e+01	6.581380042052810353e+00	4.063031850138620893e-03	-7.943784044611209083e+01	3.697930729432343799e-01	0.000000000000000000e+00	2.559984054122935504e+01	1.000000000000000000e+00
5.000000000000000000e+02	1.304546670697235378e+01	2.379084755296577924e+01	-6.119184575822364351e-03	1.216194378962881046e+02	2.649085409285678594e-01	0.000000000000000000e+00	2.635212165128037043e+01	1.000000000000000000e+00
5.020000000000000000e+02	3.426795659113489023e+01	8.169060246754673571e+00	-7.999365341515386751e-03	1.601910027423059262e+02	1.906131472149281691e-01	0.000000000000000000e+00	1.413852120158639813e+01	1.000000000000000000e+00
5.030000000000000000e+02	1.197171555033872181e+02	2.246837817575362095e+01	-3.803437260979307833e-03	7.411230488477841050e+01	4.358868410061136345e-01	0.000000000000000000e+00	3.801628305967582122e+01	1.000000000000000000e+00
5.040000000000000000e+02	8.170321830836699917e+01	2.289070104566826913e+01	-7.954985415158747145e-03	1.592805566625665392e+02	1.859361420526942643e-01	0.000000000000000000e+00	3.801628305967582122e+01	1.000000000000000000e+00
5.060000000000000000e+02	3.685837429725010850e+01	2.206825151371523930e+01	-6.297573882542741031e-03	1.252790619268876213e+02	2.835293226223728480e-01	0.000000000000000000e+00	1.413852120158639813e+01	1.000000000000000000e+00
5.070000000000000000e+02	1.369703535040803111e+01	8.508850611329247471e+00	-8.422327955173499608e-03	1.688680034742763496e+02	1.389604736970553311e-01	0.000000000000000000e+00	2.057372737702250376e+01	1.000000000000000000e+00
5.100000000000000000e+02	1.206945520627046733e+02	9.237112703894473142e+00	-6.723314873191437759e-03	1.340130605551318581e+02	2.761845686306871883e-01	0.000000000000000000e+00	3.717303309194547722e+01	1.000000000000000000e+00
5.120000000000000000e+02	4.486710504816944223e+01	1.280864932713953230e+01	-6.541391898263012282e-03	1.302809439669453013e+02	2.087809479293877279e-01	0.000000000000000000e+00	1.164311742738016520e+01	1.000000000000000000e+00
5.130000000000000000e+02	4.062127418750552721e+01	2.365001011490033989e+01	-7.757529100085365330e-03	1.552297764396865318e+02	1.832310109606806181e-01	0.000000000000000000e+00	1.164311742738016520e+01	1.000000000000000000e+00
5.130000000000000000e+02	8.720769461992860272e+01	2.537603360530750507e+01	-7.583491832955971922e-03	1.516594337060553812e+02	1.809754999163505351e-01	0.000000000000000000e+00	2.582272092100648209e+01	1.000000000000000000e+00
5.160000000000000000e+02	1.101177426351574837e+02	1.346206635236891458e+01	-7.445682311776437474e-03	1.488322965607523258e+02	1.899354580295465889e-01	0.000000000000000000e+00	2.582272092100648209e+01	1.000000000000000000e+00
5.220000000000000000e+02	6.605628284695166030e+01	2.366113962397359316e+01	-7.309969544279979088e-03	1.460481739341214222e+02	2.213465820996634026e-01	0.000000000000000000e+00	1.051854891021086402e+01	1.000000000000000000e+00
5.230000000000000000e+02	2.184751056392113000e+01	1.881870135803174549e+01	3.483186364039269744e-03	-6.754241625294520190e+01	4.106162267207812411e-01	0.000000000000000000e+00	1.887345048073352416e+01	1.000000000000000000e+00
5.260000000000000000e+02	6.625874624630992571e+01	1.314453942483991788e+01	-7.704114445899199262e-03	1.541339845694245696e+02	1.432347228435962849e-01	0.000000000000000000e+00	1.051854891021086402e+01	1.000000000000000000e+00
5.260000000000000000e+02	4.008836022453165526e+01	1.397323577589153487e+01	-5.810614244388499425e-03	1.152891739314445374e+02	2.630269970068871421e-01	0.000000000000000000e+00	1.349226526323333886e+01	1.000000000000000000e+00
5.310000000000000000e+02	1.074225672344739735e+02	1.171265253209351087e+01	-3.450831060493150977e-03	6.687865311292515003e+01	3.693732002289361604e-01	0.000000000000000000e+00	4.118871761076367477e+01	1.000000000000000000e+00
5.400000000000000000e+02	4.940892130338963995e+01	1.056557247664360588e+01	-3.114552670758004294e-03	5.997996339507628250e+01	3.866070334425194543e-01	0.000000000000000000e+00	1.777641888501456080e+01	1.000000000000000000e+00
5.420000000000000000e+02	1.086975921881511766e+02	6.357815641274531693e+00	-8.739941387712000728e-03	1.753837850058513368e+02	1.875646959262368130e-01	0.000000000000000000e+00	4.215075100718764389e+01	1.000000000000000000e+00
5.440000000000000000e+02	1.962212956284140475e+01	1.121199996750075378e+01	-8.015930589348442548e-03	1.605308357746620231e+02	2.535526264837673072e-01	0.000000000000000000e+00	7.016066160201417823e+00	1.000000000000000000e+00
5.490000000000000000e+02	2.288692890950293801e+01	1.742217465025822776e+01	-8.150317507160510441e-03	1.632877588372878677e+02	1.587107724587341062e-01	0.000000000000000000e+00	7.016066160201417823e+00	1.000000000000000000e+00
5.500000000000000000e+02	1.117176209023997728e+02	6.059368976558416442e+00	-7.822161921710656801e-03	1.565557069650858466e+02	2.282401317703897092e-01	0.000000000000000000e+00	2.292207431042496424e+01	1.000000000000000000e+00
5.520000000000000000e+02	9.116719363168061818e+01	1.621325639387434236e+01	-8.171491713032623741e-03	1.637221438016283059e+02	2.163600140489124746e-01	0.000000000000000000e+00	5.828257401926041581e+00	1.000000000000000000e+00
5.610000000000000000e+02	7.228586783624035661e+01	6.561936249496816309e+00	-7.388884222863887144e-03	1.476670941453277806e+02	3.142701486282619694e-01	0.000000000000000000e+00	1.320289439381305385e+01	1.000000000000000000e+00
5.610000000000000000e+02	5.246413336137319305e+01	1.009910364612008316e+01	-6.448852338987865265e-03	1.283825118180090215e+02	2.297813108688232520e-01	0.000000000000000000e+00	1.167987946924720788e+01	1.000000000000000000e+00
5.610000000000000000e+02	9.677840663507552676e+01	1.449182829781532433e+01	-3.710190592426832346e-03	7.219936651822659712e+01	3.900956037611612581e-01	0.000000000000000000e+00	2.428915147371305139e+01	1.000000000000000000e+00
5.610000000000000000e+02	6.272904300575716974e+01	1.567146530064101562e+01	-7.027700613769473185e-03	1.402574784032111381e+02	2.344658448972787301e-01	0.000000000000000000e+00	1.167987946924720788e+01	1.000000000000000000e+00
5.640000000000000000e+02	1.487889958710165139e+01	1.453068981487431799e+01	-7.463722322455629797e-03	1.492023840834160637e+02	1.728508385479737841e-01	0.000000000000000000e+00	3.784559094316980321e+01	1.000000000000000000e+00
5.640000000000000000e+02	1.197163969528166376e+02	6.503619518859183657e+00	4.615419418400430566e-03	-9.076997047217959391e+01	4.125597188278256056e-01	0.000000000000000000e+00	2.428915147371305139e+01	1.000000000000000000e+00
5.690000000000000000e+02	8.701676834992801446e+01	2.446691955103436200e+01	-6.940404376982247346e-03	1.384666120570113321e+02	2.325456881332649273e-01	0.000000000000000000e+00	1.086445519083027023e+01	1.000000000000000000e+00
5.700000000000000000e+02	7.617546318619268675e+01	2.517578409403572692e+01	-2.746928549490882093e-03	5.243822172260016856e+01	4.895671747727190493e-01	0.000000000000000000e+00	1.086445519083027023e+01	1.000000000000000000e+00
5.750000000000000000e+02	3.219830083976339097e+01	1.554193441064431092e+01	-4.216252130393786240e-03	8.258112649787040027e+01	3.280859528242581202e-01	0.000000000000000000e+00	2.172468989022734576e+01	1.000000000000000000e+00
5.790000000000000000e+02	5.171266923851152342e+01	2.508926790353574177e+01	3.690110803849973049e-03	-7.178743332471731264e+01	4.034171623697269116e-01	0.000000000000000000e+00	2.172468989022734576e+01	1.000000000000000000e+00
5.820000000000000000e+02	3.304475106778999560e+01	9.916837424626701036e+00	-3.564516910313805017e-03	6.921089754837744579e+01	4.208696047038475996e-01	0.000000000000000000e+00	2.405605569219698481e+01	1.000000000000000000e+00
5.820000000000000000e+02	8.001178618892537031e+01	1.438092412174562185e+01	-5.844929969189435748e-03	1.159931547552828022e+02	2.430766511967634713e-01	0.000000000000000000e+00	2.966785856538018962e+01	1.000000000000000000e+00
5.860000000000000000e+02	5.257534124654189611e+01	2.566911798874502537e+01	-3.616005590102930756e-03	7.026717840581409291e+01	4.570568254519966622e-01	0.000000000000000000e+00	1.091849330564416221e+01	1.000000000000000000e+00
5.880000000000000000e+02	5.091687224908864096e+01	1.237562004629769419e+01	-5.429404651384023631e-03	1.074687287887263381e+02	2.519077881206135405e-01	0.000000000000000000e+00	1.164872202679869773e+01	1.000000000000000000e+00
5.880000000000000000e+02	4.282513888099125410e+01	2.075515320496736393e+01	3.714583828282125213e-03	-7.228949294902955103e+01	3.931108357621745375e-01	0.000000000000000000e+00	1.091849330564416221e+01	1.000000000000000000e+00
5.890000000000000000e+02	7.940023662361349466e+01	2.083357995368569249e+01	-5.672368978636902967e-03	1.124530975658684895e+02	3.120289954686362721e-01	0.000000000000000000e+00	1.342407903650278378e+01	1.000000000000000000e+00
5.920000000000000000e+02	1.181277146553099833e+01	6.827454828137420328e+00	-5.449040403860358830e-03	1.078715526627713217e+02	2.799709150336217034e-01	0.000000000000000000e+00	3.399628972090119561e+01	1.000000000000000000e+00
5.920000000000000000e+02	1.160706363073547465e+02	1.299620698273612085e+01	-8.251439270667586603e-03	1.653622533378308503e+02	2.361412712308098572e-01	0.000000000000000000e+00	2.751881479997791047e+01	1.000000000000000000e+00
5.930000000000000000e+02	8.861893709125841667e+01	1.107543158085814916e+01	4.164553240356959687e-03	-8.152053321561353982e+01	3.409393552691987184e-01	0.000000000000000000e+00	1.342407903650278378e+01	1.000000000000000000e+00
5.970000000000000000e+02	6.651098401118332504e+01	2.248126458570038722e+01	-4.887769374957828816e-03	9.635718006491880772e+01	3.874903785002937751e-01	0.000000000000000000e+00	1.660141455065214444e+01	1.000000000000000000e+00
5.990000000000000000e+02	5.880831176059071908e+01	7.774946036092011070e+00	-9.003292694047598452e-03	1.807863889335980616e+02	1.545051402782400274e-01	0.000000000000000000e+00	8.450939853756020526e+00	1.000000000000000000e+00
5.990000000000000000e+02	2.679406728770204538e+01	5.582424001872785979e+00	-6.002560331346658978e-03	1.192269128314151914e+02	2.753121632922722606e-01	0.000000000000000000e+00	5.421407040641872399e+00	1.000000000000000000e+00
6.010000000000000000e+02	4.610565417291028467e+01	2.170998433036542963e+01	-9.216811728264818343e-03	1.851666929046010637e+02	1.584526071960787874e-01	0.000000000000000000e+00	1.499077464859497510e+01	1.000000000000000000e+00
6.020000000000000000e+02	5.036866833865641979e+01	7.338135639692208834e+00	-6.074159779253244379e-03	1.206957624219757008e+02	2.920870265424361234e-01	0.000000000000000000e+00	8.450939853756020526e+00	1.000000000000000000e+00
6.030000000000000000e+02	1.198606142176914631e+02	1.116760754177163228e+01	-8.091406201796168957e-03	1.620792041724992032e+02	1.866084878194903540e-01	0.000000000000000000e+00	4.465773220325910842e+01	1.000000000000000000e+00
6.030000000000000000e+02	2.190038870414562311e+01	7.915568708307103130e+00	-3.906754368505096359e-03	7.623183646671385816e+01	3.915304276119517812e-01	0.000000000000000000e+00	5.421407040641872399e+00	1.000000000000000000e+00
6.040000000000000000e+02	7.604363369370307169e+01	1.979229671289124326e+01	4.974392693262272465e-03	-9.813424161140557089e+01	3.061463666513076776e-01	0.000000000000000000e+00	2.101125982484607491e+01	1.000000000000000000e+00
6.040000000000000000e+02	3.154264360751860252e+01	2.538709858087946358e+01	-5.532773644632985391e-03	1.095893247967917006e+02	3.101092928709235919e-01	0.000000000000000000e+00	9.387269636089918379e+00	1.000000000000000000e+00
6.060000000000000000e+02	9.742345901075120551e+00	1.923258650068151354e+01	-2.906399381529338119e-03	5.570973670204018191e+01	4.784110570593442802e-01	0.000000000000000000e+00	6.905006325621172891e+00	1.000000000000000000e+00
6.080000000000000000e+02	2.827889588032665102e+01	1.658546339223950739e+01	-5.583400327765435101e-03	1.106279219503277886e+02	2.725493113261502343e-01	0.000000000000000000e+00	9.387269636089918379e+00	1.000000000000000000e+00
6.090000000000000000e+02	1.032051768700518295e+02	2.011353754732655830e+01	-5.618626142962553083e-03	1.113505731123444775e+02	2.382364157040409713e-01	0.000000000000000000e+00	2.716344277506749449e+01	1.000000000000000000e+00
6.100000000000000000e+02	3.794762651179084401e+01	1.754058584482264749e+01	-7.729471375995495934e-03	1.546541773569221903e+02	1.735452814185812764e-01	0.000000000000000000e+00	9.715791832024933683e+00	1.000000000000000000e+00
6.100000000000000000e+02	1.647665546855260388e+01	1.770674672985049725e+01	-6.122260278134318556e-03	1.216825353672000887e+02	2.282043056662699243e-01	0.000000000000000000e+00	6.905006325621172891e+00	1.000000000000000000e+00
6.140000000000000000e+02	6.479156892821956149e+01	6.020833830570009759e+00	4.011748124553886179e-03	-7.838576418672761292e+01	3.852726934044244933e-01	0.000000000000000000e+00	1.866980953053690229e+01	1.000000000000000000e+00
6.160000000000000000e+02	9.286476519686803499e+01	2.225318275385484057e+01	-6.296854149585767550e-03	1.252642967367908682e+02	1.813387787966630471e-01	0.000000000000000000e+00	2.815782410375403089e+01	1.000000000000000000e+00
6.190000000000000000e+02	6.481263689981092568e+01	2.469063147401273639e+01	-7.953822072286974298e-03	1.592566908961277363e+02	1.917699434875972386e-01	0.000000000000000000e+00	1.866980953053690229e+01	1.000000000000000000e+00
6.230000000000000000e+02	8.026459880715695050e+00	1.294859068903557997e+01	-5.536949973316213428e-03	1.096750014165948244e+02	3.060105109288319136e-01	0.000000000000000000e+00	3.155288581076344911e+01	1.000000000000000000e+00
6.240000000000000000e+02	1.198415784293375168e+02	2.318077037982385136e+01	5.676476223509233435e-03	-1.125373569439146024e+02	3.058230028785290378e-01	0.000000000000000000e+00	1.695527604817414868e+01	1.000000000000000000e+00
6.250000000000000000e+02	8.732658342001333551e+01	1.414898554613612802e+01	-6.775504862470881073e-03	1.350837286486132882e+02	2.530334795231967693e-01	0.000000000000000000e+00	1.496506679389197281e+01	1.000000000000000000e+00
6.250000000000000000e+02	3.940536453472353884e+01	1.625750980284939118e+01	2.838205661273639473e-03	-5.431075499191490508e+01	4.383924730091761646e-01	0.000000000000000000e+00	8.750709791441716234e+00	1.000000000000000000e+00
6.250000000000000000e+02	1.032612985959059131e+02	1.963454611803649996e+01	4.124380424634630816e-03	-8.069639524177898693e+01	3.375657739806297020e-01	0.000000000000000000e+00	1.685249306556181637e+01	1.000000000000000000e+00
6.260000000000000000e+02	4.518168113078260717e+01	2.283087183731291958e+01	3.536745006073307648e-03	-6.864116200759559661e+01	4.230390576299382088e-01	0.000000000000000000e+00	5.847472971517388096e+00	1.000000000000000000e+00
6.290000000000000000e+02	2.916559644904562987e+01	1.896480143171883270e+01	-8.563779881046094250e-03	1.717698638862872258e+02	1.247360684879357251e-01	0.000000000000000000e+00	1.059161358869432945e+01	1.000000000000000000e+00
6.300000000000000000e+02	7.741437484020980264e+01	2.536064667266494510e+01	-7.129828142167620939e-03	1.423526059867127742e+02	2.531421403348457222e-01	0.000000000000000000e+00	1.444261926730913892e+01	1.000000000000000000e+00
6.310000000000000000e+02	4.083858001324193054e+01	1.891546472751663188e+01	-7.911823180860692861e-03	1.583950913129022524e+02	1.420834703482229955e-01	0.000000000000000000e+00	5.847472971517388096e+00	1.000000000000000000e+00
6.330000000000000000e+02	6.844860230029728143e+01	1.403791846507293606e+01	-7.354936803309736724e-03	1.469706690363275357e+02	2.038646314854257735e-01	0.000000000000000000e+00	1.444261926730913892e+01	1.000000000000000000e+00
6.400000000000000000e+02	5.528453995983577585e+01	6.728422008479677530e+00	3.679852925172140670e-03	-7.157699481804598918e+01	4.017267671056018452e-01	0.000000000000000000e+00	2.106232558323674198e+01	1.000000000000000000e+00
6.400000000000000000e+02	7.535730731896848056e+01	1.310851366302552812e+01	-7.883642975341029896e-03	1.578169795459864986e+02	2.708652896262495613e-01	0.000000000000000000e+00	6.337795984664184701e+00	1.000000000000000000e+00
6.400000000000000000e+02	3.604406157472242711e+01	1.698757229443315353e+01	-4.244288725599205427e-03	8.315629212543110782e+01	3.965096285992101288e-01	0.000000000000000000e+00	2.180472822756095042e+01	1.000000000000000000e+00
6.430000000000000000e+02	9.411074769599972001e+01	2.276641047095279546e+01	-9.281523625459144403e-03	1.864942456508497912e+02	2.563108826865712064e-01	0.000000000000000000e+00	6.332492515806570132e+00	1.000000000000000000e+00
6.430000000000000000e+02	1.107346997166887519e+02	2.284511545894941875e+01	-3.701984275465326508e-03	7.203101542528739287e+01	4.002125818446083949e-01	0.000000000000000000e+00	1.392035024982318880e+01	1.000000000000000000e+00
6.450000000000000000e+02	9.782507520074342722e+01	1.763764525403648520e+01	-7.493549732736366764e-03	1.498142879550143505e+02	2.825708279310313875e-01	0.000000000000000000e+00	6.332492515806570132e+00	1.000000000000000000e+00
6.490000000000000000e+02	7.342668331633423406e+01	9.656624909053952877e+00	-5.905747486746240789e-03	1.172408150148810222e+02	2.439834179096949107e-01	0.000000000000000000e+00	2.567057093818190694e+01	1.000000000000000000e+00
6.520000000000000000e+02	2.641202737301459536e+01	1.869467002049816529e+01	-6.797058520447958954e-03	1.355258980035504806e+02	2.264712459928874821e-01	0.000000000000000000e+00	2.200312741839963593e+01	1.000000000000000000e+00
6.540000000000000000e+02	6.308468249179981946e+00	9.751263133588910392e+00	5.021131321357501232e-03	-9.909307602631062650e+01	3.360191692698164534e-01	0.000000000000000000e+00	2.200312741839963593e+01	1.000000000000000000e+00
6.570000000000000000e+02	9.432861884806536068e+01	1.541747980571757992e+01	-9.692818967150065509e-03	1.949318944303536796e+02	8.922225838203956538e-02	0.000000000000000000e+00	2.404157167653470850e+01	1.000000000000000000e+00
6.570000000000000000e+02	6.823860667866695451e+01	1.770612359178399942e+01	-7.402020072879171922e-03	1.479365737081002123e+02	2.332634879296284769e-01	0.000000000000000000e+00	7.575944140875975563e+00	1.000000000000000000e+00
6.590000000000000000e+02	3.106818573144116513e+01	1.957788174274957527e+01	-5.875299613302162154e-03	1.166161824548629227e+02	3.823691064270630102e-01	0.000000000000000000e+00	2.462014080456523857e+01	1.000000000000000000e+00
6.620000000000000000e+02	7.198459790553113180e+01	2.429114290488625016e+01	-7.114150821716649226e-03	1.420309886223506908e+02	2.492493598201057647e-01	0.000000000000000000e+00	7.575944140875975563e+00	1.000000000000000000e+00
6.680000000000000000e+02	1.026912743335093303e+01	1.291834666859747927e+01	-4.590741988976573991e-03	9.026371751681311650e+01	3.060546786785800499e-01	0.000000000000000000e+00	3.373793358560504885e+01	1.000000000000000000e+00
6.680000000000000000e+02	7.862859559844019941e+01	2.323531295753421944e+01	-8.999822633718694911e-03	1.807152012800287366e+02	1.608557648520440031e-01	0.000000000000000000e+00	3.550539909520894355e+01	1.000000000000000000e+00
6.720000000000000000e+02	4.328299370676539581e+01	1.987052591742327223e+01	-5.889774939734931762e-03	1.169131411315798630e+02	2.823951363746696197e-01	0.000000000000000000e+00	1.594732818890620685e+01	1.000000000000000000e+00
6.750000000000000000e+02	5.102527388743502712e+01	5.928704875368086213e+00	4.547974798073234001e-03	-8.938635641020580636e+01	3.432014808754015878e-01	0.000000000000000000e+00	1.594732818890620685e+01	1.000000000000000000e+00
6.750000000000000000e+02	1.088889000905799804e+02	1.459319145732331258e+01	-3.593179965379833529e-03	6.979891488550661904e+01	4.132797340357053928e-01	0.000000000000000000e+00	9.093153110629202729e+00	1.000000000000000000e+00
6.780000000000000000e+02	8.475420773999852031e+01	7.005377412197501208e+00	6.004853660567049944e-03	-1.192739600613154352e+02	2.321770409276512348e-01	0.000000000000000000e+00	1.424032094974538865e+01	1.000000000000000000e+00
6.780000000000000000e+02	9.530048393235276194e+01	1.657422265215929613e+01	-7.016073322878250453e-03	1.400189466552124031e+02	2.492269806122529019e-01	0.000000000000000000e+00	7.878847646207052691e+00	1.000000000000000000e+00
6.820000000000000000e+02	5.763801393626301461e+01	8.637999272903273962e+00	-7.680686033991013066e-03	1.536533549801612537e+02	2.454275738227433834e-01	0.000000000000000000e+00	2.716529809410893037e+01	1.000000000000000000e+00
6.870000000000000000e+02	2.694230184551350149e+01	9.043698245196010177e+00	-7.005725817462638352e-03	1.398066694723928833e+02	2.116326992162325116e-01	0.000000000000000000e+00	2.437631981684965510e+01	1.000000000000000000e+00
6.880000000000000000e+02	5.114566093928816315e+01	6.145012958530231550e+00	-6.487675819933731193e-03	1.291789684354660608e+02	3.607141624139342806e-01	0.000000000000000000e+00	2.437631981684965510e+01	1.000000000000000000e+00
6.920000000000000000e+02	1.070421369399876568e+02	2.273917972016852573e+01	-5.213663159422372330e-03	1.030428315032021942e+02	2.772048903267073650e-01	0.000000000000000000e+00	4.757438942963430151e+01	1.000000000000000000e+00
6.940000000000000000e+02	4.974895816840000862e+01	1.969498307583645769e+01	5.648510624869180520e-03	-1.119636477979193216e+02	2.484401817483011810e-01	0.000000000000000000e+00	1.430202455103238712e+01	1.000000000000000000e+00
6.950000000000000000e+02	6.141833856532254288e+01	9.256169986789087645e+00	-7.661535322801186522e-03	1.532604816394782574e+02	1.634290500833703863e-01	0.000000000000000000e+00	4.474876160924033286e+00	1.000000000000000000e+00
6.970000000000000000e+02	1.617024005178318191e+01	1.679349621198587528e+01	-7.935004745120280423e-03	1.588706568677606015e+02	2.120598519409703231e-01	0.000000000000000000e+00	3.370384156704259482e+01	1.000000000000000000e+00
6.980000000000000000e+02	6.400126553850211053e+01	2.088646991439846445e+01	-7.241677114724251983e-03	1.446471672207430288e+02	2.245985742778570105e-01	0.000000000000000000e+00	1.184792259740931897e+01	1.000000000000000000e+00
6.980000000000000000e+02	6.589273289529357669e+01	9.190503895621105812e+00	4.275413087361496119e-03	-8.379480271968378702e+01	3.957375700724411471e-01	0.000000000000000000e+00	4.474876160924033286e+00	1.000000000000000000e+00
7.000000000000000000e+02	7.902314998457934792e+01	2.361014246978862730e+01	-3.784603755937843671e-03	7.372593897026652598e+01	3.579366538729806813e-01	0.000000000000000000e+00	1.526680727920159519e+01	1.000000000000000000e+00
7.030000000000000000e+02	1.001895686880078671e+02	2.306682321006947944e+01	-8.611184447718293888e-03	1.727423599094130395e+02	1.921854974939879446e-01	0.000000000000000000e+00	1.469531842285748091e+01	1.000000000000000000e+00
7.030000000000000000e+02	3.905846703045504142e+01	2.476404720855698827e+01	-6.638489497058442171e-03	1.322728834637574948e+02	2.886649816666564394e-01	0.000000000000000000e+00	9.187330989542310533e+00	1.000000000000000000e+00
7.040000000000000000e+02	4.789110416562413519e+01	5.718228471297373439e+00	-7.898111099275420544e-03	1.581137904647653158e+02	1.908270477194968784e-01	0.000000000000000000e+00	1.630540668863429943e+01	1.000000000000000000e+00
7.040000000000000000e+02	1.013683251992600134e+02	8.418856913127260810e+00	-7.854499770377373902e-03	1.572191120214444595e+02	1.947870353423225565e-01	0.000000000000000000e+00	1.469531842285748091e+01	1.000000000000000000e+00
7.040000000000000000e+02	4.782753273215283230e+01	2.202351123347621709e+01	-5.903888044422920568e-03	1.172026688953907723e+02	2.639969915789547317e-01	0.000000000000000000e+00	9.187330989542310533e+00	1.000000000000000000e+00
7.070000000000000000e+02	6.405818992851159521e+01	1.991103216416631483e+01	-7.820590041408793588e-03	1.565234601279200888e+02	1.351760172489386846e-01	0.000000000000000000e+00	1.268360649227030734e+01	1.000000000000000000e+00
7.070000000000000000e+02	9.385863249198186153e+00	2.291881144166071138e+01	-7.477657872570895280e-03	1.494882693476118050e+02	1.814806740799647100e-01	0.000000000000000000e+00	1.424281094284738991e+01	1.000000000000000000e+00
7.100000000000000000e+02	7.630340834677099338e+01	2.321686028127741608e+01	-7.843754124485218665e-03	1.569986670595001783e+02	1.685404944124050397e-01	0.000000000000000000e+00	7.419839041778653055e+00	1.000000000000000000e+00
7.110000000000000000e+02	8.940090802141268966e+01	1.021422651091047662e+01	-9.463201393391353425e-03	1.902213318623152247e+02	1.932033359936004002e-01	0.000000000000000000e+00	6.961836103371327411e+00	1.000000000000000000e+00
7.110000000000000000e+02	3.057592699913776357e+01	1.783511771175277261e+01	-6.912204884875400301e-03	1.378881046292837027e+02	2.116758917066610124e-01	0.000000000000000000e+00	7.551788006810322251e+00	1.000000000000000000e+00
7.110000000000000000e+02	2.319277831966967440e+01	1.942213304774447025e+01	-8.210424960919691928e-03	1.645208522678265695e+02	1.487906108410173012e-01	0.000000000000000000e+00	7.551788006810322251e+00	1.000000000000000000e+00
7.120000000000000000e+02	9.634971769596648983e+01	1.063990953503990866e+01	-8.211235756935966051e-03	1.645374855999450858e+02	2.355567032527596805e-01	0.000000000000000000e+00	6.961836103371327411e+00	1.000000000000000000e+00
7.130000000000000000e+02	1.286261278030271527e+01	6.937049564181025474e+00	-6.353784096281961911e-03	1.264322041905527385e+02	4.156552413584015948e-01	0.000000000000000000e+00	7.319880907905736755e+00	1.000000000000000000e+00
7.130000000000000000e+02	8.174273874598856793e+00	1.255844928410723504e+01	-8.510195864149373499e-03	1.706705975709655831e+02	2.323120688082074281e-01	0.000000000000000000e+00	7.319880907905736755e+00	1.000000000000000000e+00
7.130000000000000000e+02	8.369590677169910009e+01	2.385323944760691361e+01	-8.454666933397579284e-03	1.695314317032978693e+02	1.587174841082651389e-01	0.000000000000000000e+00	7.419839041778653055e+00	1.000000000000000000e+00
7.150000000000000000e+02	9.572324823463142707e+01	2.066030989494627690e+01	3.362858628549195150e-03	-6.507391474664500208e+01	4.220230113020991825e-01	0.000000000000000000e+00	1.003996450983752808e+01	1.000000000000000000e+00
7.200000000000000000e+02	5.122236295424756491e+01	2.491815678926235833e+01	-8.179985714859470958e-03	1.638963966970118520e+02	2.193696035453240878e-01	0.000000000000000000e+00	2.162448944690104469e+01	1.000000000000000000e+00
7.220000000000000000e+02	1.005026611054674817e+02	2.159882115662303903e+01	-6.406879538269657885e-03	1.275214474808921779e+02	2.846842776892960503e-01	0.000000000000000000e+00	6.325940720954856822e+00	1.000000000000000000e+00
7.250000000000000000e+02	3.098486616364120039e+01	1.729829671906869848e+01	-2.922811179924922169e-03	5.604642174722609127e+01	4.277551684448767100e-01	0.000000000000000000e+00	4.089767263734988667e+00	1.000000000000000000e+00
7.260000000000000000e+02	1.050460809023574171e+02	1.719713255402250240e+01	-9.047635641920964353e-03	1.816960764065101159e+02	2.172378819342171141e-01	0.000000000000000000e+00	6.325940720954856822e+00	1.000000000000000000e+00
7.280000000000000000e+02	1.211807679924031866e+01	1.126962055788398054e+01	-7.206981210164608263e-03	1.439353870786244727e+02	2.123608900452869097e-01	0.000000000000000000e+00	9.708299759868175727e+00	1.000000000000000000e+00
7.290000000000000000e+02	8.839365297244930275e+01	7.318280350491620290e+00	-6.883276077472515186e-03	1.372946354315243980e+02	2.414889012335926788e-01	0.000000000000000000e+00	1.936220743665326083e+01	1.000000000000000000e+00
7.290000000000000000e+02	3.000631691337431661e+01	1.332732232525544980e+01	3.937042557050365009e-03	-7.685319312021182725e+01	4.012850727514899463e-01	0.000000000000000000e+00	4.089767263734988667e+00	1.000000000000000000e+00
7.300000000000000000e+02	1.180233645825417881e+02	1.995212038906237240e+01	-6.278531060121550489e-03	1.248884019045788563e+02	2.252969630020759118e-01	0.000000000000000000e+00	1.326649349629348329e+01	1.000000000000000000e+00
7.330000000000000000e+02	1.893255550038672297e+01	1.818438478084042842e+01	-4.218146808933029811e-03	8.261999548189166376e+01	3.630169637406596150e-01	0.000000000000000000e+00	9.708299759868175727e+00	1.000000000000000000e+00
7.360000000000000000e+02	9.393013252102694821e+01	1.932489426277823696e+01	-7.340287218466974573e-03	1.466701354801715524e+02	2.595464280321658768e-01	0.000000000000000000e+00	1.365013104525246135e+01	1.000000000000000000e+00
7.380000000000000000e+02	6.606773749860464306e+01	1.387661874410990315e+01	-8.122511601490144811e-03	1.627173257633853041e+02	1.550334910607235051e-01	0.000000000000000000e+00	2.321054624104372621e+01	1.000000000000000000e+00
7.380000000000000000e+02	9.771599132939773824e+01	6.210270721263735361e+00	-7.200622370610030784e-03	1.438049366471020676e+02	1.668371022682010318e-01	0.000000000000000000e+00	1.365013104525246135e+01	1.000000000000000000e+00
7.410000000000000000e+02	4.545556709712970900e+01	2.454750849839889071e+01	-5.785577886702136276e-03	1.147755576283590813e+02	2.503772836328838070e-01	0.000000000000000000e+00	2.321054624104372621e+01	1.000000000000000000e+00
7.440000000000000000e+02	1.762376841170937425e+01	1.486933657344768989e+01	-8.844023392594787744e-03	1.775190083172972493e+02	1.384451136736449817e-01	0.000000000000000000e+00	1.143531296089476612e+01	1.000000000000000000e+00
7.450000000000000000e+02	8.713720389639112796e+01	2.065206152796484673e+01	-7.956870075578770241e-03	1.593192201267025609e+02	2.119430126799312086e-01	0.000000000000000000e+00	9.346106826300099257e+00	1.000000000000000000e+00
7.450000000000000000e+02	6.694420983207821507e+01	1.134872110793655509e+01	3.407429539006341310e-03	-6.598827883030809005e+01	4.199213062445522615e-01	0.000000000000000000e+00	1.761823417356270127e+01	1.000000000000000000e+00
7.450000000000000000e+02	8.455954270921235150e+01	1.166844446061800866e+01	-6.118827693730837826e-03	1.216121165253928922e+02	2.509604476580542531e-01	0.000000000000000000e+00	9.346106826300099257e+00	1.000000000000000000e+00
7.450000000000000000e+02	1.052096200153806507e+02	1.909717767294156943e+01	3.841934917468751987e-03	-7.490207727304927232e+01	3.794931317473020371e-01	0.000000000000000000e+00	1.021795184644091492e+01	1.000000000000000000e+00
7.460000000000000000e+02	1.095288884118576433e+01	2.415727220356370353e+01	-1.051242601615014031e-02	2.117459832752138311e+02	1.794246975245338271e-01	0.000000000000000000e+00	1.143531296089476612e+01	1.000000000000000000e+00
7.520000000000000000e+02	3.320834701844627546e+01	2.397195275752034149e+01	-7.029867746493979018e-03	1.403019367350579500e+02	2.744186075049881435e-01	0.000000000000000000e+00	1.533108714656727756e+01	1.000000000000000000e+00
7.560000000000000000e+02	8.782330987922111376e+01	6.295017018830106004e+00	-8.073892161726365854e-03	1.617199068407773836e+02	1.749654853702053980e-01	0.000000000000000000e+00	1.068563738528575513e+01	1.000000000000000000e+00
7.570000000000000000e+02	2.302888898035660148e+01	1.250805869195902709e+01	-7.031274178230865514e-03	1.403307894251453547e+02	1.570924074298742923e-01	0.000000000000000000e+00	1.533108714656727756e+01	1.000000000000000000e+00
7.570000000000000000e+02	6.373389423342558047e+01	1.013516972304105934e+01	-4.907462946359369797e-03	9.676119008364923957e+01	2.617073731495639377e-01	0.000000000000000000e+00	2.439357946156236778e+01	1.000000000000000000e+00
7.580000000000000000e+02	8.786292511893425683e+01	1.698058097037702652e+01	-6.051575310361610553e-03	1.202324461694847173e+02	2.956534273211514074e-01	0.000000000000000000e+00	1.068563738528575513e+01	1.000000000000000000e+00
7.650000000000000000e+02	4.028983976766814123e+01	1.352319061783436460e+01	-3.653108796191120809e-03	7.102834389890873013e+01	3.768897043800384372e-01	0.000000000000000000e+00	3.208335465561720667e+01	1.000000000000000000e+00
7.690000000000000000e+02	8.211227138082504595e+00	1.297159500590200487e+01	-3.644422719002673831e-03	7.085015061257958280e+01	4.461306702189510309e-01	0.000000000000000000e+00	3.208335465561720667e+01	1.000000000000000000e+00
7.740000000000000000e+02	5.869307078560871105e+01	2.405388629453759464e+01	-7.868851305905994603e-03	1.575135311503829030e+02	1.320457163073610607e-01	0.000000000000000000e+00	1.746492342233826633e+01	1.000000000000000000e+00
7.780000000000000000e+02	4.971741712652925571e+01	9.071857341809151265e+00	-7.206582415236508811e-03	1.439272058735456312e+02	1.577292008696156156e-01	0.000000000000000000e+00	1.746492342233826633e+01	1.000000000000000000e+00
7.820000000000000000e+02	2.933783890214042600e+01	1.263913757193746257e+01	-6.935606433432840376e-03	1.383681831218151501e+02	1.984611841567531787e-01	0.000000000000000000e+00	2.068943442543192290e+01	1.000000000000000000e+00
7.820000000000000000e+02	1.020395921330225946e+02	2.212013834966624870e+01	-6.708849688823974658e-03	1.337163099410314544e+02	2.585256448714363664e-01	0.000000000000000000e+00	7.576172367263176888e+00	1.000000000000000000e+00
7.830000000000000000e+02	1.194890344840698901e+02	2.123346851149150893e+01	-7.879122988093387181e-03	1.577242528335305565e+02	1.677504504185196588e-01	0.000000000000000000e+00	1.747195529311049356e+01	1.000000000000000000e+00
7.840000000000000000e+02	9.187430319119542332e+01	1.339592459043782746e+01	3.662922726373172861e-03	-7.122967488331106267e+01	4.354315345808841275e-01	0.000000000000000000e+00	1.227021963878664756e+01	1.000000000000000000e+00
7.870000000000000000e+02	9.512952117753511061e+01	2.522647173947012078e+01	-7.547434143681525445e-03	1.509197167993492315e+02	2.401625593001894821e-01	0.000000000000000000e+00	7.576172367263176888e+00	1.000000000000000000e+00
7.900000000000000000e+02	9.869770097657941221e+01	1.853443024924814964e+01	-8.351482669712298121e-03	1.674146253884761109e+02	1.873041100850729723e-01	0.000000000000000000e+00	7.583885968628493401e+00	1.000000000000000000e+00
7.910000000000000000e+02	5.170465903099537286e+01	1.209481972615731138e+01	-4.756135972737743529e-03	9.365674487151734695e+01	3.017830295277460495e-01	0.000000000000000000e+00	1.339833868918217163e+01	1.000000000000000000e+00
7.930000000000000000e+02	2.703521531365958097e+01	2.276024451428333606e+01	-6.301151554040091210e-03	1.253524572039140423e+02	3.602401233937079228e-01	0.000000000000000000e+00	1.566135708645470181e+01	1.000000000000000000e+00
7.930000000000000000e+02	8.146644468300732456e+01	2.512673108993152127e+01	-7.965258268397716612e-03	1.594913023696232983e+02	4.051432468487011773e-01	0.000000000000000000e+00	4.639771727527377543e+00	1.000000000000000000e+00
7.940000000000000000e+02	6.526231977751068314e+01	1.673290634757789874e+01	3.237839656478817656e-03	-6.250917337912142102e+01	4.788601488603448919e-01	0.000000000000000000e+00	1.414237718567823165e+01	1.000000000000000000e+00
7.950000000000000000e+02	3.830791572232163134e+01	1.188806298130683103e+01	-2.575929262086572736e-03	4.893020258790434696e+01	4.373834093292716663e-01	0.000000000000000000e+00	1.339833868918217163e+01	1.000000000000000000e+00
7.950000000000000000e+02	7.683417219572545775e+01	2.486303943831196150e+01	-8.029544524215547277e-03	1.608101231608099226e+02	3.282620919591037190e-01	0.000000000000000000e+00	4.639771727527377543e+00	1.000000000000000000e+00
8.000000000000000000e+02	6.514754844931549371e+01	1.668718980639005522e+01	-7.230349958282734045e-03	1.444147926761369831e+02	1.879411973946671921e-01	0.000000000000000000e+00	1.426259765238965294e+01	1.000000000000000000e+00
8.010000000000000000e+02	8.285204693982647939e+01	7.884560778141525006e+00	-6.830617912474480288e-03	1.362143627987249772e+02	1.894483757026627080e-01	0.000000000000000000e+00	1.948306294064584776e+01	1.000000000000000000e+00
8.030000000000000000e+02	1.042919947139853747e+02	1.718183092924686406e+01	-8.886303577893099603e-03	1.783863785929070787e+02	1.570551810398772563e-01	0.000000000000000000e+00	1.448140024887794297e+01	1.000000000000000000e+00
8.050000000000000000e+02	9.211744437021293663e+01	2.502346832810384925e+01	-4.347020025912584629e-03	8.526380597944751116e+01	3.743211650866355988e-01	0.000000000000000000e+00	1.448140024887794297e+01	1.000000000000000000e+00
8.060000000000000000e+02	2.494017429206546055e+01	1.900012699584029718e+01	-6.881132856880379026e-03	1.372506676527036973e+02	2.187912991742634317e-01	0.000000000000000000e+00	1.570080857009998176e+01	1.000000000000000000e+00
8.110000000000000000e+02	4.034504257549554040e+01	1.596608300718505724e+01	-3.572522979508445991e-03	6.937514059497034680e+01	3.489387999277143715e-01	0.000000000000000000e+00	1.570080857009998176e+01	1.000000000000000000e+00
8.140000000000000000e+02	9.063263798070421728e+01	9.791989168724867909e+00	-6.929856309251289370e-03	1.382502203749408807e+02	2.836788212707214152e-01	0.000000000000000000e+00	1.274900260310206335e+01	1.000000000000000000e+00
8.150000000000000000e+02	7.750906811524971829e+01	2.362433409772133786e+01	-3.951142954669775026e-03	7.714246020083278665e+01	3.831734679164129354e-01	0.000000000000000000e+00	1.850826969153574453e+01	1.000000000000000000e+00
8.180000000000000000e+02	3.347214269541166232e+01	2.448473593070576015e+01	-8.197210646474915180e-03	1.642497630216207654e+02	2.197029414036661965e-01	0.000000000000000000e+00	1.580493918931894015e+01	1.000000000000000000e+00
8.220000000000000000e+02	4.927707028141026768e+01	2.446558444486463202e+01	-9.548016454369687156e-03	1.919612973401765430e+02	2.051986228834991044e-01	0.000000000000000000e+00	1.580493918931894015e+01	1.000000000000000000e+00
8.280000000000000000e+02	1.084778464000883247e+02	5.905506653043827825e+00	-9.369044741055713305e-03	1.882897253447315506e+02	1.324180792818063779e-01	0.000000000000000000e+00	1.291837362164510417e+01	1.000000000000000000e+00
8.280000000000000000e+02	4.425406690228391682e+01	2.314095040249685908e+01	-3.434629545150539535e-03	6.654628198614631174e+01	3.507912483870263554e-01	0.000000000000000000e+00	5.728474131565998562e+01	1.000000000000000000e+00
8.300000000000000000e+02	1.089498772894745287e+02	1.980959183617690655e+01	-4.548892180160793962e-03	8.940517633610045323e+01	3.187359448226850800e-01	0.000000000000000000e+00	8.445733519601480666e+00	1.000000000000000000e+00
8.330000000000000000e+02	1.011584079586505425e+02	1.655023294968569658e+01	-4.870273342133834768e-03	9.599825214855434297e+01	2.819501102253026970e-01	0.000000000000000000e+00	8.445733519601480666e+00	1.000000000000000000e+00
8.340000000000000000e+02	7.651986720535994380e+01	1.189808107502675938e+01	-4.272613142550987265e-03	8.373736236352526419e+01	3.540278853225603539e-01	0.000000000000000000e+00	9.081776472364634145e+00	1.000000000000000000e+00
8.340000000000000000e+02	5.329689877643694729e+01	1.347065421416154685e+01	3.530936013776302292e-03	-6.852199159208963408e+01	3.062329031756824138e-01	0.000000000000000000e+00	1.094265536999427546e+01	1.000000000000000000e+00
8.370000000000000000e+02	1.205285104562267549e+02	1.404903148195645279e+01	-8.541714145283181917e-03	1.713171893491447690e+02	1.560766217531535105e-01	0.000000000000000000e+00	1.953092111367968897e+01	1.000000000000000000e+00
8.370000000000000000e+02	6.331271989656556798e+01	1.787803822693488698e+01	-5.919947212010693779e-03	1.175321197839900691e+02	2.183269149993659619e-01	0.000000000000000000e+00	1.094265536999427546e+01	1.000000000000000000e+00
8.370000000000000000e+02	8.422796551196917392e+01	1.670056838783079556e+01	-7.207929307831816533e-03	1.439548371290230193e+02	2.004912712190698443e-01	0.000000000000000000e+00	9.081776472364634145e+00	1.000000000000000000e+00
8.430000000000000000e+02	1.026689831634857697e+01	2.225092227510135956e+01	-7.780329883569018189e-03	1.556975303465059994e+02	2.473861684968299279e-01	0.000000000000000000e+00	9.231979105558527010e+01	1.000000000000000000e+00
8.460000000000000000e+02	1.055811025330925332e+02	2.273144363924442501e+01	-4.574561485765651220e-03	8.993177745007635338e+01	4.229177159865061819e-01	0.000000000000000000e+00	1.329365843914832723e+01	1.000000000000000000e+00
8.480000000000000000e+02	1.017696740392543688e+02	9.995888388958000803e+00	-4.696394308200486402e-03	9.243115554002639556e+01	4.339123037258918458e-01	0.000000000000000000e+00	1.329365843914832723e+01	1.000000000000000000e+00
8.500000000000000000e+02	8.004595902828779685e+01	1.052908399585691335e+01	-6.977498889378559027e-03	1.392275992006056526e+02	2.415428070035450236e-01	0.000000000000000000e+00	4.340081386226954052e+00	1.000000000000000000e+00
8.510000000000000000e+02	2.988179187798031577e+01	2.025181466470944258e+01	-3.013829921487972286e-03	5.791365459869508214e+01	4.360937533396789245e-01	0.000000000000000000e+00	2.257407980990663532e+01	1.000000000000000000e+00
8.520000000000000000e+02	6.275640086329385525e+01	1.287769945694595464e+01	-6.862310019659981046e-03	1.368645205865916807e+02	2.013994520663046073e-01	0.000000000000000000e+00	1.005928543944460429e+01	1.000000000000000000e+00
8.520000000000000000e+02	1.113974721840580173e+01	7.669094718586952020e+00	-5.059971245633240224e-03	9.988986997567532455e+01	3.481484253901825365e-01	0.000000000000000000e+00	2.257407980990663532e+01	1.000000000000000000e+00
8.540000000000000000e+02	5.466127657862921296e+01	1.884914705095990328e+01	-7.351615699607211285e-03	1.469025372007297676e+02	2.593185827429650425e-01	0.000000000000000000e+00	1.005928543944460429e+01	1.000000000000000000e+00
8.560000000000000000e+02	8.538970044501279233e+01	1.995558033839260048e+01	-6.070133241401774564e-03	1.206131587337150819e+02	2.901473869442102727e-01	0.000000000000000000e+00	1.026140031599464386e+01	1.000000000000000000e+00
8.580000000000000000e+02	1.171722120448167885e+02	7.283926055968569457e+00	-8.877481186456887691e-03	1.782053888446934877e+02	1.488012020298751237e-01	0.000000000000000000e+00	2.950399886602433241e+01	1.000000000000000000e+00
8.630000000000000000e+02	7.114423476023338822e+01	1.263644574849658575e+01	-7.950485763680948531e-03	1.591882471347130092e+02	1.930413480104905544e-01	0.000000000000000000e+00	7.621063576904465009e+00	1.000000000000000000e+00
8.630000000000000000e+02	8.112631446473299590e+00	1.403662596946477947e+01	-5.506213066647096949e-03	1.090444393927796085e+02	3.020002781258580571e-01	0.000000000000000000e+00	3.613613819420783813e+01	1.000000000000000000e+00
8.630000000000000000e+02	4.389017294457382690e+01	1.911481540494091291e+01	-8.359836456399764165e-03	1.675860017958964931e+02	1.734580935680725133e-01	0.000000000000000000e+00	2.138399205075351617e+01	1.000000000000000000e+00
8.650000000000000000e+02	7.610961792083256228e+01	2.087441190431060889e+01	3.574450855721503922e-03	-6.941469062320375372e+01	4.579144200287108557e-01	0.000000000000000000e+00	9.618685789436055344e+00	1.000000000000000000e+00
8.660000000000000000e+02	6.369182186455592642e+01	1.104203298024610724e+01	-6.000377556626739807e-03	1.191821336068907016e+02	3.842737381329207613e-01	0.000000000000000000e+00	7.621063576904465009e+00	1.000000000000000000e+00
8.680000000000000000e+02	9.909867035159159343e+01	1.705776576994965765e+01	3.688153235183338086e-03	-7.174727416122443913e+01	4.941161314776045810e-01	0.000000000000000000e+00	5.094632857572832130e+00	1.000000000000000000e+00
8.690000000000000000e+02	1.120364523529672951e+01	1.216372121379273530e+01	-6.345443206979379039e-03	1.262610923706265140e+02	3.271657370324315695e-01	0.000000000000000000e+00	1.530527774020985099e+01	1.000000000000000000e+00
8.690000000000000000e+02	2.622838877737349961e+01	1.508067308171677645e+01	-4.389923331108127463e-03	8.614395944588743248e+01	3.418893561953026961e-01	0.000000000000000000e+00	1.530527774020985099e+01	1.000000000000000000e+00
8.700000000000000000e+02	9.639090437708331649e+01	2.137323647205805699e+01	-7.321351945179517366e-03	1.462816818086890578e+02	2.785824687565321423e-01	0.000000000000000000e+00	5.094632857572832130e+00	1.000000000000000000e+00
8.760000000000000000e+02	9.504750340329194103e+01	1.501960865251905375e+01	-8.176508898397176830e-03	1.638250704426005484e+02	1.975573816237066183e-01	0.000000000000000000e+00	3.701147439834193165e+01	1.000000000000000000e+00
8.800000000000000000e+02	5.830625035898949449e+01	1.055535486564085623e+01	-5.736871220444425892e-03	1.137763492701669037e+02	2.264431486424355322e-01	0.000000000000000000e+00	1.408262621311094343e+01	1.000000000000000000e+00
8.800000000000000000e+02	5.104758798803671027e+01	2.262317080899670430e+01	-8.281519739894913773e-03	1.659793486674774385e+02	1.583922466338512081e-01	0.000000000000000000e+00	1.408262621311094343e+01	1.000000000000000000e+00
8.870000000000000000e+02	7.922082043161489651e+01	2.442899006399321493e+01	-7.813055041931612002e-03	1.563688809905031007e+02	1.877772819877174815e-01	0.000000000000000000e+00	7.537559049277062684e+01	1.000000000000000000e+00
8.890000000000000000e+02	6.004594491766773068e+00	6.516315744981993063e+00	-7.053690821749382563e-03	1.407906627707732810e+02	2.496917047530563538e-01	0.000000000000000000e+00	1.756594558097724956e+01	1.000000000000000000e+00
8.930000000000000000e+02	5.415293673086565462e+01	1.107849843358940412e+01	-3.316374516390007982e-03	6.412030167966057093e+01	4.035455176673858890e-01	0.000000000000000000e+00	1.848881926195570102e+01	1.000000000000000000e+00
8.940000000000000000e+02	1.765291532796788232e+01	1.966466415270139123e+01	-6.880729915990806134e-03	1.372424013939827887e+02	1.981832663721571075e-01	0.000000000000000000e+00	1.310816181825346050e+01	1.000000000000000000e+00
8.940000000000000000e+02	1.044099477219925092e+02	1.540988152783500276e+01	-3.800826835159872887e-03	7.405875247609128564e+01	3.823989809519667826e-01	0.000000000000000000e+00	1.361649125918140868e+01	1.000000000000000000e+00
8.950000000000000000e+02	7.198848139761218512e+00	1.175666911742357001e+01	-7.977886602517976489e-03	1.597503703365468084e+02	1.846716218897703765e-01	0.000000000000000000e+00	1.310816181825346050e+01	1.000000000000000000e+00
8.980000000000000000e+02	3.586877137863061904e+01	8.335191109684188859e+00	-7.934915875843710775e-03	1.588688337307907261e+02	1.738342904011377366e-01	0.000000000000000000e+00	1.848881926195570102e+01	1.000000000000000000e+00
8.990000000000000000e+02	9.325017900268646542e+01	2.321170159388126208e+01	-8.977259359204998665e-03	1.802523198263283177e+02	1.549380533091644363e-01	0.000000000000000000e+00	1.329269432906822601e+01	1.000000000000000000e+00
8.990000000000000000e+02	7.996099699742052280e+01	2.351725708304556406e+01	2.798818206879012411e-03	-5.350272856221044293e+01	4.479829261707383159e-01	0.000000000000000000e+00	1.329269432906822601e+01	1.000000000000000000e+00
9.010000000000000000e+02	7.613342200115656055e+01	7.391710064437748251e+00	-7.414376276337720367e-03	1.481900589642246757e+02	2.084369258774512179e-01	0.000000000000000000e+00	1.644633971220106616e+01	1.000000000000000000e+00
9.010000000000000000e+02	9.257181025816588260e+01	6.880357504123575829e+00	4.832586542089250918e-03	-9.522511433208340748e+01	4.211033512025887937e-01	0.000000000000000000e+00	1.347065298313404824e+01	1.000000000000000000e+00
9.030000000000000000e+02	1.195226268236223177e+02	2.050287187708594416e+01	-7.212088963076820729e-03	1.440401716962876719e+02	2.963273133960092620e-01	0.000000000000000000e+00	1.237572420532991657e+01	1.000000000000000000e+00
9.040000000000000000e+02	1.075684140409812954e+02	2.370526884712741023e+01	-4.205486504813866523e-03	8.236027165628246394e+01	4.433666327603071888e-01	0.000000000000000000e+00	1.237572420532991657e+01	1.000000000000000000e+00
9.060000000000000000e+02	4.052680184888208714e+01	1.543701121931711739e+01	-7.221617062392093715e-03	1.442356389126874205e+02	3.815828638778279158e-01	0.000000000000000000e+00	1.298581977660196785e+01	1.000000000000000000e+00
9.060000000000000000e+02	9.080103809034433482e+01	2.023411569130394838e+01	-7.545422996322041775e-03	1.508784584787628944e+02	1.823693514785513781e-01	0.000000000000000000e+00	1.347065298313404824e+01	1.000000000000000000e+00
9.080000000000000000e+02	7.411388964663204604e+01	5.764749244449812515e+00	-6.450728497696478839e-03	1.284210008710890065e+02	3.759324570217081884e-01	0.000000000000000000e+00	1.896202495931306586e+01	1.000000000000000000e+00
9.100000000000000000e+02	5.316714888188676724e+01	1.841243424060275657e+01	-8.024273160874312305e-03	1.607019821050915880e+02	2.405332300080558205e-01	0.000000000000000000e+00	7.166017743924267158e+00	1.000000000000000000e+00
9.110000000000000000e+02	6.032374631505922480e+01	1.877975356455241496e+01	-1.070487228510207632e-02	2.156939833173894101e+02	1.885454872344677346e-01	0.000000000000000000e+00	7.166017743924267158e+00	1.000000000000000000e+00
9.120000000000000000e+02	1.124096581357539577e+02	6.247267691162807779e+00	-7.714327945291820504e-03	1.543435126431691344e+02	3.525693852112120608e-01	0.000000000000000000e+00	1.603998207424456623e+01	1.000000000000000000e+00
9.140000000000000000e+02	7.656072599977951754e+00	8.228991312320491858e+00	-3.507225173317277730e-03	6.803556803271355591e+01	3.837462567378444600e-01	0.000000000000000000e+00	4.663647257470599783e+01	1.000000000000000000e+00
9.150000000000000000e+02	7.451989592466038914e+01	1.708011535795521851e+01	-8.669307210729813168e-03	1.739347377719225562e+02	2.237762390440315441e-01	0.000000000000000000e+00	1.429753243645574834e+01	1.000000000000000000e+00
9.150000000000000000e+02	9.684829777541075657e+01	1.013636638849954608e+01	3.339336951180590062e-03	-6.459137183350343037e+01	4.741048910140623907e-01	0.000000000000000000e+00	1.603998207424456623e+01	1.000000000000000000e+00
9.220000000000000000e+02	3.141419621427558795e+01	9.486888116144598371e+00	-6.684917236497357577e-03	1.332253400546864555e+02	2.776697746377222442e-01	0.000000000000000000e+00	6.719843667747912086e+00	1.000000000000000000e+00
9.230000000000000000e+02	6.942584468459612879e+01	8.764405220728944457e+00	-3.420466713181350826e-03	6.625573407624816014e+01	4.600395784516824182e-01	0.000000000000000000e+00	1.478759617444915619e+01	1.000000000000000000e+00
9.240000000000000000e+02	3.635029192679513699e+01	1.404663131459534497e+01	-6.463038182655866069e-03	1.286735318087034443e+02	2.962861608235503041e-01	0.000000000000000000e+00	5.028826901911188862e+00	1.000000000000000000e+00
9.260000000000000000e+02	8.230913813263005352e+01	2.219523760497358467e+01	-7.174544169127196336e-03	1.432699471089063081e+02	2.595997674754384477e-01	0.000000000000000000e+00	9.065266823110423644e+00	1.000000000000000000e+00
9.270000000000000000e+02	8.352863177484742607e+01	1.321237070009416570e+01	-8.275272981729005564e-03	1.658511975651631190e+02	1.770673731485951086e-01	0.000000000000000000e+00	9.065266823110423644e+00	1.000000000000000000e+00
9.290000000000000000e+02	3.188060180043121505e+01	1.635118554126707835e+01	-4.825997160813329072e-03	9.508993437927409786e+01	2.687695508844244463e-01	0.000000000000000000e+00	5.028826901911188862e+00	1.000000000000000000e+00
9.310000000000000000e+02	1.210918457339931820e+02	1.966493446101921450e+01	-8.614809292045074937e-03	1.728167229284154303e+02	1.461410662741637889e-01	0.000000000000000000e+00	6.412623926353182569e+00	1.000000000000000000e+00
9.320000000000000000e+02	4.521149927350273146e+01	8.217110627682874480e+00	-5.563922797247268862e-03	1.102283439708430279e+02	2.772711777628543706e-01	0.000000000000000000e+00	1.561652977256293084e+01	1.000000000000000000e+00
9.330000000000000000e+02	2.280046618914018808e+01	2.142941656126432903e+01	-3.107489018473266057e-03	5.983505385918382302e+01	4.365744102807819216e-01	0.000000000000000000e+00	1.040371534654316577e+01	1.000000000000000000e+00
9.340000000000000000e+02	1.012187333401222276e+02	2.317113280036488732e+01	-3.468469496093047350e-03	6.724050239621622893e+01	3.436309920972553389e-01	0.000000000000000000e+00	1.555506128817790312e+01	1.000000000000000000e+00
9.360000000000000000e+02	1.167280094019242824e+02	2.436372984789793605e+01	-9.117836392468364054e-03	1.831362319763284745e+02	2.013974194166645582e-01	0.000000000000000000e+00	6.412623926353182569e+00	1.000000000000000000e+00
9.370000000000000000e+02	6.315790300147252623e+01	1.298034455436557089e+01	5.133903589782270321e-03	-1.014065785063635019e+02	3.317064570557337611e-01	0.000000000000000000e+00	4.130665295002849291e+00	1.000000000000000000e+00
9.400000000000000000e+02	1.063090046185664477e+02	8.792664360307721694e+00	-8.469950234838759945e-03	1.698449658396724828e+02	1.356802786321738008e-01	0.000000000000000000e+00	1.240965545333642517e+01	1.000000000000000000e+00
9.410000000000000000e+02	5.905091160834320618e+01	1.253873672370281511e+01	-9.010488158862760277e-03	1.809340025794662949e+02	1.655618171788805215e-01	0.000000000000000000e+00	4.130665295002849291e+00	1.000000000000000000e+00
9.430000000000000000e+02	1.092807499133064368e+02	2.084124429213840912e+01	-6.946793278355473805e-03	1.385976792012501733e+02	2.494176466549354876e-01	0.000000000000000000e+00	1.240965545333642517e+01	1.000000000000000000e+00
9.460000000000000000e+02	7.834725137360193514e+01	6.005085888925781212e+00	-6.998325527159135473e-03	1.396548538690587407e+02	1.710981303522783881e-01	0.000000000000000000e+00	1.339085557020566064e+01	1.000000000000000000e+00
9.460000000000000000e+02	7.307429862618906213e+01	1.831406562835418583e+01	-9.269952352852557642e-03	1.862568631077242571e+02	1.544033720961309752e-01	0.000000000000000000e+00	5.003740959230683849e+00	1.000000000000000000e+00
9.500000000000000000e+02	7.144180170637046956e+01	2.304401038425415393e+01	-7.886285670753450869e-03	1.578711939594771820e+02	2.913551313090956274e-01	0.000000000000000000e+00	5.003740959230683849e+00	1.000000000000000000e+00
9.530000000000000000e+02	2.775942745478187135e+01	9.329790097715603636e+00	-7.062716211525840379e-03	1.409758169928434768e+02	2.228374488964298683e-01	0.000000000000000000e+00	3.667895672559181719e+01	1.000000000000000000e+00
9.540000000000000000e+02	6.475297667159364323e+01	1.714416297019854341e+01	4.327514004504831591e-03	-8.486364351456896316e+01	3.597128349711651296e-01	0.000000000000000000e+00	4.604143330256559530e+00	1.000000000000000000e+00
9.550000000000000000e+02	1.204249845399897794e+02	1.714744990032550120e+01	-7.869561042174490206e-03	1.575280912602422063e+02	2.469204806313020084e-01	0.000000000000000000e+00	5.812196619485749061e+00	1.000000000000000000e+00
9.570000000000000000e+02	6.429562276113205144e+01	1.256279164644280044e+01	2.862751444061305273e-03	-5.481430724059549675e+01	4.839468250153021733e-01	0.000000000000000000e+00	4.604143330256559530e+00	1.000000000000000000e+00
9.580000000000000000e+02	1.036200308666376060e+02	1.423147874723808393e+01	-8.271273616586027888e-03	1.657691513200520035e+02	1.503870817930619275e-01	0.000000000000000000e+00	1.196659907784437848e+01	1.000000000000000000e+00
9.600000000000000000e+02	4.920872048210311078e+01	1.987420250793802978e+01	-4.492607364548008124e-03	8.825050362863102293e+01	3.062514245300363980e-01	0.000000000000000000e+00	9.127188542628692502e+00	1.000000000000000000e+00
9.630000000000000000e+02	5.126553762139904791e+01	1.098178585394621720e+01	-6.021207150856486799e-03	1.196094489263582830e+02	2.314046917512310175e-01	0.000000000000000000e+00	9.127188542628692502e+00	1.000000000000000000e+00
9.690000000000000000e+02	2.139933597551992861e+01	1.897965198272151000e+01	2.927742615857697843e-03	-5.614758925427424430e+01	4.020891906141764727e-01	0.000000000000000000e+00	5.940743894136883085e+00	1.000000000000000000e+00
9.730000000000000000e+02	7.183507788581617604e+01	2.121705450089661227e+01	-8.129508449877325196e-03	1.628608648295263208e+02	1.764554476536871475e-01	0.000000000000000000e+00	3.782579000946032011e+01	1.000000000000000000e+00
9.730000000000000000e+02	3.403314679054567193e+01	2.256033232331790472e+01	-7.988868367319731587e-03	1.599756592347759749e+02	2.138753771604842147e-01	0.000000000000000000e+00	1.313142975503409993e+01	1.000000000000000000e+00
9.820000000000000000e+02	2.046700201246271433e+01	1.506513628152616846e+01	-5.927838272902509129e-03	1.176940034562657758e+02	2.214241298329567842e-01	0.000000000000000000e+00	9.444292026809707252e+00	1.000000000000000000e+00
9.830000000000000000e+02	1.130547655217064751e+01	1.735884575050467049e+01	-6.799201343138775583e-03	1.355698576194982934e+02	2.396579582638938000e-01	0.000000000000000000e+00	9.444292026809707252e+00	1.000000000000000000e+00
9.880000000000000000e+02	7.844097526408810950e+01	1.558988088660192872e+01	-7.837413418264422768e-03	1.568685886300067978e+02	1.860050157849458818e-01	0.000000000000000000e+00	1.250902582445386102e+01	1.000000000000000000e+00
9.880000000000000000e+02	3.056377323823117109e+01	2.056976462833414132e+01	-6.719174847947175649e-03	1.339281286937454638e+02	2.454019645566816177e-01	0.000000000000000000e+00	1.604127089065694634e+01	1.000000000000000000e+00
9.880000000000000000e+02	8.602936520979110924e+01	5.645431927066401734e+00	-3.911940119587952423e-03	7.633822120259534927e+01	3.752396293124951043e-01	0.000000000000000000e+00	1.250902582445386102e+01	1.000000000000000000e+00
9.900000000000000000e+02	9.096446759376792102e+01	2.417999099370788230e+01	-8.258073552323587363e-03	1.654983544137329261e+02	1.806513875202564456e-01	0.000000000000000000e+00	1.518643644123771885e+01	1.000000000000000000e+00
9.910000000000000000e+02	4.647023727012492600e+01	2.264504142662110553e+01	-5.853331366599007039e-03	1.161655078879673511e+02	2.467849175465925970e-01	0.000000000000000000e+00	1.604127089065694634e+01	1.000000000000000000e+00
9.960000000000000000e+02	6.876848779924442567e+01	1.058637695907986576e+01	-7.799264548247876114e-03	1.560859715324942840e+02	1.717361743508756255e-01	0.000000000000000000e+00	1.828293669911964159e+01	1.000000000000000000e+00
9.960000000000000000e+02	9.451908802242522256e+01	1.313737643655060694e+01	-5.938674663602218004e-03	1.179163100313553940e+02	3.831522146787379457e-01	0.000000000000000000e+00	1.267110573154055686e+01	1.000000000000000000e+00
9.980000000000000000e+02	8.416653798560095368e+01	2.044364964489217584e+01	-7.262086441886268957e-03	1.450658608381108081e+02	2.313417243750262031e-01	0.000000000000000000e+00	1.267110573154055686e+01	1.000000000000000000e+00
1.011000000000000000e+03	1.126640330076492376e+02	1.037296411954922348e+01	-8.111566113408488071e-03	1.624927810754402060e+02	2.156012883022712101e-01	0.000000000000000000e+00	7.643471059626487651e+00	1.000000000000000000e+00
1.014000000000000000e+03	1.061770568929917147e+02	1.441546219959953312e+01	-6.048550014487951397e-03	1.201703827774436775e+02	3.139140440784644603e-01	0.000000000000000000e+00	7.643471059626487651e+00	1.000000000000000000e+00
1.014000000000000000e+03	1.000090575655533343e+02	5.753134022363727951e+00	-7.674994807982206402e-03	1.535366005185384495e+02	1.998002533471545661e-01	0.000000000000000000e+00	1.063391485547132298e+01	1.000000000000000000e+00
1.019000000000000000e+03	2.551689556532329917e+01	2.532204239098452447e+01	-7.708957753884684502e-03	1.542333441477375118e+02	2.112048291530810307e-01	0.000000000000000000e+00	1.699373509305704033e+01	1.000000000000000000e+00
1.019000000000000000e+03	2.008233961049824856e+01	9.220718408563886470e+00	-8.298430136783666727e-03	1.663262623696426772e+02	2.485906244554512146e-01	0.000000000000000000e+00	1.699373509305704033e+01	1.000000000000000000e+00
1.020000000000000000e+03	4.672416156492619876e+01	2.253554514598718583e+01	-6.701653559804658482e-03	1.335686826691363649e+02	1.983497684030584018e-01	0.000000000000000000e+00	2.138954646724167930e+01	1.000000000000000000e+00
1.026000000000000000e+03	4.132800178811113767e+01	2.430990245883468859e+01	-7.468974994455274824e-03	1.493101416896771241e+02	1.690810261288668848e-01	0.000000000000000000e+00	3.771051060108727881e+01	1.000000000000000000e+00
1.030000000000000000e+03	9.175730846556521669e+01	1.797958552662403520e+01	-6.681947352177827412e-03	1.331644134205531032e+02	2.602549301749245148e-01	0.000000000000000000e+00	1.334241788894521363e+01	1.000000000000000000e+00
1.030000000000000000e+03	7.536906113066700641e+01	8.083723345090573886e+00	-7.158928185332441400e-03	1.429495880548385855e+02	2.454687108306083942e-01	0.000000000000000000e+00	8.218294523160322385e+00	1.000000000000000000e+00
1.031000000000000000e+03	1.194097856440854599e+02	2.202492512200464247e+01	-6.666897701047204416e-03	1.328556725776050484e+02	2.706907356544701049e-01	0.000000000000000000e+00	7.740228374566161307e+00	1.000000000000000000e+00
1.032000000000000000e+03	1.161792806101295241e+02	1.499108033298459475e+01	-3.683447263115381329e-03	7.165073200416442489e+01	4.055565256363181659e-01	0.000000000000000000e+00	7.740228374566161307e+00	1.000000000000000000e+00
1.033000000000000000e+03	4.136783484762817409e+01	1.095467152122545862e+01	5.986403396306605972e-03	-1.188954562613972570e+02	3.399978673498634807e-01	0.000000000000000000e+00	3.412221757419149526e+01	1.000000000000000000e+00
1.034000000000000000e+03	7.862335647934816052e+01	1.563024086332102947e+01	9.301496415111945928e-03	-1.869039837809837366e+02	2.795094549647666460e-01	0.000000000000000000e+00	8.218294523160322385e+00	1.000000000000000000e+00
1.039000000000000000e+03	4.187118234231659386e+01	1.069169269726326199e+01	-4.886108781542681384e-03	9.632311329444442549e+01	2.796950705586226382e-01	0.000000000000000000e+00	7.821810509486296858e+00	1.000000000000000000e+00
1.042000000000000000e+03	3.536513815374237168e+01	1.503359420036416516e+01	-3.613329763154836827e-03	7.021228430492317329e+01	4.043957503239951068e-01	0.000000000000000000e+00	7.821810509486296858e+00	1.000000000000000000e+00
1.043000000000000000e+03	1.162328256822381718e+02	1.087544076335478849e+01	-3.588450943569163748e-03	6.970189986718669672e+01	3.619024241211885595e-01	0.000000000000000000e+00	7.436187036086099056e+01	1.000000000000000000e+00
1.048000000000000000e+03	2.698166094916474833e+01	2.435574476806118582e+01	-8.215934374220140377e-03	1.646338768749597250e+02	1.646695684275617522e-01	0.000000000000000000e+00	1.121703811919732274e+01	1.000000000000000000e+00
1.049000000000000000e+03	3.722661214386317141e+01	1.775433727328170974e+01	-8.195333688268822969e-03	1.642112575669960961e+02	1.194720473565377139e-01	0.000000000000000000e+00	1.218760049779624488e+01	1.000000000000000000e+00
1.050000000000000000e+03	7.797295346356823131e+01	1.540436855634680136e+01	-5.332848667382541867e-03	1.054879004204436370e+02	3.636453141870843453e-01	0.000000000000000000e+00	9.602656189593982816e+00	1.000000000000000000e+00
1.053000000000000000e+03	8.746826663240921107e+01	1.683616243857381178e+01	-8.420617069596238527e-03	1.688329049692860053e+02	1.342113450149117204e-01	0.000000000000000000e+00	9.602656189593982816e+00	1.000000000000000000e+00
1.054000000000000000e+03	1.202500558884686939e+02	1.261876856656603074e+01	-6.381166310180251891e-03	1.269939453051716498e+02	2.423009491785832470e-01	0.000000000000000000e+00	1.059920822225573644e+01	1.000000000000000000e+00
1.054000000000000000e+03	1.744172306370203529e+01	2.217714588576398427e+01	-5.924514172753784884e-03	1.176258101491217616e+02	3.137626019911777808e-01	0.000000000000000000e+00	2.027321069630873041e+01	1.000000000000000000e+00
1.056000000000000000e+03	7.756546781840795290e+01	2.496657765942497775e+01	4.800993733470999142e-03	-9.457699363617916788e+01	2.898637675088650001e-01	0.000000000000000000e+00	9.975359355826615371e+00	1.000000000000000000e+00
1.058000000000000000e+03	5.993530823310699418e+01	7.926449366020401399e+00	-7.383970032761554871e-03	1.475662804333398697e+02	2.756356967001067915e-01	0.000000000000000000e+00	1.278450257995750050e+01	1.000000000000000000e+00
1.058000000000000000e+03	1.008454537030813043e+02	2.086492791723366480e+01	3.120864089824626573e-03	-6.010944100395336420e+01	4.895205385065051207e-01	0.000000000000000000e+00	1.009700044701872557e+01	1.000000000000000000e+00
1.058000000000000000e+03	7.269749332979964151e+01	8.681524047555976509e+00	-7.631933319441611650e-03	1.526532019496793566e+02	2.621471290113788211e-01	0.000000000000000000e+00	1.105026549963213789e+01	1.000000000000000000e+00
1.058000000000000000e+03	1.107258376743342438e+02	7.967695319638696816e+00	-7.664482315161620131e-03	1.533209386492537192e+02	2.620996336921661563e-01	0.000000000000000000e+00	1.059920822225573644e+01	1.000000000000000000e+00
1.059000000000000000e+03	6.940475470208251352e+01	1.922980542140545523e+01	-8.435460399645353796e-03	1.691374131729476176e+02	1.745060576431620714e-01	0.000000000000000000e+00	9.975359355826615371e+00	1.000000000000000000e+00
1.060000000000000000e+03	4.283731783589001907e+01	1.450615509902634415e+01	-9.435286496857774735e-03	1.896486628607695479e+02	1.021664939403289507e-01	0.000000000000000000e+00	1.832031121887057878e+01	1.000000000000000000e+00
1.061000000000000000e+03	9.118643953338907693e+01	1.792335294848288996e+01	4.149971524759375405e-03	-8.122139198462072329e+01	4.111277502885331003e-01	0.000000000000000000e+00	5.143556996659524039e+00	1.000000000000000000e+00
1.064000000000000000e+03	8.628012408648245923e+01	1.637925213787152856e+01	-8.624477132127692652e-03	1.730150569011226764e+02	1.574648199183509290e-01	0.000000000000000000e+00	5.143556996659524039e+00	1.000000000000000000e+00
1.064000000000000000e+03	1.038715237201536468e+02	2.212770217960863661e+01	-9.209544854096144567e-03	1.850176143088940535e+02	1.373625181267751350e-01	0.000000000000000000e+00	1.336367888279916016e+01	1.000000000000000000e+00
1.065000000000000000e+03	7.309984298554753934e+01	1.526502797648788068e+01	-7.547637722788897580e-03	1.509238931875372884e+02	3.211269996474015453e-01	0.000000000000000000e+00	6.421125379606666073e+00	1.000000000000000000e+00
1.065000000000000000e+03	7.487073681872615794e+01	2.143712536491580423e+01	-8.780978106225252600e-03	1.762256457875822093e+02	3.183420986871812186e-01	0.000000000000000000e+00	6.421125379606666073e+00	1.000000000000000000e+00
1.066000000000000000e+03	4.138146244020475706e+01	6.277222208778084678e+00	-7.191701169461145633e-03	1.436219198356883169e+02	2.229267974020503473e-01	0.000000000000000000e+00	1.425794755699178218e+01	1.000000000000000000e+00
1.066000000000000000e+03	4.698779791920385662e+01	2.218629278341943589e+01	-3.329923804293001381e-03	6.439826284515257271e+01	4.203224369616413991e-01	0.000000000000000000e+00	5.533757752636807581e+00	1.000000000000000000e+00
1.069000000000000000e+03	5.009615491692306932e+01	1.760801891223195881e+01	4.969530836608962443e-03	-9.803450151056155448e+01	3.622948633032245791e-01	0.000000000000000000e+00	5.533757752636807581e+00	1.000000000000000000e+00
1.070000000000000000e+03	8.334741760401247745e+01	8.386222093332021288e+00	-6.754017202650112149e-03	1.346429132337930810e+02	2.395246152554232344e-01	0.000000000000000000e+00	1.234223464122873004e+01	1.000000000000000000e+00
1.070000000000000000e+03	5.527402876046220115e+01	9.484350141239850984e+00	-6.426741512562625727e-03	1.279289122541682531e+02	2.657259072438508118e-01	0.000000000000000000e+00	7.690830751010416577e+00	1.000000000000000000e+00
1.071000000000000000e+03	1.071586665407427859e+02	1.113556030830545929e+01	-1.004211079762380200e-02	2.020975525070312244e+02	2.055071305863431785e-01	0.000000000000000000e+00	2.396944798169648294e+01	1.000000000000000000e+00
1.072000000000000000e+03	7.124687682841272185e+00	2.042551449526635565e+01	-7.164308316107812109e-03	1.430599604545933232e+02	1.995451991305492445e-01	0.000000000000000000e+00	2.262944203577113456e+01	1.000000000000000000e+00
1.073000000000000000e+03	7.503845624560219107e+01	2.161254456308790495e+01	4.137529859149651629e-03	-8.096615348808124679e+01	3.343446170506210180e-01	0.000000000000000000e+00	1.561968133252162971e+01	1.000000000000000000e+00
1.073000000000000000e+03	2.939157019178007602e+01	1.639096493138184485e+01	-4.066668320051138215e-03	7.951244196188153524e+01	3.473145253898125562e-01	0.000000000000000000e+00	1.450165838148884312e+01	1.000000000000000000e+00
1.074000000000000000e+03	5.721710502709112944e+01	1.692567611600744115e+01	-7.926354583517635291e-03	1.586932003831113889e+02	1.490260355315874419e-01	0.000000000000000000e+00	7.153567093629723317e+00	1.000000000000000000e+00
1.076000000000000000e+03	4.186386871280588196e+01	2.378960436142728341e+01	2.378403845879543781e-03	-4.487800476789431059e+01	4.752296954646393345e-01	0.000000000000000000e+00	1.450165838148884312e+01	1.000000000000000000e+00
1.077000000000000000e+03	5.784821289051108550e+01	9.296729888022653654e+00	-6.400187960254342077e-03	1.273841709806484346e+02	2.653490753555647341e-01	0.000000000000000000e+00	7.655006053867875693e+00	1.000000000000000000e+00
1.078000000000000000e+03	1.130189252977200454e+02	1.728136184686092136e+01	-7.379913041381759228e-03	1.474830519965103690e+02	2.404247797217186067e-01	0.000000000000000000e+00	9.919384084607941077e+00	1.000000000000000000e+00
1.078000000000000000e+03	1.052615615335229471e+01	1.900029396398559456e+01	-6.988352721646723040e-03	1.394502635862850752e+02	2.205029927369100973e-01	0.000000000000000000e+00	1.904501102235692400e+01	1.000000000000000000e+00
1.079000000000000000e+03	1.031109639607680464e+02	1.680545979450384664e+01	-7.900223367636802566e-03	1.581571232642279199e+02	2.875697267528235512e-01	0.000000000000000000e+00	9.919384084607941077e+00	1.000000000000000000e+00
1.081000000000000000e+03	9.337484910825826034e+01	2.003826680904581892e+01	-5.662578729243513374e-03	1.122522523885184143e+02	3.510375489413609662e-01	0.000000000000000000e+00	1.025879981355194559e+01	1.000000000000000000e+00
1.085000000000000000e+03	7.156684636925886878e+01	8.138761401207309731e+00	-7.721859322903047371e-03	1.544980174786678617e+02	1.627948062044701771e-01	0.000000000000000000e+00	1.698999842399179272e+01	1.000000000000000000e+00
1.085000000000000000e+03	1.043434672202887867e+02	2.467290057928316216e+01	-5.900263489245725738e-03	1.171283118082393173e+02	4.119318512343116412e-01	0.000000000000000000e+00	1.150976641869664263e+01	1.000000000000000000e+00
1.086000000000000000e+03	1.208110685845020384e+02	1.178893469220910006e+01	-1.054505526634502005e-02	2.124153663806754082e+02	1.227667445794705658e-01	0.000000000000000000e+00	2.090881325350451903e+01	1.000000000000000000e+00
1.087000000000000000e+03	9.822764853812867614e+01	1.492243982812384395e+01	-8.007534846823861213e-03	1.603585986509097268e+02	2.236835704342325926e-01	0.000000000000000000e+00	1.150976641869664263e+01	1.000000000000000000e+00
1.087000000000000000e+03	2.425130020566000866e+01	1.320042620254816512e+01	2.944270849829979959e-03	-5.648666295404004245e+01	4.860910590937458364e-01	0.000000000000000000e+00	9.457073923773256396e+00	1.000000000000000000e+00
1.087000000000000000e+03	1.606702527089676025e+01	1.793897988399128351e+01	-4.162229340196507178e-03	8.147285882846409777e+01	3.553595149596957548e-01	0.000000000000000000e+00	9.457073923773256396e+00	1.000000000000000000e+00
1.089000000000000000e+03	7.190915526379613709e+01	2.512531111172722476e+01	-6.762439042255966384e-03	1.348156857343990112e+02	2.380638809437822800e-01	0.000000000000000000e+00	1.698999842399179272e+01	1.000000000000000000e+00
1.091000000000000000e+03	6.897331475292828884e+01	6.914628692249829456e+00	-5.982899859159522896e-03	1.188235818370201287e+02	3.139723543933248262e-01	0.000000000000000000e+00	1.844581561461340868e+01	1.000000000000000000e+00
1.092000000000000000e+03	1.178085443471473752e+02	2.299930524077520033e+01	-7.293601824364204754e-03	1.457123931508944281e+02	2.908003299942603093e-01	0.000000000000000000e+00	1.325399744805803692e+01	1.000000000000000000e+00
1.093000000000000000e+03	1.047943835089891564e+02	2.048931200738234892e+01	-6.146836679939376644e-03	1.221867157594275284e+02	3.051429749959969628e-01	0.000000000000000000e+00	1.181562277624013291e+01	1.000000000000000000e+00
1.093000000000000000e+03	9.785799299061160639e+01	1.092398774905390546e+01	-4.822262648818191784e-03	9.501332154809476549e+01	3.117154081840507462e-01	0.000000000000000000e+00	8.482221761127409110e+00	1.000000000000000000e+00
1.096000000000000000e+03	9.181077850956576469e+01	1.687203642279328974e+01	3.860383511709612834e-03	-7.528054681282085880e+01	3.282328861249103058e-01	0.000000000000000000e+00	6.457829467757790098e+00	1.000000000000000000e+00
1.097000000000000000e+03	2.649687799315092107e+01	1.205479967020933429e+01	-6.605842111471597368e-03	1.316031283140436017e+02	1.911157913347115711e-01	0.000000000000000000e+00	6.549130759573046134e+01	1.000000000000000000e+00
1.101000000000000000e+03	9.779855861093535907e+01	1.929072426794470374e+01	-8.877964041188230251e-03	1.782152945212757800e+02	2.815719723949369202e-01	0.000000000000000000e+00	6.457829467757790098e+00	1.000000000000000000e+00
1.102000000000000000e+03	1.046780922504806597e+02	1.626614566750740565e+01	-9.947290397857921213e-03	2.001523293322015888e+02	1.881486138043197975e-01	0.000000000000000000e+00	7.515055476033337456e+00	1.000000000000000000e+00
1.109000000000000000e+03	6.908258209648472814e+01	1.420323376790568481e+01	-4.068981294479500840e-03	7.955989220963358832e+01	3.743707226042775060e-01	0.000000000000000000e+00	1.085139307071096226e+01	1.000000000000000000e+00
1.109000000000000000e+03	3.654147054321947508e+01	1.761422380007459765e+01	-8.351763057599267265e-03	1.674203774947424677e+02	2.239289675795500534e-01	0.000000000000000000e+00	1.662282103569839009e+01	1.000000000000000000e+00
1.110000000000000000e+03	2.107406037693153422e+01	1.152510219407350434e+01	-7.278094603828341204e-03	1.453942653552087165e+02	1.798655280698352454e-01	0.000000000000000000e+00	1.662282103569839009e+01	1.000000000000000000e+00
1.112000000000000000e+03	1.208516467701892196e+02	1.281571117615870037e+01	5.428489473845707347e-03	-1.074499540887565843e+02	2.858025933798025164e-01	0.000000000000000000e+00	1.066805672488537837e+01	1.000000000000000000e+00
1.113000000000000000e+03	7.845326741385707692e+01	8.731215104025217499e+00	-7.115822104388918462e-03	1.420652746809817017e+02	2.247990528733619930e-01	0.000000000000000000e+00	1.085139307071096226e+01	1.000000000000000000e+00
1.113000000000000000e+03	1.111390147297831703e+02	6.998353662152282162e+00	-6.534187804569695918e-03	1.301331533012184707e+02	2.492853756996709080e-01	0.000000000000000000e+00	1.132152240637667617e+01	1.000000000000000000e+00
1.114000000000000000e+03	5.474503975507403908e+01	1.783036863348843681e+01	-3.543866266513620317e-03	6.878725336427302750e+01	3.618465663697730816e-01	0.000000000000000000e+00	9.778886641550510461e+00	1.000000000000000000e+00
1.117000000000000000e+03	1.179634595130567618e+02	2.308536592464512793e+01	-7.383036435833344180e-03	1.475471278629521805e+02	2.304559173359180813e-01	0.000000000000000000e+00	1.066805672488537837e+01	1.000000000000000000e+00
1.119000000000000000e+03	5.309312980559513306e+01	8.192017246082620829e+00	-5.372046220298562491e-03	1.062920310560148636e+02	3.203720108164831437e-01	0.000000000000000000e+00	9.778886641550510461e+00	1.000000000000000000e+00
1.121000000000000000e+03	8.266622068217409947e+01	1.004660981210906989e+01	-7.562970216952348036e-03	1.512384365036203917e+02	1.401686208738138761e-01	0.000000000000000000e+00	2.100511388579658245e+01	1.000000000000000000e+00
1.125000000000000000e+03	2.546154568505892257e+01	2.413083551292038109e+01	-8.907129625940170964e-03	1.788136211630850596e+02	1.499114479455876392e-01	0.000000000000000000e+00	2.650918513823421918e+01	1.000000000000000000e+00
1.127000000000000000e+03	6.337167709328038256e+01	9.845706274944197034e+00	-9.838944715857143170e-03	1.979296374637744123e+02	1.343465971302911788e-01	0.000000000000000000e+00	1.278594023794562773e+01	1.000000000000000000e+00
1.128000000000000000e+03	5.185545981805577043e+01	2.166138346172212437e+01	4.090213391558191781e-03	-7.999546480149861338e+01	3.999428588875014734e-01	0.000000000000000000e+00	1.385712883629364711e+01	1.000000000000000000e+00
1.130000000000000000e+03	7.776756469552547912e+01	2.150446551174647425e+01	-5.995729632942098895e-03	1.190867823018073324e+02	2.621825734599774194e-01	0.000000000000000000e+00	1.211033177474428868e+01	1.000000000000000000e+00
1.131000000000000000e+03	1.207238605623880119e+02	2.168012793988889086e+01	-6.307968442048817424e-03	1.254923044157749246e+02	4.486895878119321335e-01	0.000000000000000000e+00	2.546329853770765794e+01	1.000000000000000000e+00
1.132000000000000000e+03	9.678067277673532942e+01	1.301391013271389241e+01	-6.368228204691199837e-03	1.267285224352213504e+02	3.210590894850229304e-01	0.000000000000000000e+00	5.140358270041884836e+00	1.000000000000000000e+00
1.134000000000000000e+03	9.457087506957878986e+01	8.372781257339529049e+00	-7.067193230342032166e-03	1.410676622157797624e+02	2.471751117649778617e-01	0.000000000000000000e+00	5.140358270041884836e+00	1.000000000000000000e+00
1.136000000000000000e+03	8.287789446078556921e+01	2.305819257256796817e+01	3.253830677094317770e-03	-6.283722624503690213e+01	3.978755742530734052e-01	0.000000000000000000e+00	1.715152630625052410e+01	1.000000000000000000e+00
1.137000000000000000e+03	6.502877339412388835e+01	2.528906558168874241e+01	-7.701269576342350751e-03	1.540756225903039081e+02	1.351605088918619302e-01	0.000000000000000000e+00	1.798799369677367466e+01	1.000000000000000000e+00
1.137000000000000000e+03	9.987515621443141356e+01	1.911926576468991001e+01	4.187600952019971193e-03	-8.199335280891178002e+01	3.764631474017376966e-01	0.000000000000000000e+00	6.844793286803966481e+00	1.000000000000000000e+00
1.138000000000000000e+03	6.363661338103363363e+01	6.922093448514532454e+00	-6.531340142154944996e-03	1.300747340271282724e+02	1.853100551144678532e-01	0.000000000000000000e+00	1.841965729439191790e+01	1.000000000000000000e+00
1.142000000000000000e+03	1.077654290120585934e+01	2.060095303163516789e+01	-6.526091428016419539e-03	1.299670576156648849e+02	2.351215990028193703e-01	0.000000000000000000e+00	2.051263933094911707e+01	1.000000000000000000e+00
1.143000000000000000e+03	2.786322572109157036e+01	9.251343235072859272e+00	-3.157924306829759404e-03	6.086972458386440366e+01	4.310592840704927653e-01	0.000000000000000000e+00	2.051263933094911707e+01	1.000000000000000000e+00
1.145000000000000000e+03	9.553081544733623787e+01	1.396232066593080745e+01	-9.366613711838485054e-03	1.882398532245578622e+02	1.319099873801548028e-01	0.000000000000000000e+00	6.783137922608847248e+01	1.000000000000000000e+00
1.150000000000000000e+03	2.717234662180228710e+01	7.303537680599978543e+00	-6.156626800373063077e-03	1.223875582911928603e+02	2.367265574517176674e-01	0.000000000000000000e+00	6.868201839650046736e+01	1.000000000000000000e+00
1.152000000000000000e+03	1.153380516351804062e+02	2.264146039510456276e+01	-7.368017746383403142e-03	1.472390221932257361e+02	1.627668476671444431e-01	0.000000000000000000e+00	1.215366716284103177e+01	1.000000000000000000e+00
1.156000000000000000e+03	1.090079631816296342e+02	1.226641313374986808e+01	3.459775479868544643e-03	-6.706214624201308538e+01	4.127243336916390781e-01	0.000000000000000000e+00	1.215366716284103177e+01	1.000000000000000000e+00
1.157000000000000000e+03	9.129985150364117885e+01	2.109124376005526358e+01	-7.186882380096994150e-03	1.435230632524117880e+02	2.123204701745070588e-01	0.000000000000000000e+00	1.978521808783236224e+01	1.000000000000000000e+00
1.163000000000000000e+03	4.254214871908354212e+01	6.354050185202658518e+00	-7.227966834659244229e-03	1.443659033304651302e+02	2.227074280119675231e-01	0.000000000000000000e+00	inf	1.000000000000000000e+00
1.169000000000000000e+03	1.170058420300555326e+02	2.211918327007843743e+01	-3.702769570706543941e-03	7.204712561366532952e+01	4.084169508451057640e-01	0.000000000000000000e+00	4.604405141822482506e+01	1.000000000000000000e+00
1.173000000000000000e+03	1.971768077715457324e+01	1.482613417268874301e+01	-7.445490119061831495e-03	1.488283537623312327e+02	1.540479298587962287e-01	0.000000000000000000e+00	1.932268875563831045e+01	1.000000000000000000e+00
1.175000000000000000e+03	1.167368598994786737e+02	1.445546429069397298e+01	-8.592534245619528818e-03	1.723597544212760226e+02	1.364467856458431161e-01	0.000000000000000000e+00	4.390123511671298928e+01	1.000000000000000000e+00
1.175000000000000000e+03	3.901203170464440717e+01	1.587223313270321512e+01	-7.160489241289806628e-03	1.429816128325548732e+02	2.200906077093680580e-01	0.000000000000000000e+00	1.932268875563831045e+01	1.000000000000000000e+00
1.184000000000000000e+03	8.801974556485501466e+01	1.051429060820854033e+01	-8.354970609891661237e-03	1.674861798439104632e+02	1.686334113589011974e-01	0.000000000000000000e+00	1.013953214708201855e+01	1.000000000000000000e+00
1.184000000000000000e+03	6.022349349955691622e+01	1.808099362606902005e+01	-6.568024068286658877e-03	1.308272980685301263e+02	2.146763108197207170e-01	0.000000000000000000e+00	1.762921676107206181e+01	1.000000000000000000e+00
1.185000000000000000e+03	8.520313527598819547e+00	2.171934992377312312e+01	-3.174043567045475769e-03	6.120040826174533066e+01	3.978510397195140769e-01	0.000000000000000000e+00	3.553984388031402375e+01	1.000000000000000000e+00
1.189000000000000000e+03	8.322858704819387299e+01	1.945044818459085789e+01	-5.650286087005765463e-03	1.120000710792242415e+02	3.632124307663814333e-01	0.000000000000000000e+00	6.355203382733526141e+00	1.000000000000000000e+00
1.190000000000000000e+03	9.379879312624831300e+01	7.741698421914986028e+00	-7.230934211990608720e-03	1.444267785341943409e+02	1.911423885834236946e-01	0.000000000000000000e+00	1.539630698913455653e+01	1.000000000000000000e+00
1.191000000000000000e+03	4.392144908969636674e+01	1.090353501059158603e+01	3.608644696895280460e-03	-7.011617102670240342e+01	3.648373449887422071e-01	0.000000000000000000e+00	1.142028460351548702e+01	1.000000000000000000e+00
1.192000000000000000e+03	8.889144949537308094e+01	2.233499302567673794e+01	-8.347677345033875998e-03	1.673365598480386609e+02	2.673491277341538686e-01	0.000000000000000000e+00	6.355203382733526141e+00	1.000000000000000000e+00
1.194000000000000000e+03	9.576610048992948521e+01	2.423671464785483209e+01	-8.687540507718784222e-03	1.743087905279125209e+02	2.470803528521985371e-01	0.000000000000000000e+00	7.132837543727954532e+00	1.000000000000000000e+00
1.194000000000000000e+03	1.469829172695103736e+01	8.945320145714726223e+00	-7.246313005693431723e-03	1.447422716768674320e+02	1.409250221481458398e-01	0.000000000000000000e+00	5.543987971380036406e+00	1.000000000000000000e+00
1.194000000000000000e+03	7.702361219489664279e+01	1.298128096278569821e+01	-3.393453092816193801e-03	6.570155459060902103e+01	3.730125190439412819e-01	0.000000000000000000e+00	8.963918644974935290e+00	1.000000000000000000e+00
1.198000000000000000e+03	1.659874529148165578e+01	1.415339837821751701e+01	2.681956499405358310e-03	-5.110533198732581184e+01	4.201183746230366944e-01	0.000000000000000000e+00	5.543987971380036406e+00	1.000000000000000000e+00
1.200000000000000000e+03	8.608962909448769096e+01	1.427176001381419290e+01	2.507505992636374290e-03	-4.752651171799903551e+01	4.943336489801327671e-01	0.000000000000000000e+00	1.788023772647131437e+01	1.000000000000000000e+00
1.200000000000000000e+03	5.699222546514868526e+01	1.701385610897095546e+01	1.240902026636188545e-02	-2.506542677569256341e+02	2.819221157868898597e-01	0.000000000000000000e+00	1.001367043044033700e+01	1.000000000000000000e+00
1.201000000000000000e+03	3.430694499299627154e+01	9.860160221836542505e+00	-6.981694047066624997e-03	1.393136620940024386e+02	2.043146572422672724e-01	0.000000000000000000e+00	1.061322546746922413e+01	1.000000000000000000e+00
1.201000000000000000e+03	6.700579105362537291e+01	1.696803368268551182e+01	-6.537343772705830891e-03	1.301978974108467071e+02	2.325612502430469686e-01	0.000000000000000000e+00	1.001367043044033700e+01	1.000000000000000000e+00
1.203000000000000000e+03	2.850067050759957255e+01	1.874428828392393243e+01	-6.470131023340261640e-03	1.288190401392813271e+02	2.329333386848849718e-01	0.000000000000000000e+00	1.061322546746922413e+01	1.000000000000000000e+00
1.205000000000000000e+03	1.037601878643667277e+02	1.700200797240315609e+01	3.746898579517335404e-03	-7.295242416580137501e+01	3.264823672524216347e-01	0.000000000000000000e+00	1.433766321614986872e+01	1.000000000000000000e+00
1.207000000000000000e+03	3.987392656601790719e+01	1.259045497924459944e+01	-6.699406909916902006e-03	1.335225930572154880e+02	3.513350384671392046e-01	0.000000000000000000e+00	4.518601801490566672e+00	1.000000000000000000e+00
1.207000000000000000e+03	1.178939706037517254e+02	1.941131741197286331e+01	-7.956550515975971752e-03	1.593126644198437418e+02	2.051529950900868871e-01	0.000000000000000000e+00	1.433766321614986872e+01	1.000000000000000000e+00
1.209000000000000000e+03	4.565381718138576161e+01	1.239352584792388789e+01	-7.986422434735658896e-03	1.599254813747547530e+02	2.331714831983002778e-01	0.000000000000000000e+00	5.783244470743055032e+00	1.000000000000000000e+00
1.209000000000000000e+03	8.120864721964771604e+01	2.435038807877158007e+01	3.644325415066768190e-03	-7.084815444011465502e+01	3.766520115113198841e-01	0.000000000000000000e+00	2.371857237773987137e+01	1.000000000000000000e+00
1.211000000000000000e+03	6.027027709664059785e+01	9.724863475163436632e+00	-5.896164806102913332e-03	1.170442280725097817e+02	2.079601214045355695e-01	0.000000000000000000e+00	1.156333564083317178e+01	1.000000000000000000e+00
1.212000000000000000e+03	3.567700435708596274e+01	1.091605771079018616e+01	-8.647987635773495690e-03	1.734973705873827043e+02	1.363475787260091110e-01	0.000000000000000000e+00	4.518601801490566672e+00	1.000000000000000000e+00
1.216000000000000000e+03	1.182211613096832110e+02	1.593930526553080362e+01	-7.229295045525718777e-03	1.443931513336891896e+02	1.629724241112362471e-01	0.000000000000000000e+00	1.996875259597680241e+01	1.000000000000000000e+00
1.216000000000000000e+03	6.355195821365823150e+01	2.147951083540436201e+01	-5.925502873252714957e-03	1.176460931591937822e+02	2.321771415651904258e-01	0.000000000000000000e+00	1.161559337686621873e+01	1.000000000000000000e+00
1.216000000000000000e+03	7.138772544074502946e+01	1.290496936313828868e+01	5.305604338443615370e-03	-1.049289879905706044e+02	2.823979291963999438e-01	0.000000000000000000e+00	1.156333564083317178e+01	1.000000000000000000e+00
1.217000000000000000e+03	9.178387729472478895e+01	7.307919523988123167e+00	-3.053190288628453066e-03	5.872112533833033154e+01	4.854785936091911003e-01	0.000000000000000000e+00	8.453895085399498299e+00	1.000000000000000000e+00
1.219000000000000000e+03	5.196304630560827320e+01	1.720787548207782081e+01	-6.384115927315518746e-03	1.270544561617232233e+02	2.279616642685557970e-01	0.000000000000000000e+00	1.235110310070850659e+01	1.000000000000000000e+00
1.220000000000000000e+03	9.858028197633385048e+01	1.233556564506150544e+01	-4.154468968014392305e-03	8.131365621118737863e+01	3.916931382945961770e-01	0.000000000000000000e+00	8.453895085399498299e+00	1.000000000000000000e+00
1.224000000000000000e+03	8.680150425055833807e+01	2.029188136251988084e+01	-8.195529289022880290e-03	1.642152702807238143e+02	1.539884566389631004e-01	0.000000000000000000e+00	1.421416773888294038e+01	1.000000000000000000e+00
1.225000000000000000e+03	5.237450801271891976e+01	1.835459595997388149e+01	6.308578562147146990e-03	-1.255048209181059633e+02	2.923654846596739354e-01	0.000000000000000000e+00	1.568805304171777593e+01	1.000000000000000000e+00
1.227000000000000000e+03	6.485919926369378175e+01	8.854727928912499380e+00	-4.275101850597936605e-03	8.378841775435111572e+01	3.447015774683885869e-01	0.000000000000000000e+00	1.488817770043228883e+01	1.000000000000000000e+00
1.228000000000000000e+03	1.120436895444009195e+02	8.706104776818206048e+00	-6.166949624348411207e-03	1.225993291387753885e+02	2.456421762846469070e-01	0.000000000000000000e+00	1.448363948567821957e+01	1.000000000000000000e+00
1.228000000000000000e+03	1.743278490095046962e+01	1.830081764730502769e+01	-6.507675224509757231e-03	1.295892525658866816e+02	2.480072170437591650e-01	0.000000000000000000e+00	3.349056334556267700e+01	1.000000000000000000e+00
1.231000000000000000e+03	5.014413873879483674e+01	1.111853644294589216e+01	-7.363710345259110238e-03	1.471506566462448120e+02	1.579000021415641886e-01	0.000000000000000000e+00	1.488817770043228883e+01	1.000000000000000000e+00
1.233000000000000000e+03	1.092353944427197519e+02	2.291487993067896412e+01	3.631327552298949796e-03	-7.058150566050980501e+01	3.799553050248012376e-01	0.000000000000000000e+00	8.889407811931713255e+00	1.000000000000000000e+00
1.235000000000000000e+03	2.098636489943029204e+01	2.355469054075458146e+01	-8.203866496386160237e-03	1.643863065663380496e+02	2.270480968268299149e-01	0.000000000000000000e+00	3.169911203822553958e+01	1.000000000000000000e+00
1.241000000000000000e+03	5.807159458487338100e+01	2.077097621449451736e+01	-8.421247248097495433e-03	1.688458329660878690e+02	1.892242032782995853e-01	0.000000000000000000e+00	1.248369676065772182e+01	1.000000000000000000e+00
1.242000000000000000e+03	5.031042007711163677e+01	1.099310041899960133e+01	7.421365203178837550e-03	-1.483334355212957121e+02	1.820837657307714519e-01	0.000000000000000000e+00	1.248369676065772182e+01	1.000000000000000000e+00
1.244000000000000000e+03	3.009461460321896098e+01	5.567019967474465147e+00	-7.499126566384710021e-03	1.499286956782649725e+02	2.219074887166186949e-01	0.000000000000000000e+00	2.093134348351037488e+01	1.000000000000000000e+00
1.244000000000000000e+03	7.873960568387148840e+01	1.302760586336350990e+01	-7.845014211107812635e-03	1.570245175063092233e+02	1.526638448936813441e-01	0.000000000000000000e+00	2.207094169225871028e+01	1.000000000000000000e+00
1.250000000000000000e+03	5.141942879928653554e+01	1.055007907140571710e+01	-6.935524899843934811e-03	1.383665104751372610e+02	2.151152403873777263e-01	0.000000000000000000e+00	8.691369959806781509e+00	1.000000000000000000e+00
1.253000000000000000e+03	9.946935555012433383e+01	1.514109837751190746e+01	-7.564559599153631436e-03	1.512710423890546565e+02	2.066627939727104790e-01	0.000000000000000000e+00	4.378237842879077846e+01	1.000000000000000000e+00
1.253000000000000000e+03	5.578476248297050688e+01	1.806564781956615562e+01	8.156360197740063558e-03	-1.634117235303570226e+02	2.119841878846946415e-01	0.000000000000000000e+00	8.691369959806781509e+00	1.000000000000000000e+00
1.258000000000000000e+03	2.726470201508037761e+01	1.944836390650722180e+01	-7.678587219380136192e-03	1.536102981819318813e+02	1.706476360475834841e-01	0.000000000000000000e+00	2.855355937303079727e+01	1.000000000000000000e+00
1.259000000000000000e+03	8.117824503523152657e+01	1.781694974841853707e+01	4.397383299259207193e-03	-8.629699932935977813e+01	4.650853763020973419e-01	0.000000000000000000e+00	6.618133967530047457e+00	1.000000000000000000e+00
1.263000000000000000e+03	1.153533526581511524e+02	7.438680363709734067e+00	-7.534589367063910040e-03	1.506562085541426086e+02	2.551546028028922608e-01	0.000000000000000000e+00	6.455621336935334575e+00	1.000000000000000000e+00
1.268000000000000000e+03	2.336840618972139438e+01	5.619357926913805201e+00	4.462540113053653328e-03	-8.763367945836111517e+01	3.486525842380538975e-01	0.000000000000000000e+00	1.759158489062428643e+01	1.000000000000000000e+00
1.270000000000000000e+03	2.283056226186991466e+01	2.344797889275656289e+01	-7.532527346228249862e-03	1.506139065734885492e+02	2.966186950217648555e-01	0.000000000000000000e+00	1.783673180923048918e+01	1.000000000000000000e+00
1.273000000000000000e+03	6.507056580517060596e+00	1.063520763760347343e+01	-5.066993563786677604e-03	1.000339315494170620e+02	2.911491945797118897e-01	0.000000000000000000e+00	1.456703372058384716e+01	1.000000000000000000e+00
1.274000000000000000e+03	9.212720332569553250e+01	1.611007790149697527e+01	2.512037965124760443e-03	-4.761948430547879241e+01	4.858801907167079603e-01	0.000000000000000000e+00	6.968406743069904508e+01	1.000000000000000000e+00
1.278000000000000000e+03	9.919326679421290649e+00	2.479694779157999562e+01	-3.681946222278840910e-03	7.161993842568539037e+01	3.789716727969019150e-01	0.000000000000000000e+00	1.456703372058384716e+01	1.000000000000000000e+00
1.281000000000000000e+03	7.598517368029371255e+01	1.235499011840204808e+01	8.417162355087264014e-03	-1.687620321324083932e+02	1.671675018677418745e-01	0.000000000000000000e+00	4.128693579612249032e+00	1.000000000000000000e+00
1.281000000000000000e+03	5.119364552847256533e+01	1.660258588244136035e+01	-8.520356055906315798e-03	1.708790320483050209e+02	1.807090834604133667e-01	0.000000000000000000e+00	7.018010406324606265e+00	1.000000000000000000e+00
1.282000000000000000e+03	6.305566336074109302e+01	2.008645540434936549e+01	-7.712378669993067738e-03	1.543035236166029165e+02	1.918143428347671708e-01	0.000000000000000000e+00	1.101221036401176079e+01	1.000000000000000000e+00
1.282000000000000000e+03	4.083708615357857497e+01	1.960622106448564494e+01	-4.050689932299946124e-03	7.918464825686895381e+01	4.527282243978044685e-01	0.000000000000000000e+00	1.078332724127941944e+01	1.000000000000000000e+00
1.283000000000000000e+03	7.214316758770830518e+01	1.386664479420205254e+01	-6.277952717706587575e-03	1.248765373156153942e+02	2.803590526833085184e-01	0.000000000000000000e+00	4.128693579612249032e+00	1.000000000000000000e+00
1.285000000000000000e+03	5.436006520912942364e+01	1.033949906608399871e+01	-8.974740563725878625e-03	1.802006471973293174e+02	1.873649887866520869e-01	0.000000000000000000e+00	7.018010406324606265e+00	1.000000000000000000e+00
1.287000000000000000e+03	1.012623294891825338e+02	7.216702080648863316e+00	6.788577392198361093e-03	-1.353519092072518504e+02	2.336249897256480468e-01	0.000000000000000000e+00	2.084369608096027449e+01	1.000000000000000000e+00
1.287000000000000000e+03	1.187218060771108341e+01	1.473770791020576709e+01	-6.694197344236416103e-03	1.334157197692152295e+02	2.005877531151685211e-01	0.000000000000000000e+00	9.668671570067727927e+00	1.000000000000000000e+00
1.287000000000000000e+03	2.548871994733180557e+01	1.750140359529511258e+01	2.731985029751935433e-03	-5.213165814575915391e+01	4.448350392082972560e-01	0.000000000000000000e+00	1.389417710507607673e+01	1.000000000000000000e+00
1.287000000000000000e+03	8.768573254947318674e+01	2.303238043638541299e+01	4.493610975274156018e-03	-8.827109251928989408e+01	3.713175160619321957e-01	0.000000000000000000e+00	1.182505716628486070e+01	1.000000000000000000e+00
1.291000000000000000e+03	4.578835828172827149e+01	1.244499373642981155e+01	7.184521599697820185e-03	-1.434746322739040352e+02	1.643841177985372326e-01	0.000000000000000000e+00	1.555669877150928748e+01	1.000000000000000000e+00
1.292000000000000000e+03	1.117493972069345354e+01	2.438120650124142941e+01	-7.325916026122944978e-03	1.463753130952568711e+02	2.167594211370290624e-01	0.000000000000000000e+00	9.668671570067727927e+00	1.000000000000000000e+00
1.292000000000000000e+03	7.592755021970069151e+01	2.428821692483873207e+01	-5.679976102076916139e-03	1.126091563132038686e+02	3.077331282582409511e-01	0.000000000000000000e+00	1.182505716628486070e+01	1.000000000000000000e+00
1.294000000000000000e+03	6.378551390835264812e+01	2.414799370612380613e+01	-7.828399474333114227e-03	1.566836692173583572e+02	2.889111345824079136e-01	0.000000000000000000e+00	5.928690158790167253e+00	1.000000000000000000e+00
1.295000000000000000e+03	1.062668904600795798e+02	1.778370318838046771e+01	-5.567395341343153552e-03	1.102995825784381339e+02	2.282112962775176834e-01	0.000000000000000000e+00	3.102876512478780668e+01	1.000000000000000000e+00
1.296000000000000000e+03	5.861309448066096195e+01	2.125050440278324260e+01	-7.942646050178804942e-03	1.590274168447538159e+02	3.022171781403835134e-01	0.000000000000000000e+00	5.928690158790167253e+00	1.000000000000000000e+00
1.300000000000000000e+03	3.978721208756110883e+01	9.705589454281014383e+00	-6.501189962211788645e-03	1.294562085948846004e+02	2.407305677235389574e-01	0.000000000000000000e+00	2.208390610935885334e+01	1.000000000000000000e+00
1.303000000000000000e+03	8.446026015868199011e+01	1.390054254976029569e+01	-7.394241626788639402e-03	1.477770003078949230e+02	2.188351057400044208e-01	0.000000000000000000e+00	9.008290967317723386e+00	1.000000000000000000e+00
1.306000000000000000e+03	9.112434560075728029e+01	1.996183542938410227e+01	-5.444840913225022783e-03	1.077854008797530412e+02	3.194861427110321506e-01	0.000000000000000000e+00	9.008290967317723386e+00	1.000000000000000000e+00
1.307000000000000000e+03	7.521354516552123926e+01	2.254209477325339961e+01	-4.710207208210197456e-03	9.271452465971832169e+01	4.093354410058113180e-01	0.000000000000000000e+00	1.265615119205291528e+01	1.000000000000000000e+00
1.313000000000000000e+03	5.874169329376000803e+01	2.108011997378748248e+01	5.979393531547516454e-03	-1.187516501667649891e+02	2.241446067202486070e-01	0.000000000000000000e+00	1.140591464224085350e+01	1.000000000000000000e+00
1.313000000000000000e+03	4.158236524973612802e+01	1.934112774999902129e+01	-7.220509721045501039e-03	1.442129220073046554e+02	2.088779281062818072e-01	0.000000000000000000e+00	1.530884069891911281e+01	1.000000000000000000e+00
1.314000000000000000e+03	2.631155177815772461e+01	2.041948736587018942e+01	-7.231718742447656133e-03	1.444428730331648012e+02	1.745616272937731139e-01	0.000000000000000000e+00	1.493001592148271683e+01	1.000000000000000000e+00
1.314000000000000000e+03	5.423177073482429478e+01	1.060369466080562262e+01	6.888692619696439208e-03	-1.374057548054928191e+02	2.258522270625330508e-01	0.000000000000000000e+00	1.140591464224085350e+01	1.000000000000000000e+00
1.315000000000000000e+03	1.091515797185418961e+02	2.334727174034828323e+01	-5.381147479970351845e-03	1.064787417351242027e+02	2.413186317111258861e-01	0.000000000000000000e+00	5.046084250675991711e+01	1.000000000000000000e+00
1.318000000000000000e+03	1.824963052445932377e+01	7.853230917950091872e+00	-7.201632329781526218e-03	1.438256557749571982e+02	2.302260797232793532e-01	0.000000000000000000e+00	1.493001592148271683e+01	1.000000000000000000e+00
1.321000000000000000e+03	6.993847156508346075e+01	1.761375951912615889e+01	3.197953813630744282e-03	-6.169092260136417138e+01	3.817494065097845057e-01	0.000000000000000000e+00	1.432033650878498499e+01	1.000000000000000000e+00
1.321000000000000000e+03	9.969922329649834580e+01	2.495437737128893829e+01	-7.136394587829679795e-03	1.424873154195946654e+02	2.045509136292216201e-01	0.000000000000000000e+00	1.599986356002842314e+01	1.000000000000000000e+00
1.323000000000000000e+03	1.044585851861460810e+02	9.678772363863073380e+00	-3.927906248093220726e-02	8.018882738725651507e+02	5.182674828013145163e-02	0.000000000000000000e+00	1.599986356002842314e+01	1.000000000000000000e+00
1.324000000000000000e+03	8.423587348543452435e+01	1.842390521761615219e+01	-7.160783778495662458e-03	1.429876552095127238e+02	1.606529600332776697e-01	0.000000000000000000e+00	5.135079963409077131e+00	1.000000000000000000e+00
1.327000000000000000e+03	6.130416526972006785e+00	1.784241059773573213e+01	-5.982801969190107774e-03	1.188215736421848447e+02	2.393192498903375931e-01	0.000000000000000000e+00	3.504161245103213673e+01	1.000000000000000000e+00
1.329000000000000000e+03	1.044753560126306553e+02	9.666208465800824712e+00	3.779662769131517108e-02	-7.714763950463127458e+02	8.233352321750764258e-02	0.000000000000000000e+00	2.205297951219821684e+01	1.000000000000000000e+00
1.329000000000000000e+03	8.135381123339084297e+01	2.267393620643850127e+01	-4.408583999308931384e-03	8.652677964419534362e+01	3.263013500677930390e-01	0.000000000000000000e+00	5.135079963409077131e+00	1.000000000000000000e+00
1.331000000000000000e+03	4.069025768097425555e+01	2.363309126398411664e+01	7.402194186696223546e-03	-1.479401456212414985e+02	3.313182280407812597e-01	0.000000000000000000e+00	1.409075548247222187e+01	1.000000000000000000e+00
1.331000000000000000e+03	6.645158086869275849e+01	2.251350592919450477e+01	3.432844703720561857e-03	-6.650966629035130495e+01	4.983956700977002496e-01	0.000000000000000000e+00	1.490309389745586444e+01	1.000000000000000000e+00
1.334000000000000000e+03	5.053163808076204333e+01	1.354861696467164478e+01	-8.076185739239986547e-03	1.617669591643678757e+02	1.410491147394826728e-01	0.000000000000000000e+00	1.409075548247222187e+01	1.000000000000000000e+00
1.338000000000000000e+03	7.678093193822225260e+01	1.438136532598587003e+01	-6.591233537935592933e-03	1.313034360973518062e+02	2.329984991405223971e-01	0.000000000000000000e+00	2.626249984004892468e+01	1.000000000000000000e+00
1.341000000000000000e+03	2.688784697576186389e+01	2.220954487052603454e+01	-7.319743103516435957e-03	1.462486767159517740e+02	1.714443855432097319e-01	0.000000000000000000e+00	5.050346841606869219e+01	1.000000000000000000e+00
1.365000000000000000e+03	4.466987244645039823e+01	1.729528052488366896e+01	-9.427717600037613735e-03	1.894933883255553440e+02	1.498229105795474414e-01	0.000000000000000000e+00	1.340853299707493029e+01	1.000000000000000000e+00
1.365000000000000000e+03	9.086026617312164433e+01	1.021431823136512129e+01	-5.801694165473555466e-03	1.151061801424550310e+02	2.382069023685962073e-01	0.000000000000000000e+00	3.340153207765077070e+01	1.000000000000000000e+00
1.367000000000000000e+03	5.805448273869504305e+01	1.649467796531624231e+01	-8.097424661156552017e-03	1.622026717665347917e+02	1.869008001196220681e-01	0.000000000000000000e+00	1.340853299707493029e+01	1.000000000000000000e+00
1.372000000000000000e+03	1.141004155201785863e+02	8.121886310766084804e+00	-6.980493244152698000e-03	1.392890278416438719e+02	2.111951618969150068e-01	0.000000000000000000e+00	1.662382092936812583e+01	1.000000000000000000e+00
1.374000000000000000e+03	5.147654771398790530e+01	1.022136134429043786e+01	-7.089140091641616889e-03	1.415178980650287883e+02	2.250543294455823462e-01	0.000000000000000000e+00	3.351741265160644190e+01	1.000000000000000000e+00
1.378000000000000000e+03	1.802846247705183202e+01	8.066704796084522400e+00	3.530330215472194267e-03	-6.850956375057732828e+01	4.342783947989161675e-01	0.000000000000000000e+00	3.351741265160644190e+01	1.000000000000000000e+00
1.381000000000000000e+03	9.751778291791697484e+01	6.771470318930560062e+00	2.820417918791579687e-03	-5.394584270521881564e+01	4.393470443700748795e-01	0.000000000000000000e+00	1.725231837198777285e+01	1.000000000000000000e+00
1.382000000000000000e+03	8.183697338923896325e+01	1.396554438956311728e+01	-6.134176822028753091e-03	1.219270010877049941e+02	2.830182098601790042e-01	0.000000000000000000e+00	1.468968800460239343e+01	1.000000000000000000e+00
1.384000000000000000e+03	5.019144153176475953e+01	6.311733752904593153e+00	-7.001519922394329638e-03	1.397203863036024529e+02	1.874387631351613903e-01	0.000000000000000000e+00	1.801803577122693412e+01	1.000000000000000000e+00
1.390000000000000000e+03	1.070065658938523967e+02	1.902180200585648606e+01	4.188930928977441411e-03	-8.202063704316989856e+01	2.978726823225702480e-01	0.000000000000000000e+00	1.240583183254904220e+01	1.000000000000000000e+00
1.392000000000000000e+03	7.056472671330323010e+01	1.213625468584424461e+01	-6.147743023302414470e-03	1.222053092279057012e+02	2.504643202914248468e-01	0.000000000000000000e+00	4.032777093563843174e+00	1.000000000000000000e+00
1.393000000000000000e+03	6.187690913645442947e+01	2.295316895381476030e+01	-6.271589518427835540e-03	1.247459974451481770e+02	1.759439979796517672e-01	0.000000000000000000e+00	1.387385341313750153e+01	1.000000000000000000e+00
1.393000000000000000e+03	9.601175203581897222e+01	2.476799480497864181e+01	-9.147112956625220656e-03	1.837368353403505239e+02	1.483005413386211391e-01	0.000000000000000000e+00	1.240583183254904220e+01	1.000000000000000000e+00
1.394000000000000000e+03	3.528648188177130862e+01	1.927460307975048082e+01	4.332893200616368991e-03	-8.497399673986596724e+01	3.833411653996280366e-01	0.000000000000000000e+00	2.684367092028259094e+01	1.000000000000000000e+00
1.396000000000000000e+03	8.608348997571712857e+01	1.458563256201995095e+01	-2.987709397796726833e-03	5.737779682812723081e+01	4.485850804008533199e-01	0.000000000000000000e+00	1.403207438751292280e+01	1.000000000000000000e+00
1.404000000000000000e+03	1.179028630878197674e+02	1.833427844289402842e+01	-6.062780792986732954e-03	1.204623245979806683e+02	2.642219161238157366e-01	0.000000000000000000e+00	2.256884290606340926e+01	1.000000000000000000e+00
1.404000000000000000e+03	8.924221375784456711e+01	1.541710375732645311e+01	3.348883573462892171e-03	-6.478721904518710062e+01	3.817536639406545751e-01	0.000000000000000000e+00	6.335784818982780564e+00	1.000000000000000000e+00
1.406000000000000000e+03	5.845201511250335358e+01	2.333798380343429457e+01	-8.757202822920178570e-03	1.757379001949949497e+02	1.233663413758491201e-01	0.000000000000000000e+00	2.271888017471008325e+01	1.000000000000000000e+00
1.409000000000000000e+03	9.537244544003542046e+01	1.701786257586101669e+01	-7.150460611041442247e-03	1.427758773155238998e+02	1.735813224477581462e-01	0.000000000000000000e+00	6.335784818982780564e+00	1.000000000000000000e+00
1.411000000000000000e+03	7.452480966461492073e+01	7.281433997250915446e+00	-6.618891224468027509e-03	1.318708284827235673e+02	2.285627985285867414e-01	0.000000000000000000e+00	2.266759155246750268e+01	1.000000000000000000e+00
1.411000000000000000e+03	1.067796042332936253e+02	1.965730872190142264e+01	3.538124964229603410e-03	-6.866947159701464898e+01	3.784454690092886597e-01	0.000000000000000000e+00	1.170854165523851798e+01	1.000000000000000000e+00
1.416000000000000000e+03	1.527505920465380029e+01	1.640117883712787972e+01	-7.465857714919387801e-03	1.492461912696134902e+02	1.796749794645753351e-01	0.000000000000000000e+00	2.458793729934367178e+01	1.000000000000000000e+00
1.416000000000000000e+03	9.509735140590090907e+01	1.679932415697338044e+01	-7.433940937375690082e-03	1.485914244104019986e+02	1.792165017769198343e-01	0.000000000000000000e+00	1.202676626930498038e+01	1.000000000000000000e+00
1.417000000000000000e+03	8.100200490141648402e+01	5.535285929493824142e+00	-8.220545351785934693e-03	1.647284702371660501e+02	1.771105546870911374e-01	0.000000000000000000e+00	1.374669913887394834e+01	1.000000000000000000e+00
1.418000000000000000e+03	6.271001720897757536e+01	7.044753534125371530e+00	-3.623495671875157521e-03	7.042083606472165513e+01	3.908565216175672319e-01	0.000000000000000000e+00	1.835416318413260228e+01	1.000000000000000000e+00
1.419000000000000000e+03	8.237877635783415542e+01	1.921286749830602858e+01	-6.120709020859507916e-03	1.216507116076659116e+02	2.301852042779893859e-01	0.000000000000000000e+00	6.430290233605343353e+00	1.000000000000000000e+00
1.419000000000000000e+03	1.130605554496208640e+02	1.732126237744122221e+01	4.007332689355826497e-03	-7.829518234046423686e+01	3.819740764774166575e-01	0.000000000000000000e+00	1.797078515319523007e+01	1.000000000000000000e+00
1.420000000000000000e+03	3.942158850311478346e+01	2.103925855561279690e+01	-6.653354202043159325e-03	1.325778301703171849e+02	2.354432963688023461e-01	0.000000000000000000e+00	1.695274452246453833e+01	1.000000000000000000e+00
1.423000000000000000e+03	8.052444600211987336e+01	1.305575036280529133e+01	-5.589199694659962789e-03	1.107468949024607667e+02	2.700281583468258084e-01	0.000000000000000000e+00	6.430290233605343353e+00	1.000000000000000000e+00
1.424000000000000000e+03	9.128263227374648636e+01	1.501971119441185110e+01	-7.301603288805140653e-03	1.458765417318064692e+02	1.925068027136341842e-01	0.000000000000000000e+00	9.841809282861282426e+00	1.000000000000000000e+00
1.424000000000000000e+03	7.639968333292746827e+00	2.410327139040045452e+01	-6.388588137689078621e-03	1.271462027403375430e+02	2.048213428565325289e-01	0.000000000000000000e+00	1.567442557429486527e+01	1.000000000000000000e+00
1.425000000000000000e+03	2.255878418962651466e+01	1.929530398941768254e+01	-8.193983050527145137e-03	1.641835494805252722e+02	1.379727135006197924e-01	0.000000000000000000e+00	1.567442557429486527e+01	1.000000000000000000e+00
1.427000000000000000e+03	5.919199026130178254e+01	2.429078003830407440e+01	-7.648995489025801203e-03	1.530032292409583192e+02	3.033307496375701184e-01	0.000000000000000000e+00	2.411015470177039077e+01	1.000000000000000000e+00
1.428000000000000000e+03	3.645058549724451069e+01	8.731923598883359006e+00	-3.577058599511912917e-03	6.946818801055549386e+01	4.492048885756791954e-01	0.000000000000000000e+00	1.745185230413843769e+01	1.000000000000000000e+00
1.433000000000000000e+03	5.051348972287016181e+01	2.393875618499518865e+01	-9.206754970265719484e-03	1.849603803519035239e+02	1.854079628078034725e-01	0.000000000000000000e+00	1.097367430792228760e+01	1.000000000000000000e+00
1.433000000000000000e+03	1.070176578862487418e+02	2.199628225322328490e+01	-7.600518713775727443e-03	1.520087370547802266e+02	2.471484428527395139e-01	0.000000000000000000e+00	5.664899716999975077e+00	1.000000000000000000e+00
1.435000000000000000e+03	4.283215488698633067e+01	1.610175274264611645e+01	-7.223153459225758501e-03	1.442671578129869374e+02	1.613494329763235369e-01	0.000000000000000000e+00	1.097367430792228760e+01	1.000000000000000000e+00
1.436000000000000000e+03	1.018721077348525057e+02	2.436575528390596546e+01	-4.819506923826707284e-03	9.495678835344331503e+01	4.892507748537551215e-01	0.000000000000000000e+00	5.664899716999975077e+00	1.000000000000000000e+00
1.438000000000000000e+03	1.083541478595540326e+02	1.376259674424242796e+01	-8.562945655240510046e-03	1.717527498963223138e+02	1.817205990570105456e-01	0.000000000000000000e+00	8.341449664749342574e+00	1.000000000000000000e+00
1.444000000000000000e+03	5.083963260692915043e+01	1.334892813041685322e+01	-5.843332543786897149e-03	1.159603838650444914e+02	2.663101592192044231e-01	0.000000000000000000e+00	3.202184606019210378e+01	1.000000000000000000e+00
1.447000000000000000e+03	1.207627063271720402e+02	1.355664722970423597e+01	-8.172318281071120835e-03	1.637391006939007525e+02	2.130922497091291001e-01	0.000000000000000000e+00	8.499605340960293631e+00	1.000000000000000000e+00
1.452000000000000000e+03	9.172440571538290044e+01	6.252150833960689269e+00	-8.209122190672952374e-03	1.644941261742676772e+02	1.447208393118966097e-01	0.000000000000000000e+00	1.106718521075323913e+01	1.000000000000000000e+00
1.453000000000000000e+03	1.544216643323601801e+01	6.249880743686229145e+00	-7.492078559036970467e-03	1.497841070953962799e+02	1.599406131331108094e-01	0.000000000000000000e+00	9.768968341898506935e+00	1.000000000000000000e+00
1.455000000000000000e+03	1.840425267505468909e+01	1.555895092072559827e+01	-7.257824265095584766e-03	1.449784230600700994e+02	2.548599274325722419e-01	0.000000000000000000e+00	8.370854261896885973e+00	1.000000000000000000e+00
1.455000000000000000e+03	2.546147621065396294e+01	2.006081687191749552e+01	-6.089242926823456442e-03	1.210051904382611667e+02	3.412341715225818417e-01	0.000000000000000000e+00	8.370854261896885973e+00	1.000000000000000000e+00
1.457000000000000000e+03	9.701120428079671854e+01	1.597492561371639397e+01	-7.749740084033184678e-03	1.550699861986494454e+02	3.413150317686036717e-01	0.000000000000000000e+00	1.106718521075323913e+01	1.000000000000000000e+00
1.460000000000000000e+03	4.147863125594248856e+01	9.919154532269189417e+00	-7.242822643219992348e-03	1.446706675285127233e+02	2.264911057490477386e-01	0.000000000000000000e+00	1.895791578091464302e+01	1.000000000000000000e+00
1.464000000000000000e+03	8.184247829101984451e+01	1.456519587152942918e+01	-8.621604680483237193e-03	1.729561290805147848e+02	1.682981853338670897e-01	0.000000000000000000e+00	4.063035623271395735e+01	1.000000000000000000e+00
1.467000000000000000e+03	1.691069848684366050e+01	9.566816226609221374e+00	-8.222493092069266263e-03	1.647684277731713962e+02	1.906888457656438218e-01	0.000000000000000000e+00	1.950904305012808848e+01	1.000000000000000000e+00
1.468000000000000000e+03	3.359014068887205440e+01	1.968605377500906428e+01	-6.710877405611175364e-03	1.337579081803996814e+02	2.292478542142437625e-01	0.000000000000000000e+00	5.974853066539440150e+00	1.000000000000000000e+00
1.471000000000000000e+03	7.153083176196490456e+01	7.471643919747792850e+00	-8.478360912438059893e-03	1.700175093537535815e+02	1.330342348444681910e-01	0.000000000000000000e+00	1.476948913659376217e+01	1.000000000000000000e+00
1.473000000000000000e+03	5.103319297615741590e+01	1.441136754000108589e+01	-8.485290711797394830e-03	1.701596729213401034e+02	1.668724306911992805e-01	0.000000000000000000e+00	9.551197048024445024e+00	1.000000000000000000e+00
1.473000000000000000e+03	3.887115794122572510e+01	2.248064246515268394e+01	-8.294919503972077168e-03	1.662542423790047508e+02	2.085989928524306647e-01	0.000000000000000000e+00	5.974853066539440150e+00	1.000000000000000000e+00
1.474000000000000000e+03	4.546066032903134158e+01	2.216844462785479308e+01	-6.984763114251531582e-03	1.393766234464954721e+02	2.877918362280652564e-01	0.000000000000000000e+00	6.596893906112891059e+00	1.000000000000000000e+00
1.474000000000000000e+03	8.254045385409132507e+01	1.731674578537229436e+01	-2.742684315262892188e-03	5.235115203295452346e+01	4.281094627627753946e-01	0.000000000000000000e+00	1.476948913659376217e+01	1.000000000000000000e+00
1.483000000000000000e+03	4.078286884194280049e+01	1.367515691169446335e+01	3.860800070164114271e-03	-7.528909243339795410e+01	3.760802300068322168e-01	0.000000000000000000e+00	8.825847849389974797e+00	1.000000000000000000e+00
1.488000000000000000e+03	4.694686571265164332e+01	7.358454224494974660e+00	-3.133677740686821415e-03	6.037231070997506066e+01	3.612670781531860387e-01	0.000000000000000000e+00	8.825847849389974797e+00	1.000000000000000000e+00
1.489000000000000000e+03	3.172967443381525499e+01	1.914644562630174107e+01	-8.503054373213112666e-03	1.705240911893604618e+02	1.752242844624931628e-01	0.000000000000000000e+00	1.924888702511821847e+01	1.000000000000000000e+00
1.492000000000000000e+03	1.154724873286827318e+02	6.016063003563219880e+00	3.899347059640091966e-03	-7.607987687887302286e+01	4.255910746445742410e-01	0.000000000000000000e+00	2.956556789683018849e+01	1.000000000000000000e+00
1.493000000000000000e+03	8.604543432656190305e+01	8.874621499107314904e+00	-8.509189622352643714e-03	1.706499547043744940e+02	2.158742549308260150e-01	0.000000000000000000e+00	6.940534701004684059e+00	1.000000000000000000e+00
1.495000000000000000e+03	7.865188064366482479e+01	2.369023723008505655e+01	-8.620787478332893675e-03	1.729393643277264232e+02	1.816914696362676995e-01	0.000000000000000000e+00	1.304240692779748123e+01	1.000000000000000000e+00
1.495000000000000000e+03	7.934006419209872263e+01	1.066599898464725804e+01	-9.404790497549971387e-03	1.890230430074510650e+02	2.118897409759379347e-01	0.000000000000000000e+00	6.940534701004684059e+00	1.000000000000000000e+00
1.496000000000000000e+03	6.336366892475608381e+01	8.996630893358529946e+00	-6.881813276586668145e-03	1.372646263386463090e+02	2.434155387514386204e-01	0.000000000000000000e+00	1.606337435169152883e+01	1.000000000000000000e+00
1.502000000000000000e+03	3.942161998291740588e+01	8.099578229321977574e+00	-5.464302566797281727e-03	1.081846531465936891e+02	3.693562051478803676e-01	0.000000000000000000e+00	7.343528692767325339e+00	1.000000000000000000e+00
1.502000000000000000e+03	4.205955074982893649e+01	1.495295221083491732e+01	-7.723625897304529746e-03	1.545342584297112012e+02	2.032525432785252661e-01	0.000000000000000000e+00	7.343528692767325339e+00	1.000000000000000000e+00
1.507000000000000000e+03	8.394830492240753017e+01	2.002717584509762005e+01	3.193962460095767751e-03	-6.160904071292723927e+01	4.762994248994173452e-01	0.000000000000000000e+00	4.219496974310126092e+01	1.000000000000000000e+00
1.510000000000000000e+03	2.049024111659339908e+01	1.254645089942990133e+01	-7.225378801642378529e-03	1.443128103060309115e+02	1.768298561937694524e-01	0.000000000000000000e+00	3.746537851090569404e+01	1.000000000000000000e+00
1.513000000000000000e+03	5.794716032119840321e+01	1.334256060614580797e+01	-5.555151590767764928e-03	1.100484042726633618e+02	3.826877457498812918e-01	0.000000000000000000e+00	1.142382487084155862e+01	1.000000000000000000e+00
1.514000000000000000e+03	6.822689571416725585e+01	8.359507833978765845e+00	-8.057369522259671263e-03	1.613809479112714484e+02	2.017290059105422140e-01	0.000000000000000000e+00	1.142382487084155862e+01	1.000000000000000000e+00
1.514000000000000000e+03	8.833612777586832010e+01	1.246643166355105592e+01	-3.224512463814936669e-03	6.223576845687673398e+01	4.637907748131165908e-01	0.000000000000000000e+00	1.518813819332174120e+01	1.000000000000000000e+00
1.517000000000000000e+03	1.018880297539081958e+01	1.926409282329525752e+01	-4.928085331496422777e-03	9.718425454644315664e+01	2.730016478863053209e-01	0.000000000000000000e+00	4.644112184234858631e+01	1.000000000000000000e+00
1.521000000000000000e+03	1.196562043500514818e+02	7.409571426425345386e+00	-1.514451288487729010e-02	3.067723989739412787e+02	7.064466923530354769e-02	0.000000000000000000e+00	3.245761241246508888e+01	1.000000000000000000e+00
1.521000000000000000e+03	7.165340625074883008e+01	9.313068780655312295e+00	-3.529036438125075434e-03	6.848302214471088689e+01	3.476532839283764664e-01	0.000000000000000000e+00	1.582616638075996818e+01	1.000000000000000000e+00
1.523000000000000000e+03	9.118127907374963570e+01	2.298760833827126504e+01	-5.298935209855307887e-03	1.047921720362197959e+02	3.153976993393391437e-01	0.000000000000000000e+00	2.383969062517584092e+01	1.000000000000000000e+00
1.526000000000000000e+03	2.902193995347855093e+01	1.322730189208112783e+01	-7.232999565411173983e-03	1.444691488822188035e+02	1.608134386099495661e-01	0.000000000000000000e+00	1.109560520539332984e+01	1.000000000000000000e+00
1.527000000000000000e+03	6.151481756917032584e+01	7.643000165632784615e+00	-9.739051491706300981e-03	1.958803462236357120e+02	1.416402902569999789e-01	0.000000000000000000e+00	9.807292329836005962e+00	1.000000000000000000e+00
1.528000000000000000e+03	3.998164748263162238e+01	2.129490955180444800e+01	-4.440953329128818038e-03	8.719083053065875788e+01	4.170376136777425025e-01	0.000000000000000000e+00	5.972597750344488254e+00	1.000000000000000000e+00
1.529000000000000000e+03	1.854228232334464366e+01	9.581862161523545751e+00	-9.024934114301033997e-03	1.812303587155980722e+02	2.923388987890985780e-01	0.000000000000000000e+00	1.109560520539332984e+01	1.000000000000000000e+00
1.533000000000000000e+03	4.267565640525362625e+01	1.596440865486679961e+01	-6.550445769912460400e-03	1.304666824894354420e+02	2.785808442944179841e-01	0.000000000000000000e+00	5.972597750344488254e+00	1.000000000000000000e+00
1.534000000000000000e+03	7.457660246873459187e+01	1.041721746834079809e+01	-9.767581175325019266e-03	1.964656274698940592e+02	1.558522506062273161e-01	0.000000000000000000e+00	6.498049464678706144e+00	1.000000000000000000e+00
1.536000000000000000e+03	9.173333658678663483e+01	5.538612682847394275e+00	-7.026467339143733712e-03	1.402321779996182158e+02	2.570950732699466279e-01	0.000000000000000000e+00	1.708996299339798597e+01	1.000000000000000000e+00
1.537000000000000000e+03	6.970579064447953499e+01	6.116073548624981093e+00	-5.243198850965238508e-03	1.036487508181983372e+02	4.247438538624033200e-01	0.000000000000000000e+00	6.498049464678706144e+00	1.000000000000000000e+00
1.538000000000000000e+03	1.149329283827495232e+02	1.928397745742304537e+01	3.080859672260807380e-03	-5.928875768756954301e+01	4.353472067895423070e-01	0.000000000000000000e+00	2.696583231212146003e+01	1.000000000000000000e+00
1.539000000000000000e+03	7.133751428066945621e+00	1.339095422899137411e+01	4.488622636308827948e-03	-8.816875765692672928e+01	3.856770522168613269e-01	0.000000000000000000e+00	4.072913941766172030e+01	1.000000000000000000e+00
1.539000000000000000e+03	4.750372827641127316e+01	1.878796886371938157e+01	-7.532853304323568026e-03	1.506205935442522446e+02	1.655583346660680633e-01	0.000000000000000000e+00	1.661384427206108683e+01	1.000000000000000000e+00
1.539000000000000000e+03	8.188782320574838991e+01	1.950760339010715327e+01	3.090356821995029601e-03	-5.948358997896939115e+01	4.649381522293054569e-01	0.000000000000000000e+00	1.166572178958458395e+01	1.000000000000000000e+00
1.541000000000000000e+03	6.399948106840079731e+01	1.681060665060140380e+01	3.527991942692444791e-03	-6.846159451176930588e+01	4.408377548787660860e-01	0.000000000000000000e+00	1.212167510071596332e+01	1.000000000000000000e+00
1.546000000000000000e+03	2.801438235808683075e+01	8.645316508802954658e+00	3.716207924873595695e-03	-7.232281099383521905e+01	3.191805957533718763e-01	0.000000000000000000e+00	3.689985490880405195e+01	1.000000000000000000e+00
1.548000000000000000e+03	1.155740956496583749e+02	1.814250248699114465e+01	-9.618967494549298183e-03	1.934168449647006014e+02	1.350472339523888232e-01	0.000000000000000000e+00	7.509988505029712158e+00	1.000000000000000000e+00
1.553000000000000000e+03	1.084786718580144509e+02	2.060317080325235395e+01	-5.344277901192314925e-03	1.057223690636070472e+02	2.780260515265984278e-01	0.000000000000000000e+00	7.509988505029712158e+00	1.000000000000000000e+00
1.557000000000000000e+03	8.473512899563188228e+01	8.689661664500803795e+00	3.105788047792495173e-03	-5.980015875648323487e+01	4.287705943112332108e-01	0.000000000000000000e+00	2.656477983452742464e+01	1.000000000000000000e+00
1.558000000000000000e+03	1.145911118349085882e+02	6.549416185654346911e+00	-4.227416887530184228e-03	8.281016945040687460e+01	3.877443350812430634e-01	0.000000000000000000e+00	1.532546708334825603e+01	1.000000000000000000e+00
1.561000000000000000e+03	4.258277635031203090e+01	8.611044176492768543e+00	-5.223246570389555865e-03	1.032394334280338768e+02	2.916976447499398661e-01	0.000000000000000000e+00	4.215242595918797264e+01	1.000000000000000000e+00
1.568000000000000000e+03	6.630698155979024477e+01	2.265311662358031697e+01	-7.397870997287567599e-03	1.478514561804918515e+02	1.645425007411888130e-01	0.000000000000000000e+00	3.122499576547299327e+01	1.000000000000000000e+00
1.569000000000000000e+03	9.314848393773766944e+00	6.316722592336944331e+00	-6.711049608669898518e-03	1.337614408946830338e+02	2.485810220335409326e-01	0.000000000000000000e+00	2.822430510084911859e+01	1.000000000000000000e+00
1.570000000000000000e+03	1.175202232188762821e+02	1.354459723592067455e+01	-7.483420439049514802e-03	1.496064873459368982e+02	2.027110986126746672e-01	0.000000000000000000e+00	5.201693230734889539e+01	1.000000000000000000e+00
1.571000000000000000e+03	3.696822995039232751e+01	1.196489813049843498e+01	-7.845746110918662072e-03	1.570395322971900214e+02	1.240153709035517471e-01	0.000000000000000000e+00	2.822430510084911859e+01	1.000000000000000000e+00
1.576000000000000000e+03	6.001289212997076739e+00	1.174288056487916876e+01	-4.579097011439219218e-03	9.002482293050086071e+01	2.651496708772080879e-01	0.000000000000000000e+00	3.096773660493761682e+01	1.000000000000000000e+00
1.577000000000000000e+03	7.632685009866645487e+01	6.816281362940230792e+00	-4.726448307915432148e-03	9.304770785246319065e+01	2.963915232100523545e-01	0.000000000000000000e+00	3.951444295667833018e+01	1.000000000000000000e+00
1.579000000000000000e+03	1.124905666059431582e+02	2.274037664518179369e+01	-6.087510678652954116e-03	1.209696536835740233e+02	2.888579962194499640e-01	0.000000000000000000e+00	2.820983941807869400e+01	1.000000000000000000e+00
1.582000000000000000e+03	5.700719942730183121e+00	1.153154468437365310e+01	4.099976490369080379e-03	-8.019575298960985776e+01	3.360018707463454657e-01	0.000000000000000000e+00	1.860649767914849662e+01	1.000000000000000000e+00
1.584000000000000000e+03	8.508603370031387669e+01	1.604809630003272503e+01	-8.884809436800410534e-03	1.783557265614123821e+02	1.835742067797653254e-01	0.000000000000000000e+00	1.125580878255871831e+01	1.000000000000000000e+00
1.585000000000000000e+03	1.057570674171671499e+02	1.058966466538338835e+01	-6.309053978323675774e-03	1.255145739940954854e+02	2.109904425797675120e-01	0.000000000000000000e+00	7.744977689068806903e+00	1.000000000000000000e+00
1.586000000000000000e+03	2.393081416350594282e+01	7.807914656323522884e+00	-6.087525637903560584e-03	1.209699605698667426e+02	2.162660197393665440e-01	0.000000000000000000e+00	1.757579604010832242e+01	1.000000000000000000e+00
1.588000000000000000e+03	8.057769346017778389e+01	5.734605153544275247e+00	-7.571868768511787022e-03	1.514209886628453603e+02	2.618476438999629563e-01	0.000000000000000000e+00	1.125580878255871831e+01	1.000000000000000000e+00
1.588000000000000000e+03	1.156976999532403312e+02	9.246197187482135149e+00	2.778640079986495915e-03	-5.308877797612464633e+01	4.682338161441520485e-01	0.000000000000000000e+00	1.003100593566842136e+01	1.000000000000000000e+00
1.590000000000000000e+03	9.946397893447468164e+01	1.510427613849788031e+01	-8.810178508399659283e-03	1.768246867024512312e+02	1.170407978422187689e-01	0.000000000000000000e+00	7.744977689068806903e+00	1.000000000000000000e+00
1.591000000000000000e+03	2.048571910238737104e+01	2.504276094120067597e+01	-7.423673445395045922e-03	1.483807886885801111e+02	1.971090006497838720e-01	0.000000000000000000e+00	1.757579604010832242e+01	1.000000000000000000e+00
1.596000000000000000e+03	1.074926003445697518e+02	2.135688562777611210e+01	4.233030427331669655e-03	-8.292533019368194402e+01	4.236248399578164126e-01	0.000000000000000000e+00	8.708491867319702351e+01	1.000000000000000000e+00
1.605000000000000000e+03	7.298776829763652074e+01	9.408201164909918646e+00	3.970999642952386006e-03	-7.754981653257229368e+01	3.646769267614969889e-01	0.000000000000000000e+00	1.028744141984082106e+01	1.000000000000000000e+00
1.607000000000000000e+03	7.149893839677325502e+01	1.958733848066276195e+01	2.906334651475649469e-03	-5.570840877681676773e+01	4.327464331211339221e-01	0.000000000000000000e+00	1.028744141984082106e+01	1.000000000000000000e+00
1.608000000000000000e+03	1.211582240785484821e+01	1.122436002578508152e+01	-8.159126395213144381e-03	1.634684715660548022e+02	1.660900831293949942e-01	0.000000000000000000e+00	8.310027411778458273e+00	1.000000000000000000e+00
1.609000000000000000e+03	1.319846778714776292e+01	1.946356111370647568e+01	-6.156170455224509869e-03	1.223781964538574414e+02	3.435464191558885716e-01	0.000000000000000000e+00	8.310027411778458273e+00	1.000000000000000000e+00
1.613000000000000000e+03	6.278425709383262188e+01	1.028212905456373427e+01	-7.389607639086346637e-03	1.476819348969429200e+02	1.910120000553441333e-01	0.000000000000000000e+00	1.582390012003230062e+01	1.000000000000000000e+00
1.614000000000000000e+03	2.212160672664673555e+01	7.310880764994355907e+00	-4.789594345116028086e-03	9.434313726706741932e+01	3.223126121346479023e-01	0.000000000000000000e+00	1.045265538980925868e+01	1.000000000000000000e+00
1.615000000000000000e+03	3.211074258629466982e+01	2.266428495385523334e+01	-7.487836825616332563e-03	1.496970887093564784e+02	1.799327547731489618e-01	0.000000000000000000e+00	1.831692811060399961e+01	1.000000000000000000e+00
1.615000000000000000e+03	5.191733917494875783e+01	2.178455966522159670e+01	-3.997219521782773011e-03	7.808771255566463765e+01	4.191680128945538542e-01	0.000000000000000000e+00	1.582390012003230062e+01	1.000000000000000000e+00
1.615000000000000000e+03	8.621103933209700187e+01	2.163409071741356016e+01	-3.962861903071934755e-03	7.738287228591994449e+01	3.948108622578720972e-01	0.000000000000000000e+00	2.603230991736752742e+01	1.000000000000000000e+00
1.618000000000000000e+03	1.226834284206285908e+01	1.079960481812088702e+01	-6.102931646944440534e-03	1.212860120302270417e+02	2.236777860470432477e-01	0.000000000000000000e+00	1.045265538980925868e+01	1.000000000000000000e+00
1.622000000000000000e+03	2.319326715932025351e+01	2.365105783565747899e+01	-1.338930908561000895e-02	2.707647137573229656e+02	1.993232746745231543e-01	0.000000000000000000e+00	1.686753734247392700e+01	1.000000000000000000e+00
1.626000000000000000e+03	1.153980702364913213e+02	7.695661717667453772e+00	-4.817742036854028367e-03	9.492058201969354059e+01	3.377327511957070039e-01	0.000000000000000000e+00	2.563603971326295650e+01	1.000000000000000000e+00
1.628000000000000000e+03	4.994817665467162016e+01	2.182446755932848248e+01	-7.455680767025588997e-03	1.490374130431882804e+02	2.584147877515866609e-01	0.000000000000000000e+00	6.573527495494889017e+00	1.000000000000000000e+00
1.631000000000000000e+03	5.660591466788807224e+01	1.260118218786355015e+01	-8.777214450723538550e-03	1.761484350826907814e+02	1.889063851274007666e-01	0.000000000000000000e+00	8.348068375319716239e+00	1.000000000000000000e+00
1.631000000000000000e+03	3.703905863371625884e+01	1.739691146087933404e+01	-8.235690940224998924e-03	1.650391792164663229e+02	1.730490993078176443e-01	0.000000000000000000e+00	8.834873199463354254e+00	1.000000000000000000e+00
1.631000000000000000e+03	5.646301482658653015e+01	2.094802741431702486e+01	-7.190265742819273477e-03	1.435924723204233260e+02	2.385389684237035901e-01	0.000000000000000000e+00	6.573527495494889017e+00	1.000000000000000000e+00
1.633000000000000000e+03	2.638616444703098907e+01	5.556639943223695255e+00	9.639930098239784043e-03	-1.938468889489506637e+02	1.499320860388760890e-01	0.000000000000000000e+00	1.161789387740455304e+01	1.000000000000000000e+00
1.634000000000000000e+03	1.970576725606596469e+01	1.506178336757983693e+01	-6.365232530115045792e-03	1.266670667186859731e+02	2.860095707221198547e-01	0.000000000000000000e+00	1.161789387740455304e+01	1.000000000000000000e+00
1.634000000000000000e+03	9.908628091157653728e+01	1.118827898573134760e+01	-3.642751341111902241e-03	7.081586260055838977e+01	3.516376586056123577e-01	0.000000000000000000e+00	4.250385643275797776e+01	1.000000000000000000e+00
1.641000000000000000e+03	7.310402280596584923e+00	2.320195650078656513e+01	2.890900935946699984e-03	-5.539178892291647571e+01	4.510218731246168344e-01	0.000000000000000000e+00	1.824027958728029830e+01	1.000000000000000000e+00
1.642000000000000000e+03	2.555026763427562031e+01	2.307902846568673638e+01	-6.770152046431837309e-03	1.349739166056831152e+02	3.553277775644594350e-01	0.000000000000000000e+00	1.824027958728029830e+01	1.000000000000000000e+00
1.647000000000000000e+03	1.019368677641172916e+01	1.072801298123638958e+01	-6.745093812789101397e-03	1.344598515213500320e+02	2.390857405071472597e-01	0.000000000000000000e+00	1.970716009833085636e+01	1.000000000000000000e+00
1.656000000000000000e+03	9.776596429627849716e+01	1.702722325242653767e+01	3.285553428264872868e-03	-6.348801268865747005e+01	3.860775741728214028e-01	0.000000000000000000e+00	7.882207095555680887e+00	1.000000000000000000e+00
1.659000000000000000e+03	5.223992215489369784e+01	8.878997677036849723e+00	3.064160931273055867e-03	-5.894618606753783041e+01	4.684133477851499805e-01	0.000000000000000000e+00	3.271664560775471386e+01	1.000000000000000000e+00
1.660000000000000000e+03	1.659210242518838996e+01	2.326911846469635492e+01	-8.175556540875900113e-03	1.638055330020741849e+02	2.236839060442767924e-01	0.000000000000000000e+00	9.477651235859527290e+00	1.000000000000000000e+00
1.660000000000000000e+03	9.772465770151102049e+01	2.490932211392637541e+01	-7.153812903978109226e-03	1.428446489925609626e+02	2.721252271300012016e-01	0.000000000000000000e+00	7.882207095555680887e+00	1.000000000000000000e+00
1.664000000000000000e+03	1.999660844092221978e+01	1.442405137973754314e+01	-7.478739262516598610e-03	1.495104538647473760e+02	1.849889422040940090e-01	0.000000000000000000e+00	9.477651235859527290e+00	1.000000000000000000e+00
1.666000000000000000e+03	1.011740518302585059e+02	7.995217065390894717e+00	-7.283017429002160321e-03	1.454952562141102987e+02	1.817167601634555041e-01	0.000000000000000000e+00	1.636809526490095124e+01	1.000000000000000000e+00
1.666000000000000000e+03	1.024840328604116877e+02	2.431080753283986340e+01	-4.019240174543063475e-03	7.853946222324626092e+01	4.944745818935459836e-01	0.000000000000000000e+00	8.622440621039917374e+00	1.000000000000000000e+00
1.667000000000000000e+03	1.109783227298406558e+02	2.282975322003575513e+01	-7.751032481077040764e-03	1.550964994878466996e+02	2.542577937072046934e-01	0.000000000000000000e+00	8.622440621039917374e+00	1.000000000000000000e+00
1.669000000000000000e+03	4.698910158712853047e+01	6.067350647879091952e+00	4.990650080403602300e-03	-9.846775893792575118e+01	3.056887507346472965e-01	0.000000000000000000e+00	1.569685290028790980e+01	1.000000000000000000e+00
1.672000000000000000e+03	6.264836182999943759e+01	7.153057615398199509e+00	-7.908233543406749042e-03	1.583214505564628212e+02	2.056754259409380170e-01	0.000000000000000000e+00	1.569685290028790980e+01	1.000000000000000000e+00
1.675000000000000000e+03	4.358103262893761354e+01	1.014546218829469915e+01	-8.241874813984433404e-03	1.651660402566725736e+02	1.550441270162352669e-01	0.000000000000000000e+00	1.776530071345121797e+01	1.000000000000000000e+00
1.676000000000000000e+03	6.898355645043198869e+00	1.728494142122361055e+01	-3.141011491086093208e-03	6.052276125933261852e+01	4.238638235017461176e-01	0.000000000000000000e+00	2.000848151647081963e+01	1.000000000000000000e+00
1.679000000000000000e+03	2.687706774446466085e+01	1.619388897363689139e+01	-3.561697222335997223e-03	6.915305216474942540e+01	3.987670040419034612e-01	0.000000000000000000e+00	1.776530071345121797e+01	1.000000000000000000e+00
1.680000000000000000e+03	1.076526398367248731e+02	2.097942655738341955e+01	-7.953073424895222912e-03	1.592413325316850035e+02	2.881527500120405483e-01	0.000000000000000000e+00	6.115334993543490860e+00	1.000000000000000000e+00
1.680000000000000000e+03	9.688737852250268645e+01	2.398679830288268633e+01	-7.271409094874426403e-03	1.452571133606506351e+02	3.688964548901741969e-01	0.000000000000000000e+00	6.193666730057725722e+00	1.000000000000000000e+00
1.681000000000000000e+03	9.708243478549493943e+01	1.779620377430213551e+01	-9.486340559994761723e-03	1.906960276370043061e+02	2.536712334456395768e-01	0.000000000000000000e+00	6.193666730057725722e+00	1.000000000000000000e+00
1.683000000000000000e+03	1.035874579914345759e+02	1.641087989044657647e+01	-9.515436942134811518e-03	1.912929345998759061e+02	2.102884736599106574e-01	0.000000000000000000e+00	5.085730201707031384e+00	1.000000000000000000e+00
1.685000000000000000e+03	9.089549120718031361e+01	1.072294893358638390e+01	3.640703141648966336e-03	-7.077384416284019153e+01	4.165784113008612621e-01	0.000000000000000000e+00	9.397297743657876623e+00	1.000000000000000000e+00
1.685000000000000000e+03	9.314392170174759400e+00	2.215065087772400076e+01	-3.764781988926117241e-03	7.331929904201810189e+01	4.447472280302059433e-01	0.000000000000000000e+00	8.204323870162918197e+00	1.000000000000000000e+00
1.686000000000000000e+03	7.645902668185948770e+00	1.411777636430863225e+01	-3.458030679256690349e-03	6.702635197628528374e+01	4.234754560971933923e-01	0.000000000000000000e+00	8.204323870162918197e+00	1.000000000000000000e+00
1.687000000000000000e+03	1.183294745672318555e+02	1.373138754887919788e+01	-7.425174978357111134e-03	1.484115923629243810e+02	2.048519859543544985e-01	0.000000000000000000e+00	9.898776391594909185e+00	1.000000000000000000e+00
1.688000000000000000e+03	1.086049310192759094e+02	1.558044861728800434e+01	-6.513420030726383911e-03	1.297071062156822734e+02	2.777016234602942557e-01	0.000000000000000000e+00	5.085730201707031384e+00	1.000000000000000000e+00
1.692000000000000000e+03	2.152369896385978620e+01	1.586148421362545058e+01	-4.414585708269610012e-03	8.664990360684178938e+01	3.247654447378736098e-01	0.000000000000000000e+00	2.064724407597906009e+01	1.000000000000000000e+00
1.697000000000000000e+03	4.211691431445822076e+01	1.436877879830418436e+01	-5.907895704335441346e-03	1.172848853061833836e+02	2.163693818863983154e-01	0.000000000000000000e+00	1.122017332815595303e+01	1.000000000000000000e+00
1.699000000000000000e+03	5.307785761905974198e+01	1.676669693434913810e+01	-6.269170873826517346e-03	1.246963793931068807e+02	2.612102633426324205e-01	0.000000000000000000e+00	1.122017332815595303e+01	1.000000000000000000e+00
1.699000000000000000e+03	6.438226497232281531e+01	2.258363687446395573e+01	2.932260846578912776e-03	-5.624027993191149477e+01	4.216690681700615562e-01	0.000000000000000000e+00	1.271323782029626059e+01	1.000000000000000000e+00
1.700000000000000000e+03	1.686660498776916484e+01	2.401374118841387784e+01	7.307046638936191482e-03	-1.459882110650910363e+02	3.722939727520447883e-01	0.000000000000000000e+00	8.598264376825019539e+00	1.000000000000000000e+00
1.701000000000000000e+03	2.009233546784017577e+01	1.604349569886219129e+01	-6.376785862569013877e-03	1.269040812228587072e+02	2.332456162425535773e-01	0.000000000000000000e+00	8.598264376825019539e+00	1.000000000000000000e+00
1.701000000000000000e+03	7.790932088129110866e+01	1.868768645699596931e+01	-7.369103814172370259e-03	1.472613026754611099e+02	2.256421992870623061e-01	0.000000000000000000e+00	1.407691980582836777e+01	1.000000000000000000e+00
1.701000000000000000e+03	9.910733443190792968e+01	1.863099978401393386e+01	-3.081989364527394637e-03	5.931193311799186318e+01	3.916350340401165697e-01	0.000000000000000000e+00	2.119808934482134433e+01	1.000000000000000000e+00
1.706000000000000000e+03	3.026104221312806430e+01	1.572430997020660826e+01	-8.025063558294080052e-03	1.607181969637301790e+02	1.722543341048922150e-01	0.000000000000000000e+00	1.017371497541781977e+01	1.000000000000000000e+00
1.711000000000000000e+03	1.457795582531621292e+01	1.828404854484281827e+01	-5.093483869349151906e-03	1.005773753275035745e+02	2.605993892707531012e-01	0.000000000000000000e+00	1.094604301884575648e+01	1.000000000000000000e+00
1.712000000000000000e+03	2.356641437703006758e+01	1.203717167439435443e+01	5.211412938903445778e-03	-1.029966686404353027e+02	2.972665039893284122e-01	0.000000000000000000e+00	1.094604301884575648e+01	1.000000000000000000e+00
1.715000000000000000e+03	4.828117441851122038e+01	1.410306947029403979e+01	3.677238379686225810e-03	-7.152335789515380782e+01	4.096766712789901010e-01	0.000000000000000000e+00	2.258850112934943510e+01	1.000000000000000000e+00
1.716000000000000000e+03	1.179884002190776613e+02	8.102883839834291280e+00	-9.225147222188968127e-03	1.853376940393246457e+02	1.602741089121939577e-01	0.000000000000000000e+00	2.496806047228993819e+01	1.000000000000000000e+00
1.718000000000000000e+03	1.349277402646105095e+01	2.200128482658341156e+01	-4.338826485166019827e-03	8.509571698822324493e+01	4.230666436939856112e-01	0.000000000000000000e+00	3.567372433110848817e+01	1.000000000000000000e+00
1.719000000000000000e+03	9.792780992075928737e+01	2.296817094203793630e+01	-8.659084972473921754e-03	1.737250304219948305e+02	2.016794614145196451e-01	0.000000000000000000e+00	2.496806047228993819e+01	1.000000000000000000e+00
1.720000000000000000e+03	7.063268684810878995e+01	1.736654543621840929e+01	-6.835029362069214298e-03	1.363048628810643947e+02	2.063997962642691864e-01	0.000000000000000000e+00	2.258850112934943510e+01	1.000000000000000000e+00
1.724000000000000000e+03	1.060972250838750597e+01	1.211712438773553657e+01	-8.003342279880152135e-03	1.602725889061600242e+02	1.305598550395136170e-01	0.000000000000000000e+00	6.025207605943307243e+01	1.000000000000000000e+00
1.725000000000000000e+03	1.170688496001058780e+02	1.126703688260302272e+01	-5.413517316982113803e-03	1.071428030265362565e+02	3.998568923784998619e-01	0.000000000000000000e+00	4.683504260407573128e+01	1.000000000000000000e+00
1.730000000000000000e+03	6.779770639967064483e+01	8.673229450461555246e+00	-5.854475865813208932e-03	1.161889870802143463e+02	2.651068803673007901e-01	0.000000000000000000e+00	1.753576628026193873e+01	1.000000000000000000e+00
1.733000000000000000e+03	3.910315990975790612e+01	1.284719779147582486e+01	-5.446089640388183765e-03	1.078110182893275351e+02	2.858356907134410596e-01	0.000000000000000000e+00	1.401964528171420454e+01	1.000000000000000000e+00
1.733000000000000000e+03	1.212513760598015011e+02	1.687163679096034130e+01	3.574851402062544699e-03	-6.942290775819905946e+01	4.768556912558854499e-01	0.000000000000000000e+00	1.323645065844235091e+01	1.000000000000000000e+00
1.735000000000000000e+03	8.192553930788501759e+01	1.906107987071437648e+01	-7.539996008528233873e-03	1.507671248158370076e+02	1.522908678113874537e-01	0.000000000000000000e+00	1.753576628026193873e+01	1.000000000000000000e+00
1.736000000000000000e+03	1.080162859383524108e+02	1.668185926199640789e+01	-6.826455809305146706e-03	1.361289780127399922e+02	1.919593279316363921e-01	0.000000000000000000e+00	4.607862613280808262e+00	1.000000000000000000e+00
1.737000000000000000e+03	5.253144635528981610e+01	1.687604092094057862e+01	7.510512956728922218e-03	-1.501622853955610992e+02	3.438310792471082067e-01	0.000000000000000000e+00	1.401964528171420454e+01	1.000000000000000000e+00
1.740000000000000000e+03	1.125558083844383219e+02	1.589120521353196125e+01	-7.270799995810758171e-03	1.452446178046591001e+02	2.311712453199363804e-01	0.000000000000000000e+00	4.607862613280808262e+00	1.000000000000000000e+00
1.741000000000000000e+03	7.464012398667119896e+01	1.869729970955897258e+01	-7.452712652718699628e-03	1.489765227205408280e+02	2.176794978412552872e-01	0.000000000000000000e+00	8.621745187769498386e+00	1.000000000000000000e+00
1.744000000000000000e+03	4.096526103510642969e+01	1.685494184627823699e+01	-6.667818687821730830e-03	1.328745664529941450e+02	2.703023211016857275e-01	0.000000000000000000e+00	3.064924251121260212e+01	1.000000000000000000e+00
1.745000000000000000e+03	7.102453674503851744e+01	1.087029396144753512e+01	-7.706112765029124456e-03	1.541749797212255828e+02	2.852251838214160395e-01	0.000000000000000000e+00	8.621745187769498386e+00	1.000000000000000000e+00
1.751000000000000000e+03	1.112036564086577783e+02	1.077660397911280654e+01	-4.169941174567873970e-03	8.163106570142255691e+01	3.510626122349213007e-01	0.000000000000000000e+00	4.262509307947593840e+01	1.000000000000000000e+00
1.753000000000000000e+03	3.081626428059779954e+01	2.542932222732412484e+01	-7.749278803823870382e-03	1.550605231194442979e+02	1.985343869664110139e-01	0.000000000000000000e+00	2.859201511198194368e+01	1.000000000000000000e+00
1.754000000000000000e+03	6.859577659979990472e+01	1.198785879454548287e+01	-7.655349291134211018e-03	1.531335763301931081e+02	1.729531848313945464e-01	0.000000000000000000e+00	2.798554431860533143e+01	1.000000000000000000e+00
1.755000000000000000e+03	9.561306972377680680e+00	6.305250537708860570e+00	-7.307848796897217086e-03	1.460046671890845573e+02	2.634780596420593923e-01	0.000000000000000000e+00	2.859201511198194368e+01	1.000000000000000000e+00
1.759000000000000000e+03	9.655038297385706869e+01	1.330340935615290476e+01	7.944204496901877133e-03	-1.590593880945053513e+02	2.148461693111255455e-01	0.000000000000000000e+00	1.462390471618743604e+01	1.000000000000000000e+00
1.760000000000000000e+03	6.052405743796130366e+01	2.447853199284041281e+01	-7.565374236598876485e-03	1.512877545273865678e+02	1.955097829239264007e-01	0.000000000000000000e+00	3.771974943664579172e+01	1.000000000000000000e+00
1.760000000000000000e+03	1.101218747144026935e+02	1.875072071905763949e+01	-7.498018854568879593e-03	1.499059711727734623e+02	2.183046923357837565e-01	0.000000000000000000e+00	1.462390471618743604e+01	1.000000000000000000e+00
1.767000000000000000e+03	1.083980976520980022e+02	6.810526154068471172e+00	-6.917740070641715915e-03	1.380016579538447559e+02	2.039393312719042228e-01	0.000000000000000000e+00	3.925748361824924615e+01	1.000000000000000000e+00
1.773000000000000000e+03	6.292494108797086483e+01	1.921032573047302705e+01	-6.629344986060952197e-03	1.320852854916046510e+02	2.278060271233597334e-01	0.000000000000000000e+00	9.651952844598209680e+00	1.000000000000000000e+00
1.775000000000000000e+03	8.540301352166429183e+01	1.631533474937260308e+01	-9.248876052749254242e-03	1.858244866623408029e+02	1.805163190142220486e-01	0.000000000000000000e+00	1.039127301685006444e+01	1.000000000000000000e+00
1.778000000000000000e+03	7.768052841196757186e+01	9.362509522083435343e+00	-5.589989173944332097e-03	1.107630909257194105e+02	3.458503663494291169e-01	0.000000000000000000e+00	1.039127301685006444e+01	1.000000000000000000e+00
1.782000000000000000e+03	1.079875401865909197e+02	8.211840639874639081e+00	-6.650872452975419707e-03	1.325269175416782161e+02	2.173922590547556766e-01	0.000000000000000000e+00	3.032884767978569229e+01	1.000000000000000000e+00
1.789000000000000000e+03	8.047468779911301340e+01	1.790504014546371181e+01	6.198810191815540792e-03	-1.232529428585372386e+02	3.145793462492848525e-01	0.000000000000000000e+00	8.377627193112083148e+00	1.000000000000000000e+00
1.791000000000000000e+03	8.883126042891407792e+01	1.849861513620266606e+01	-3.626665043216248992e-03	7.048585513865040753e+01	3.910503692586132507e-01	0.000000000000000000e+00	8.377627193112083148e+00	1.000000000000000000e+00
1.797000000000000000e+03	7.195243689048388092e+01	1.272577412303758848e+01	-5.057402435509794798e-03	9.983717130538707352e+01	3.199979002292869801e-01	0.000000000000000000e+00	4.265190905356082141e+01	1.000000000000000000e+00
1.799000000000000000e+03	1.132376938524673733e+02	2.343618510937314170e+01	-3.513136981038900326e-03	6.815684768786825032e+01	4.457905068913224911e-01	0.000000000000000000e+00	7.455521867415990656e+00	1.000000000000000000e+00
1.804000000000000000e+03	1.140338716148629317e+02	1.602329719128178454e+01	-6.111841081697890442e-03	1.214687874561884939e+02	2.472192249914960671e-01	0.000000000000000000e+00	7.455521867415990656e+00	1.000000000000000000e+00
1.804000000000000000e+03	8.371109299627178757e+00	2.348657037689248739e+01	-6.726782279178424896e-03	1.340841937553618095e+02	2.920506030723361013e-01	0.000000000000000000e+00	1.129656539276662031e+01	1.000000000000000000e+00
1.807000000000000000e+03	8.775549096502435020e+01	1.377581376124524759e+01	-7.014183713239675877e-03	1.399801816587621488e+02	2.544359569172286450e-01	0.000000000000000000e+00	1.625949969673433415e+01	1.000000000000000000e+00
1.807000000000000000e+03	1.035260851016642931e+02	1.773304650212388367e+01	2.717732856537216201e-03	-5.183927741653410948e+01	4.608602228690696911e-01	0.000000000000000000e+00	8.520789712782892877e+00	1.000000000000000000e+00
1.808000000000000000e+03	2.587845667765274627e+01	1.674715297249663237e+01	-7.009714613560803081e-03	1.398884988954809216e+02	2.362336622157197308e-01	0.000000000000000000e+00	8.699851630031076866e+00	1.000000000000000000e+00
1.809000000000000000e+03	1.964793583233733187e+01	2.281905781205435346e+01	4.240238365775026060e-03	-8.307319973375329880e+01	4.394710174582920903e-01	0.000000000000000000e+00	8.699851630031076866e+00	1.000000000000000000e+00
1.810000000000000000e+03	1.112567584537489438e+02	1.414967562363041509e+01	-7.478027844475337686e-03	1.494958592536271169e+02	2.079566311190020889e-01	0.000000000000000000e+00	8.520789712782892877e+00	1.000000000000000000e+00
1.813000000000000000e+03	3.261502581681332202e+01	8.073810155806240729e+00	-8.216993271575349575e-03	1.646555999607113563e+02	1.307772142810549321e-01	0.000000000000000000e+00	1.098217826219031501e+01	1.000000000000000000e+00
1.814000000000000000e+03	3.141979193522308478e+01	2.504322042128547920e+01	-8.775463922141799392e-03	1.761125233087074662e+02	1.386802483082817394e-01	0.000000000000000000e+00	1.198012919042822233e+01	1.000000000000000000e+00
1.816000000000000000e+03	8.198633464460728248e+01	1.466401825111427648e+01	-5.345699791946482982e-03	1.057515388926091617e+02	2.691978350453860802e-01	0.000000000000000000e+00	1.066401824055882486e+01	1.000000000000000000e+00
1.817000000000000000e+03	1.110931180563547827e+02	6.901940584307431514e+00	-6.087263007261547142e-03	1.209645727502358739e+02	2.121175794228330469e-01	0.000000000000000000e+00	1.945223263266483826e+01	1.000000000000000000e+00
1.817000000000000000e+03	7.531839517047050947e+01	2.298626964146652440e+01	-6.667519613127617477e-03	1.328684309902938026e+02	1.954772397809766415e-01	0.000000000000000000e+00	1.066401824055882486e+01	1.000000000000000000e+00
1.819000000000000000e+03	9.838179949418723425e+01	2.162646892332072213e+01	-5.633518429415558353e-03	1.116560856476861687e+02	2.793954360629118394e-01	0.000000000000000000e+00	1.781255138930747606e+01	1.000000000000000000e+00
1.832000000000000000e+03	4.077680351948170312e+01	1.882464940567424705e+01	-8.447615625728172734e-03	1.693867754149332256e+02	1.564259797584581779e-01	0.000000000000000000e+00	1.820962695766969119e+01	1.000000000000000000e+00
1.833000000000000000e+03	2.448949702807754392e+01	1.068129867071540851e+01	-7.995828832362102817e-03	1.601184519032464948e+02	1.811222538400407700e-01	0.000000000000000000e+00	1.820962695766969119e+01	1.000000000000000000e+00
1.841000000000000000e+03	3.896604478795560311e+01	1.801712879394774447e+01	-6.590649607993863228e-03	1.312914568812977336e+02	1.861261984642820222e-01	0.000000000000000000e+00	1.149751528604342532e+01	1.000000000000000000e+00
1.842000000000000000e+03	5.716204956595102260e+01	1.307814138964270612e+01	-6.018212360167141117e-03	1.195480113425992670e+02	2.417607810818402925e-01	0.000000000000000000e+00	1.059087533424258964e+01	1.000000000000000000e+00
1.843000000000000000e+03	4.516396044426000600e+01	8.333188517895905534e+00	-7.174464972807746005e-03	1.432683224108841955e+02	1.811755426966557003e-01	0.000000000000000000e+00	1.149751528604342532e+01	1.000000000000000000e+00
1.846000000000000000e+03	1.378054433369985077e+01	2.262710854691560769e+01	-5.569088631740408933e-03	1.103343201215258063e+02	3.195839763650599741e-01	0.000000000000000000e+00	2.560393224592836603e+01	1.000000000000000000e+00
1.847000000000000000e+03	6.552258695485450346e+01	6.576752698431033828e+00	-8.030502454878959279e-03	1.608297749333288209e+02	1.791571861814321709e-01	0.000000000000000000e+00	1.059087533424258964e+01	1.000000000000000000e+00
1.854000000000000000e+03	6.636745014334451298e+01	1.258870873024053338e+01	-7.747935419966578939e-03	1.550329638450861864e+02	1.645806843254609131e-01	0.000000000000000000e+00	2.290245729462841595e+01	1.000000000000000000e+00
1.854000000000000000e+03	8.805149790055425285e+01	1.995923265974009198e+01	-7.479117122609234801e-03	1.495182055955021099e+02	2.462811528979562681e-01	0.000000000000000000e+00	2.290245729462841595e+01	1.000000000000000000e+00
1.856000000000000000e+03	1.100051064923474939e+02	1.133027930780965598e+01	-8.466938106452624735e-03	1.697831725762319195e+02	1.618841624832308979e-01	0.000000000000000000e+00	2.358855159079186592e+01	1.000000000000000000e+00
1.862000000000000000e+03	6.800159710937897728e+01	2.374551697484345425e+01	3.036521695984395908e-03	-5.837917220606056645e+01	4.832962459839857949e-01	0.000000000000000000e+00	8.103798254242150279e+00	1.000000000000000000e+00
1.865000000000000000e+03	4.397063357890523605e+01	6.740923232528721165e+00	-8.622665404922484275e-03	1.729778896485615860e+02	1.638760737808957479e-01	0.000000000000000000e+00	2.463935046573186227e+01	1.000000000000000000e+00
1.867000000000000000e+03	6.691779368087355806e+01	1.571451975944000168e+01	-6.611663160150676836e-03	1.317225460640247832e+02	1.887912909283048224e-01	0.000000000000000000e+00	8.103798254242150279e+00	1.000000000000000000e+00
1.868000000000000000e+03	8.385423647303284156e+01	1.671813273049496118e+01	-3.145352753870206842e-03	6.061182147207728121e+01	3.535001337977398128e-01	0.000000000000000000e+00	1.696615258235507895e+01	1.000000000000000000e+00
1.875000000000000000e+03	9.521371668689648970e+01	7.167070286204722862e+00	-6.857781364521766364e-03	1.367716160539445127e+02	2.305772670793727608e-01	0.000000000000000000e+00	6.263067843903222354e+01	1.000000000000000000e+00
1.882000000000000000e+03	6.501680489428231624e+01	8.520117974420218232e+00	-6.178041924835819473e-03	1.228268856563977067e+02	2.801302120610931201e-01	0.000000000000000000e+00	2.398529617757207788e+01	1.000000000000000000e+00
1.884000000000000000e+03	4.182661108947813489e+01	1.464460522001681930e+01	-5.245044650217958390e-03	1.036866170525881756e+02	4.174731203033111848e-01	0.000000000000000000e+00	1.722408783464437576e+01	1.000000000000000000e+00
1.886000000000000000e+03	9.523270889943302109e+01	2.426191556292160456e+01	-9.312540591807564119e-03	1.871305530478110768e+02	2.604626526161829547e-01	0.000000000000000000e+00	2.281863238929565796e+01	1.000000000000000000e+00
1.887000000000000000e+03	2.463171731830389177e+01	1.364219316223938883e+01	-8.322323039978247669e-03	1.668164209127706954e+02	1.256892813727353841e-01	0.000000000000000000e+00	1.110796839406074810e+01	1.000000000000000000e+00
1.888000000000000000e+03	1.179746982338400159e+02	2.239325153974049698e+01	-2.882491558043594453e-03	5.521927207186532627e+01	4.815134582621672932e-01	0.000000000000000000e+00	1.195774019904132857e+01	1.000000000000000000e+00
1.891000000000000000e+03	1.573860170432705097e+01	6.986409472853606140e+00	-4.455194902583185269e-03	8.748299380773704570e+01	4.197275538830411712e-01	0.000000000000000000e+00	1.110796839406074810e+01	1.000000000000000000e+00
1.893000000000000000e+03	1.101984615283213458e+02	1.330932654183826180e+01	3.159845229276771715e-03	-6.090913195685803316e+01	3.571078014936228673e-01	0.000000000000000000e+00	6.211685498098254321e+00	1.000000000000000000e+00
1.894000000000000000e+03	7.405088162366386939e+01	8.540747438535964520e+00	-7.684330675607551307e-03	1.537281241369454960e+02	2.350318075675594809e-01	0.000000000000000000e+00	1.216737821653108220e+01	1.000000000000000000e+00
1.898000000000000000e+03	1.158205625560136269e+02	1.066792222562584946e+01	-3.581381097663654308e-03	6.955686327029586380e+01	4.008101073297597461e-01	0.000000000000000000e+00	6.211685498098254321e+00	1.000000000000000000e+00
1.899000000000000000e+03	4.346524696286746092e+01	1.238733744936729586e+01	-8.116714661161889693e-03	1.625984025918160114e+02	1.765902654981912345e-01	0.000000000000000000e+00	3.082656812418693448e+01	1.000000000000000000e+00
1.901000000000000000e+03	9.385134101232939940e+01	1.575617501220270000e+01	-3.135537425826456000e-03	6.041046181079762079e+01	4.635914353976334779e-01	0.000000000000000000e+00	8.876957759711894269e+00	1.000000000000000000e+00
1.907000000000000000e+03	6.422627259938683153e+01	1.765772668559722547e+01	-3.518872038953227508e-03	6.827450135302348144e+01	3.876334255045668087e-01	0.000000000000000000e+00	4.968346389563945920e+00	1.000000000000000000e+00
1.909000000000000000e+03	3.230381693695852618e+01	1.291001549855113240e+01	3.593960889593692323e-03	-6.981493540305700662e+01	4.107777950342850204e-01	0.000000000000000000e+00	3.227357955100895737e+01	1.000000000000000000e+00
1.910000000000000000e+03	1.039632922627513665e+02	2.448572494950404987e+01	-6.906162166001150737e-03	1.377641393557540255e+02	2.692084217389854039e-01	0.000000000000000000e+00	1.897240340938468250e+01	1.000000000000000000e+00
1.912000000000000000e+03	6.900297478507017956e+01	1.629113161902445839e+01	-5.838047002815985147e-03	1.158519519578439798e+02	2.320204194270013565e-01	0.000000000000000000e+00	4.968346389563945920e+00	1.000000000000000000e+00
1.919000000000000000e+03	1.983391920485728477e+01	1.678445080489532870e+01	-7.936588854092190698e-03	1.589031545738578473e+02	1.638142149178135609e-01	0.000000000000000000e+00	1.077893933987992625e+01	1.000000000000000000e+00
1.920000000000000000e+03	3.884465526364578380e+01	6.982362134971759282e+00	-7.941830811605050944e-03	1.590106923743803691e+02	2.163066711561728583e-01	0.000000000000000000e+00	1.896369670790639006e+01	1.000000000000000000e+00
1.920000000000000000e+03	7.769554265689976091e+01	1.661928273147915291e+01	-3.216919825230379198e-03	6.208000686370423438e+01	4.784943152830422042e-01	0.000000000000000000e+00	4.002826113918376905e+01	1.000000000000000000e+00
1.924000000000000000e+03	1.990612237420372921e+01	6.005753295680802850e+00	-9.443281514623872580e-03	1.898126791893252800e+02	1.083991299417330634e-01	0.000000000000000000e+00	1.077893933987992625e+01	1.000000000000000000e+00
1.930000000000000000e+03	1.381162627317772618e+01	1.831980573159041015e+01	2.651106362726809388e-03	-5.047244707055742197e+01	4.741576733171628533e-01	0.000000000000000000e+00	7.349816142460321089e+01	1.000000000000000000e+00
1.934000000000000000e+03	8.711116668171165145e+01	2.371953801150328189e+01	6.324501461419490891e-03	-1.258314762871142989e+02	3.622354262974974981e-01	0.000000000000000000e+00	7.349816142460321089e+01	1.000000000000000000e+00
1.943000000000000000e+03	1.178360406214802794e+02	2.112254975246974098e+01	-8.520187405914095985e-03	1.708755722245317656e+02	1.808626862095236154e-01	0.000000000000000000e+00	7.260018708047123681e+00	1.000000000000000000e+00
1.943000000000000000e+03	8.323891622449173155e+01	1.497449356781904228e+01	-8.936194578092790386e-03	1.794098833455076942e+02	1.464439337085818860e-01	0.000000000000000000e+00	2.901052476618458442e+01	1.000000000000000000e+00
1.947000000000000000e+03	1.151587242176580084e+01	6.599993090588449185e+00	-8.472955638746591106e-03	1.699066211516693841e+02	2.324962970091992709e-01	0.000000000000000000e+00	3.878116993763530473e+01	1.000000000000000000e+00
1.948000000000000000e+03	1.214420481703021863e+02	1.350973623251010203e+01	-5.804001549522144407e-03	1.151535157045875479e+02	3.576853752077083781e-01	0.000000000000000000e+00	8.396054700800716475e+00	1.000000000000000000e+00
1.952000000000000000e+03	9.345508832415985978e+01	7.164774540485932874e+00	-7.739482209158232186e-03	1.548595477699934975e+02	1.827198122942822467e-01	0.000000000000000000e+00	2.096398538614884544e+01	1.000000000000000000e+00
1.955000000000000000e+03	1.143598900196210479e+02	1.858932514121841706e+01	6.419785306785222995e-03	-1.277862069637402698e+02	2.312320848966008535e-01	0.000000000000000000e+00	2.382291103864626081e+01	1.000000000000000000e+00
1.960000000000000000e+03	8.893929646752486917e+01	1.673011359200527082e+01	-7.608854709865319269e-03	1.521797484913360847e+02	1.874173147435194142e-01	0.000000000000000000e+00	7.443194940729768838e+00	1.000000000000000000e+00
1.962000000000000000e+03	7.711827904227683916e+01	2.444040991530598816e+01	-5.884720104002856209e-03	1.168094421001977139e+02	2.325375318631546229e-01	0.000000000000000000e+00	1.205304132351161428e+01	1.000000000000000000e+00
1.963000000000000000e+03	1.179921603534417329e+02	6.340296146400514310e+00	5.644586503055749015e-03	-1.118831451559647547e+02	3.512030162677902689e-01	0.000000000000000000e+00	1.204119967141546077e+01	1.000000000000000000e+00
1.965000000000000000e+03	8.916828184387182432e+01	2.416978540083692550e+01	-8.159688405650150633e-03	1.634800011074748056e+02	1.949521786905807907e-01	0.000000000000000000e+00	7.443194940729768838e+00	1.000000000000000000e+00
1.970000000000000000e+03	9.574203216401359384e+01	1.428164720463142245e+01	-8.747681042520619177e-03	1.755425626099964234e+02	1.276591965263448314e-01	0.000000000000000000e+00	1.187389869667171460e+01	1.000000000000000000e+00
1.973000000000000000e+03	4.378972585408808271e+01	1.589567984823613678e+01	-7.601733905698724626e-03	1.520336664950306158e+02	2.344338059453043854e-01	0.000000000000000000e+00	3.831540274321803707e+01	1.000000000000000000e+00
1.978000000000000000e+03	8.175400289078038440e+01	1.072037730091798480e+01	-7.988684774467404506e-03	1.599718928609580928e+02	2.351495059682323641e-01	0.000000000000000000e+00	2.131011305041102588e+01	1.000000000000000000e+00
1.979000000000000000e+03	5.860288205737037970e+01	2.330348783583679761e+01	9.565408771153749434e-03	-1.923180975409336781e+02	2.993240872214638637e-01	0.000000000000000000e+00	8.453877429919936404e+00	1.000000000000000000e+00
1.982000000000000000e+03	6.091396515719119975e+01	1.517164065909815207e+01	-8.042981006920418494e-03	1.610857701482751452e+02	1.654730078373940483e-01	0.000000000000000000e+00	8.453877429919936404e+00	1.000000000000000000e+00
1.982000000000000000e+03	4.606367597674850600e+01	7.945634324466761989e+00	3.753064950160369187e-03	-7.307892613277299176e+01	3.909739183958148567e-01	0.000000000000000000e+00	1.651503122282565883e+01	1.000000000000000000e+00
1.983000000000000000e+03	2.317824838152252553e+01	2.328548899892891910e+01	-2.686116307541561773e-03	5.119066969112549259e+01	4.484712411968466705e-01	0.000000000000000000e+00	2.755093351685109937e+01	1.000000000000000000e+00
1.988000000000000000e+03	1.032285476386027341e+02	7.479997335570518047e+00	-6.854072243333036996e-03	1.366955241105190169e+02	2.292576658115921262e-01	0.000000000000000000e+00	1.363224477537864843e+01	1.000000000000000000e+00
1.992000000000000000e+03	1.013107427815451302e+02	2.097666811565864720e+01	-7.858421380477148901e-03	1.572995631360523419e+02	1.968047340379854848e-01	0.000000000000000000e+00	1.092908018399561421e+01	1.000000000000000000e+00
1.994000000000000000e+03	6.967627626064371782e+01	2.369564972514192647e+01	-7.239938256522445229e-03	1.446114948624715169e+02	1.930886148234987054e-01	0.000000000000000000e+00	1.700119072215939653e+01	1.000000000000000000e+00
1.997000000000000000e+03	1.121270602220724584e+02	1.941075921219396605e+01	-1.013781403594299010e-02	2.040608869534623864e+02	1.487099433364512668e-01	0.000000000000000000e+00	1.092908018399561421e+01	1.000000000000000000e+00
1.998000000000000000e+03	6.275072686260193677e+01	6.659328613768031424e+00	-3.705890612153588115e-03	7.211115320864894329e+01	4.465359753019232381e-01	0.000000000000000000e+00	1.374514982803345475e+01	1.000000000000000000e+00
1.999000000000000000e+03	5.395570274694574664e+01	1.722231562503118951e+01	-6.911927015216702899e-03	1.378824041840101700e+02	1.874365297826191545e-01	0.000000000000000000e+00	1.374514982803345475e+01	1.000000000000000000e+00
2.001000000000000000e+03	2.796223315393543629e+01	1.121167258750855389e+01	-2.724059421030506929e-03	5.196906573107180094e+01	3.903314692667950725e-01	0.000000000000000000e+00	2.667936077208880263e+01	1.000000000000000000e+00
2.002000000000000000e+03	1.197522686991020748e+02	1.083962069101505321e+01	-5.078859660980757779e-03	1.002773623650822401e+02	3.960339900130391833e-01	0.000000000000000000e+00	1.147206258121883593e+01	1.000000000000000000e+00
2.004000000000000000e+03	1.039933533437532844e+02	1.939289594640455761e+01	-5.619830540958386730e-03	1.113752811171514452e+02	3.489156628625017520e-01	0.000000000000000000e+00	1.793047491762296630e+01	1.000000000000000000e+00
2.009000000000000000e+03	8.423803359340742247e+01	7.550059310668142842e+00	-8.287017245714869279e-03	1.660921289948240940e+02	2.279032337726445423e-01	0.000000000000000000e+00	7.182692217582526517e+00	1.000000000000000000e+00
2.009000000000000000e+03	8.207146257328692229e+01	1.439820048235076300e+01	-7.252577207123898397e-03	1.448707806245667769e+02	3.264961921568564351e-01	0.000000000000000000e+00	7.182692217582526517e+00	1.000000000000000000e+00
2.011000000000000000e+03	7.901684750462294460e+01	2.214597568281515905e+01	-7.895473543043559847e-03	1.580596814806247608e+02	2.551175840809145612e-01	0.000000000000000000e+00	8.328186703877390684e+00	1.000000000000000000e+00
2.011000000000000000e+03	1.166918111966185450e+02	9.914859551854247499e+00	-6.979219439479772934e-03	1.392628959715389385e+02	3.681686020008431148e-01	0.000000000000000000e+00	3.253982115653683138e+01	1.000000000000000000e+00
2.014000000000000000e+03	2.524320223581564093e+01	9.916436369023010400e+00	-8.167620121517005227e-03	1.636427188091346068e+02	1.909266233846963479e-01	0.000000000000000000e+00	3.145720268113142026e+01	1.000000000000000000e+00
2.017000000000000000e+03	5.658303105578894332e+01	7.201527520359260137e+00	-9.952793541774243233e-03	2.002652253240649713e+02	2.032576979478849521e-01	0.000000000000000000e+00	1.712426566832526120e+01	1.000000000000000000e+00
2.020000000000000000e+03	3.945950543979747493e+01	7.360729146818276725e+00	-6.090304286616016888e-03	1.210269640404651170e+02	2.508413229117815169e-01	0.000000000000000000e+00	1.712426566832526120e+01	1.000000000000000000e+00
2.020000000000000000e+03	8.954881337132444941e+00	9.963553550241650569e+00	-7.679443369421388652e-03	1.536278619435853443e+02	3.481448279671004453e-01	0.000000000000000000e+00	3.061546645929061228e+01	1.000000000000000000e+00
2.022000000000000000e+03	8.418231442638928286e+01	2.237933380521106841e+01	-6.269699194806902486e-03	1.247072178014802972e+02	2.551176743475670472e-01	0.000000000000000000e+00	1.153109741420309931e+01	1.000000000000000000e+00
2.025000000000000000e+03	9.757226737712365150e+01	2.144258371096367810e+01	-7.717231372663788461e-03	1.544030759251668030e+02	1.700641901180289794e-01	0.000000000000000000e+00	1.342268008863924678e+01	1.000000000000000000e+00
2.026000000000000000e+03	8.364531158141411993e+01	8.791657919147287004e+00	-4.205970536044953065e-03	8.237020146854202096e+01	3.169261711142274951e-01	0.000000000000000000e+00	1.359828327548115823e+01	1.000000000000000000e+00
2.026000000000000000e+03	6.949582119840191297e+01	1.412616598315390881e+01	-6.970204272015741338e-03	1.390779514583402658e+02	1.828462472356051638e-01	0.000000000000000000e+00	1.512167498605583127e+01	1.000000000000000000e+00
2.027000000000000000e+03	1.092997154428501716e+02	1.361924647208463313e+01	-3.629327155915547300e-03	7.054046789423327368e+01	2.873492358871959640e-01	0.000000000000000000e+00	1.409743393981842097e+01	1.000000000000000000e+00
2.035000000000000000e+03	8.352708045558399874e+01	7.009879769228945179e+00	4.727691201331678771e-03	-9.307320558378573594e+01	3.898062337860899174e-01	0.000000000000000000e+00	5.266055633994713503e+01	1.000000000000000000e+00
2.047000000000000000e+03	9.736759772626963638e+01	2.079576683698758544e+01	8.007464005466962548e-03	-1.603571453534176499e+02	3.479061267507316257e-01	0.000000000000000000e+00	1.375417284610653645e+01	1.000000000000000000e+00
2.047000000000000000e+03	2.720388198161249349e+01	1.840413159467065896e+01	-8.050204675091246834e-03	1.612339623808313149e+02	1.440077020798997687e-01	0.000000000000000000e+00	7.020446514452866893e+01	1.000000000000000000e+00
2.052000000000000000e+03	1.022556502941890670e+02	7.939476051001501666e+00	4.862875844178163147e-03	-9.584649382972573051e+01	3.891427546125996173e-01	0.000000000000000000e+00	1.375417284610653645e+01	1.000000000000000000e+00
2.054000000000000000e+03	1.188176983720315292e+02	7.936527604419761239e+00	-7.520689711859395755e-03	1.503710596674819158e+02	2.092590805356047134e-01	0.000000000000000000e+00	1.656204834028999073e+01	1.000000000000000000e+00
2.054000000000000000e+03	9.079913998604043002e+01	2.537761379294445518e+01	-6.981208217479970696e-03	1.393036953888070286e+02	2.880785811893616932e-01	0.000000000000000000e+00	9.420980628177849425e+00	1.000000000000000000e+00
2.055000000000000000e+03	1.700728206625894146e+01	1.383814807042466910e+01	-4.663038478854414880e-03	9.174686679604465667e+01	2.939113953220375830e-01	0.000000000000000000e+00	1.071151815077257119e+01	1.000000000000000000e+00
2.060000000000000000e+03	7.211807987717039126e+00	9.503945874986166942e+00	-5.496855698852646036e-03	1.088524747023320600e+02	2.899450215513649232e-01	0.000000000000000000e+00	1.071151815077257119e+01	1.000000000000000000e+00
2.066000000000000000e+03	3.632035350345378788e+01	1.073066154962677921e+01	-7.425303714812373640e-03	1.484142333677802981e+02	2.155931617004721579e-01	0.000000000000000000e+00	1.098116811664798398e+01	1.000000000000000000e+00
2.066000000000000000e+03	1.785613418246296646e+01	2.427081311388538154e+01	-7.219406771113648022e-03	1.441902951909927992e+02	2.244687506814228017e-01	0.000000000000000000e+00	1.043632009526192483e+01	1.000000000000000000e+00
2.066000000000000000e+03	9.709649275489131526e+01	1.693164219988018715e+01	3.683603936621228630e-03	-7.165394613250821010e+01	4.580539335948574653e-01	0.000000000000000000e+00	1.757350927033578003e+01	1.000000000000000000e+00
2.068000000000000000e+03	1.146696039323436054e+02	1.681335602368450921e+01	-6.810952298016291658e-03	1.358109263115788963e+02	2.116286944103209500e-01	0.000000000000000000e+00	1.567920206793766802e+01	1.000000000000000000e+00
2.069000000000000000e+03	2.576615891970612537e+01	1.746285557972220559e+01	-6.509372535425589530e-03	1.296240725891782972e+02	2.867779722160865852e-01	0.000000000000000000e+00	6.656328865779975956e+00	1.000000000000000000e+00
2.070000000000000000e+03	7.823386575984994806e+01	2.120444806946087013e+01	-7.744367417370800512e-03	1.549597669238087292e+02	1.571038692339690179e-01	0.000000000000000000e+00	1.027790592639563982e+01	1.000000000000000000e+00
2.070000000000000000e+03	2.564442266910305435e+01	8.159561779830697859e+00	-6.330853984250636723e-03	1.259617971322097674e+02	2.464848195939878250e-01	0.000000000000000000e+00	9.304090242565937530e+00	1.000000000000000000e+00
2.071000000000000000e+03	2.937369708314525951e+01	2.305681503334232829e+01	-7.877548648568308276e-03	1.576919555458499076e+02	2.851540640303500407e-01	0.000000000000000000e+00	6.656328865779975956e+00	1.000000000000000000e+00
2.073000000000000000e+03	1.011609791168033183e+02	8.853806219820599566e+00	-8.128607114118011415e-03	1.628423740911235313e+02	1.289766983223986641e-01	0.000000000000000000e+00	1.567920206793766802e+01	1.000000000000000000e+00
2.073000000000000000e+03	8.664941400168888208e+01	1.530411773793533392e+01	2.803699542448343830e-03	-5.360286826945728933e+01	4.404910478809717089e-01	0.000000000000000000e+00	1.027790592639563982e+01	1.000000000000000000e+00
2.078000000000000000e+03	3.890441470607995456e+01	1.478939588648219683e+01	-7.931441385505735853e-03	1.587975551963947680e+02	1.649559027976267300e-01	0.000000000000000000e+00	2.360238094349692872e+01	1.000000000000000000e+00
2.081000000000000000e+03	1.658818505434720336e+01	2.247433442449738195e+01	-3.961239107231604752e-03	7.734958092578625610e+01	4.486836345276289384e-01	0.000000000000000000e+00	2.028163369781441716e+01	1.000000000000000000e+00
2.082000000000000000e+03	1.117623817029825943e+02	1.468640906864700924e+01	-3.160135667872622772e-03	6.091509025158057256e+01	4.135240072713782800e-01	0.000000000000000000e+00	1.021134051860802394e+01	1.000000000000000000e+00
2.085000000000000000e+03	6.637483150822519917e+01	1.606629776404712828e+01	3.982098392036226286e-03	-7.777750534197208765e+01	3.482196000793363888e-01	0.000000000000000000e+00	5.443964438826158769e+00	1.000000000000000000e+00
2.085000000000000000e+03	2.838780353753015717e+01	5.978466181096290910e+00	1.022065450440429006e-02	-2.057603440266506709e+02	1.875857167100942746e-01	0.000000000000000000e+00	1.699178934398934970e+01	1.000000000000000000e+00
2.087000000000000000e+03	1.038973718359396088e+02	2.119894275211325763e+01	-5.081574041777324816e-03	1.003330473911297105e+02	3.154865369073841519e-01	0.000000000000000000e+00	9.898744589927758852e+00	1.000000000000000000e+00
2.089000000000000000e+03	4.467981763602509204e+01	1.080456001824371270e+01	-7.997722751925926549e-03	1.601573053170257026e+02	1.480808503804751375e-01	0.000000000000000000e+00	7.040889525614784539e+00	1.000000000000000000e+00
2.090000000000000000e+03	1.128576385667592206e+02	2.540593271753881055e+01	-5.978627401071008249e-03	1.187359331400331115e+02	2.506381854019021915e-01	0.000000000000000000e+00	9.898744589927758852e+00	1.000000000000000000e+00
2.090000000000000000e+03	6.187831929866520397e+01	1.299740109578315739e+01	-5.637536695692294854e-03	1.117385196461025743e+02	3.273161706774742052e-01	0.000000000000000000e+00	5.443964438826158769e+00	1.000000000000000000e+00
2.092000000000000000e+03	9.929900250099004211e+01	7.659366826503840819e+00	-7.329439966745235173e-03	1.464476060931995676e+02	2.010059345557925203e-01	0.000000000000000000e+00	1.429912993108135133e+01	1.000000000000000000e+00
2.092000000000000000e+03	3.764689881055939935e+01	1.113949002036692093e+01	-5.429909233359345860e-03	1.074790801957486792e+02	2.414784789822861377e-01	0.000000000000000000e+00	7.040889525614784539e+00	1.000000000000000000e+00
2.100000000000000000e+03	1.093324102834348537e+02	1.470679240979835356e+01	-4.278113915516718047e-03	8.385020971577050375e+01	3.642636479335408239e-01	0.000000000000000000e+00	5.123004737255419627e+01	1.000000000000000000e+00
2.103000000000000000e+03	1.168249725298221975e+01	1.746036126167047442e+01	-8.345149797965998456e-03	1.672847076817954530e+02	1.940259404077762095e-01	0.000000000000000000e+00	6.711540138944720901e+00	1.000000000000000000e+00
2.103000000000000000e+03	5.914642285213506767e+01	2.499680792677240149e+01	-5.185003796723193156e-03	1.024548899143042320e+02	2.705583054886545602e-01	0.000000000000000000e+00	2.596990863834316343e+01	1.000000000000000000e+00
2.107000000000000000e+03	3.494036762634895155e+01	1.558920222233923347e+01	-8.228074806585713302e-03	1.648829356265392789e+02	1.614308278877734093e-01	0.000000000000000000e+00	1.678348049612352710e+01	1.000000000000000000e+00
2.107000000000000000e+03	1.835644933018897262e+01	1.816968115270256945e+01	-5.772824201689219330e-03	1.145139181107778512e+02	2.123193062079051785e-01	0.000000000000000000e+00	6.711540138944720901e+00	1.000000000000000000e+00
2.113000000000000000e+03	1.205510332152439190e+01	1.301945085439018968e+01	-7.057685534140393548e-03	1.408726135655279847e+02	2.746391187694668945e-01	0.000000000000000000e+00	4.885929672674353519e+00	1.000000000000000000e+00
2.113000000000000000e+03	1.875291485970849337e+01	8.812265742152399994e+00	-7.133771616674131587e-03	1.424335056456295661e+02	2.130970769723472547e-01	0.000000000000000000e+00	7.909556622824529981e+00	1.000000000000000000e+00
2.117000000000000000e+03	3.367655226335791241e+01	2.266282013869696854e+01	-8.780856504766221954e-03	1.762231511558701982e+02	1.220495201891488302e-01	0.000000000000000000e+00	1.744521595053831930e+01	1.000000000000000000e+00
2.119000000000000000e+03	4.418029531100368956e+01	8.734182676620871888e+00	3.522635517582049357e-03	-6.835170842939983515e+01	4.132452595132133366e-01	0.000000000000000000e+00	1.196246141311092259e+01	1.000000000000000000e+00
2.120000000000000000e+03	5.350400652334251816e+01	1.622877354531243910e+01	-7.299193517175774255e-03	1.458271057071634118e+02	1.554670071031691858e-01	0.000000000000000000e+00	1.196246141311092259e+01	1.000000000000000000e+00
2.127000000000000000e+03	3.319450813823686275e+01	5.454768952519293279e+00	-2.642434137645749328e-03	5.029453795768014146e+01	4.343089754025724059e-01	0.000000000000000000e+00	8.057750432687589281e+00	1.000000000000000000e+00
2.127000000000000000e+03	3.246922207284376327e+01	1.931975840695799462e+01	-4.145600492469813346e-03	8.113172105591151251e+01	3.674195587735578084e-01	0.000000000000000000e+00	6.465590314395213589e+00	1.000000000000000000e+00
2.128000000000000000e+03	9.729857070008887376e+01	1.806253149562104454e+01	-6.271963191132821566e-03	1.247536632724104066e+02	2.313635023042085459e-01	0.000000000000000000e+00	3.713706295669509672e+01	1.000000000000000000e+00
2.130000000000000000e+03	3.490234523474339312e+01	1.332945208819359095e+01	-4.188610745157604620e-03	8.201406853061259028e+01	3.835859720885080870e-01	0.000000000000000000e+00	6.465590314395213589e+00	1.000000000000000000e+00
2.133000000000000000e+03	6.016224651499008758e+01	1.782828575119449610e+01	-9.891906515093265573e-03	1.990161390974856488e+02	1.429257766267879592e-01	0.000000000000000000e+00	1.015195685266768244e+01	1.000000000000000000e+00
2.138000000000000000e+03	5.948699127634324668e+01	7.698811021421667178e+00	-5.989143317947095459e-03	1.189516652531907681e+02	2.281991665805636060e-01	0.000000000000000000e+00	1.015195685266768244e+01	1.000000000000000000e+00
2.143000000000000000e+03	3.380762368064713996e+01	2.003650551030330007e+01	-6.674977406066883584e-03	1.330214262496932633e+02	1.972234146734629379e-01	0.000000000000000000e+00	1.028647890847353707e+01	1.000000000000000000e+00
2.144000000000000000e+03	3.436226618413333256e+01	9.764990528189050778e+00	-7.727423268049052330e-03	1.546121607966481122e+02	1.406124442854144174e-01	0.000000000000000000e+00	1.028647890847353707e+01	1.000000000000000000e+00
2.147000000000000000e+03	9.983902617880703190e+01	1.248833259944395735e+01	-5.766077686243362144e-03	1.143755145791851788e+02	2.645471924419431353e-01	0.000000000000000000e+00	1.457929234461983015e+01	1.000000000000000000e+00
2.149000000000000000e+03	1.144151073918694550e+02	1.279430929806501638e+01	-6.538765798714291089e-03	1.302270700145658964e+02	2.686216153807632345e-01	0.000000000000000000e+00	1.457929234461983015e+01	1.000000000000000000e+00
2.163000000000000000e+03	1.024565685385513660e+02	1.579707834521311405e+01	-2.642760083277195977e-03	5.030122467274978959e+01	4.729444100101199977e-01	0.000000000000000000e+00	2.191802344938685465e+01	1.000000000000000000e+00
2.165000000000000000e+03	8.058127121805333104e+01	1.442918980162359510e+01	5.684744680468557625e-03	-1.127069828275543273e+02	2.321164461336365781e-01	0.000000000000000000e+00	8.153899224290407588e+00	1.000000000000000000e+00
2.166000000000000000e+03	1.144940154003912980e+01	1.376676199224400321e+01	-1.285045380254110081e-02	2.597101960892567831e+02	1.442791672486493093e-01	0.000000000000000000e+00	5.965285554442872673e+00	1.000000000000000000e+00
2.166000000000000000e+03	4.830935559763175746e+01	1.444630572980501348e+01	4.045027201921857357e-03	-7.906847837790337508e+01	3.749633262734959338e-01	0.000000000000000000e+00	1.125801268484700657e+01	1.000000000000000000e+00
2.169000000000000000e+03	2.151113189972479134e+01	1.628784880255050282e+01	-7.263108361143965318e-03	1.450868253249489328e+02	1.921286309199694564e-01	0.000000000000000000e+00	1.037276706265601867e+01	1.000000000000000000e+00
2.169000000000000000e+03	5.945975637471518382e+01	1.289343351272035143e+01	-7.402878206832827664e-03	1.479541781693541225e+02	3.000356175525511482e-01	0.000000000000000000e+00	1.125801268484700657e+01	1.000000000000000000e+00
2.170000000000000000e+03	7.320306000211284925e+01	1.095815655302832958e+01	-6.177180306865399408e-03	1.228092097211765008e+02	2.531439678248619263e-01	0.000000000000000000e+00	8.153899224290407588e+00	1.000000000000000000e+00
2.170000000000000000e+03	8.539582595328330683e+01	2.185874657348792738e+01	-6.077262304203220715e-03	1.207594101544054581e+02	2.948012106079261896e-01	0.000000000000000000e+00	8.853149220750802684e+00	1.000000000000000000e+00
2.175000000000000000e+03	8.148598382760181380e+01	9.921986642136689127e+00	-3.714954921305057330e-03	7.229710585458582273e+01	4.391553802858227940e-01	0.000000000000000000e+00	8.347483164588590299e+00	1.000000000000000000e+00
2.175000000000000000e+03	1.213665277221664951e+01	1.800107424397105405e+01	-3.664313743830012980e-03	7.125821135225993430e+01	3.522479754668740304e-01	0.000000000000000000e+00	6.147120286417789714e+01	1.000000000000000000e+00
2.175000000000000000e+03	9.809164291711611838e+01	2.397425667548242245e+01	3.016427208429245995e-03	-5.796693746569756911e+01	4.206420021432113465e-01	0.000000000000000000e+00	1.287086443758871113e+01	1.000000000000000000e+00
2.181000000000000000e+03	6.557409479835344257e+01	2.094776175001249641e+01	-7.523393580930616727e-03	1.504265290474047276e+02	1.681736283897814488e-01	0.000000000000000000e+00	4.425125120480903007e+01	1.000000000000000000e+00
2.186000000000000000e+03	1.084561762183450639e+02	1.002529287707347905e+01	-6.977617016874488980e-03	1.392300225645994374e+02	2.365501016369730980e-01	0.000000000000000000e+00	4.936584537071225576e+00	1.000000000000000000e+00
2.187000000000000000e+03	8.676529996801835409e+01	1.218431919458633139e+01	-8.734381753907605878e-03	1.752697301342564344e+02	1.747071153065193894e-01	0.000000000000000000e+00	2.050464418753171714e+01	1.000000000000000000e+00
2.189000000000000000e+03	5.169522143888783461e+01	2.406598331931420987e+01	-9.431836100315548269e-03	1.895778786061907510e+02	2.249392144778518121e-01	0.000000000000000000e+00	1.818254843198936399e+01	1.000000000000000000e+00
2.191000000000000000e+03	1.128781716641302211e+02	1.221979126374548841e+01	3.853269914743503478e-03	-7.513461267091638263e+01	4.280906085719380361e-01	0.000000000000000000e+00	4.936584537071225576e+00	1.000000000000000000e+00
2.192000000000000000e+03	6.666282088931355077e+01	8.143184682161139776e+00	-6.347678477098620854e-03	1.263069485286757185e+02	2.174170748295235489e-01	0.000000000000000000e+00	1.016978481049351579e+01	1.000000000000000000e+00
2.192000000000000000e+03	5.661668506579727023e+01	6.562147646792420908e+00	-6.660546067780473770e-03	1.327253699817610197e+02	2.355415650306865727e-01	0.000000000000000000e+00	1.016978481049351579e+01	1.000000000000000000e+00
2.196000000000000000e+03	9.324880685176704276e+01	1.642424129234382235e+01	3.206875944919716781e-03	-6.187395849443184659e+01	4.019679483664767572e-01	0.000000000000000000e+00	2.007459496427816603e+01	1.000000000000000000e+00
2.198000000000000000e+03	5.133851168405342946e+01	1.734505593509394572e+01	3.367268794479945024e-03	-6.516438849485234641e+01	3.687491635802737644e-01	0.000000000000000000e+00	1.300121769107812497e+01	1.000000000000000000e+00
2.198000000000000000e+03	6.216444398093686630e+01	2.454442058442925401e+01	-3.198105770940757545e-03	6.169403997781219573e+01	4.071776605081708356e-01	0.000000000000000000e+00	1.300121769107812497e+01	1.000000000000000000e+00
2.202000000000000000e+03	3.502649934678962751e+01	8.512615269876443236e+00	-3.651265110205107953e-03	7.099052101779922452e+01	3.761701545208204767e-01	0.000000000000000000e+00	9.684148499615982786e+00	1.000000000000000000e+00
2.202000000000000000e+03	8.505195574977979334e+01	1.886032674845122514e+01	3.092782823671642693e-03	-5.953335896006602468e+01	4.880129978482028452e-01	0.000000000000000000e+00	1.035668375752508119e+01	1.000000000000000000e+00
2.207000000000000000e+03	7.707708571916519702e+01	1.225257777862882591e+01	-3.577122233467762338e-03	6.946949344953200978e+01	4.020422414619300167e-01	0.000000000000000000e+00	1.035668375752508119e+01	1.000000000000000000e+00
2.209000000000000000e+03	2.651400974008581812e+01	6.091687779169084216e+00	-7.074891095055361838e-03	1.412255825037562431e+02	1.968917281461763924e-01	0.000000000000000000e+00	1.101252173496179232e+01	1.000000000000000000e+00
2.212000000000000000e+03	2.773277387099059865e+01	2.004149260183639569e+01	-3.856171278754323261e-03	7.519413362343712492e+01	3.466486688365273405e-01	0.000000000000000000e+00	7.947452093877632073e+00	1.000000000000000000e+00
2.215000000000000000e+03	2.051185323055776166e+01	2.336117630500014641e+01	-6.193741535853817051e-03	1.231489603076691992e+02	3.765373525750551620e-01	0.000000000000000000e+00	7.947452093877632073e+00	1.000000000000000000e+00
2.219000000000000000e+03	9.152687717255342648e+01	6.593796796831558282e+00	-3.713666197423426581e-03	7.227066791964044512e+01	3.983504032843948606e-01	0.000000000000000000e+00	6.056088896096223095e+01	1.000000000000000000e+00
2.220000000000000000e+03	5.621125668330624769e+00	2.533135586501131797e+01	-6.627631852209781189e-03	1.320501408636858685e+02	2.459147095859066656e-01	0.000000000000000000e+00	1.502049848810474053e+01	1.000000000000000000e+00
2.224000000000000000e+03	3.182524471676338607e+01	1.675924582064521928e+01	6.888848425692308160e-03	-1.374089511370279126e+02	2.745261028746859289e-01	0.000000000000000000e+00	2.757058080123011834e+01	1.000000000000000000e+00
2.225000000000000000e+03	6.214001992156813969e+01	2.316580781448679360e+01	-8.051422424517853949e-03	1.612589442878009152e+02	1.410481799495189037e-01	0.000000000000000000e+00	3.098434495513468789e+01	1.000000000000000000e+00
2.225000000000000000e+03	9.808231784365719363e+01	1.512320388421839645e+01	-3.319263685169133050e-03	6.417957244923151450e+01	4.544823922702025953e-01	0.000000000000000000e+00	9.586248662536711151e+00	1.000000000000000000e+00
2.230000000000000000e+03	1.050161546619115427e+02	8.503681968112422496e+00	-5.328800820819865926e-03	1.054048595878663406e+02	3.706566480269913866e-01	0.000000000000000000e+00	9.586248662536711151e+00	1.000000000000000000e+00
2.231000000000000000e+03	1.277192075740347654e+01	1.843498717990001978e+01	4.545649045105754765e-03	-8.933864401305878289e+01	3.743147713749535033e-01	0.000000000000000000e+00	9.277731140661101961e+01	1.000000000000000000e+00
2.238000000000000000e+03	5.107314530118834028e+01	2.547204501749497041e+01	-7.392754924625645659e-03	1.477465008846836270e+02	2.497586171915554543e-01	0.000000000000000000e+00	2.868193103272487576e+01	1.000000000000000000e+00
2.239000000000000000e+03	7.687539003730927334e+01	1.294617840702422740e+01	-6.818955158922987425e-03	1.359751035407308564e+02	1.857969343377720017e-01	0.000000000000000000e+00	2.315064681763817589e+01	1.000000000000000000e+00
2.240000000000000000e+03	2.162147375750034684e+01	9.971701531944976438e+00	4.154186012508940748e-03	-8.130785143069701348e+01	2.861307735083028492e-01	0.000000000000000000e+00	3.328155051807702591e+01	1.000000000000000000e+00
2.241000000000000000e+03	1.196220148660665927e+02	9.024774356875102654e+00	-6.201634299910559200e-03	1.233108789200621658e+02	3.071438195493776391e-01	0.000000000000000000e+00	1.970933639486556288e+01	1.000000000000000000e+00
2.246000000000000000e+03	9.694128272871351726e+01	5.893560800857659210e+00	-7.384618102513115095e-03	1.475795754658724661e+02	1.832278702082248412e-01	0.000000000000000000e+00	2.289585352459584655e+01	1.000000000000000000e+00
2.248000000000000000e+03	3.253339986228241543e+01	1.286801278642609248e+01	-4.696950945156695180e-03	9.244257484546970716e+01	3.747481346984714579e-01	0.000000000000000000e+00	2.894734270441632518e+01	1.000000000000000000e+00
2.256000000000000000e+03	8.753691769813114476e+00	1.374041100546799399e+01	-5.167515557310249294e-03	1.020961218783433821e+02	3.593993622951725531e-01	0.000000000000000000e+00	6.103955524954531420e+00	1.000000000000000000e+00
2.258000000000000000e+03	2.401757917542688858e+01	7.389577344646679258e+00	-7.277214414253710059e-03	1.453762084269206696e+02	1.485475135593724572e-01	0.000000000000000000e+00	1.235607830342749835e+01	1.000000000000000000e+00
2.259000000000000000e+03	1.462323975984987179e+01	1.541572573508700472e+01	-7.297261175098125434e-03	1.457874640625339850e+02	2.054460349803248764e-01	0.000000000000000000e+00	6.103955524954531420e+00	1.000000000000000000e+00
2.263000000000000000e+03	6.036673622261589855e+01	1.089802335284340096e+01	-6.576857415606881564e-03	1.310085125747022232e+02	2.100331154464126771e-01	0.000000000000000000e+00	1.384493830395321545e+01	1.000000000000000000e+00
2.263000000000000000e+03	1.128282673269149683e+02	1.490545373961051290e+01	-4.963403422706836460e-03	9.790879873401117095e+01	2.895772828151063072e-01	0.000000000000000000e+00	2.163792972892833788e+01	1.000000000000000000e+00
2.264000000000000000e+03	9.140388183748417816e+01	1.793789654274930001e+01	-4.156519688019522443e-03	8.135572635736811264e+01	3.030798571209583070e-01	0.000000000000000000e+00	1.415545973122643275e+01	1.000000000000000000e+00
2.269000000000000000e+03	8.300486545328270438e+01	6.543443331634328786e+00	-6.698757504887799599e-03	1.335092706317080911e+02	3.235284268773377381e-01	0.000000000000000000e+00	1.415545973122643275e+01	1.000000000000000000e+00
2.275000000000000000e+03	7.699270451080487021e+01	2.218741913995338777e+01	-7.359325517825403978e-03	1.470607027126742423e+02	2.252315923035517198e-01	0.000000000000000000e+00	1.318356724728907281e+01	1.000000000000000000e+00
2.278000000000000000e+03	7.784141281657234401e+01	9.031198574171037663e+00	5.164087461818799712e-03	-1.020257951257462423e+02	3.420529278217969704e-01	0.000000000000000000e+00	4.589212486452214357e+00	1.000000000000000000e+00
2.283000000000000000e+03	7.341929124698695830e+01	7.804123975942959923e+00	3.789828445495409086e-03	-7.383312252184150282e+01	4.058392584222900723e-01	0.000000000000000000e+00	4.589212486452214357e+00	1.000000000000000000e+00
2.283000000000000000e+03	6.516389758776836061e+01	9.855250012419711325e+00	-5.643566030873582370e-03	1.118622103556167247e+02	2.942246699427254475e-01	0.000000000000000000e+00	8.506388333845301020e+00	1.000000000000000000e+00
2.288000000000000000e+03	1.404008844152220625e+01	1.421287666980370545e+01	-2.744310295087490706e-03	5.238450871194368119e+01	4.285352628013004983e-01	0.000000000000000000e+00	2.810159311635563384e+01	1.000000000000000000e+00
2.291000000000000000e+03	6.603522131752453106e+01	6.726120593907047862e+00	-1.065132490515635633e-02	2.145954686024229545e+02	1.938484283618719939e-01	0.000000000000000000e+00	1.844548143963756459e+01	1.000000000000000000e+00
2.291000000000000000e+03	7.960950300082271269e+01	1.921510223063345180e+01	-6.558950519641460961e-03	1.306411558760676996e+02	2.533103194857860840e-01	0.000000000000000000e+00	1.844548143963756459e+01	1.000000000000000000e+00
2.300000000000000000e+03	5.626773062755108157e+01	8.603600170095360156e+00	-7.517182908130905401e-03	1.502991182297841135e+02	1.935420487750266760e-01	0.000000000000000000e+00	1.393551908624329272e+01	1.000000000000000000e+00
2.300000000000000000e+03	5.907360287114484265e+01	2.225372006538130520e+01	-7.758911242115423476e-03	1.552581308308767518e+02	1.716033264455048002e-01	0.000000000000000000e+00	1.393551908624329272e+01	1.000000000000000000e+00
2.300000000000000000e+03	2.205234190757962409e+01	2.022422113007353417e+01	4.422898250622538975e-03	-8.682043389427566638e+01	2.894667070227384675e-01	0.000000000000000000e+00	1.344629208206227133e+01	1.000000000000000000e+00
2.303000000000000000e+03	1.336216512365293241e+01	9.963441519330883622e+00	-4.866288413597257868e-03	9.591650206778555798e+01	4.147512906835860713e-01	0.000000000000000000e+00	1.344629208206227133e+01	1.000000000000000000e+00
2.306000000000000000e+03	1.024460986842253476e+02	2.489575197127664907e+01	-7.250363998382624957e-03	1.448253770516553516e+02	2.561019364941142795e-01	0.000000000000000000e+00	9.032674639362235780e+01	1.000000000000000000e+00
2.310000000000000000e+03	5.692956607863696838e+00	1.830916696598809779e+01	-8.633770278763943165e-03	1.732057041062447524e+02	2.728033289254503391e-01	0.000000000000000000e+00	2.972863793237198848e+01	1.000000000000000000e+00
2.312000000000000000e+03	3.537187869951986130e+01	1.659059290838386502e+01	-8.778677080272643055e-03	1.761784406606269044e+02	1.209700854703898987e-01	0.000000000000000000e+00	2.972863793237198848e+01	1.000000000000000000e+00
2.314000000000000000e+03	8.176120258646182037e+01	1.414580859241046618e+01	-3.453437666361567227e-03	6.693212715601512741e+01	4.233824395374579108e-01	0.000000000000000000e+00	4.645370104780923981e+01	1.000000000000000000e+00
2.320000000000000000e+03	3.020032895739854695e+01	1.803989037523892236e+01	-6.777288872774856095e-03	1.351203272940102238e+02	1.954284644932630099e-01	0.000000000000000000e+00	2.095483475994146971e+01	1.000000000000000000e+00
2.325000000000000000e+03	5.023193466679452257e+01	2.419130261307063989e+01	-5.927418911016194177e-03	1.176854003237972961e+02	2.872669645583378895e-01	0.000000000000000000e+00	7.842860252645467156e+00	1.000000000000000000e+00
2.327000000000000000e+03	8.439842063873214784e+01	1.591262005235812005e+01	-9.143104964391746137e-03	1.836546121120542807e+02	1.865289324735198706e-01	0.000000000000000000e+00	1.609499715361251759e+01	1.000000000000000000e+00
2.327000000000000000e+03	2.133763972601908776e+01	1.635013765091825277e+01	-5.914472974488000322e-03	1.174198168015099526e+02	3.206549841860096839e-01	0.000000000000000000e+00	8.250006600524912415e+00	1.000000000000000000e+00
2.328000000000000000e+03	4.336292356120564051e+01	5.885426692994422559e+00	-4.460683364168678729e-03	8.759558859426637412e+01	3.640898118959569052e-01	0.000000000000000000e+00	1.785765570291339444e+01	1.000000000000000000e+00
2.328000000000000000e+03	5.581618284485534787e+01	1.868434072575468718e+01	-3.905840196439519432e-03	7.621308239383363059e+01	4.502139515055496588e-01	0.000000000000000000e+00	7.842860252645467156e+00	1.000000000000000000e+00
2.329000000000000000e+03	6.833778483224946854e+01	1.696376745701715905e+01	-2.999524670864421681e-03	5.762018499612661060e+01	4.339567501764963753e-01	0.000000000000000000e+00	1.263925981629488149e+01	1.000000000000000000e+00
2.333000000000000000e+03	3.942016011076225368e+01	2.460659722324962573e+01	-7.132050437536615467e-03	1.423981959701314963e+02	2.015389198791697201e-01	0.000000000000000000e+00	1.327932825099495595e+01	1.000000000000000000e+00
2.334000000000000000e+03	7.989330389969509838e+01	2.448128143359835818e+01	-8.536541345114044901e-03	1.712110702988917410e+02	1.675218336180439582e-01	0.000000000000000000e+00	1.378560979087226279e+01	1.000000000000000000e+00
2.336000000000000000e+03	9.388753641592002452e+01	1.751378749580047156e+01	-8.312178412191553387e-03	1.666083057274369139e+02	1.700141748561639909e-01	0.000000000000000000e+00	9.345001188272815895e+00	1.000000000000000000e+00
2.341000000000000000e+03	1.018641425095996169e+02	2.238233989205687280e+01	-5.556152999680890985e-03	1.100689479935304291e+02	4.369416790054332367e-01	0.000000000000000000e+00	9.345001188272815895e+00	1.000000000000000000e+00
2.345000000000000000e+03	8.671204628364772304e+01	6.509576587992947694e+00	-8.282428827138759928e-03	1.659979984261690049e+02	3.049996621147542664e-01	0.000000000000000000e+00	2.124604963076143349e+01	1.000000000000000000e+00
2.346000000000000000e+03	7.217630334043485618e+01	2.200495660919976260e+01	-8.452155731753807980e-03	1.694799148604434151e+02	1.944160421379972359e-01	0.000000000000000000e+00	1.785398082567448697e+01	1.000000000000000000e+00
2.349000000000000000e+03	5.432239741878989747e+01	2.195323944953950956e+01	-7.808168044569906673e-03	1.562686251326202864e+02	1.795400751959929098e-01	0.000000000000000000e+00	1.785398082567448697e+01	1.000000000000000000e+00
2.351000000000000000e+03	3.733721488350887086e+01	1.584140816756700332e+01	-6.551859871316270158e-03	1.304956925213382988e+02	2.443407277592503091e-01	0.000000000000000000e+00	1.805134087474150206e+01	1.000000000000000000e+00
2.353000000000000000e+03	9.674398984362213127e+01	9.487372996461452601e+00	-5.876673990037250758e-03	1.166443775424457812e+02	2.177056761435859356e-01	0.000000000000000000e+00	1.127889093602462900e+01	1.000000000000000000e+00
2.355000000000000000e+03	1.058584088902241405e+02	1.613122324986700917e+01	4.306201447116053335e-03	-8.442642029414487581e+01	4.348044916282330918e-01	0.000000000000000000e+00	7.086165377992715619e+00	1.000000000000000000e+00
2.355000000000000000e+03	1.022872101841123964e+02	2.225170358769413426e+01	5.374162796414675564e-03	-1.063354522282786263e+02	3.170020795893100374e-01	0.000000000000000000e+00	7.086165377992715619e+00	1.000000000000000000e+00
2.365000000000000000e+03	8.478320172317181402e+01	1.544365279237653432e+01	5.101170531366026190e-03	-1.007350657942093193e+02	4.037672020731838396e-01	0.000000000000000000e+00	2.905838427916287259e+01	1.000000000000000000e+00
2.369000000000000000e+03	5.756012054894786445e+01	2.560699615453416556e+01	-6.845302804790800132e-03	1.365156206812493451e+02	2.731966165018352433e-01	0.000000000000000000e+00	2.905838427916287259e+01	1.000000000000000000e+00
2.374000000000000000e+03	1.188816168477483473e+02	7.464536243911155111e+00	-6.690668823940056249e-03	1.333433328200958101e+02	2.639233128578857279e-01	0.000000000000000000e+00	6.394900124264932373e+01	1.000000000000000000e+00
2.380000000000000000e+03	7.706759497781836998e+00	6.521479055561358429e+00	5.277423854333699108e-03	-1.043508705084267234e+02	3.020269156010820799e-01	0.000000000000000000e+00	5.067232744602584660e+00	1.000000000000000000e+00
2.382000000000000000e+03	6.857160909808442284e+01	1.749607116507548099e+01	-7.453515014969112722e-03	1.489929830354937792e+02	2.126389052660980772e-01	0.000000000000000000e+00	2.334400833793892360e+01	1.000000000000000000e+00
2.384000000000000000e+03	9.119106339370031122e+00	1.138790732350372004e+01	-7.741578226335199542e-03	1.549025471793774216e+02	3.062505726473347956e-01	0.000000000000000000e+00	5.067232744602584660e+00	1.000000000000000000e+00
2.386000000000000000e+03	5.538330849380018961e+00	6.130824959050238832e+00	-8.174429106312563337e-03	1.637824038880214914e+02	2.647058273818212459e-01	0.000000000000000000e+00	6.360728582195676495e+00	1.000000000000000000e+00
2.389000000000000000e+03	2.795861416709565361e+01	1.309158895598035244e+01	-8.437498761013571477e-03	1.691792297839503476e+02	1.574377394074308878e-01	0.000000000000000000e+00	1.891638407031780744e+01	1.000000000000000000e+00
2.389000000000000000e+03	7.331612222174089766e+01	8.815993215175874198e+00	-5.835995088297026012e-03	1.158098573064303167e+02	2.825513158856304274e-01	0.000000000000000000e+00	1.723546299780996449e+01	1.000000000000000000e+00
2.389000000000000000e+03	9.321065951930167159e+01	1.567732474082408167e+01	4.300448291472704597e-03	-8.430839535738574853e+01	3.079404652035847567e-01	0.000000000000000000e+00	1.073150579497001189e+01	1.000000000000000000e+00
2.391000000000000000e+03	9.020468659516052412e+01	5.375415043743385191e+00	-6.829735712691960108e-03	1.361962646313894254e+02	2.244977827723235730e-01	0.000000000000000000e+00	1.073150579497001189e+01	1.000000000000000000e+00
2.391000000000000000e+03	1.089600915695786654e+02	1.882191916638139872e+01	-5.217357557401706980e-03	1.031186214026772916e+02	2.282633051726681295e-01	0.000000000000000000e+00	1.606029526526640083e+01	1.000000000000000000e+00
2.392000000000000000e+03	5.516448275699233506e+01	1.279860022034370282e+01	-7.237611768524786909e-03	1.445637673863146802e+02	2.425559659089180364e-01	0.000000000000000000e+00	6.897131746926670637e+00	1.000000000000000000e+00
2.395000000000000000e+03	5.486096227850466533e+01	1.968905025307758550e+01	-7.212908539653456984e-03	1.440569851599975664e+02	2.644092109398529233e-01	0.000000000000000000e+00	6.897131746926670637e+00	1.000000000000000000e+00
2.396000000000000000e+03	4.375896341276911983e+01	1.178813763789432834e+01	-6.681479723977220772e-03	1.331548201134665419e+02	1.795068153342379569e-01	0.000000000000000000e+00	1.145019240633013347e+01	1.000000000000000000e+00
2.404000000000000000e+03	7.370664601121336545e+01	2.211977909139065090e+01	-7.089764160599035941e-03	1.415307007256552083e+02	2.101250053429369880e-01	0.000000000000000000e+00	9.774465786300822856e+00	1.000000000000000000e+00
2.405000000000000000e+03	5.402627156642081729e+01	1.700215152726622492e+01	-8.353076968765959023e-03	1.674473321422384515e+02	1.666621016288760693e-01	0.000000000000000000e+00	1.050770793592593932e+01	1.000000000000000000e+00
2.405000000000000000e+03	8.465917028705295877e+01	8.585732528445248590e+00	3.740977706892947754e-03	-7.283095854582286677e+01	4.234375146099249587e-01	0.000000000000000000e+00	9.896885901558702514e+00	1.000000000000000000e+00
2.409000000000000000e+03	7.558076692211605518e+01	1.252666425736084932e+01	-8.401879761816926501e-03	1.684485125240292120e+02	1.577716601606585778e-01	0.000000000000000000e+00	5.215036228402346374e+00	1.000000000000000000e+00
2.413000000000000000e+03	7.793083375604493312e+01	1.718217590911476478e+01	3.281621713213324527e-03	-6.340735427281043712e+01	3.739271795671476051e-01	0.000000000000000000e+00	5.215036228402346374e+00	1.000000000000000000e+00
2.415000000000000000e+03	8.075214978433123747e+01	7.732071406514020140e+00	3.772036047279127974e-03	-7.346811472360860762e+01	3.577419834200974424e-01	0.000000000000000000e+00	9.862266435335239834e+00	1.000000000000000000e+00
2.415000000000000000e+03	2.479116951025521587e+01	2.094454157718658749e+01	3.503447664949406980e-03	-6.795807313880425227e+01	3.660926269598862026e-01	0.000000000000000000e+00	3.700694756125303542e+01	1.000000000000000000e+00
2.420000000000000000e+03	6.166765219544212329e+01	2.404924648594077397e+01	3.532960088414075460e-03	-6.856351511342789706e+01	4.570542526275985784e-01	0.000000000000000000e+00	1.072511324315716230e+01	1.000000000000000000e+00
2.422000000000000000e+03	1.093513127739942234e+02	1.042132915561314199e+01	-7.113606859847090846e-03	1.420198293439939050e+02	2.562836521010131152e-01	0.000000000000000000e+00	1.202724067540805208e+01	1.000000000000000000e+00
2.423000000000000000e+03	5.688902369777159151e+01	1.444754019175554660e+01	-7.147941583523663087e-03	1.427241999262942045e+02	2.343913483194101088e-01	0.000000000000000000e+00	1.072511324315716230e+01	1.000000000000000000e+00
2.423000000000000000e+03	4.183466387309869816e+01	9.602893641208922304e+00	-3.523957459123514251e-03	6.837882781856689007e+01	3.903118237083463837e-01	0.000000000000000000e+00	1.581468779111521350e+01	1.000000000000000000e+00
2.428000000000000000e+03	9.294841505202334986e+00	2.472951340613084525e+01	-5.149501647297339765e-03	1.017265698060791124e+02	3.491303692862411934e-01	0.000000000000000000e+00	3.588390537896864885e+01	1.000000000000000000e+00
2.438000000000000000e+03	2.717190945093824084e+01	1.797388702899867852e+01	3.864419592392033011e-03	-7.536334627051468260e+01	3.339732347979506022e-01	0.000000000000000000e+00	8.319051827787768971e+00	1.000000000000000000e+00
2.440000000000000000e+03	5.512117012380223002e+01	1.606729332559203982e+01	-7.010427607607765815e-03	1.399031258380701956e+02	1.738794526461199252e-01	0.000000000000000000e+00	2.801421552907686774e+01	1.000000000000000000e+00
2.440000000000000000e+03	1.057878591150605274e+02	1.730236451313984958e+01	-8.424236212608847071e-03	1.689071510268699399e+02	1.801173904048298802e-01	0.000000000000000000e+00	9.519774213201708690e+00	1.000000000000000000e+00
2.442000000000000000e+03	2.443182869777977118e+01	1.011904261427030427e+01	-2.600728890831892695e-03	4.943896244002138474e+01	4.813579607767117796e-01	0.000000000000000000e+00	8.319051827787768971e+00	1.000000000000000000e+00
2.442000000000000000e+03	9.695116426477397908e+01	2.084339899380498551e+01	4.249176710537466879e-03	-8.325656824326651417e+01	4.485746747078930285e-01	0.000000000000000000e+00	9.519774213201708690e+00	1.000000000000000000e+00
2.448000000000000000e+03	5.810905075006383669e+01	6.298669193088819895e+00	-1.028288417203682831e-02	2.070369742870128107e+02	1.412421458989773226e-01	0.000000000000000000e+00	1.023100478751432973e+01	1.000000000000000000e+00
2.451000000000000000e+03	4.944739136570672855e+01	1.174376934565897912e+01	-6.972613355833920390e-03	1.391273733726624755e+02	1.969247638585125415e-01	0.000000000000000000e+00	1.023100478751432973e+01	1.000000000000000000e+00
2.452000000000000000e+03	9.654002218659346113e+01	1.781685326132995328e+01	4.792217588980271330e-03	-9.439695263560156491e+01	2.774180941885028284e-01	0.000000000000000000e+00	1.423623663964298203e+01	1.000000000000000000e+00
2.453000000000000000e+03	1.107593235710581325e+02	1.851104473180074095e+01	-3.481130987702931844e-03	6.750025058298058411e+01	4.075293640169088683e-01	0.000000000000000000e+00	1.423623663964298203e+01	1.000000000000000000e+00
2.455000000000000000e+03	3.634515969756173348e+01	5.709423418549421037e+00	-7.453844617904749337e-03	1.489997447794905838e+02	2.050993066479587235e-01	0.000000000000000000e+00	1.442504091688357448e+01	1.000000000000000000e+00
2.459000000000000000e+03	6.412534169234399428e+01	1.580497874000466219e+01	3.232353165823098184e-03	-6.239661902585626763e+01	4.167604409474218174e-01	0.000000000000000000e+00	2.359354543184677055e+01	1.000000000000000000e+00
2.459000000000000000e+03	1.132645359720590079e+02	2.114443405787076102e+01	-3.783256441741017495e-03	7.369829906571102640e+01	4.132416242855171395e-01	0.000000000000000000e+00	2.700854454108490188e+01	1.000000000000000000e+00
2.463000000000000000e+03	2.955000633446928759e+01	1.881022686914539932e+01	-4.131693870481909295e-03	8.084642924696261446e+01	3.655039927384554632e-01	0.000000000000000000e+00	3.470569595076872815e+01	1.000000000000000000e+00
2.464000000000000000e+03	8.637329299358378876e+01	2.365889807637934084e+01	-7.274746318074563553e-03	1.453255758847964216e+02	2.075179705802711050e-01	0.000000000000000000e+00	2.359354543184677055e+01	1.000000000000000000e+00
2.465000000000000000e+03	1.169854679487454376e+02	1.973023659005389874e+01	-4.446569376413931317e-03	8.730604271450226861e+01	3.166296981263904131e-01	0.000000000000000000e+00	3.086324086287055835e+01	1.000000000000000000e+00
2.471000000000000000e+03	2.795127207434240191e+01	1.304306219990505333e+01	-5.889357222723560527e-03	1.169045717434202913e+02	2.631109381529390667e-01	0.000000000000000000e+00	1.185389053821049821e+01	1.000000000000000000e+00
2.473000000000000000e+03	1.058304728101661709e+02	2.316823387055027439e+01	4.685742710972595586e-03	-9.221263996924412254e+01	2.950757171905016296e-01	0.000000000000000000e+00	8.594082116738263721e+00	1.000000000000000000e+00
2.474000000000000000e+03	2.083909051424556225e+01	2.252628920067303397e+01	-7.670165700342603844e-03	1.534375322577264740e+02	1.769065068391476592e-01	0.000000000000000000e+00	1.185389053821049821e+01	1.000000000000000000e+00
2.474000000000000000e+03	9.660686260981334783e+01	8.595903674636691250e+00	-7.972027999314578589e-03	1.596301821623615353e+02	1.964819146313557807e-01	0.000000000000000000e+00	1.359083564292438773e+01	1.000000000000000000e+00
2.475000000000000000e+03	1.085803722754725982e+02	1.502597986075987357e+01	-4.003007045816056077e-03	7.820644255366320863e+01	2.815661037048249327e-01	0.000000000000000000e+00	8.594082116738263721e+00	1.000000000000000000e+00
2.477000000000000000e+03	7.307406063373417737e+01	6.811527617912433108e+00	4.346308513906135644e-03	-8.524920944064857053e+01	2.870858661423006941e-01	0.000000000000000000e+00	2.360035522523266138e+01	1.000000000000000000e+00
2.481000000000000000e+03	1.011681453948306881e+02	2.474430706652641732e+01	-4.115976402515893369e-03	8.052398826366550111e+01	3.207744848892571943e-01	0.000000000000000000e+00	1.867009196367446222e+01	1.000000000000000000e+00
2.482000000000000000e+03	2.797976766873489396e+01	1.291045395500792203e+01	5.104461616635375815e-03	-1.008025818071357094e+02	2.711431833714387230e-01	0.000000000000000000e+00	6.444978377688777904e+00	1.000000000000000000e+00
2.483000000000000000e+03	9.278942954500806195e+00	9.815764931424418194e+00	7.365849307756049645e-03	-1.471945370710206191e+02	2.096930885406325107e-01	0.000000000000000000e+00	1.895515616251147151e+01	1.000000000000000000e+00
2.483000000000000000e+03	4.137110864021325796e+01	2.083339672606477677e+01	-3.712664663431761852e-03	7.225012163281002131e+01	4.465724613078251304e-01	0.000000000000000000e+00	1.122979336029581532e+01	1.000000000000000000e+00
2.487000000000000000e+03	3.030530844964668091e+01	1.892124478194509507e+01	-9.594277655395343912e-03	1.929103374259887573e+02	1.189067719221057473e-01	0.000000000000000000e+00	6.444978377688777904e+00	1.000000000000000000e+00
2.487000000000000000e+03	9.282337150652595881e+01	1.662604408887458618e+01	3.779309854138988064e-03	-7.361733554220850806e+01	4.198850805064473501e-01	0.000000000000000000e+00	7.140831425197288418e+00	1.000000000000000000e+00
2.493000000000000000e+03	7.082913975186929889e+00	2.391264482706261418e+01	-9.721024092223041688e-03	1.955105174173521334e+02	1.322420093155051157e-01	0.000000000000000000e+00	3.209103253735013084e+01	1.000000000000000000e+00
2.494000000000000000e+03	3.479223307868169712e+01	7.725365743351086500e+00	-8.038912934179423542e-03	1.610023143793455347e+02	1.642458539439510812e-01	0.000000000000000000e+00	2.184093483120592794e+01	1.000000000000000000e+00
2.494000000000000000e+03	7.469529581907484328e+01	2.183171419198720287e+01	3.999046940110376723e-03	-7.812520170873445124e+01	3.738105698178380010e-01	0.000000000000000000e+00	1.504540110909296935e+01	1.000000000000000000e+00
2.496000000000000000e+03	6.882064541495796561e+01	7.980628416391652991e+00	-3.244734488099378610e-03	6.265061958993658919e+01	4.230453006923037274e-01	0.000000000000000000e+00	1.504540110909296935e+01	1.000000000000000000e+00
2.502000000000000000e+03	5.124135292545065568e+01	1.512393017208380996e+01	-8.147710372629101902e-03	1.632342739487731933e+02	1.932205429883565584e-01	0.000000000000000000e+00	4.064328147340790842e+00	1.000000000000000000e+00
2.502000000000000000e+03	8.306316463379478421e+01	1.151823831829836742e+01	3.286243811989885376e-03	-6.350217578462348200e+01	4.424201404266731030e-01	0.000000000000000000e+00	1.535892024523858090e+01	1.000000000000000000e+00
2.505000000000000000e+03	1.061874219319155372e+02	2.493804528449860669e+01	-7.022200541491912217e-03	1.401446454254556500e+02	2.514649599661947788e-01	0.000000000000000000e+00	2.673616454541988574e+01	1.000000000000000000e+00
2.517000000000000000e+03	1.146463770181404556e+02	2.072474020059287625e+01	-8.240873739182369082e-03	1.651455033900328999e+02	2.132297394779972821e-01	0.000000000000000000e+00	3.830613635304118247e+01	1.000000000000000000e+00
2.518000000000000000e+03	7.646171976598148490e+01	2.377302378860212073e+01	-8.763380640501508903e-03	1.758646369938140310e+02	2.129173922799932894e-01	0.000000000000000000e+00	3.830613635304118247e+01	1.000000000000000000e+00
2.522000000000000000e+03	1.494341912846265785e+01	1.446147614054888031e+01	-7.437165426310541477e-03	1.486575742116951915e+02	2.947061214634366655e-01	0.000000000000000000e+00	5.022558986750889076e+00	1.000000000000000000e+00
2.523000000000000000e+03	1.148952424051309151e+02	2.277066518756164726e+01	-7.739627067334849293e-03	1.548625195090171189e+02	2.384386523373824840e-01	0.000000000000000000e+00	1.246597574240871964e+01	1.000000000000000000e+00
2.524000000000000000e+03	8.964356819182158631e+01	1.974073671527737872e+01	-7.291979943928163579e-03	1.456791205701124454e+02	2.173885314902748167e-01	0.000000000000000000e+00	1.584152310996503843e+01	1.000000000000000000e+00
2.526000000000000000e+03	1.197285715665226462e+02	1.127982185785068303e+01	-8.877865761349620910e-03	1.782132783283452113e+02	1.367527199631450863e-01	0.000000000000000000e+00	1.246597574240871964e+01	1.000000000000000000e+00
2.528000000000000000e+03	7.755431942729785533e+01	9.503358205472350662e+00	-7.463787337020866448e-03	1.492037178453418846e+02	2.025876754012694292e-01	0.000000000000000000e+00	1.584152310996503843e+01	1.000000000000000000e+00
2.535000000000000000e+03	5.188268732321617449e+01	8.979532617511353010e+00	-7.327340163782410272e-03	1.464045290191105835e+02	2.068961098170820634e-01	0.000000000000000000e+00	1.790416479946528483e+01	1.000000000000000000e+00
2.536000000000000000e+03	1.173984193880545348e+02	2.513424884660798497e+01	-7.159857788416601476e-03	1.429686586922453557e+02	2.355849303451517107e-01	0.000000000000000000e+00	6.747804090542587119e+01	1.000000000000000000e+00
2.539000000000000000e+03	3.118165668394242118e+01	1.624516502194427048e+01	-1.005899905604717461e-02	2.024440120426245073e+02	1.984678991789002866e-01	0.000000000000000000e+00	4.157322754197632086e+00	1.000000000000000000e+00
2.540000000000000000e+03	1.034917580738090592e+01	1.115757608844272397e+01	-6.435778808296050389e-03	1.281143107247700641e+02	1.782924225405696506e-01	0.000000000000000000e+00	8.165119891954100595e+00	1.000000000000000000e+00
2.543000000000000000e+03	1.293723270084610277e+01	1.890167993370279476e+01	-5.883266173172434568e-03	1.167796149748858738e+02	2.027753189435923531e-01	0.000000000000000000e+00	8.165119891954100595e+00	1.000000000000000000e+00
2.545000000000000000e+03	6.506511240706164756e+01	1.119137708412452525e+01	-3.133923402704327180e-03	6.037735042137479979e+01	4.318427045743997716e-01	0.000000000000000000e+00	1.488176900408438108e+01	1.000000000000000000e+00
2.546000000000000000e+03	8.770790874457394182e+01	2.331314869910086784e+01	-3.911388646264220108e-03	7.632690782812873920e+01	3.472531851672564507e-01	0.000000000000000000e+00	2.568333259270895752e+01	1.000000000000000000e+00
2.548000000000000000e+03	5.117003414671884798e+01	5.862789200841041826e+00	-7.873293029291064324e-03	1.576046522939991803e+02	1.654435668361807776e-01	0.000000000000000000e+00	1.488176900408438108e+01	1.000000000000000000e+00
2.553000000000000000e+03	7.148531705726811936e+01	6.929111586092656871e+00	-3.928576737182323461e-03	7.667951837256354963e+01	4.569700034742397721e-01	0.000000000000000000e+00	2.034324858927265822e+01	1.000000000000000000e+00
2.557000000000000000e+03	3.654378954943970825e+01	2.276222371289725999e+01	-5.664556492598477044e-03	1.122928258423522294e+02	2.901946105191398617e-01	0.000000000000000000e+00	3.836141009139649327e+01	1.000000000000000000e+00
2.563000000000000000e+03	5.935457276989956199e+01	1.366346134097046949e+01	-9.796910338473869412e-03	1.970673098926255307e+02	2.533712994855766842e-01	0.000000000000000000e+00	6.452386957498192466e+00	1.000000000000000000e+00
2.564000000000000000e+03	6.524582183374576516e+01	1.103164031418615920e+01	-9.707943776569060920e-03	1.952421771318541346e+02	3.022678145864846622e-01	0.000000000000000000e+00	6.452386957498192466e+00	1.000000000000000000e+00
2.566000000000000000e+03	8.725985056047903754e+01	8.363992979218147994e+00	-7.377401635767025408e-03	1.474315309692289020e+02	1.575232359678070404e-01	0.000000000000000000e+00	9.349538262701967639e+00	1.000000000000000000e+00
2.569000000000000000e+03	6.605960081212105095e+00	8.439658422765740298e+00	-8.789751263352950719e-03	1.764056255029531144e+02	1.405921222195544162e-01	0.000000000000000000e+00	2.955041213036654213e+01	1.000000000000000000e+00
2.569000000000000000e+03	3.291629399235987563e+01	2.189302924789434712e+01	-5.860898888791036231e-03	1.163207542229366140e+02	2.935923247835238170e-01	0.000000000000000000e+00	2.955041213036654213e+01	1.000000000000000000e+00
2.570000000000000000e+03	7.660843719796470452e+01	1.902630040656733357e+01	2.933810976720044924e-03	-5.627208056850422224e+01	3.880342971217962678e-01	0.000000000000000000e+00	1.507107847151140412e+01	1.000000000000000000e+00
2.571000000000000000e+03	9.285663666700048680e+01	1.585330876930048305e+01	4.245983863204006586e-03	-8.319106756364404021e+01	2.729971904294656859e-01	0.000000000000000000e+00	9.349538262701967639e+00	1.000000000000000000e+00
2.581000000000000000e+03	9.036940669555538364e+01	1.292154447798056260e+01	3.374500913219075776e-03	-6.531275408927308490e+01	3.710205232516760043e-01	0.000000000000000000e+00	7.861627482859459448e+00	1.000000000000000000e+00
2.586000000000000000e+03	8.484520806977809571e+01	1.851514941774986056e+01	-3.406140358000551722e-03	6.596183151754412677e+01	4.292226324076439115e-01	0.000000000000000000e+00	7.861627482859459448e+00	1.000000000000000000e+00
2.589000000000000000e+03	6.120045064882130958e+01	2.313071939209212147e+01	-6.358682165417545162e-03	1.265326871838535396e+02	2.344637075960529504e-01	0.000000000000000000e+00	2.409103650082206016e+01	1.000000000000000000e+00
2.592000000000000000e+03	3.030153079569035768e+01	2.285805593159674487e+01	-6.143006313323306003e-03	1.221081364882150950e+02	2.523086225328845522e-01	0.000000000000000000e+00	2.292185778289231735e+01	1.000000000000000000e+00
2.597000000000000000e+03	9.673989501744349795e+00	1.286225159249059935e+01	-7.166463857344227383e-03	1.431041809891800654e+02	1.370035560114625239e-01	0.000000000000000000e+00	2.292185778289231735e+01	1.000000000000000000e+00
2.598000000000000000e+03	5.020231145084916591e+01	5.951168797253047593e+00	2.892311938198169168e-03	-5.542073537627536695e+01	4.668595525143812708e-01	0.000000000000000000e+00	1.693643826540315800e+01	1.000000000000000000e+00
2.600000000000000000e+03	1.178083194851893012e+02	2.044535190582087125e+01	-3.906443734758234185e-03	7.622546387215855646e+01	3.580729891255399755e-01	0.000000000000000000e+00	5.256335328928577155e+01	1.000000000000000000e+00
2.601000000000000000e+03	6.563981384052672752e+01	1.401471213849768560e+01	6.607438562800298752e-03	-1.316358792213351308e+02	2.750405137473761474e-01	0.000000000000000000e+00	1.741657863208016011e+01	1.000000000000000000e+00
2.601000000000000000e+03	4.356857957037192364e+01	2.153438228022093526e+01	-6.953393786325196349e-03	1.387330874161496581e+02	1.885231993101336156e-01	0.000000000000000000e+00	1.693643826540315800e+01	1.000000000000000000e+00
2.604000000000000000e+03	2.430260366616990098e+01	7.038484525667866087e+00	-7.237248562973319817e-03	1.445563162907942569e+02	2.153880495345028567e-01	0.000000000000000000e+00	1.993763272523057850e+01	1.000000000000000000e+00
2.607000000000000000e+03	3.609425831016181263e+01	2.311536480273061755e+01	-6.466974240454653917e-03	1.287542793152165359e+02	2.481324621497856819e-01	0.000000000000000000e+00	1.993763272523057850e+01	1.000000000000000000e+00
2.611000000000000000e+03	6.660271816152133795e+01	6.466727630029194707e+00	-7.671680867129096124e-03	1.534686156274875657e+02	2.121051720596242030e-01	0.000000000000000000e+00	2.280622971114497233e+01	1.000000000000000000e+00
2.611000000000000000e+03	1.260133764717787663e+01	1.982052372803936180e+01	-7.512926104111879340e-03	1.502117906731722314e+02	1.612165395356908171e-01	0.000000000000000000e+00	6.276226419318214234e+00	1.000000000000000000e+00
2.613000000000000000e+03	1.068618857764571857e+02	1.892238644980895046e+01	-8.059926126194225451e-03	1.614333961738250025e+02	1.826453191419327160e-01	0.000000000000000000e+00	1.990849096027188025e+01	1.000000000000000000e+00
2.613000000000000000e+03	2.047030403203183724e+01	1.821823431050742670e+01	-3.310261423134887911e-03	6.399489268856672197e+01	4.295602591863805220e-01	0.000000000000000000e+00	8.030439797638509347e+00	1.000000000000000000e+00
2.616000000000000000e+03	4.634315472295086380e+01	1.693927282764234121e+01	-3.044082333094695527e-03	5.853427729483623665e+01	4.811170661258424852e-01	0.000000000000000000e+00	6.237341009545630754e+00	1.000000000000000000e+00
2.620000000000000000e+03	4.963567942542199063e+01	1.164175416764904902e+01	-3.815513958320466362e-03	7.436005612397829623e+01	4.988170204854831535e-01	0.000000000000000000e+00	6.237341009545630754e+00	1.000000000000000000e+00
2.624000000000000000e+03	9.201084241803042119e+01	7.835664699668496880e+00	-8.015413530342099108e-03	1.605202284036281810e+02	1.205477538813278793e-01	0.000000000000000000e+00	3.385872955656856220e+01	1.000000000000000000e+00
2.624000000000000000e+03	5.815211467917286825e+01	7.824570071796530968e+00	3.707102517632194800e-03	-7.213601522809317146e+01	4.256275424626679849e-01	0.000000000000000000e+00	9.332768284542384052e+00	1.000000000000000000e+00
2.628000000000000000e+03	5.034956760005063359e+01	2.314200857316329518e+01	-9.500270006596213054e-03	1.909817876887294119e+02	1.444534940436343895e-01	0.000000000000000000e+00	1.719021998594176992e+01	1.000000000000000000e+00
2.632000000000000000e+03	1.612233638648690714e+01	1.352189839823025963e+01	-6.657942962714135000e-03	1.326719677569859641e+02	2.137367006966656158e-01	0.000000000000000000e+00	3.555347910295982672e+01	1.000000000000000000e+00
2.640000000000000000e+03	2.863717424675851575e+01	2.042690913387479412e+01	-3.329748954310548549e-03	6.439467582971258253e+01	4.126694373764691059e-01	0.000000000000000000e+00	6.117400689550935056e+01	1.000000000000000000e+00
2.641000000000000000e+03	8.867745569110940096e+01	8.704122616371350318e+00	-6.911885533082431053e-03	1.378815531856055543e+02	2.247518311489364873e-01	0.000000000000000000e+00	6.117400689550935056e+01	1.000000000000000000e+00
2.650000000000000000e+03	6.424440127354739616e+01	9.630561635964667744e+00	-8.001706017197910553e-03	1.602390212762252872e+02	1.625839729137784628e-01	0.000000000000000000e+00	1.627028968547730159e+01	1.000000000000000000e+00
2.651000000000000000e+03	2.980552114092134630e+01	2.267736135739200876e+01	3.430910275983352180e-03	-6.646998185879706966e+01	4.396526485326799349e-01	0.000000000000000000e+00	1.662611322631370925e+01	1.000000000000000000e+00
2.652000000000000000e+03	8.974413602511256727e+01	7.296402912466512625e+00	-7.419708263739430154e-03	1.482994437114659263e+02	2.975679059156353112e-01	0.000000000000000000e+00	1.786357850270826830e+01	1.000000000000000000e+00
2.652000000000000000e+03	1.800649626802443137e+01	1.096366625025508235e+01	-9.709266612533049706e-03	1.952693148699358403e+02	3.213900539923776334e-01	0.000000000000000000e+00	1.662611322631370925e+01	1.000000000000000000e+00
2.655000000000000000e+03	4.822131479972058798e+01	6.805136658794435078e+00	-8.879127576693729776e-03	1.782391642395602673e+02	1.890343018304659894e-01	0.000000000000000000e+00	1.574851219476347630e+01	1.000000000000000000e+00
2.655000000000000000e+03	1.073159367564990703e+02	1.051187425876486792e+01	-4.123122183828133169e-03	8.067058266154985802e+01	3.642416936688963602e-01	0.000000000000000000e+00	1.786357850270826830e+01	1.000000000000000000e+00
2.659000000000000000e+03	6.396743432324024070e+01	7.079647677967032315e+00	-8.603109530479666547e-03	1.725767044577782485e+02	2.180182217783264154e-01	0.000000000000000000e+00	1.054727503793656496e+01	1.000000000000000000e+00
2.660000000000000000e+03	8.218495480736939385e+01	9.137944802622159912e+00	-8.851718139197242013e-03	1.776768646377988716e+02	1.345211104240345845e-01	0.000000000000000000e+00	1.624213333723164965e+01	1.000000000000000000e+00
2.661000000000000000e+03	8.598465644076468095e+01	2.492937168057036246e+01	-8.286044461899060021e-03	1.660721725125978878e+02	1.614998564765151023e-01	0.000000000000000000e+00	1.624213333723164965e+01	1.000000000000000000e+00
2.661000000000000000e+03	5.997613760452790643e+01	1.684256533761550045e+01	-5.613476225254292705e-03	1.112449234915950598e+02	3.858156080920523978e-01	0.000000000000000000e+00	4.588811715841947247e+00	1.000000000000000000e+00
2.663000000000000000e+03	5.549853173913266602e+01	1.583845444850690498e+01	-5.774870339394319596e-03	1.145558942519107859e+02	3.338482640708588800e-01	0.000000000000000000e+00	4.588811715841947247e+00	1.000000000000000000e+00
2.664000000000000000e+03	1.127418923226953353e+02	2.127162560273966108e+01	-8.296400385328597804e-03	1.662846223894349009e+02	1.947389485553598920e-01	0.000000000000000000e+00	1.013087304647357456e+01	1.000000000000000000e+00
2.665000000000000000e+03	9.104038508260657636e+00	1.208990864675334009e+01	7.690905404902957133e-03	-1.538630035070518431e+02	2.719169389369618939e-01	0.000000000000000000e+00	1.453661749417869054e+01	1.000000000000000000e+00
2.666000000000000000e+03	6.492255010936806059e+01	1.104541597503142825e+01	-3.030758105122842005e-03	5.826093319270675863e+01	4.220107475480463499e-01	0.000000000000000000e+00	7.620625787961771813e+00	1.000000000000000000e+00
2.668000000000000000e+03	7.511936682187806014e+01	2.488070189882046890e+01	-5.999549877484234434e-03	1.191651539205225703e+02	2.576834822853335538e-01	0.000000000000000000e+00	1.040543413294862951e+01	1.000000000000000000e+00
2.668000000000000000e+03	2.360452806466066988e+01	1.106567683861804419e+01	-5.396530845109096496e-03	1.067943286599698780e+02	2.219417783919686027e-01	0.000000000000000000e+00	1.248619884358524068e+01	1.000000000000000000e+00
2.668000000000000000e+03	1.029388853517840516e+02	2.382811597276446491e+01	-7.248260052824575736e-03	1.447822149929822899e+02	2.154369909814338735e-01	0.000000000000000000e+00	1.013087304647357456e+01	1.000000000000000000e+00
2.669000000000000000e+03	4.569386360246106449e+01	6.369845166254894053e+00	-7.876465336868414269e-03	1.576697316042782404e+02	1.530991625282968061e-01	0.000000000000000000e+00	1.372918280710831418e+01	1.000000000000000000e+00
2.669000000000000000e+03	8.546244639840131185e+01	2.374326426587526484e+01	-5.125149092625115761e-03	1.012269815968785736e+02	2.556131510987353916e-01	0.000000000000000000e+00	1.040543413294862951e+01	1.000000000000000000e+00
2.670000000000000000e+03	5.564026770727129190e+01	1.583343359426742936e+01	1.065838518541094640e-02	-2.147403089617330920e+02	2.341794108322622359e-01	0.000000000000000000e+00	1.044441857234713389e+01	1.000000000000000000e+00
2.673000000000000000e+03	2.937048718161873495e+01	2.214082365584433276e+01	-8.195331017117621700e-03	1.642112027688173157e+02	1.444982939726737747e-01	0.000000000000000000e+00	1.248619884358524068e+01	1.000000000000000000e+00
2.675000000000000000e+03	7.095526935345543507e+01	2.282185968971662859e+01	3.623040782101565917e-03	-7.041150408413764694e+01	4.320336305382480591e-01	0.000000000000000000e+00	1.683411342227972440e+01	1.000000000000000000e+00
2.681000000000000000e+03	1.159137241178187949e+01	2.200182412938709930e+01	-7.026617654227245054e-03	1.402352616860896433e+02	2.139487498817013167e-01	0.000000000000000000e+00	5.083343432246517324e+01	1.000000000000000000e+00
2.682000000000000000e+03	6.242374304396949469e+01	2.167297624922004218e+01	-5.054594633789168644e-03	9.977956976615317330e+01	3.189682550479189249e-01	0.000000000000000000e+00	1.251863343647172755e+01	1.000000000000000000e+00
2.687000000000000000e+03	7.329240979018713631e+01	1.546103079900794697e+01	-4.715312758366331687e-03	9.281926408824307373e+01	3.213151553026081242e-01	0.000000000000000000e+00	1.251863343647172755e+01	1.000000000000000000e+00
2.687000000000000000e+03	2.653775558929739375e+01	2.285351875833356061e+01	-7.688896141937788531e-03	1.538217838444705592e+02	2.026478701591335474e-01	0.000000000000000000e+00	1.391714486171365373e+01	1.000000000000000000e+00
2.689000000000000000e+03	4.437820954954973729e+01	1.746442741303096824e+01	-7.117972726656934465e-03	1.421093943038305838e+02	2.782700182175504855e-01	0.000000000000000000e+00	1.863663336109553015e+01	1.000000000000000000e+00
2.689000000000000000e+03	1.137898964294354585e+02	1.434724710063111708e+01	-7.018914230624655887e-03	1.400772273585157848e+02	2.399780010813756803e-01	0.000000000000000000e+00	4.051279968383901320e+01	1.000000000000000000e+00
2.693000000000000000e+03	5.447844030210290178e+00	5.827276908714421388e+00	-7.674376420976715407e-03	1.535239144221175991e+02	1.718620989463536253e-01	0.000000000000000000e+00	1.360360849864576060e+01	1.000000000000000000e+00
2.698000000000000000e+03	9.585577822621655741e+01	1.921915269775605495e+01	-6.651059321773039601e-03	1.325307511209151698e+02	2.154162039063602929e-01	0.000000000000000000e+00	2.898456482344514740e+01	1.000000000000000000e+00
2.702000000000000000e+03	5.549602241761192545e+01	1.498304579818862692e+01	-3.836665429674772278e-03	7.479397469384015551e+01	3.279401590301515013e-01	0.000000000000000000e+00	1.480447756800229975e+01	1.000000000000000000e+00
2.706000000000000000e+03	7.276312136202444947e+01	2.212550494314048066e+01	-7.608274439061334105e-03	1.521678443418242068e+02	1.822838236503795395e-01	0.000000000000000000e+00	1.868602227852247921e+01	1.000000000000000000e+00
2.707000000000000000e+03	3.203304640569016470e+01	1.933474434508954332e+01	-6.123978446920416013e-03	1.217177832858888848e+02	2.314030238677708962e-01	0.000000000000000000e+00	1.393692804311669242e+01	1.000000000000000000e+00
2.710000000000000000e+03	3.077738971117954137e+01	5.454496164868013253e+00	-8.005976438212866753e-03	1.603266281830204605e+02	1.668676952483405529e-01	0.000000000000000000e+00	1.393692804311669242e+01	1.000000000000000000e+00
2.715000000000000000e+03	7.424412715640453087e+01	2.460819950755066188e+01	-7.242067893382141304e-03	1.446551839735033411e+02	2.841225834915299675e-01	0.000000000000000000e+00	2.661887064209473763e+01	1.000000000000000000e+00
2.718000000000000000e+03	3.523719982827364561e+01	1.589294704533274505e+01	-2.959233317294589390e-03	5.679361524001074457e+01	4.510522187029352148e-01	0.000000000000000000e+00	1.133442352358526506e+01	1.000000000000000000e+00
2.719000000000000000e+03	2.435068091511383415e+01	1.273813127172302018e+01	3.499440760645450635e-03	-6.787587222918325836e+01	3.340578341742075352e-01	0.000000000000000000e+00	1.133442352358526506e+01	1.000000000000000000e+00
2.720000000000000000e+03	1.197608269602393989e+02	1.739577935434343203e+01	-7.720358421074235457e-03	1.544672267519069919e+02	1.803769257186861319e-01	0.000000000000000000e+00	1.982390109247540977e+01	1.000000000000000000e+00
2.721000000000000000e+03	1.204436891293116219e+01	6.382096616935193367e+00	-6.873701152844128269e-03	1.370982076023824163e+02	2.041919591266891931e-01	0.000000000000000000e+00	6.003780709923733916e+00	1.000000000000000000e+00
2.726000000000000000e+03	1.118215373872344820e+01	1.232364252740481625e+01	3.317981553051308104e-03	-6.415326974311611252e+01	3.860194911022271080e-01	0.000000000000000000e+00	6.003780709923733916e+00	1.000000000000000000e+00
2.727000000000000000e+03	7.120266626510453989e+01	1.938084800285056630e+01	-7.975107329661569253e-03	1.596933540617493463e+02	2.082381801594354043e-01	0.000000000000000000e+00	2.228806814107698031e+01	1.000000000000000000e+00
2.730000000000000000e+03	9.332080980655081248e+01	1.663390283753159693e+01	-8.886257436798978768e-03	1.783854320167924641e+02	2.250505442638514042e-01	0.000000000000000000e+00	5.351986530452970570e+00	1.000000000000000000e+00
2.731000000000000000e+03	1.190015780776035683e+02	2.348682446468494334e+01	-5.778074264091481553e-03	1.146216221816254546e+02	2.395765471558377602e-01	0.000000000000000000e+00	2.529852040799979207e+01	1.000000000000000000e+00
2.732000000000000000e+03	9.374864518652526613e+01	2.196876147762620946e+01	-7.254802387649721650e-03	1.449164297964506716e+02	3.036141697307817022e-01	0.000000000000000000e+00	5.351986530452970570e+00	1.000000000000000000e+00
2.733000000000000000e+03	8.343534805514042318e+01	6.968022003196638003e+00	-1.020580495190269617e-02	2.054557081705134749e+02	1.643375553635827435e-01	0.000000000000000000e+00	5.925399275326222792e+00	1.000000000000000000e+00
2.733000000000000000e+03	8.340172225014397611e+01	2.135324043889935552e+01	-8.094364175131565226e-03	1.621398864549695134e+02	2.435693638709770514e-01	0.000000000000000000e+00	7.089701759723705088e+00	1.000000000000000000e+00
2.736000000000000000e+03	4.323338603071796626e+01	2.418968204843954695e+01	-3.198020362911883040e-03	6.169228784770629659e+01	4.305064495319349538e-01	0.000000000000000000e+00	8.075739463573238908e+00	1.000000000000000000e+00
2.737000000000000000e+03	1.083865448682549442e+02	2.126452598349121104e+01	-7.722232415719667772e-03	1.545056714096262453e+02	2.077888937686369619e-01	0.000000000000000000e+00	1.465483042288723858e+01	1.000000000000000000e+00
2.737000000000000000e+03	3.664064532209795289e+01	1.952563468242591682e+01	-3.956037405076944999e-03	7.724286895658143237e+01	3.467467095145583267e-01	0.000000000000000000e+00	8.075739463573238908e+00	1.000000000000000000e+00
2.738000000000000000e+03	8.931931221868059367e+01	7.667537760139651049e+00	-1.042318668485889277e-02	2.099152547003223219e+02	1.510387976445072278e-01	0.000000000000000000e+00	5.925399275326222792e+00	1.000000000000000000e+00
2.739000000000000000e+03	6.084604739247152594e+01	8.716563343739133884e+00	-4.590183511792419492e-03	9.025226045942974906e+01	3.914221205777956847e-01	0.000000000000000000e+00	2.287542273495808232e+01	1.000000000000000000e+00
2.743000000000000000e+03	9.945515833236522951e+01	1.335567567273947809e+01	-7.072850601227934075e-03	1.411837221457424505e+02	1.883414832838888886e-01	0.000000000000000000e+00	9.274554496998886677e+00	1.000000000000000000e+00
2.745000000000000000e+03	6.715426940994919391e+01	2.298947729011628383e+01	-6.142240470901574878e-03	1.220924253708743379e+02	2.374819985394516220e-01	0.000000000000000000e+00	1.210641052500876569e+01	1.000000000000000000e+00
2.746000000000000000e+03	2.140148365980690670e+01	1.494526186836799297e+01	-6.936677007570569639e-03	1.383901457546265021e+02	2.544418294608001840e-01	0.000000000000000000e+00	1.160007299660390601e+01	1.000000000000000000e+00
2.746000000000000000e+03	6.303269727560303437e+01	1.160625195889208605e+01	-6.782736384359537400e-03	1.352320819987556320e+02	2.951271365422951654e-01	0.000000000000000000e+00	4.520719338102845875e+00	1.000000000000000000e+00
2.748000000000000000e+03	1.027715054290765835e+02	2.201703832834606800e+01	-4.182395560949724381e-03	8.188656516227776194e+01	3.850203899300375099e-01	0.000000000000000000e+00	9.274554496998886677e+00	1.000000000000000000e+00
2.750000000000000000e+03	5.873788858550776126e+01	1.019503912966356829e+01	-8.347122707061137292e-03	1.673251815513759482e+02	2.481929026411975325e-01	0.000000000000000000e+00	4.520719338102845875e+00	1.000000000000000000e+00
2.752000000000000000e+03	1.153436386565607386e+01	2.110584036723960821e+01	3.843745488032129873e-03	-7.493922079731454744e+01	3.546041230940738531e-01	0.000000000000000000e+00	6.627522632707232297e+00	1.000000000000000000e+00
2.757000000000000000e+03	7.959571485214531172e+00	1.552507736530307270e+01	-3.829323597991911559e-03	7.464335835842645395e+01	4.178606535904362262e-01	0.000000000000000000e+00	6.627522632707232297e+00	1.000000000000000000e+00
2.757000000000000000e+03	1.011878057418271908e+02	1.698198627043348807e+01	-5.296537784781388779e-03	1.047429892989056697e+02	3.259987913223936218e-01	0.000000000000000000e+00	5.916768090429660276e+01	1.000000000000000000e+00
2.758000000000000000e+03	4.214733603790511296e+01	2.085979502447543510e+01	-8.066103824569287664e-03	1.615601305271492834e+02	1.619231861944588902e-01	0.000000000000000000e+00	3.460148056967059915e+01	1.000000000000000000e+00
2.765000000000000000e+03	6.155294058991555062e+01	1.294209897025015898e+01	-7.513317835234469520e-03	1.502198269655718263e+02	1.950510735504644710e-01	0.000000000000000000e+00	1.660626808480339633e+01	1.000000000000000000e+00
2.770000000000000000e+03	4.511860918010114574e+01	1.532556090968774321e+01	-2.512115114019546937e-03	4.762106700095805678e+01	4.290159943311206980e-01	0.000000000000000000e+00	1.573907573390912873e+01	1.000000000000000000e+00
2.772000000000000000e+03	6.568189427571176964e+01	6.220744250183233959e+00	-8.815451386874390352e-03	1.769328588408563974e+02	1.466531057013864547e-01	0.000000000000000000e+00	2.248880566696579564e+01	1.000000000000000000e+00
2.775000000000000000e+03	9.724007119793655818e+01	2.035832456499278109e+01	-7.658575273768026409e-03	1.531997567744475930e+02	1.821011432715370360e-01	0.000000000000000000e+00	6.379436601149500952e+00	1.000000000000000000e+00
2.775000000000000000e+03	2.299200605569414080e+01	2.415928790978880514e+01	-8.994818459215422543e-03	1.806125415544982502e+02	1.465673062173135088e-01	0.000000000000000000e+00	8.517644022050783192e+00	1.000000000000000000e+00
2.775000000000000000e+03	3.144626036477718856e+01	2.312205902293299431e+01	-6.481784758463947881e-03	1.290581143858769053e+02	2.575586438545546253e-01	0.000000000000000000e+00	8.517644022050783192e+00	1.000000000000000000e+00
2.779000000000000000e+03	4.500040589326770402e+01	1.520665169262304417e+01	3.533664063063334665e-03	-6.857795702472138544e+01	4.350449748368442338e-01	0.000000000000000000e+00	1.330593897302878048e+01	1.000000000000000000e+00
2.780000000000000000e+03	5.673331795419456114e+01	8.930762391135703027e+00	-7.610990250368188624e-03	1.522235587145288207e+02	2.211351395768477168e-01	0.000000000000000000e+00	1.330593897302878048e+01	1.000000000000000000e+00
2.780000000000000000e+03	7.742630052198425972e+01	1.985037460897546779e+01	-7.495006624575866090e-03	1.498441758248863778e+02	1.718057742328343851e-01	0.000000000000000000e+00	1.982028056201639998e+01	1.000000000000000000e+00
2.788000000000000000e+03	2.868635391094466058e+01	1.334264256356429001e+01	3.579604160068602155e-03	-6.952040972023009147e+01	3.925842607582018529e-01	0.000000000000000000e+00	8.402193721652656322e+00	1.000000000000000000e+00
2.788000000000000000e+03	6.534031051862547201e+01	1.923394348460615433e+01	4.138607737988847859e-03	-8.098826597550842621e+01	2.804789353912833239e-01	0.000000000000000000e+00	8.706004826764345950e+00	1.000000000000000000e+00
2.791000000000000000e+03	6.407383945259149982e+01	1.062054862064323046e+01	-7.248587752722386937e-03	1.447889376965058545e+02	1.350933761552531864e-01	0.000000000000000000e+00	8.706004826764345950e+00	1.000000000000000000e+00
2.791000000000000000e+03	3.794582002839062085e+01	1.758696918537163256e+01	-3.818598257280370490e-03	7.442332995355211267e+01	4.041256754388987682e-01	0.000000000000000000e+00	9.770506091228371659e+00	1.000000000000000000e+00
2.793000000000000000e+03	1.004384164437317253e+02	1.747323366922223187e+01	-7.574347200480329757e-03	1.514718332418004252e+02	1.571674753122070944e-01	0.000000000000000000e+00	1.851167920028131064e+01	1.000000000000000000e+00
2.796000000000000000e+03	4.393259483257060083e+01	2.530845328642153902e+01	-7.795433704076096953e-03	1.560073824643137641e+02	1.709667520750618452e-01	0.000000000000000000e+00	5.963639047158904027e+00	1.000000000000000000e+00
2.798000000000000000e+03	8.205766384771563082e+01	1.527546188439666608e+01	4.541558720982628861e-03	-8.925473176109069584e+01	3.135878385296801962e-01	0.000000000000000000e+00	1.851167920028131064e+01	1.000000000000000000e+00
2.798000000000000000e+03	9.678810944193006804e+00	2.144194117204438044e+01	-6.169176101304368713e-03	1.226450049066865660e+02	2.888464655482616550e-01	0.000000000000000000e+00	9.567859382655180767e+00	1.000000000000000000e+00
2.801000000000000000e+03	4.687098250350899775e+01	2.011895730125346304e+01	-6.481034340165088906e-03	1.290427196915984496e+02	2.321128745884301070e-01	0.000000000000000000e+00	5.963639047158904027e+00	1.000000000000000000e+00
2.806000000000000000e+03	7.335446391383180753e+01	8.068986770337460257e+00	-7.155765505910087823e-03	1.428847062643999379e+02	2.008773131451946359e-01	0.000000000000000000e+00	9.974774452743288222e+00	1.000000000000000000e+00
2.807000000000000000e+03	7.199261048841354693e+01	1.795035715256566178e+01	-5.887483308993994233e-03	1.168661287456752405e+02	3.020000657005365019e-01	0.000000000000000000e+00	9.974774452743288222e+00	1.000000000000000000e+00
2.811000000000000000e+03	6.166664944874943188e+01	1.609328193649760053e+01	-8.070134666504830134e-03	1.616428225129081682e+02	1.456411696795660848e-01	0.000000000000000000e+00	1.049162521970716533e+01	1.000000000000000000e+00
2.813000000000000000e+03	6.804584608207619567e+01	7.047046202825749006e+00	-6.570195071005685734e-03	1.308718357926073850e+02	2.440333206090328222e-01	0.000000000000000000e+00	1.106926061829827113e+01	1.000000000000000000e+00
2.816000000000000000e+03	2.206488216938483049e+01	1.805144648870276214e+01	4.663753434615916689e-03	-9.176153398284922957e+01	3.461605039254311844e-01	0.000000000000000000e+00	7.480595335686630598e+00	1.000000000000000000e+00
2.817000000000000000e+03	1.068695023766279064e+02	2.048499107331144131e+01	-9.887484429609098499e-03	1.989254208218179656e+02	1.149119587341264070e-01	0.000000000000000000e+00	4.108350825355226732e+01	1.000000000000000000e+00
2.821000000000000000e+03	1.543682612482499472e+01	1.458327987700856632e+01	-6.937155866996845381e-03	1.383999694682554207e+02	1.752810962037654186e-01	0.000000000000000000e+00	5.086862775505919032e+00	1.000000000000000000e+00
2.822000000000000000e+03	9.582816481117383489e+00	2.293237768846525881e+01	-7.932442036579953962e-03	1.588180833703351027e+02	1.686186107590007532e-01	0.000000000000000000e+00	8.205924013646891169e+00	1.000000000000000000e+00
2.822000000000000000e+03	5.366455070229866919e+01	2.208262149625119974e+01	-4.566066501062267767e-03	8.975750439116028190e+01	3.647133236339877849e-01	0.000000000000000000e+00	1.081048995334325014e+01	1.000000000000000000e+00
2.823000000000000000e+03	1.108412398405766055e+02	1.787642676700331279e+01	-3.704504692993543149e-03	7.208272133032723161e+01	3.025657433589832301e-01	0.000000000000000000e+00	2.377656382158152937e+01	1.000000000000000000e+00
2.825000000000000000e+03	1.901189164691010092e+01	1.820199227365272776e+01	4.196843180638124698e-03	-8.218295544019677834e+01	3.829212375377250011e-01	0.000000000000000000e+00	4.915230721979473749e+00	1.000000000000000000e+00
2.826000000000000000e+03	6.387860247623600429e+01	1.854145793173417545e+01	-6.984984898803951042e-03	1.393811733160620463e+02	1.737452106651828920e-01	0.000000000000000000e+00	1.081048995334325014e+01	1.000000000000000000e+00
2.827000000000000000e+03	8.733503261084263158e+01	1.430106540980569996e+01	7.594796829568156368e-03	-1.518913536458119040e+02	1.901947618757791059e-01	0.000000000000000000e+00	1.085201090647009003e+01	1.000000000000000000e+00
2.829000000000000000e+03	7.778127439405062660e+01	9.154042517955982561e+00	-6.583464720025666503e-03	1.311440602175123047e+02	2.197271607377783154e-01	0.000000000000000000e+00	1.085201090647009003e+01	1.000000000000000000e+00
2.833000000000000000e+03	4.885696607329843744e+01	1.117986452839436851e+01	-7.628053731862378083e-03	1.525736129194017110e+02	1.831505590616199219e-01	0.000000000000000000e+00	2.190928866522777341e+01	1.000000000000000000e+00
2.833000000000000000e+03	1.729774826270690369e+01	2.338158619153550433e+01	3.288395619659780032e-03	-6.354631972577528387e+01	4.079532344917493614e-01	0.000000000000000000e+00	1.364656057339782258e+01	1.000000000000000000e+00
2.834000000000000000e+03	1.007602766427819603e+02	2.566308853528202860e+01	-6.043796680504121520e-03	1.200728689993338918e+02	2.449132841071419708e-01	0.000000000000000000e+00	1.469410916940737089e+01	1.000000000000000000e+00
2.834000000000000000e+03	8.084907757827792807e+01	2.501242324259748528e+01	4.612488813283164429e-03	-9.070984964370327930e+01	3.590083279210810607e-01	0.000000000000000000e+00	1.615238854116741152e+01	1.000000000000000000e+00
2.838000000000000000e+03	1.036145168593362911e+02	1.124885400587792006e+01	-4.195319161667628374e-03	8.215169046949839071e+01	4.218012003193200021e-01	0.000000000000000000e+00	1.469410916940737089e+01	1.000000000000000000e+00
2.838000000000000000e+03	3.093828778157280723e+01	2.378692200006153357e+01	3.177682451461933625e-03	-6.127505931062191280e+01	4.382948590822131063e-01	0.000000000000000000e+00	1.105919767230264839e+01	1.000000000000000000e+00
2.841000000000000000e+03	1.210480503810893964e+02	1.105735336194132046e+01	-7.651257520796636569e-03	1.530496344093998573e+02	1.899098998023589502e-01	0.000000000000000000e+00	1.743458527039623362e+01	1.000000000000000000e+00
2.842000000000000000e+03	8.212086244109396205e+01	1.586857994094119562e+01	-6.240683226715607566e-03	1.241119605181249739e+02	2.012934183605353811e-01	0.000000000000000000e+00	1.948563943883090133e+01	1.000000000000000000e+00
2.843000000000000000e+03	3.829781184575952580e+01	1.553202898417568711e+01	-2.998915147149389462e-03	5.760768072848993171e+01	4.247795238601643764e-01	0.000000000000000000e+00	1.105919767230264839e+01	1.000000000000000000e+00
2.844000000000000000e+03	2.212297437343524109e+01	2.105275772359192743e+01	3.616762692043707424e-03	-7.028271021378519379e+01	3.614213532801296980e-01	0.000000000000000000e+00	1.369092658374811045e+01	1.000000000000000000e+00
2.846000000000000000e+03	9.948485872376029704e+01	7.026533942662751997e+00	-8.397293472080154600e-03	1.683544256281241189e+02	1.195484995759734659e-01	0.000000000000000000e+00	1.948563943883090133e+01	1.000000000000000000e+00
2.846000000000000000e+03	2.879702441786427514e+01	9.098740544164858335e+00	-3.093654351028486162e-03	5.955123818453898110e+01	4.465699974509146353e-01	0.000000000000000000e+00	1.147397759726021960e+01	1.000000000000000000e+00
2.850000000000000000e+03	1.189089037616549760e+01	8.227347220128057970e+00	-8.592679932142664040e-03	1.723627431536770871e+02	2.186569210991539114e-01	0.000000000000000000e+00	1.153129363663074081e+01	1.000000000000000000e+00
2.850000000000000000e+03	7.442558310237777164e+01	1.178491589077108692e+01	-8.885334020800489743e-03	1.783664883063176774e+02	9.853686357952362584e-02	0.000000000000000000e+00	2.550704791685035033e+01	1.000000000000000000e+00
2.850000000000000000e+03	1.770978122016040501e+01	1.818281015662040545e+01	-5.441581281634849145e-03	1.077185301333074676e+02	2.989536217986470401e-01	0.000000000000000000e+00	5.131087456607970942e+00	1.000000000000000000e+00
2.857000000000000000e+03	9.822518974770173372e+01	1.728196967412000262e+01	-8.262540717240120236e-03	1.655899974857182713e+02	1.961261826583980961e-01	0.000000000000000000e+00	1.971764175803895824e+01	1.000000000000000000e+00
2.859000000000000000e+03	1.171321423490800413e+02	2.287773055425021340e+01	-8.337831082940871594e-03	1.671345655803910972e+02	1.810862868541568416e-01	0.000000000000000000e+00	1.971764175803895824e+01	1.000000000000000000e+00
2.869000000000000000e+03	8.187360606990588963e+01	2.376411754131935083e+01	-8.138326672214457255e-03	1.630417690494340945e+02	2.027275354464785906e-01	0.000000000000000000e+00	inf	1.000000000000000000e+00
2.876000000000000000e+03	9.774635734911737472e+01	8.228108223295096835e+00	-8.377104534859030130e-03	1.679402532701222697e+02	1.951983423394073602e-01	0.000000000000000000e+00	9.724675846235477650e+00	1.000000000000000000e+00
2.877000000000000000e+03	3.223649495855635649e+01	2.055029202191131077e+01	-7.011571131685663538e-03	1.399265850255740986e+02	2.347370846493854746e-01	0.000000000000000000e+00	1.316970522292934298e+01	1.000000000000000000e+00
2.877000000000000000e+03	6.534865459333408921e+01	1.818885411346685288e+01	-1.048618317803292309e-02	2.112076162465474738e+02	1.088336911679542718e-01	0.000000000000000000e+00	2.002656394867350187e+01	1.000000000000000000e+00
2.878000000000000000e+03	4.537380294031561334e+01	1.962710479753213377e+01	-6.731696580556941617e-03	1.341850097501603045e+02	2.180875977999666704e-01	0.000000000000000000e+00	1.316970522292934298e+01	1.000000000000000000e+00
2.879000000000000000e+03	9.345246509639520127e+01	1.695346263651913432e+01	-8.242436620068516184e-03	1.651775656058296704e+02	2.123538874560055856e-01	0.000000000000000000e+00	8.556882568441150028e+00	1.000000000000000000e+00
2.883000000000000000e+03	1.016709895148821090e+02	1.457100682941032943e+01	8.163745387457101155e-03	-1.635632293479191333e+02	1.771735006233555731e-01	0.000000000000000000e+00	8.556882568441150028e+00	1.000000000000000000e+00
2.884000000000000000e+03	7.359839629123327143e+01	2.118318260879977544e+01	-7.750565827597019619e-03	1.550869261769748277e+02	1.719841060314903913e-01	0.000000000000000000e+00	2.029962017290012710e+01	1.000000000000000000e+00
2.886000000000000000e+03	4.072513002385984748e+01	1.124599553038176936e+01	-6.864025573637393823e-03	1.368997148629580920e+02	2.002659875906945830e-01	0.000000000000000000e+00	1.551443500683126686e+01	1.000000000000000000e+00
2.886000000000000000e+03	2.473884532063078723e+01	2.558990234232019390e+01	-3.361124434762600543e-03	6.503833807799924216e+01	3.746895679909633126e-01	0.000000000000000000e+00	7.100680952328289663e+00	1.000000000000000000e+00
2.889000000000000000e+03	2.725964714036713588e+01	1.895173782399348283e+01	-3.273983089043311628e-03	6.325064929375518830e+01	4.267629647209109089e-01	0.000000000000000000e+00	7.100680952328289663e+00	1.000000000000000000e+00
2.892000000000000000e+03	4.689206011173664024e+01	2.279373411453570597e+01	-5.681571690440508429e-03	1.126418895169238681e+02	2.363465457111126877e-01	0.000000000000000000e+00	1.007756362001176065e+01	1.000000000000000000e+00
2.892000000000000000e+03	4.634220909349104289e+01	1.273118213339698279e+01	-7.416074160513761067e-03	1.482248907478447109e+02	1.974230460781357666e-01	0.000000000000000000e+00	1.007756362001176065e+01	1.000000000000000000e+00
2.893000000000000000e+03	7.110321672506645996e+01	1.363441619245146974e+01	-3.222203166271422718e-03	6.218839363974548462e+01	4.306260649088019532e-01	0.000000000000000000e+00	2.477747627778850514e+01	1.000000000000000000e+00
2.901000000000000000e+03	1.096344716361644629e+02	2.418132921142622038e+01	-6.785191063964917876e-03	1.352824393023206540e+02	2.482467875374312349e-01	0.000000000000000000e+00	8.688660742912016133e+01	1.000000000000000000e+00
2.905000000000000000e+03	2.076986472849220178e+01	2.023103800041433331e+01	3.420556779661636411e-03	-6.625758177363351820e+01	3.895005200840607751e-01	0.000000000000000000e+00	5.281663650032007240e+01	1.000000000000000000e+00
2.908000000000000000e+03	1.008938873613645058e+02	7.227104455629526747e+00	4.526883809533454803e-03	-8.895367863423203403e+01	3.780407655982914727e-01	0.000000000000000000e+00	4.313613621408413756e+00	1.000000000000000000e+00
2.909000000000000000e+03	9.817752734997195319e+01	1.057802235425188186e+01	-4.917979560409214967e-03	9.697693649919914094e+01	3.227621956413275761e-01	0.000000000000000000e+00	4.313613621408413756e+00	1.000000000000000000e+00
2.911000000000000000e+03	8.332236338811603105e+01	5.748283931124396062e+00	-8.847871605360305494e-03	1.775979536990045915e+02	1.945383245273504258e-01	0.000000000000000000e+00	1.278060701368932328e+01	1.000000000000000000e+00
2.912000000000000000e+03	9.029381811806146629e+01	1.646008744811844693e+01	-6.889220248570106057e-03	1.374165790154233662e+02	2.229122897323537744e-01	0.000000000000000000e+00	9.836237137330215319e+00	1.000000000000000000e+00
2.914000000000000000e+03	4.091342877165270409e+01	9.814114762650898882e+00	-7.299253747053134969e-03	1.458283413120917658e+02	2.181069953252053883e-01	0.000000000000000000e+00	1.069305336511166082e+01	1.000000000000000000e+00
2.915000000000000000e+03	7.596615899189400523e+01	2.499489158371335407e+01	3.707623735202539642e-03	-7.214670791130761529e+01	4.122919943044401903e-01	0.000000000000000000e+00	1.667707101587738805e+01	1.000000000000000000e+00
2.916000000000000000e+03	4.372175985655221808e+01	2.013180184778354231e+01	-4.431222119399370885e-03	8.699119654122624468e+01	3.197161880024085301e-01	0.000000000000000000e+00	1.069305336511166082e+01	1.000000000000000000e+00
2.917000000000000000e+03	7.096593012997959704e+01	8.117659392970720589e+00	-9.548235636522637085e-03	1.919657938219935431e+02	1.134005709139713769e-01	0.000000000000000000e+00	1.760236504256632983e+01	1.000000000000000000e+00
2.918000000000000000e+03	1.114503776004852114e+02	1.600293315424600493e+01	3.091105022448147749e-03	-5.949893917454773629e+01	3.685947061535967961e-01	0.000000000000000000e+00	1.621007956835627439e+01	1.000000000000000000e+00
2.918000000000000000e+03	9.049224536796008067e+01	1.637596004948019512e+01	3.134071490697004289e-03	-6.038038841948471003e+01	3.901620402342358407e-01	0.000000000000000000e+00	1.547781381393424027e+01	1.000000000000000000e+00
2.923000000000000000e+03	4.066441522180903689e+01	1.186121379014999455e+01	-5.989975165189738437e-03	1.189687304473715841e+02	1.880584695642264492e-01	0.000000000000000000e+00	2.285889352892962734e+01	1.000000000000000000e+00
2.924000000000000000e+03	2.193645667118729392e+01	2.496818071210164547e+01	-6.961544315226364174e-03	1.389002940272250726e+02	2.296401476484051241e-01	0.000000000000000000e+00	2.285889352892962734e+01	1.000000000000000000e+00
2.924000000000000000e+03	1.108240170017111978e+02	1.651349843545793661e+01	-3.014429619692172470e-03	5.792595729777243463e+01	4.169116197759582532e-01	0.000000000000000000e+00	3.402528996566425690e+01	1.000000000000000000e+00
2.925000000000000000e+03	6.949854929752034138e+01	2.335128628580616095e+01	-7.988782265326494977e-03	1.599738928681179857e+02	2.019992619701506120e-01	0.000000000000000000e+00	4.991400824272406389e+00	1.000000000000000000e+00
2.928000000000000000e+03	7.351212496067343238e+01	2.038391496008831538e+01	6.226823512951551280e-03	-1.238276310228168455e+02	3.565933841099645507e-01	0.000000000000000000e+00	4.991400824272406389e+00	1.000000000000000000e+00
2.929000000000000000e+03	7.680520914572598201e+01	1.584936794745775579e+01	-4.955223614914502049e-03	9.774099147183353864e+01	4.027728917051637270e-01	0.000000000000000000e+00	5.604152037516465512e+00	1.000000000000000000e+00
2.931000000000000000e+03	1.104801342485582154e+02	8.942743735107821834e+00	-8.178408179259836000e-03	1.638640338424456786e+02	1.768409438533169453e-01	0.000000000000000000e+00	3.437589327845865483e+01	1.000000000000000000e+00
2.936000000000000000e+03	1.418228837627220784e+01	1.469143204860727714e+01	-4.330198325188074765e-03	8.491871186288443596e+01	3.438533500838718560e-01	0.000000000000000000e+00	4.210752003763494145e+01	1.000000000000000000e+00
2.937000000000000000e+03	5.627118914931800475e+01	1.343936358540989673e+01	-7.286882803635647346e-03	1.455745536684030697e+02	1.784413470792268752e-01	0.000000000000000000e+00	1.955136645511721127e+01	1.000000000000000000e+00
2.937000000000000000e+03	9.048788079040375010e+01	1.328565314149425269e+01	-7.360323468076533475e-03	1.470811754797224467e+02	2.170616318188712812e-01	0.000000000000000000e+00	1.776732732213389454e+01	1.000000000000000000e+00
2.942000000000000000e+03	7.431899155454470929e+01	5.920536642051268394e+00	-4.364827735355582793e-03	8.562912788469871828e+01	4.308253807967999949e-01	0.000000000000000000e+00	1.100230908698386578e+01	1.000000000000000000e+00
2.942000000000000000e+03	1.407726017934554541e+01	1.463132606406506930e+01	3.793239246194340854e-03	-7.390309447493038419e+01	3.542428533828390069e-01	0.000000000000000000e+00	4.221076185611440934e+01	1.000000000000000000e+00
2.944000000000000000e+03	7.788776589554684904e+01	1.632796932011997981e+01	2.923035344358010032e-03	-5.605102043960971514e+01	3.967754697713876677e-01	0.000000000000000000e+00	1.100230908698386578e+01	1.000000000000000000e+00
2.951000000000000000e+03	7.980425002023366687e+01	2.081070460832721736e+01	-6.861851237675902805e-03	1.368551087580207479e+02	2.188168375761790907e-01	0.000000000000000000e+00	2.659854583190995214e+01	1.000000000000000000e+00
2.956000000000000000e+03	1.063728461918158672e+02	2.207258330439983141e+01	-8.086704479625254557e-03	1.619827492013004360e+02	2.140278148646117540e-01	0.000000000000000000e+00	2.659854583190995214e+01	1.000000000000000000e+00
2.958000000000000000e+03	2.799007361598198429e+01	1.881812686560350656e+01	-6.990414367359506879e-03	1.394925578713618961e+02	1.668474201820641101e-01	0.000000000000000000e+00	9.583429470930612482e+00	1.000000000000000000e+00
2.962000000000000000e+03	2.153036455944880601e+01	1.173898289692730579e+01	-7.687018477079190712e-03	1.537832638929988605e+02	1.890335404847135470e-01	0.000000000000000000e+00	8.771618495439378549e+00	1.000000000000000000e+00
2.963000000000000000e+03	9.591085028806566015e+01	1.453032809688864013e+01	1.016961790110047260e-02	-2.047133374357029538e+02	1.052536492936295698e-01	0.000000000000000000e+00	6.805598520350770286e+01	1.000000000000000000e+00
2.963000000000000000e+03	1.310267851134787875e+01	1.417114220589108342e+01	-7.267356014115443179e-03	1.451739651494925170e+02	2.522060586800458637e-01	0.000000000000000000e+00	8.771618495439378549e+00	1.000000000000000000e+00
2.969000000000000000e+03	1.041848048239544369e+02	1.281601060544967829e+01	-8.591847770106268364e-03	1.723456715015599627e+02	1.084954070207436727e-01	0.000000000000000000e+00	2.404614659705511670e+01	1.000000000000000000e+00
2.971000000000000000e+03	8.019954433225525747e+01	1.110590963989247015e+01	-2.740269294123833400e-03	5.230160831557935808e+01	4.362242654436212508e-01	0.000000000000000000e+00	2.404614659705511670e+01	1.000000000000000000e+00
2.973000000000000000e+03	4.576030441652810765e+01	8.853077806771601388e+00	-8.391310306441156219e-03	1.682316820783335629e+02	1.456442645847831896e-01	0.000000000000000000e+00	1.593572755782915529e+01	1.000000000000000000e+00
2.976000000000000000e+03	5.459254415859836485e+01	2.211727600854581510e+01	3.010282039963528555e-03	-5.784087045751936529e+01	4.396747753769911782e-01	0.000000000000000000e+00	1.593572755782915529e+01	1.000000000000000000e+00
2.979000000000000000e+03	1.107870942812995452e+01	2.417764593958550279e+01	-7.681535538320445264e-03	1.536707824062511065e+02	1.624458145151160826e-01	0.000000000000000000e+00	4.356258643840206446e+01	1.000000000000000000e+00
2.982000000000000000e+03	6.355628750837556851e+01	2.303932533294026541e+01	-3.821165878224134105e-03	7.447600422803650133e+01	3.303782087430120473e-01	0.000000000000000000e+00	5.248992260397978526e+01	1.000000000000000000e+00
2.989000000000000000e+03	9.726103154139413220e+01	1.851722540309902953e+01	-1.135722078162309731e-02	2.290767935210073745e+02	1.087403464176601720e-01	0.000000000000000000e+00	3.901175971709260892e+01	1.000000000000000000e+00
2.989000000000000000e+03	5.903335691680919695e+01	1.073504775021583590e+01	-7.388507824046236516e-03	1.476593723923623713e+02	1.504804644393937796e-01	0.000000000000000000e+00	3.511161091500767384e+01	1.000000000000000000e+00
2.994000000000000000e+03	2.614294341971760005e+01	2.302512183612844154e+01	-8.039615096137726208e-03	1.610167191036152587e+02	1.418713150032355763e-01	0.000000000000000000e+00	1.333423568694009909e+01	1.000000000000000000e+00
2.995000000000000000e+03	6.604688573227916493e+01	1.789066152185950642e+01	-4.400628254373283900e-03	8.636356899058003478e+01	3.634643848713755565e-01	0.000000000000000000e+00	1.034306168614428501e+01	1.000000000000000000e+00
2.997000000000000000e+03	7.696389109360792702e+01	1.473828092346728624e+01	5.538273891244034977e-03	-1.097021613509668470e+02	4.671980413457067494e-01	0.000000000000000000e+00	5.300237279173527938e+00	1.000000000000000000e+00
2.998000000000000000e+03	2.237005188246919474e+01	1.023578523085347314e+01	-6.169491743859367369e-03	1.226514802560255504e+02	3.006609771371978601e-01	0.000000000000000000e+00	1.333423568694009909e+01	1.000000000000000000e+00
2.998000000000000000e+03	7.617677459745175383e+01	1.997974663803793760e+01	-7.431698890679550550e-03	1.485454292321160210e+02	3.196508363160409649e-01	0.000000000000000000e+00	5.300237279173527938e+00	1.000000000000000000e+00
3.002000000000000000e+03	1.146684626204905015e+02	1.085196423471822236e+01	-7.123688060407753868e-03	1.422266433313755840e+02	1.454253731505923408e-01	0.000000000000000000e+00	3.790432919114983434e+01	1.000000000000000000e+00
3.004000000000000000e+03	1.385903773724707477e+01	1.467865039665742977e+01	-7.152268002880179422e-03	1.428129556288340325e+02	1.413886506786189434e-01	0.000000000000000000e+00	1.719717903274090176e+01	1.000000000000000000e+00
3.004000000000000000e+03	3.105058103404446967e+01	1.511888415102412431e+01	-3.860039087790506206e-03	7.527348101905637634e+01	3.690534643879421761e-01	0.000000000000000000e+00	1.719717903274090176e+01	1.000000000000000000e+00
3.005000000000000000e+03	5.166200742094076759e+01	1.164085138773996775e+01	-7.444696433154599641e-03	1.488120714409732273e+02	2.027290486787939328e-01	0.000000000000000000e+00	1.349983424575374791e+01	1.000000000000000000e+00
3.008000000000000000e+03	6.515074344020099772e+01	1.218814040237242580e+01	-1.028805003032296807e-02	2.071429509258046266e+02	1.849698587701772423e-01	0.000000000000000000e+00	9.940116547229157717e+00	1.000000000000000000e+00
3.009000000000000000e+03	8.237670249510279064e+01	8.150609812592206183e+00	-5.797249192931771232e-03	1.150149923429824668e+02	3.017735176347863257e-01	0.000000000000000000e+00	1.414054028166023613e+01	1.000000000000000000e+00
3.010000000000000000e+03	4.104734714254965411e+01	2.191258805843818891e+01	-4.637552870948386842e-03	9.122403420679347619e+01	3.203539402354065313e-01	0.000000000000000000e+00	1.477090339342251291e+01	1.000000000000000000e+00
3.010000000000000000e+03	1.158466965259353287e+01	1.031491107704591670e+01	-3.935093179727775815e-03	7.681320200064524784e+01	3.394804980621380919e-01	0.000000000000000000e+00	3.166315644786355321e+01	1.000000000000000000e+00
3.010000000000000000e+03	9.022879762638072521e+01	1.991068980834976543e+01	-6.285256856786467644e-03	1.250263803941664520e+02	2.784166233175604521e-01	0.000000000000000000e+00	6.824556464080814955e+00	1.000000000000000000e+00
3.013000000000000000e+03	6.803820598514971607e+01	2.169963224245814359e+01	-5.275728678435412378e-03	1.043160942846299264e+02	2.926761292200812381e-01	0.000000000000000000e+00	9.940116547229157717e+00	1.000000000000000000e+00
3.015000000000000000e+03	8.344642530610462927e+01	1.915306414842272531e+01	-9.356130585064641528e-03	1.880247937943560714e+02	2.341645224460247032e-01	0.000000000000000000e+00	6.824556464080814955e+00	1.000000000000000000e+00
3.016000000000000000e+03	9.031266535321289268e+01	1.990187792774667130e+01	5.880377839257442188e-03	-1.167203613324000600e+02	3.882332471468169510e-01	0.000000000000000000e+00	6.906951169699891757e+00	1.000000000000000000e+00
3.018000000000000000e+03	4.894823892135134713e+01	1.301775801758081919e+01	-7.792523667845981626e-03	1.559476836027988327e+02	1.404810535882714539e-01	0.000000000000000000e+00	1.254439674416429895e+01	1.000000000000000000e+00
3.021000000000000000e+03	8.712518012623135633e+01	8.281360491418656267e+00	7.441114515790001396e-03	-1.487385890607560555e+02	1.693239244288052836e-01	0.000000000000000000e+00	1.071398704262545110e+01	1.000000000000000000e+00
3.021000000000000000e+03	7.776670547272159695e+01	1.349753442536309755e+01	-7.643528719474748136e-03	1.528910794625518008e+02	1.780250101015515840e-01	0.000000000000000000e+00	1.071398704262545110e+01	1.000000000000000000e+00
3.022000000000000000e+03	6.071153871084732145e+01	8.660388657812950086e+00	-9.162447871161136931e-03	1.840514283099324757e+02	1.487683128622817597e-01	0.000000000000000000e+00	1.254439674416429895e+01	1.000000000000000000e+00
3.024000000000000000e+03	1.319328150251068443e+01	5.537445327279265861e+00	-6.561569467521643530e-03	1.306948831132738462e+02	2.748898078546254675e-01	0.000000000000000000e+00	1.523332065768098964e+01	1.000000000000000000e+00
3.029000000000000000e+03	6.711704868039286787e+00	1.932306183838259628e+01	-6.813405825238243868e-03	1.358612599742084797e+02	1.916001486464909975e-01	0.000000000000000000e+00	1.523332065768098964e+01	1.000000000000000000e+00
3.030000000000000000e+03	5.500888472440464483e+01	1.925252586244106467e+01	-9.128769995717808672e-03	1.833605328491124453e+02	1.134199710183553256e-01	0.000000000000000000e+00	2.934360119936501832e+01	1.000000000000000000e+00
3.033000000000000000e+03	2.567453941973860765e+01	1.998949051152125733e+01	-7.455482926789007772e-03	1.490333543868858044e+02	2.031897017408756945e-01	0.000000000000000000e+00	1.897454140187590710e+01	1.000000000000000000e+00
3.039000000000000000e+03	1.886228819132206880e+01	7.634762014544277164e+00	-4.325816058792576399e-03	8.482881046854473084e+01	3.178500180925334373e-01	0.000000000000000000e+00	8.236475198279300969e+00	1.000000000000000000e+00
3.042000000000000000e+03	1.829856896564842472e+01	1.585192358813378277e+01	-7.952247115106619510e-03	1.592243809373619570e+02	1.766650999136106792e-01	0.000000000000000000e+00	8.236475198279300969e+00	1.000000000000000000e+00
3.046000000000000000e+03	8.151975678981044382e+01	9.507254783772548734e+00	3.553378702218844103e-03	-6.898239924457479333e+01	3.907211725686525750e-01	0.000000000000000000e+00	8.621989431110858249e+00	1.000000000000000000e+00
3.047000000000000000e+03	3.389337515271328982e+01	9.080190167536812851e+00	-6.085584622377905942e-03	1.209301409910363390e+02	2.044716617053751184e-01	0.000000000000000000e+00	1.700159855812819032e+01	1.000000000000000000e+00
3.048000000000000000e+03	5.892497187400267222e+01	1.568890021730064532e+01	-5.635884934048508536e-03	1.117046340578038439e+02	2.459774377463866957e-01	0.000000000000000000e+00	2.132593925821957370e+01	1.000000000000000000e+00
3.051000000000000000e+03	8.006094070820239494e+01	1.852905984045720089e+01	-3.816961503124678429e-03	7.438975224112934370e+01	2.594104932230316685e-01	0.000000000000000000e+00	9.138988502059678609e+00	1.000000000000000000e+00
3.051000000000000000e+03	1.136621270966006136e+02	2.415630494943086859e+01	-4.675908379006446340e-03	9.201089044596901090e+01	2.842378904806101003e-01	0.000000000000000000e+00	1.636839329560351786e+01	1.000000000000000000e+00
3.053000000000000000e+03	9.393852701711372788e+01	2.439543564619125959e+01	-4.547261279647395009e-03	8.937171871007970481e+01	4.096319913241149857e-01	0.000000000000000000e+00	1.004606871599369633e+01	1.000000000000000000e+00
3.054000000000000000e+03	1.043663338566308454e+02	1.068364644714221967e+01	-8.232322994692361715e-03	1.649700864292831284e+02	2.232640483131173026e-01	0.000000000000000000e+00	7.213353256132154279e+00	1.000000000000000000e+00
3.056000000000000000e+03	2.811829140883022404e+01	1.838108498641480182e+01	-9.545520805770205813e-03	1.919100995651837422e+02	2.891191880980948925e-01	0.000000000000000000e+00	5.194286007523071902e+01	1.000000000000000000e+00
3.057000000000000000e+03	9.959315229811937797e+01	1.609189967782940656e+01	-7.694891789570204067e-03	1.539447834600752572e+02	1.504340840676365865e-01	0.000000000000000000e+00	7.213353256132154279e+00	1.000000000000000000e+00
3.058000000000000000e+03	8.517140634862408888e+01	1.415968039239535159e+01	-6.974154896307977261e-03	1.391589977938047298e+02	1.757765539045105241e-01	0.000000000000000000e+00	1.347713212933184757e+01	1.000000000000000000e+00
3.068000000000000000e+03	8.091961282185924631e+01	2.327533930510068672e+01	-5.928426705467657910e-03	1.177060750428165363e+02	3.480294138996166131e-01	0.000000000000000000e+00	9.762617458557947714e+00	1.000000000000000000e+00
3.069000000000000000e+03	8.728642632729236084e+01	1.587450249909186084e+01	-7.635413508085218612e-03	1.527245973837741246e+02	2.403385682797141154e-01	0.000000000000000000e+00	9.762617458557947714e+00	1.000000000000000000e+00
3.070000000000000000e+03	6.185041471386139023e+01	2.012969714180946568e+01	-6.305151446542958150e-03	1.254345142677169349e+02	2.475516282201868368e-01	0.000000000000000000e+00	1.932690821371966194e+01	1.000000000000000000e+00
3.079000000000000000e+03	1.155475404178429386e+02	1.695857980080051064e+01	-7.445078366692978872e-03	1.488199067377230165e+02	3.002183570549309399e-01	0.000000000000000000e+00	5.627414023321889225e+00	1.000000000000000000e+00
3.081000000000000000e+03	1.211409752992955191e+02	1.634110525328506469e+01	-7.234254579932446541e-03	1.444948952757960683e+02	2.728830168227851516e-01	0.000000000000000000e+00	5.627414023321889225e+00	1.000000000000000000e+00
3.081000000000000000e+03	5.368011552923072571e+01	5.939515649109143425e+00	-3.354798902195124145e-03	6.490857093323106142e+01	4.700990433751623954e-01	0.000000000000000000e+00	1.981719006889847989e+01	1.000000000000000000e+00
3.082000000000000000e+03	9.808182400963175951e+01	6.052810402326652905e+00	-7.609285605265312183e-03	1.521885882317301650e+02	2.135759152096315949e-01	0.000000000000000000e+00	2.059094596721447346e+01	1.000000000000000000e+00
3.086000000000000000e+03	4.598151834622814249e+01	2.420020083999705918e+01	4.138242003118898678e-03	-8.098076299148151236e+01	3.637650780346143309e-01	0.000000000000000000e+00	1.585407916746870782e+01	1.000000000000000000e+00
3.088000000000000000e+03	7.566367164551628832e+01	2.106782808690073949e+01	-6.363893074975902030e-03	1.266395880412627548e+02	2.939831262097453157e-01	0.000000000000000000e+00	1.681292873944205724e+01	1.000000000000000000e+00
3.091000000000000000e+03	5.960440932175806239e+01	1.609041245082248395e+01	-4.575313220888595732e-03	8.994719915876031280e+01	3.077416571942515056e-01	0.000000000000000000e+00	1.125253928103942158e+01	1.000000000000000000e+00
3.093000000000000000e+03	5.003327157869564701e+01	1.017323723162698634e+01	-3.426680728546012238e-03	6.638321346597791717e+01	4.917600827539344577e-01	0.000000000000000000e+00	1.125253928103942158e+01	1.000000000000000000e+00
3.096000000000000000e+03	2.992922295645930930e+01	2.507079253634992355e+01	-8.197561277991942744e-03	1.642569561631223110e+02	1.896854262618704601e-01	0.000000000000000000e+00	1.393426254389017060e+01	1.000000000000000000e+00
3.098000000000000000e+03	5.910543866962315462e+01	2.020433945674311360e+01	4.069922363008513996e-03	-7.957919805854646711e+01	4.025939003324285892e-01	0.000000000000000000e+00	1.352505924484021627e+01	1.000000000000000000e+00
3.098000000000000000e+03	3.498856805864777897e+01	1.208746862530841604e+01	-7.534950801760740592e-03	1.506636233209037528e+02	1.929893114793757025e-01	0.000000000000000000e+00	8.020911480267876925e+00	1.000000000000000000e+00
3.098000000000000000e+03	1.208753657537732664e+02	1.787867980671904888e+01	4.116407888519763719e-03	-8.053284012019020111e+01	4.373582412504326555e-01	0.000000000000000000e+00	2.602320401493571467e+01	1.000000000000000000e+00
3.100000000000000000e+03	4.285327076924527034e+01	1.366273757003293632e+01	-8.257356378409810849e-03	1.654836417219397333e+02	1.296778448448075993e-01	0.000000000000000000e+00	8.020911480267876925e+00	1.000000000000000000e+00
3.102000000000000000e+03	6.909983746350795819e+00	2.075963862670039717e+01	-8.192340596931651023e-03	1.641498548451364172e+02	1.757270827055460449e-01	0.000000000000000000e+00	1.083902872026938446e+01	1.000000000000000000e+00
3.104000000000000000e+03	1.183158438815342883e+01	1.110239312286067737e+01	3.400418517670585321e-03	-6.584444900871683615e+01	3.975102561502008580e-01	0.000000000000000000e+00	1.083902872026938446e+01	1.000000000000000000e+00
3.105000000000000000e+03	7.040069149253733372e+01	5.730611984350171717e+00	-7.909215565896472733e-03	1.583415965683962554e+02	1.705764788701780166e-01	0.000000000000000000e+00	1.317704624852985162e+01	1.000000000000000000e+00
3.105000000000000000e+03	1.091435070772364497e+02	1.702813081170038600e+01	-8.233001532975717587e-03	1.649840065181780346e+02	1.380593151299109866e-01	0.000000000000000000e+00	1.524475211113946749e+01	1.000000000000000000e+00
3.106000000000000000e+03	6.296758192797372544e+01	1.661102695975840149e+01	-3.520931103948285457e-03	6.831674269514770970e+01	3.637698523018552121e-01	0.000000000000000000e+00	1.317704624852985162e+01	1.000000000000000000e+00
3.113000000000000000e+03	5.005486095703115268e+01	6.910957338383552973e+00	-7.712586315506252642e-03	1.543077834263632155e+02	2.005653293503171231e-01	0.000000000000000000e+00	1.672352238082780573e+01	1.000000000000000000e+00
3.117000000000000000e+03	2.132941072156889817e+01	1.174420701159344027e+01	-4.957984073721871839e-03	9.779762177985287508e+01	3.420126549034011587e-01	0.000000000000000000e+00	2.912922576440372779e+01	1.000000000000000000e+00
3.117000000000000000e+03	5.837398079676498241e+01	2.440708787561228377e+01	-7.941230069420877544e-03	1.589983682582446249e+02	1.742246163063591036e-01	0.000000000000000000e+00	7.479861939494397483e+00	1.000000000000000000e+00
3.118000000000000000e+03	6.673292211724879053e+01	5.678692448804837589e+00	3.916782724648894438e-03	-7.643756636053973352e+01	4.291074354852574269e-01	0.000000000000000000e+00	1.351194767926062035e+01	1.000000000000000000e+00
3.121000000000000000e+03	6.324840073933409457e+01	1.873360879682989832e+01	5.548609546839746581e-03	-1.099141954368964207e+02	3.368008756872019616e-01	0.000000000000000000e+00	7.479861939494397483e+00	1.000000000000000000e+00
3.123000000000000000e+03	1.023923413225328005e+02	1.681306422082499807e+01	-8.011128146616525517e-03	1.604323145395587744e+02	1.430409026094275893e-01	0.000000000000000000e+00	2.901597938763787710e+01	1.000000000000000000e+00
3.124000000000000000e+03	7.444488250460992163e+01	2.461476951161437299e+01	1.120252033100299811e-02	-2.259031420446814025e+02	1.746349805162109581e-01	0.000000000000000000e+00	1.264710462016023484e+01	1.000000000000000000e+00
3.124000000000000000e+03	2.435652419526344303e+01	8.852375227956404302e+00	-7.712959826862371242e-03	1.543154459435828869e+02	1.688429286314545585e-01	0.000000000000000000e+00	1.343939609154822712e+01	1.000000000000000000e+00
3.126000000000000000e+03	3.464140714664202392e+01	2.439583633909926164e+01	-7.395664633791097439e-03	1.478061930365267358e+02	1.866478235960706833e-01	0.000000000000000000e+00	8.857076634017323258e+00	1.000000000000000000e+00
3.128000000000000000e+03	3.595759612659519888e+01	1.563710052450218768e+01	3.346292512795211952e-03	-6.473406390904966656e+01	4.423223846812404103e-01	0.000000000000000000e+00	8.857076634017323258e+00	1.000000000000000000e+00
3.131000000000000000e+03	6.982931848013386400e+01	2.045669206275254837e+01	-8.107913838121771216e-03	1.624178553153071221e+02	2.237884684982214267e-01	0.000000000000000000e+00	1.575385642924387497e+01	1.000000000000000000e+00
3.133000000000000000e+03	5.350992603659793900e+01	1.414988630758026922e+01	-7.574199302481061241e-03	1.514687991413705959e+02	1.591476350426791475e-01	0.000000000000000000e+00	8.272078416007362378e+00	1.000000000000000000e+00
3.134000000000000000e+03	2.971813472317102267e+01	2.010311578298842505e+01	-6.145764807933290323e-03	1.221647265010839902e+02	3.603720862153682036e-01	0.000000000000000000e+00	2.452529867480771486e+01	1.000000000000000000e+00
3.135000000000000000e+03	5.517155945363018787e+01	6.046414477063635218e+00	-7.873343771780370176e-03	1.576056932668952015e+02	2.022434745695520508e-01	0.000000000000000000e+00	8.272078416007362378e+00	1.000000000000000000e+00
3.137000000000000000e+03	7.028957168640567943e+01	1.826614479715061279e+01	-6.992445542015459335e-03	1.395342270482757385e+02	3.397492922574193441e-01	0.000000000000000000e+00	1.622586920519660936e+01	1.000000000000000000e+00
3.143000000000000000e+03	8.008119496719505293e+00	1.714980122943227769e+01	-5.659548789208245986e-03	1.121900937223505963e+02	2.588384733441344565e-01	0.000000000000000000e+00	1.019961170175331659e+02	1.000000000000000000e+00
3.144000000000000000e+03	1.194704751808938283e+02	1.693737461227303598e+01	-7.930089129697682690e-03	1.587698139155879176e+02	2.641797485582880745e-01	0.000000000000000000e+00	5.755991726924684748e+00	1.000000000000000000e+00
3.146000000000000000e+03	1.146383641168244907e+02	2.006501644357727088e+01	-7.604522497007203466e-03	1.520908739361695723e+02	2.911493112368394032e-01	0.000000000000000000e+00	5.755991726924684748e+00	1.000000000000000000e+00
3.150000000000000000e+03	8.421535540630013372e+01	2.139281140468174414e+01	5.694821881750951852e-03	-1.129137147704731063e+02	3.574884280910279877e-01	0.000000000000000000e+00	1.529732313185922976e+01	1.000000000000000000e+00
3.152000000000000000e+03	3.695555441884241077e+01	1.082556831700076216e+01	-8.354701541328926964e-03	1.674806599515123935e+02	1.632052780574072548e-01	0.000000000000000000e+00	1.571235131971655186e+01	1.000000000000000000e+00
3.154000000000000000e+03	1.178081065347588066e+02	1.565578919019210069e+01	-8.272378735639145456e-03	1.657918226354902345e+02	1.701609460225201875e-01	0.000000000000000000e+00	3.407911900663086158e+01	1.000000000000000000e+00
3.154000000000000000e+03	4.610098106607021862e+01	2.360207626848633211e+01	-3.410018422393663352e-03	6.604138929993682439e+01	3.948956426164073052e-01	0.000000000000000000e+00	7.717111773548230858e+00	1.000000000000000000e+00
3.158000000000000000e+03	3.839822976965680112e+01	2.313150577319562373e+01	-7.630190322386025230e-03	1.526174446835788387e+02	1.980047198047754087e-01	0.000000000000000000e+00	7.717111773548230858e+00	1.000000000000000000e+00
3.158000000000000000e+03	1.462934506818241687e+01	1.429388811482822774e+01	-6.633976397350888066e-03	1.321802980479279199e+02	1.809010482204926884e-01	0.000000000000000000e+00	2.535869408758010479e+01	1.000000000000000000e+00
3.160000000000000000e+03	9.625641525527724696e+01	9.453212855327311814e+00	-5.895987520670149459e-03	1.170405910942516954e+02	3.056634721475053329e-01	0.000000000000000000e+00	5.945305143418180194e+01	1.000000000000000000e+00
3.166000000000000000e+03	6.887890909141056284e+01	9.718224089728451531e+00	-3.353155895795271318e-03	6.487486495716180457e+01	4.280353078088240393e-01	0.000000000000000000e+00	2.282178378693473064e+01	1.000000000000000000e+00
3.169000000000000000e+03	9.425825997343596896e+01	9.096287817571996115e+00	-3.044400621678277491e-03	5.854080692696810218e+01	4.338238364671012093e-01	0.000000000000000000e+00	1.479488787845822806e+01	1.000000000000000000e+00
3.171000000000000000e+03	4.614298526473342577e+01	7.740451866965756267e+00	-6.684454239435902792e-03	1.332158417545733471e+02	1.578223694150935330e-01	0.000000000000000000e+00	2.282178378693473064e+01	1.000000000000000000e+00
3.171000000000000000e+03	9.623133323160936925e+01	2.375901912023287466e+01	-3.243572875080895888e-03	6.262678931112194647e+01	4.780354184241715210e-01	0.000000000000000000e+00	5.956138091341562024e+00	1.000000000000000000e+00
3.175000000000000000e+03	9.500787751245228208e+01	1.138331184005139285e+01	-3.092392581724178607e-03	5.952535321782202971e+01	4.619856567447488960e-01	0.000000000000000000e+00	1.243603532406832279e+01	1.000000000000000000e+00
3.176000000000000000e+03	1.079212759607832481e+02	7.073399928011146365e+00	4.427038566748587624e-03	-8.690537172304875924e+01	3.004213915816847935e-01	0.000000000000000000e+00	1.361364022496933046e+01	1.000000000000000000e+00
3.176000000000000000e+03	6.869042446024741366e+01	1.181815695414302780e+01	-6.260210685711095104e-03	1.245125627711986454e+02	2.284026645008059297e-01	0.000000000000000000e+00	2.291319910124711967e+01	1.000000000000000000e+00
3.177000000000000000e+03	1.316601092510403781e+01	1.192691007019920768e+01	-3.287445741660760101e-03	6.352683315219494631e+01	3.852815060017515947e-01	0.000000000000000000e+00	9.475086093980506163e+00	1.000000000000000000e+00
3.181000000000000000e+03	1.365336794387432384e+01	2.138945410574261530e+01	-5.749489309766285527e-03	1.140352070669232489e+02	2.322295561191600743e-01	0.000000000000000000e+00	9.475086093980506163e+00	1.000000000000000000e+00
3.182000000000000000e+03	1.150580318646391618e+02	2.135849404350654623e+01	-5.110492244968921349e-03	1.009262990454321312e+02	3.223202066600582283e-01	0.000000000000000000e+00	2.565536697364321128e+01	1.000000000000000000e+00
3.191000000000000000e+03	1.143175813628482729e+02	2.430755540676213400e+01	-7.900219584714556278e-03	1.581570456582692827e+02	1.675562902183369562e-01	0.000000000000000000e+00	2.487414736601199294e+01	1.000000000000000000e+00
3.201000000000000000e+03	8.434081756486341419e+01	5.617742727768807676e+00	-7.013171660096543733e-03	1.399594195734615312e+02	2.548628003720491142e-01	0.000000000000000000e+00	2.809834091957318947e+01	1.000000000000000000e+00
3.202000000000000000e+03	3.965637152661528830e+01	9.583790358890894368e+00	-6.841035798520539273e-03	1.364280838273176073e+02	2.200590227188089498e-01	0.000000000000000000e+00	1.718062504851719297e+01	1.000000000000000000e+00
3.202000000000000000e+03	1.162244788738414769e+02	1.900122136989541488e+01	-3.851318569078208878e-03	7.509458117115887887e+01	3.906953887846802420e-01	0.000000000000000000e+00	6.494521166734601003e+00	1.000000000000000000e+00
3.203000000000000000e+03	2.273423416931245455e+01	1.255282123079375545e+01	-7.602528607901721039e-03	1.520499696655105311e+02	1.876031856148353549e-01	0.000000000000000000e+00	1.718062504851719297e+01	1.000000000000000000e+00
3.206000000000000000e+03	1.100971120297656398e+02	1.684850663187649289e+01	-7.285089004912527651e-03	1.455377542153760260e+02	1.987555740075276356e-01	0.000000000000000000e+00	6.494521166734601003e+00	1.000000000000000000e+00
3.208000000000000000e+03	6.849535406200102727e+01	9.767333565059423961e+00	-8.119589579726796055e-03	1.626573810208461737e+02	1.685561056830122695e-01	0.000000000000000000e+00	1.747215185543010207e+01	1.000000000000000000e+00
3.209000000000000000e+03	1.357035528163815741e+01	2.438334863335826697e+01	-6.958951974575746172e-03	1.388471126324715783e+02	1.521952277881459814e-01	0.000000000000000000e+00	3.591272992281722765e+01	1.000000000000000000e+00
3.209000000000000000e+03	8.560660353725845084e+01	6.234454872730445629e+00	-3.393896787951869096e-03	6.571065691524175634e+01	4.199400457424640187e-01	0.000000000000000000e+00	1.747215185543010207e+01	1.000000000000000000e+00
3.214000000000000000e+03	6.289845110365003222e+01	1.791580412564852054e+01	3.313849698666884117e-03	-6.406850550542625911e+01	4.519666851863382018e-01	0.000000000000000000e+00	1.509199341730854016e+01	1.000000000000000000e+00
3.214000000000000000e+03	4.948038125223449413e+01	2.482403593781418394e+01	-3.987542064463299452e-03	7.788918128710065503e+01	4.085613202958052748e-01	0.000000000000000000e+00	1.509199341730854016e+01	1.000000000000000000e+00
3.215000000000000000e+03	9.461067858621734672e+01	1.908697359041478236e+01	-7.406846274840204331e-03	1.480355823594472611e+02	1.810126044059694461e-01	0.000000000000000000e+00	2.776698691025202947e+01	1.000000000000000000e+00
3.219000000000000000e+03	3.611731343382042070e+01	5.883044884336471547e+00	-7.540851497239773119e-03	1.507846750104322382e+02	2.240735072611748091e-01	0.000000000000000000e+00	1.682577969096938375e+01	1.000000000000000000e+00
3.220000000000000000e+03	6.740132417323788161e+01	2.462381334816310741e+01	-6.600339869163758533e-03	1.314902508185134877e+02	2.534562848103059096e-01	0.000000000000000000e+00	2.776698691025202947e+01	1.000000000000000000e+00
3.221000000000000000e+03	1.138029469128340025e+02	7.532948240413912089e+00	-7.515007854093877851e-03	1.502544973936583688e+02	1.767548980735024200e-01	0.000000000000000000e+00	6.989969327236871699e+00	1.000000000000000000e+00
3.221000000000000000e+03	3.600728477982012521e+01	2.270846481681769902e+01	-4.063356506221638131e-03	7.944450070633135397e+01	3.451145259928118936e-01	0.000000000000000000e+00	1.682577969096938375e+01	1.000000000000000000e+00
3.224000000000000000e+03	1.868134058153360755e+01	2.313303424305940226e+01	-7.538346990591113066e-03	1.507332955141791615e+02	2.178779187246872029e-01	0.000000000000000000e+00	9.386558095677971281e+00	1.000000000000000000e+00
3.225000000000000000e+03	1.135419717983593415e+02	1.451804402968818763e+01	-8.444514989512506842e-03	1.693231664295427379e+02	3.434015739797892097e-01	0.000000000000000000e+00	6.499531317637989858e+00	1.000000000000000000e+00
3.226000000000000000e+03	1.185558090775362672e+02	1.865390465196412961e+01	-8.607728055596848560e-03	1.726714526566221366e+02	3.149711233911369757e-01	0.000000000000000000e+00	6.499531317637989858e+00	1.000000000000000000e+00
3.227000000000000000e+03	7.531863737120758628e+01	2.069434135306831024e+01	-8.956399976626328724e-03	1.798243934043257468e+02	1.556676241618135670e-01	0.000000000000000000e+00	1.833731143068652969e+01	1.000000000000000000e+00
3.229000000000000000e+03	2.181811239477164932e+01	1.428610621830340754e+01	-7.155909670539371652e-03	1.428876637754267165e+02	1.634227218010843030e-01	0.000000000000000000e+00	9.386558095677971281e+00	1.000000000000000000e+00
3.230000000000000000e+03	1.034905960588012697e+01	1.112527189792622551e+01	-5.907320992731995325e-03	1.172730952026547442e+02	2.598196913471448877e-01	0.000000000000000000e+00	1.189664009186016713e+01	1.000000000000000000e+00
3.232000000000000000e+03	9.579710423104653216e+01	2.313666625774561325e+01	-6.905766301951153131e-03	1.377560182771038910e+02	1.493774869034109054e-01	0.000000000000000000e+00	2.062359221545870724e+01	1.000000000000000000e+00
3.238000000000000000e+03	9.989144847009312400e+01	1.214377920067535221e+01	-2.787062703579100669e-03	5.326156656007550794e+01	4.348702849221124378e-01	0.000000000000000000e+00	6.760846638600048308e+00	1.000000000000000000e+00
3.239000000000000000e+03	2.633127019643022138e+01	2.264653360726229181e+01	-7.010373172673454827e-03	1.399020091153396095e+02	2.477799319030368208e-01	0.000000000000000000e+00	4.011697448382334841e+01	1.000000000000000000e+00
3.239000000000000000e+03	1.135059720978981659e+02	1.471437560954403345e+01	7.530689421689983412e-03	-1.505762018874267767e+02	3.995028221470035001e-01	0.000000000000000000e+00	4.989755937399005248e+00	1.000000000000000000e+00
3.239000000000000000e+03	6.644065132595696355e+01	2.342703802243131150e+01	-3.293733957270848171e-03	6.365583474640116179e+01	4.539114868433656858e-01	0.000000000000000000e+00	1.822072385060231170e+01	1.000000000000000000e+00
3.240000000000000000e+03	1.177669302210331779e+02	7.393492515235080553e+00	-7.929760821288949282e-03	1.587630787285739586e+02	2.973665697015558385e-01	0.000000000000000000e+00	8.470601714615607847e+00	1.000000000000000000e+00
3.240000000000000000e+03	1.112610995661784727e+02	1.917063094683554070e+01	-8.480135346816103370e-03	1.700539115507798158e+02	3.633479567273740773e-01	0.000000000000000000e+00	4.989755937399005248e+00	1.000000000000000000e+00
3.241000000000000000e+03	8.418122339679639765e+01	1.927169444587114810e+01	-6.616696293024016545e-03	1.318257998652256902e+02	2.225657069940117916e-01	0.000000000000000000e+00	1.725161869496122691e+01	1.000000000000000000e+00
3.243000000000000000e+03	1.045927801321485617e+02	1.700243414561892408e+01	-8.345718209310291555e-03	1.672963685366588038e+02	1.490001635383263467e-01	0.000000000000000000e+00	6.760846638600048308e+00	1.000000000000000000e+00
3.247000000000000000e+03	1.125831720921151202e+02	6.511024308725643195e+00	-8.387844545336909513e-03	1.681605826225724627e+02	1.875230364409117279e-01	0.000000000000000000e+00	1.318772323183798534e+01	1.000000000000000000e+00
3.248000000000000000e+03	8.102018304945680427e+01	1.617676701556252183e+01	-7.030065641962695080e-03	1.403059965244375746e+02	1.944026416430842952e-01	0.000000000000000000e+00	8.124942252380320085e+00	1.000000000000000000e+00
3.249000000000000000e+03	9.280095184348884629e+01	1.529082004537609052e+01	-7.764641379113855837e-03	1.553756835443415696e+02	1.572470386706322776e-01	0.000000000000000000e+00	1.181403467966899434e+01	1.000000000000000000e+00
3.252000000000000000e+03	7.485025896989398575e+01	1.089030095051056790e+01	3.650091244456895104e-03	-7.096643937647309031e+01	4.004197451438612498e-01	0.000000000000000000e+00	4.615407118641146944e+00	1.000000000000000000e+00
3.253000000000000000e+03	1.212029074793219685e+01	9.219236516571548634e+00	-3.514686479780024242e-03	6.818863537140519782e+01	3.943856310025806167e-01	0.000000000000000000e+00	5.837880636516884891e+01	1.000000000000000000e+00
3.253000000000000000e+03	7.042318978354813908e+01	1.219530719191728885e+01	-2.816571791098093202e-03	5.386694009838319630e+01	4.663778427938859439e-01	0.000000000000000000e+00	4.615407118641146944e+00	1.000000000000000000e+00
3.264000000000000000e+03	6.114040205638961112e+01	1.599075104094879585e+01	-3.316554274966724072e-03	6.412398939401492726e+01	4.166826350372269117e-01	0.000000000000000000e+00	2.068537372897187865e+01	1.000000000000000000e+00
3.266000000000000000e+03	1.132034648643448378e+02	1.680938210549990686e+01	-7.225519367309137658e-03	1.443156939849991716e+02	2.010354439462646026e-01	0.000000000000000000e+00	3.454618869648738411e+01	1.000000000000000000e+00
3.267000000000000000e+03	7.996113975718036215e+01	7.407947378667248728e+00	-6.352087711750537165e-03	1.263974031718679782e+02	2.132002497489389192e-01	0.000000000000000000e+00	1.481220016116471250e+01	1.000000000000000000e+00
3.274000000000000000e+03	6.433135002477619935e+01	1.421727589231655386e+01	-8.690507579320114542e-03	1.743696594596459590e+02	1.647919098997930876e-01	0.000000000000000000e+00	1.374670990179686214e+01	1.000000000000000000e+00
3.274000000000000000e+03	3.554017967881356554e+01	8.012849705290054914e+00	-7.351541128666045331e-03	1.469010073914979557e+02	1.567665564695576164e-01	0.000000000000000000e+00	9.031838453530545152e+00	1.000000000000000000e+00
3.276000000000000000e+03	2.653661186345075151e+01	8.726903236081636095e+00	-5.852355607422960945e-03	1.161454903667695504e+02	2.031380226410676171e-01	0.000000000000000000e+00	9.031838453530545152e+00	1.000000000000000000e+00
3.282000000000000000e+03	9.725868155756941746e+01	2.322643474105543504e+01	-3.084015266081195118e-03	5.935349411817860243e+01	3.896026642278105356e-01	0.000000000000000000e+00	1.395624803689513094e+01	1.000000000000000000e+00
3.284000000000000000e+03	8.590947884944515067e+01	1.510409165809938337e+01	-5.256400282940585506e-03	1.039195757828977804e+02	2.021417998900132407e-01	0.000000000000000000e+00	8.053559616202402793e+00	1.000000000000000000e+00
3.284000000000000000e+03	6.691647321621744027e+01	1.591092095394911787e+01	-6.624520867172852684e-03	1.319863195741181698e+02	2.004174144867251206e-01	0.000000000000000000e+00	1.901013509937425283e+01	1.000000000000000000e+00
3.286000000000000000e+03	1.161312066820447910e+02	2.472822875691668543e+01	6.554096446604450177e-03	-1.305415754546897915e+02	2.575200537603076212e-01	0.000000000000000000e+00	1.893218396910485524e+01	1.000000000000000000e+00
3.287000000000000000e+03	4.192620688712211319e+01	8.764413240320799048e+00	3.186400107622205241e-03	-6.145390043378767331e+01	4.186119648181036990e-01	0.000000000000000000e+00	2.594541894572519780e+01	1.000000000000000000e+00
3.296000000000000000e+03	6.868600721543876375e+01	1.170235760720868612e+01	-3.036005927628149682e-03	5.836859131247763344e+01	3.928267058839836068e-01	0.000000000000000000e+00	1.368162814888748358e+01	1.000000000000000000e+00
3.297000000000000000e+03	2.631185160381348709e+01	1.219565175319907802e+01	-9.072171993708445792e-03	1.821994351799452545e+02	1.108702210617177331e-01	0.000000000000000000e+00	3.651998786766544924e+01	1.000000000000000000e+00
3.300000000000000000e+03	6.115761001185182977e+01	2.312646301417402839e+01	-7.093769569784628970e-03	1.416128709631961442e+02	2.852228365305352620e-01	0.000000000000000000e+00	1.368162814888748358e+01	1.000000000000000000e+00
3.305000000000000000e+03	1.023172920893767213e+02	1.113630222096041322e+01	-7.082035441149059536e-03	1.413721474583944371e+02	2.351426632883153456e-01	0.000000000000000000e+00	1.083719737017372253e+01	1.000000000000000000e+00
3.306000000000000000e+03	7.275221955308653321e+01	1.211625356571074796e+01	-7.739430237019485903e-03	1.548584815710639191e+02	1.432862623054126372e-01	0.000000000000000000e+00	1.591380759070603368e+01	1.000000000000000000e+00
3.306000000000000000e+03	6.176416671346972720e+01	2.362763779297907618e+01	-6.117275468204143134e-03	1.215802729023482271e+02	2.080393046002140256e-01	0.000000000000000000e+00	1.591380759070603368e+01	1.000000000000000000e+00
3.310000000000000000e+03	9.263483699547711581e+01	6.268560424735204251e+00	3.395237474401627958e-03	-6.573816085277724142e+01	4.439132770115910009e-01	0.000000000000000000e+00	1.083719737017372253e+01	1.000000000000000000e+00
3.312000000000000000e+03	1.052998848136104897e+02	9.845352443884504368e+00	-3.121318472142423778e-03	6.011876257417448244e+01	3.847056025385099387e-01	0.000000000000000000e+00	1.316042846505595598e+01	1.000000000000000000e+00
3.313000000000000000e+03	4.568724206505977037e+01	6.131357477827102720e+00	6.242043042220101617e-03	-1.241398568847229313e+02	2.647411858333383883e-01	0.000000000000000000e+00	1.238607005246556270e+01	1.000000000000000000e+00
3.313000000000000000e+03	7.454419087344523120e+01	1.502709630447385969e+01	-4.783180070403287958e-03	9.421154959340486812e+01	3.822351855389882758e-01	0.000000000000000000e+00	2.009933899085381981e+01	1.000000000000000000e+00
3.314000000000000000e+03	4.575510554819727815e+01	1.851724161632285615e+01	-5.857431864648448075e-03	1.162496288561747377e+02	2.686745640679703007e-01	0.000000000000000000e+00	8.350309820725017929e+00	1.000000000000000000e+00
3.318000000000000000e+03	5.373338632748156130e+01	1.605254895617237665e+01	-6.903395902122747702e-03	1.377073899577632119e+02	1.833631307668869281e-01	0.000000000000000000e+00	8.350309820725017929e+00	1.000000000000000000e+00
3.320000000000000000e+03	1.107674102884933660e+02	1.831714588884212347e+01	-3.693642188270172908e-03	7.185987903081395700e+01	3.641373759614097150e-01	0.000000000000000000e+00	5.707896537650911029e+01	1.000000000000000000e+00
3.323000000000000000e+03	1.088679562683230273e+01	2.139786218991443434e+01	-5.492016250371220022e-03	1.087531943010396418e+02	2.351677022445810561e-01	0.000000000000000000e+00	1.692059649461065973e+01	1.000000000000000000e+00
3.327000000000000000e+03	2.746394521970451308e+01	2.478971966170879426e+01	-7.364869818759181563e-03	1.471744430332302045e+02	1.296581848090511135e-01	0.000000000000000000e+00	1.692059649461065973e+01	1.000000000000000000e+00
3.327000000000000000e+03	1.140389738735194811e+02	1.100867001318761496e+01	-8.176983700786399911e-03	1.638348109268556243e+02	1.502543537362752701e-01	0.000000000000000000e+00	1.479657008939652840e+01	1.000000000000000000e+00
3.328000000000000000e+03	1.069005617907340024e+02	2.396944002683905239e+01	4.694925831135336736e-03	-9.240103000136711842e+01	3.478825162851540975e-01	0.000000000000000000e+00	1.444396688896482139e+01	1.000000000000000000e+00
3.329000000000000000e+03	5.590176968068927721e+01	1.425277103645738919e+01	-6.386307402159595477e-03	1.270994138677050529e+02	1.917956990002036566e-01	0.000000000000000000e+00	1.348273702888324443e+01	1.000000000000000000e+00
3.330000000000000000e+03	6.687630170231253146e+01	2.208500218067071685e+01	-3.373052912743001487e-03	6.528304862409704867e+01	3.729738952624429560e-01	0.000000000000000000e+00	8.440656144598307264e+00	1.000000000000000000e+00
3.332000000000000000e+03	9.726429479484924912e+01	1.320976819757147425e+01	-6.831613909465746037e-03	1.362347954950039934e+02	1.600023215927091069e-01	0.000000000000000000e+00	1.444396688896482139e+01	1.000000000000000000e+00
3.334000000000000000e+03	7.503799091791015030e+01	1.993290894399562063e+01	-6.635940291368166467e-03	1.322205869748334521e+02	2.390631742385466163e-01	0.000000000000000000e+00	8.440656144598307264e+00	1.000000000000000000e+00
3.340000000000000000e+03	4.406383898040088809e+01	2.468947520279920127e+01	2.621508512907767732e-03	-4.986525258988361031e+01	4.738974415433897525e-01	0.000000000000000000e+00	4.994706709992549065e+00	1.000000000000000000e+00
3.341000000000000000e+03	9.522619761143883466e+01	1.879266831609822219e+01	3.461596279858431512e-03	-6.709949962109398314e+01	4.270653580181598130e-01	0.000000000000000000e+00	2.566722588581777842e+01	1.000000000000000000e+00
3.346000000000000000e+03	7.077546513992404975e+00	6.986697486050642780e+00	-2.720755438670481065e-03	5.190128513668684462e+01	4.971064269462588392e-01	0.000000000000000000e+00	6.331053195225561581e+01	1.000000000000000000e+00
3.346000000000000000e+03	6.998018576901303334e+01	1.416175364125369995e+01	-8.272397294756709402e-03	1.657922033723957611e+02	1.663201797066974352e-01	0.000000000000000000e+00	1.791839358892397627e+01	1.000000000000000000e+00
3.347000000000000000e+03	9.957712668281338608e+01	1.828077715862061225e+01	-6.603781663761536594e-03	1.315608586057737455e+02	2.543681232107228851e-01	0.000000000000000000e+00	1.469625188396851811e+01	1.000000000000000000e+00
3.347000000000000000e+03	8.741566137234308087e+01	1.002980261380012728e+01	-2.886691863524302234e-03	5.530544057128749813e+01	4.207230468098104303e-01	0.000000000000000000e+00	1.469625188396851811e+01	1.000000000000000000e+00
3.356000000000000000e+03	1.207393811662738692e+01	2.329101895861681726e+01	3.238370789424579489e-03	-6.252006947445072171e+01	4.119656755712215457e-01	0.000000000000000000e+00	1.083445330226185455e+01	1.000000000000000000e+00
3.357000000000000000e+03	7.295035407442345843e+01	1.420840533486344093e+01	-3.574343620113446494e-03	6.941249070429942947e+01	4.541999522455693050e-01	0.000000000000000000e+00	9.153541618140454972e+00	1.000000000000000000e+00
3.358000000000000000e+03	8.197685807607606989e+01	1.268868507666498857e+01	-6.746598603994012275e-03	1.344907220379508885e+02	1.516936940509955312e-01	0.000000000000000000e+00	9.153541618140454972e+00	1.000000000000000000e+00
3.359000000000000000e+03	1.266191337244783632e+01	1.247253184361614053e+01	-4.553500287042803844e-03	8.949971080675349810e+01	3.904569802824469082e-01	0.000000000000000000e+00	1.083445330226185455e+01	1.000000000000000000e+00
3.360000000000000000e+03	1.126701699293132322e+02	6.442999928800536402e+00	3.603850170107952920e-03	-7.001781218575595744e+01	3.712770155335004540e-01	0.000000000000000000e+00	5.565814459906298417e+00	1.000000000000000000e+00
3.363000000000000000e+03	1.178033014331616499e+02	2.089374612924635599e+01	-1.096624020132609158e-02	2.210558983594184781e+02	1.395716766966577094e-01	0.000000000000000000e+00	1.423387397585763736e+01	1.000000000000000000e+00
3.366000000000000000e+03	3.346287283872420204e+01	1.597572560183210477e+01	-6.574696771684309868e-03	1.309641873594413823e+02	2.578699629757584821e-01	0.000000000000000000e+00	2.081232773797050939e+01	1.000000000000000000e+00
3.371000000000000000e+03	5.426179794033092207e+01	1.522893212941114882e+01	4.443549182436703528e-03	-8.724408398693424260e+01	3.093582223174448087e-01	0.000000000000000000e+00	2.081232773797050939e+01	1.000000000000000000e+00
3.374000000000000000e+03	9.294010318655863045e+01	9.066843922838739189e+00	-7.469202399255345237e-03	1.493148068575972900e+02	2.294216903681471909e-01	0.000000000000000000e+00	1.669917399527423640e+01	1.000000000000000000e+00
3.377000000000000000e+03	5.193446750331781203e+01	8.839695402326819718e+00	-3.525230198091461927e-03	6.840493782592895400e+01	4.145939948180780155e-01	0.000000000000000000e+00	4.100626481694038716e+01	1.000000000000000000e+00
3.378000000000000000e+03	1.096050743620386925e+02	7.998598705268368469e+00	-6.506702400004680913e-03	1.295692952489275740e+02	2.559541646078030697e-01	0.000000000000000000e+00	6.702919177091380298e+00	1.000000000000000000e+00
3.381000000000000000e+03	6.010704514744147353e+00	1.330258366163916861e+01	-8.189932754771657095e-03	1.641004584032049820e+02	3.152733488612929902e-01	0.000000000000000000e+00	4.614010596699791478e+01	1.000000000000000000e+00
3.381000000000000000e+03	1.119745268330454309e+02	1.426875185190358053e+01	-8.376026397723073183e-03	1.679181354837842548e+02	1.851643093237028692e-01	0.000000000000000000e+00	6.702919177091380298e+00	1.000000000000000000e+00
3.387000000000000000e+03	9.844897549345816401e+01	1.162166125715694598e+01	-7.931068254530243555e-03	1.587899004826141152e+02	3.218225305104389644e-01	0.000000000000000000e+00	6.273794238442988558e+00	1.000000000000000000e+00
3.388000000000000000e+03	1.560371052645148637e+01	1.026356719673328932e+01	-9.223142466961266675e-03	1.852965668521538021e+02	1.921695650567616376e-01	0.000000000000000000e+00	1.071188974994602461e+01	1.000000000000000000e+00
3.391000000000000000e+03	1.666157340357042216e+01	2.092309383482620078e+01	-5.709596443511908564e-03	1.132168122052690507e+02	2.886528833248461767e-01	0.000000000000000000e+00	1.071188974994602461e+01	1.000000000000000000e+00
3.393000000000000000e+03	4.561013766688777338e+01	7.554452423606439204e+00	-7.496988362034471415e-03	1.498848308067302071e+02	1.550337703761182073e-01	0.000000000000000000e+00	2.890916128198938395e+01	1.000000000000000000e+00
3.395000000000000000e+03	1.114851585274823407e+02	2.032596467781542060e+01	-3.533624130141131778e-03	6.857713780811926085e+01	3.729847923431928169e-01	0.000000000000000000e+00	6.146571694948885067e+01	1.000000000000000000e+00
3.397000000000000000e+03	1.914736137886452383e+01	1.919322715113289490e+01	6.063532650337975262e-03	-1.204777488141558166e+02	2.935127042733420843e-01	0.000000000000000000e+00	1.314926880875124482e+01	1.000000000000000000e+00
3.400000000000000000e+03	5.005446268038006963e+01	1.825136402817404502e+01	-8.358728437563306066e-03	1.675632709919329102e+02	1.706636966048995507e-01	0.000000000000000000e+00	1.174324626687448614e+01	1.000000000000000000e+00
3.402000000000000000e+03	6.785822622456913145e+00	1.471041221198685101e+01	-5.167733359847375731e-03	1.021005900575938483e+02	3.029890400208642420e-01	0.000000000000000000e+00	1.314926880875124482e+01	1.000000000000000000e+00
3.403000000000000000e+03	3.119068805192884142e+01	2.057080058408990197e+01	-3.444688776541829540e-03	6.675264528003269504e+01	3.394019883277143990e-01	0.000000000000000000e+00	1.900583539784345177e+01	1.000000000000000000e+00
3.405000000000000000e+03	9.117346231840684823e+01	1.168930737007705467e+01	-9.300958485066007989e-03	1.868929482443863606e+02	9.695321025666980841e-02	0.000000000000000000e+00	1.358549488368601743e+01	1.000000000000000000e+00
3.408000000000000000e+03	1.129988619346387537e+02	1.911930658650585002e+01	4.061682544116368768e-03	-7.941015967962194111e+01	3.700760371813881511e-01	0.000000000000000000e+00	2.305543226149421798e+01	1.000000000000000000e+00
3.409000000000000000e+03	8.415295820258806714e+01	2.332022277663171295e+01	-6.109349282054947136e-03	1.214176686418357463e+02	2.743655708234101764e-01	0.000000000000000000e+00	6.567379568508751042e+00	1.000000000000000000e+00
3.412000000000000000e+03	8.804726329170264876e+01	1.803204140022616642e+01	-4.521926662028563811e-03	8.885198365898017414e+01	3.139572800577510314e-01	0.000000000000000000e+00	6.567379568508751042e+00	1.000000000000000000e+00
3.414000000000000000e+03	3.008203351500880984e+01	1.699864597081570849e+01	-4.660248486236217604e-03	9.168963060729285530e+01	3.149883612454768000e-01	0.000000000000000000e+00	1.742671124191706511e+01	1.000000000000000000e+00
3.416000000000000000e+03	1.047266687848623121e+02	9.463083164253955459e+00	6.804745841792179430e-03	-1.356836019962362343e+02	1.999590472271024488e-01	0.000000000000000000e+00	1.274338786325366790e+01	1.000000000000000000e+00
3.416000000000000000e+03	4.587046126855369010e+01	9.621938454568882193e+00	-5.326218626253069119e-03	1.053518863381684412e+02	2.529597750759057240e-01	0.000000000000000000e+00	1.390953214608657618e+01	1.000000000000000000e+00
3.417000000000000000e+03	1.024492965700542300e+02	2.200132506766852458e+01	-9.905176242111157422e-03	1.992883651225034498e+02	1.792365054303910465e-01	0.000000000000000000e+00	1.274338786325366790e+01	1.000000000000000000e+00
3.419000000000000000e+03	5.943221879613845715e+01	6.531013465829467179e+00	3.484465259553849725e-03	-6.756865256073645298e+01	3.424539254729334070e-01	0.000000000000000000e+00	1.056998884317757437e+01	1.000000000000000000e+00
3.420000000000000000e+03	2.486567079241067546e+01	2.390059043378279569e+01	-7.790380211662269704e-03	1.559037109908600200e+02	1.702892620525859879e-01	0.000000000000000000e+00	2.539844730077367529e+01	1.000000000000000000e+00
3.421000000000000000e+03	1.182708167587803416e+02	1.350903225083760084e+01	-9.180979830991720450e-03	1.844316080795439916e+02	2.321459818481628190e-01	0.000000000000000000e+00	5.727534914531696941e+00	1.000000000000000000e+00
3.424000000000000000e+03	1.133466092394705669e+02	1.643423933819956773e+01	-1.091775769695413172e-02	2.200612886413517799e+02	1.603615259500525969e-01	0.000000000000000000e+00	5.727534914531696941e+00	1.000000000000000000e+00
3.428000000000000000e+03	3.583490102783278530e+01	1.526257894089093270e+01	-7.561664760056528191e-03	1.512116552939465066e+02	1.992781475119411727e-01	0.000000000000000000e+00	9.016072462272408217e+00	1.000000000000000000e+00
3.430000000000000000e+03	7.183692697067408517e+01	1.505414562319963245e+01	-7.553397080512952097e-03	1.510420453588488101e+02	1.942379675038869991e-01	0.000000000000000000e+00	8.382794167171114808e+00	1.000000000000000000e+00
3.432000000000000000e+03	2.730728109633853151e+01	1.818990894431193084e+01	-5.968240482753093233e-03	1.185228474087246866e+02	3.859183694278158772e-01	0.000000000000000000e+00	5.825329997004773830e+00	1.000000000000000000e+00
3.433000000000000000e+03	1.165752801944085775e+02	2.490712811568976193e+01	-6.170043460328021416e-03	1.226627986185658017e+02	2.498033037036547777e-01	0.000000000000000000e+00	4.475252879883615265e+01	1.000000000000000000e+00
3.434000000000000000e+03	2.173213471910131389e+01	1.987875838886948543e+01	-8.683135788280605533e-03	1.742184285135050459e+02	2.480038159156977562e-01	0.000000000000000000e+00	5.825329997004773830e+00	1.000000000000000000e+00
3.435000000000000000e+03	1.114549099191749804e+01	6.008555471949045490e+00	-8.763126992056472983e-03	1.758594334423128487e+02	1.892681200318653278e-01	0.000000000000000000e+00	1.744876942259449848e+01	1.000000000000000000e+00
3.435000000000000000e+03	7.536755280337247598e+01	7.451125218213146439e+00	-7.784914305998046763e-03	1.557915789349339377e+02	1.792701829783739376e-01	0.000000000000000000e+00	8.382794167171114808e+00	1.000000000000000000e+00
3.435000000000000000e+03	4.576110728563207175e+01	1.045058370438412076e+01	-7.541076149003431844e-03	1.507892837003134900e+02	1.945989426022182167e-01	0.000000000000000000e+00	9.276802732439071164e+00	1.000000000000000000e+00
3.439000000000000000e+03	3.691724538340999118e+01	7.649659644182939644e+00	-7.377548868897312873e-03	1.474345514299930926e+02	3.645627886255865535e-01	0.000000000000000000e+00	9.276802732439071164e+00	1.000000000000000000e+00
3.441000000000000000e+03	9.191461940896162730e+01	9.151903756832687975e+00	-8.554056760019669581e-03	1.715703958351192000e+02	2.525297566918224268e-01	0.000000000000000000e+00	8.055570314231884410e+00	1.000000000000000000e+00
3.441000000000000000e+03	8.704517917649890535e+01	1.556912783816313350e+01	6.809179772592523217e-03	-1.357745632764007837e+02	3.602293214085880990e-01	0.000000000000000000e+00	8.055570314231884410e+00	1.000000000000000000e+00
3.442000000000000000e+03	6.354806034888665778e+01	1.899777429977002186e+01	5.054602361305660790e-03	-9.977972829474197169e+01	2.772824453479554307e-01	0.000000000000000000e+00	8.554974797861103042e+00	1.000000000000000000e+00
3.447000000000000000e+03	8.921825739622160256e+01	1.389701316917820861e+01	-4.500439821094221436e-03	8.841118504346536611e+01	3.639620531143925586e-01	0.000000000000000000e+00	2.238280238486035501e+01	1.000000000000000000e+00
3.452000000000000000e+03	6.977500092789159680e+01	2.498527815998961543e+01	-6.368686715603035300e-03	1.267379287027947470e+02	2.219717622862442674e-01	0.000000000000000000e+00	1.362554988896719976e+01	1.000000000000000000e+00
3.453000000000000000e+03	2.996260245564373292e+01	1.457733626767463164e+01	-7.842811983269633996e-03	1.569793392046182703e+02	2.626598586053919826e-01	0.000000000000000000e+00	4.115036241088101576e+01	1.000000000000000000e+00
3.454000000000000000e+03	8.350781681076799146e+01	1.056490264588216021e+01	-8.084088110967788468e-03	1.619290748763770296e+02	2.710817795838802446e-01	0.000000000000000000e+00	6.585582859139374357e+00	1.000000000000000000e+00
3.455000000000000000e+03	7.793426050571464714e+01	1.407280397131741978e+01	-8.289112165274855823e-03	1.661351058867961967e+02	2.873884416793378582e-01	0.000000000000000000e+00	6.585582859139374357e+00	1.000000000000000000e+00
3.459000000000000000e+03	4.165545136649316049e+01	2.187061907220623524e+01	-7.829696808051907209e-03	1.567102837815398573e+02	1.495706961048942629e-01	0.000000000000000000e+00	3.710738353626822317e+01	1.000000000000000000e+00
3.460000000000000000e+03	9.319174005479170830e+01	2.335646462923798339e+01	-3.594060459316616475e-03	6.981697805772859056e+01	3.632654294100474690e-01	0.000000000000000000e+00	1.785992825858846800e+01	1.000000000000000000e+00
3.462000000000000000e+03	1.195638907975329630e+02	2.269471815320989805e+01	-3.060241507108111582e-03	5.886577979698358831e+01	4.938351795763424867e-01	0.000000000000000000e+00	2.638045191418076740e+01	1.000000000000000000e+00
3.466000000000000000e+03	3.160755809278892769e+01	7.190067092891542444e+00	-5.124508241514635389e-03	1.012138346534486857e+02	3.239235451562290091e-01	0.000000000000000000e+00	1.681652476477921709e+01	1.000000000000000000e+00
3.466000000000000000e+03	1.550473194765583074e+01	1.203717915101963243e+01	-7.340772696839202409e-03	1.466800949802671710e+02	1.544672543321480296e-01	0.000000000000000000e+00	1.681652476477921709e+01	1.000000000000000000e+00
3.470000000000000000e+03	6.928273039324086824e+01	1.166657667095235951e+01	-8.036291563808351662e-03	1.609485374451814437e+02	1.246805675688177351e-01	0.000000000000000000e+00	3.770498073679941342e+01	1.000000000000000000e+00
3.472000000000000000e+03	3.158968530987678847e+01	1.071793305720835221e+01	3.230900916525872215e-03	-6.236682639689067287e+01	4.270251588292462985e-01	0.000000000000000000e+00	9.282899196073044479e+00	1.000000000000000000e+00
3.476000000000000000e+03	7.996176687389312576e+01	1.956633666137414096e+01	-3.993036936242025034e-03	7.800190757757280835e+01	3.724189340667611869e-01	0.000000000000000000e+00	9.379741853835332321e+00	1.000000000000000000e+00
3.477000000000000000e+03	4.055989777677719132e+01	8.328894383783797650e+00	-4.490781313328716384e-03	8.821304252153842640e+01	3.297414947728174450e-01	0.000000000000000000e+00	7.758067350958863351e+00	1.000000000000000000e+00
3.480000000000000000e+03	7.826396074800966574e+01	1.034153251150175024e+01	-7.877689129353455250e-03	1.576948374834873903e+02	1.904818058039454698e-01	0.000000000000000000e+00	9.379741853835332321e+00	1.000000000000000000e+00
3.482000000000000000e+03	1.476013292015562861e+01	2.025904401051601766e+01	-6.950250578551805253e-03	1.386686050830314514e+02	2.047715217245568153e-01	0.000000000000000000e+00	2.592377988321617366e+01	1.000000000000000000e+00
3.483000000000000000e+03	6.168182586670361189e+01	1.591084229930364913e+01	-6.660144095931110932e-03	1.327171236027229781e+02	1.761170168845187511e-01	0.000000000000000000e+00	1.749241003219204771e+01	1.000000000000000000e+00
3.489000000000000000e+03	6.520725540328409409e+01	2.017086442472374586e+01	-7.508063948615118464e-03	1.501120444416094415e+02	1.677376452390272332e-01	0.000000000000000000e+00	1.370418675917768070e+01	1.000000000000000000e+00
3.489000000000000000e+03	7.808011052172591349e+01	1.547040318884198129e+01	-7.909358605162919789e-03	1.583445309928100926e+02	1.713672121646321322e-01	0.000000000000000000e+00	1.370418675917768070e+01	1.000000000000000000e+00
3.495000000000000000e+03	6.565393769971990423e+01	2.006251573946575562e+01	8.837806245643313116e-03	-1.773914646836362294e+02	3.685828875500384294e-01	0.000000000000000000e+00	1.098511460606709278e+01	1.000000000000000000e+00
3.497000000000000000e+03	7.524895939220515118e+01	1.471384285461234498e+01	-8.430386901184134044e-03	1.690333312790872640e+02	2.641647618372637840e-01	0.000000000000000000e+00	1.098511460606709278e+01	1.000000000000000000e+00
3.497000000000000000e+03	3.240541200856582549e+01	8.067742984126201833e+00	-7.345998547304598628e-03	1.467873023476541618e+02	2.233931557174233529e-01	0.000000000000000000e+00	1.261138132326505890e+01	1.000000000000000000e+00
3.498000000000000000e+03	1.194079088145249727e+02	6.344156684113636757e+00	-6.746758016054709046e-03	1.344939923472469729e+02	2.093907733107310820e-01	0.000000000000000000e+00	4.494512721837192970e+01	1.000000000000000000e+00
3.498000000000000000e+03	3.421009785674241499e+01	2.054933133938731871e+01	-2.453175370399783041e-03	4.641192893055585955e+01	4.674652634854757904e-01	0.000000000000000000e+00	1.261138132326505890e+01	1.000000000000000000e+00
3.504000000000000000e+03	2.562098731768825743e+01	2.028454825079649027e+01	-7.346873623131656809e-03	1.468052543683451745e+02	1.580326545583756737e-01	0.000000000000000000e+00	1.667270127787184819e+01	1.000000000000000000e+00
3.508000000000000000e+03	1.130538190167660240e+01	1.173806303907306159e+01	-6.913259811578014585e-03	1.379097462578229170e+02	2.021478025550363933e-01	0.000000000000000000e+00	1.667270127787184819e+01	1.000000000000000000e+00
3.514000000000000000e+03	1.040685393936903154e+02	9.817076803611143987e+00	2.716031900473964752e-03	-5.180438261370926512e+01	4.731266197770843673e-01	0.000000000000000000e+00	3.172520666321145910e+01	1.000000000000000000e+00
3.516000000000000000e+03	5.269286784631931653e+01	2.191305057754093966e+01	-8.400704267841299644e-03	1.684243974799151999e+02	1.706465736462277061e-01	0.000000000000000000e+00	9.979542931534497896e+00	1.000000000000000000e+00
3.516000000000000000e+03	6.259629964269586822e+01	2.314321958091326081e+01	-4.487464666149394363e-03	8.814500211069983493e+01	2.872913326320778449e-01	0.000000000000000000e+00	9.979542931534497896e+00	1.000000000000000000e+00
3.516000000000000000e+03	7.234484129903047744e+01	9.507695126143662634e+00	-4.653871050523668979e-03	9.155879867898769930e+01	3.850531456220436244e-01	0.000000000000000000e+00	1.676190894802590492e+01	1.000000000000000000e+00
3.520000000000000000e+03	8.966320475075036711e+01	1.575791582070981356e+01	-4.044480555552945264e-03	7.905726402753288085e+01	4.003840770357263157e-01	0.000000000000000000e+00	1.841170745413499787e+01	1.000000000000000000e+00
3.522000000000000000e+03	1.085827084088792560e+02	2.381049058188518330e+01	-7.324668759686498928e-03	1.463497256522240093e+02	1.737765490472865659e-01	0.000000000000000000e+00	2.056189628789793744e+01	1.000000000000000000e+00
3.524000000000000000e+03	3.509372078039856291e+01	8.466935024372467922e+00	-8.628174645098241058e-03	1.730909107040733375e+02	1.414154549938432259e-01	0.000000000000000000e+00	5.505440020346277663e+01	1.000000000000000000e+00
3.531000000000000000e+03	6.373499043270599884e+01	1.588664748932546011e+01	-6.622091918617187614e-03	1.319364901383362678e+02	2.478661237279892182e-01	0.000000000000000000e+00	3.845140865047916634e+01	1.000000000000000000e+00
3.531000000000000000e+03	1.021739866622661026e+02	1.490971552137272660e+01	-4.541465457701459804e-03	8.925281848191934841e+01	2.721364218874788854e-01	0.000000000000000000e+00	1.143808402727543339e+01	1.000000000000000000e+00
3.536000000000000000e+03	1.115292695500086779e+02	8.328800060335080246e+00	-7.983223491973176836e-03	1.598598556485196980e+02	1.523984775441037387e-01	0.000000000000000000e+00	1.143808402727543339e+01	1.000000000000000000e+00
3.537000000000000000e+03	1.411496480351837768e+01	7.904784567041258647e+00	-7.324057513470549202e-03	1.463371860477957682e+02	2.160964860704374102e-01	0.000000000000000000e+00	4.114809860035443023e+01	1.000000000000000000e+00
3.537000000000000000e+03	5.518751209596801743e+01	1.039714837154045490e+01	-7.211310041717893318e-03	1.440241922669402470e+02	3.064213709634164839e-01	0.000000000000000000e+00	4.114809860035443023e+01	1.000000000000000000e+00
3.543000000000000000e+03	6.765387464196693657e+01	2.076721473862700407e+01	-8.415435069846564919e-03	1.687265971913192857e+02	1.469139528912665194e-01	0.000000000000000000e+00	8.178846818039318123e+00	1.000000000000000000e+00
3.544000000000000000e+03	6.439026304140284651e+01	1.326772311628250200e+01	-3.414160703886497984e-03	6.612636744785039866e+01	4.248968007072666531e-01	0.000000000000000000e+00	8.178846818039318123e+00	1.000000000000000000e+00
3.550000000000000000e+03	5.415700510871566564e+01	1.307767603197525830e+01	-1.285285886302470551e-02	2.597595354656054383e+02	1.759252090136733671e-01	0.000000000000000000e+00	1.008966062718866930e+01	1.000000000000000000e+00
3.553000000000000000e+03	9.331403209373387142e+01	1.497705794766326726e+01	-3.132670300322107620e-03	6.035164325498079307e+01	4.573888043898247657e-01	0.000000000000000000e+00	4.685351495404712630e+00	1.000000000000000000e+00
3.556000000000000000e+03	9.603085967543958645e+01	1.115981201285971380e+01	4.288955874739334463e-03	-8.407263052809005899e+01	3.356165845790914926e-01	0.000000000000000000e+00	4.685351495404712630e+00	1.000000000000000000e+00
3.561000000000000000e+03	5.480950435425462786e+01	2.151813199415381916e+01	-5.790694413903370655e-03	1.148805222489582434e+02	2.702953262381458943e-01	0.000000000000000000e+00	2.537925112109697423e+01	1.000000000000000000e+00
3.566000000000000000e+03	1.490143657109626929e+01	2.339292571366646101e+01	-6.940673232532286463e-03	1.384721275794928772e+02	2.692878628143141606e-01	0.000000000000000000e+00	3.995208036730861068e+01	1.000000000000000000e+00
3.566000000000000000e+03	8.013095120253910864e+01	2.323006568948375872e+01	-9.277813729601510490e-03	1.864181378152332798e+02	1.918245162118579206e-01	0.000000000000000000e+00	2.537925112109697423e+01	1.000000000000000000e+00
3.572000000000000000e+03	6.945864024320546548e+01	1.968355287824232036e+01	-7.904108067821343994e-03	1.582368171786692415e+02	2.472894250296516772e-01	0.000000000000000000e+00	7.353646515819367124e+00	1.000000000000000000e+00
3.572000000000000000e+03	7.673149781363719057e+01	2.077059466209253813e+01	-8.311320538073535893e-03	1.665907065966636367e+02	1.541427193969269194e-01	0.000000000000000000e+00	7.353646515819367124e+00	1.000000000000000000e+00
3.575000000000000000e+03	5.990622315034355694e+01	6.468151286250879650e+00	4.010153210885445199e-03	-7.835304482425534900e+01	3.443659178423532641e-01	0.000000000000000000e+00	1.630630281681320426e+01	1.000000000000000000e+00
3.578000000000000000e+03	4.571255199215109855e+01	1.797803330804094912e+01	-7.807964790765051233e-03	1.562644554179538829e+02	1.420166867328620519e-01	0.000000000000000000e+00	1.827396194322486522e+01	1.000000000000000000e+00
3.579000000000000000e+03	8.228067476420609694e+01	8.490108280099123661e+00	4.756228237076783050e-03	-9.365863765757343629e+01	3.169868923728441645e-01	0.000000000000000000e+00	2.246562696890624977e+01	1.000000000000000000e+00
3.584000000000000000e+03	7.128355766363379864e+00	1.894594532148505550e+01	-7.571494409647391323e-03	1.514133087591482365e+02	2.078459078627903356e-01	0.000000000000000000e+00	1.547029552274775099e+01	1.000000000000000000e+00
3.586000000000000000e+03	8.373597587231984107e+01	1.225478674046496153e+01	-4.648781033555700153e-03	9.145437791097980096e+01	3.752953252899400294e-01	0.000000000000000000e+00	1.723993978890846890e+01	1.000000000000000000e+00
3.587000000000000000e+03	1.508140558630143602e+01	5.676467482371251094e+00	-7.249756363136228982e-03	1.448129115256076886e+02	2.165800775061894612e-01	0.000000000000000000e+00	1.547029552274775099e+01	1.000000000000000000e+00
3.587000000000000000e+03	6.649671038747206353e+01	1.240726450318962470e+01	-3.744080368603504815e-03	7.289460908387093241e+01	4.211977258793517809e-01	0.000000000000000000e+00	1.723993978890846890e+01	1.000000000000000000e+00
3.592000000000000000e+03	3.596476326280870950e+01	7.652947769157544045e+00	2.673821793925683279e-03	-5.093844999085092695e+01	4.450096662230421662e-01	0.000000000000000000e+00	2.097667996058933326e+01	1.000000000000000000e+00
3.596000000000000000e+03	7.138375509853581491e+01	6.345625413683992910e+00	-7.768385721946816612e-03	1.554524980533624898e+02	2.117592801393491930e-01	0.000000000000000000e+00	1.540793787919766800e+01	1.000000000000000000e+00
3.596000000000000000e+03	7.575571864868867067e+01	2.112028224236699359e+01	-6.238420620405000540e-03	1.240655435631049954e+02	2.775987446570146178e-01	0.000000000000000000e+00	1.540793787919766800e+01	1.000000000000000000e+00
3.608000000000000000e+03	3.473050671773788167e+01	1.091841673304869609e+01	-4.679467756020615557e-03	9.208391041501590735e+01	2.786935247298667484e-01	0.000000000000000000e+00	6.601986746560200459e+01	1.000000000000000000e+00
3.609000000000000000e+03	1.093944844886615044e+02	1.719829085942638613e+01	2.796242782753142683e-03	-5.344989420687101500e+01	4.796655183671711953e-01	0.000000000000000000e+00	1.220162161359797359e+01	1.000000000000000000e+00
3.611000000000000000e+03	1.007105918010059327e+02	8.626851202594910006e+00	-8.034011963533834941e-03	1.609017718620971493e+02	1.319960637306554219e-01	0.000000000000000000e+00	1.220162161359797359e+01	1.000000000000000000e+00
3.615000000000000000e+03	8.210977481680299661e+01	1.707414316620881678e+01	-6.458030299153280293e-03	1.285707959937297744e+02	3.171627250486589444e-01	0.000000000000000000e+00	2.042907570102838477e+01	1.000000000000000000e+00
3.617000000000000000e+03	5.202622280949048417e+01	2.071376884164721233e+01	-3.048869426431032037e-03	5.863248363989390555e+01	4.348344362762459614e-01	0.000000000000000000e+00	2.415171666721656152e+01	1.000000000000000000e+00
3.620000000000000000e+03	1.649469150833025566e+01	1.035083893599456673e+01	-7.200192480119141716e-03	1.437961175222346242e+02	2.919131882307545167e-01	0.000000000000000000e+00	1.578303488433579993e+01	1.000000000000000000e+00
3.620000000000000000e+03	2.601373618315788150e+01	2.294019867502802512e+01	-7.746616340681107028e-03	1.550059031745777816e+02	1.451293030605916856e-01	0.000000000000000000e+00	1.578303488433579993e+01	1.000000000000000000e+00
3.622000000000000000e+03	7.613576239849778915e+01	2.214048492398305612e+01	-4.059550781523299512e-03	7.936642695955842441e+01	4.433125992318638353e-01	0.000000000000000000e+00	5.414311963579885756e+00	1.000000000000000000e+00
3.627000000000000000e+03	7.941932944837452624e+01	1.783549230285952447e+01	-8.867030170405583445e-03	1.779909881600970607e+02	2.178400829454795185e-01	0.000000000000000000e+00	5.414311963579885756e+00	1.000000000000000000e+00
3.630000000000000000e+03	1.445892688013939775e+01	8.724626364785319055e+00	-6.592069636798162692e-03	1.313205885127385386e+02	1.771712863873491361e-01	0.000000000000000000e+00	3.661488776736595696e+01	1.000000000000000000e+00
3.631000000000000000e+03	5.095647974410369585e+01	1.165355810843120210e+01	-6.135823585765033152e-03	1.219607841448444958e+02	2.489324911927927042e-01	0.000000000000000000e+00	2.912645058485761140e+01	1.000000000000000000e+00
3.631000000000000000e+03	1.064175815685284476e+02	2.122111860341252410e+01	-3.768009735659948439e-03	7.338551567646209151e+01	3.512668083048908763e-01	0.000000000000000000e+00	1.471192527849398957e+01	1.000000000000000000e+00
3.633000000000000000e+03	9.172826671791115416e+01	2.203645572351971182e+01	-7.504361245898059918e-03	1.500360841719574125e+02	1.931989436049392772e-01	0.000000000000000000e+00	1.304150190088635952e+01	1.000000000000000000e+00
3.635000000000000000e+03	9.105539327547904804e+01	9.012323769285982777e+00	2.982254157618261479e-03	-5.726588357269260143e+01	4.623306614971346429e-01	0.000000000000000000e+00	1.304150190088635952e+01	1.000000000000000000e+00
3.638000000000000000e+03	6.358566754584981595e+01	1.526644416943758209e+01	-3.136245637630301168e-03	6.042499064654319341e+01	4.318904454511801605e-01	0.000000000000000000e+00	1.547384430506662945e+01	1.000000000000000000e+00
3.641000000000000000e+03	1.043569032199672222e+02	1.452406560802907087e+01	-7.313163700797935436e-03	1.461137014714246050e+02	1.990908947079298441e-01	0.000000000000000000e+00	4.077799387320154523e+01	1.000000000000000000e+00
3.642000000000000000e+03	5.095342381548500299e+01	6.329650789589199356e+00	-8.432536908852157620e-03	1.690774382935295819e+02	1.658208845049351510e-01	0.000000000000000000e+00	1.547384430506662945e+01	1.000000000000000000e+00
3.642000000000000000e+03	3.721088127056162165e+01	2.081041682440925200e+01	-7.350856260370380868e-03	1.468869574435572076e+02	1.930278548521660031e-01	0.000000000000000000e+00	1.788253750674650178e+01	1.000000000000000000e+00
3.647000000000000000e+03	5.473389551025531574e+01	2.437820600479636823e+01	-7.417965480546629721e-03	1.482636908327213803e+02	1.856597027062043548e-01	0.000000000000000000e+00	1.788253750674650178e+01	1.000000000000000000e+00
3.655000000000000000e+03	4.481074550458684769e+01	1.279573019008339152e+01	-3.337373303468962882e-03	6.455108795951333889e+01	3.334976241990353918e-01	0.000000000000000000e+00	1.557128414749824863e+01	1.000000000000000000e+00
3.656000000000000000e+03	5.877639516521630725e+01	1.968234906720229915e+01	-3.816154251674007142e-03	7.437319162512648063e+01	2.976732342202338399e-01	0.000000000000000000e+00	1.557128414749824863e+01	1.000000000000000000e+00
3.659000000000000000e+03	3.085178556266056660e+01	2.320109561352526129e+01	-7.700502760186201008e-03	1.540598914969794748e+02	2.630101131348714372e-01	0.000000000000000000e+00	1.741046214939919778e+01	1.000000000000000000e+00
3.663000000000000000e+03	5.086334370168772523e+01	2.445906714059407605e+01	-7.176916316365218942e-03	1.433186112760359947e+02	2.798034905050551524e-01	0.000000000000000000e+00	1.724164828608844857e+01	1.000000000000000000e+00
3.668000000000000000e+03	5.153943063931011892e+01	7.230679459967864098e+00	-8.488466598435308319e-03	1.702248256553926353e+02	1.688746287332629770e-01	0.000000000000000000e+00	1.724164828608844857e+01	1.000000000000000000e+00
3.668000000000000000e+03	2.334558130131576448e+01	2.509521770440581534e+01	-6.608482671095245939e-03	1.316572989122178683e+02	2.750427897565739244e-01	0.000000000000000000e+00	2.752511462397863795e+01	1.000000000000000000e+00
3.674000000000000000e+03	6.979951434587252379e+01	1.305538248811976842e+01	-3.165330594342216988e-03	6.102166321884438105e+01	4.147747761136476585e-01	0.000000000000000000e+00	1.893389569510049952e+01	1.000000000000000000e+00
3.679000000000000000e+03	5.091653502192508540e+01	1.166775932446227415e+01	8.335661916172968505e-03	-1.670900655205156511e+02	1.543916779655485350e-01	0.000000000000000000e+00	1.893389569510049952e+01	1.000000000000000000e+00
3.684000000000000000e+03	8.084323447378099559e+01	1.457468882647482644e+01	-6.572675157660849699e-03	1.309227143171561352e+02	1.978425762640145802e-01	0.000000000000000000e+00	3.006755026954114740e+01	1.000000000000000000e+00
3.689000000000000000e+03	1.010367989014452128e+01	1.310931457361587782e+01	2.978447975229300045e-03	-5.718780043648017397e+01	4.420584458797059968e-01	0.000000000000000000e+00	3.171299478827236840e+01	1.000000000000000000e+00
3.692000000000000000e+03	4.179803370930472539e+01	1.419650104652438216e+01	-3.160846761336895579e-03	6.092967820406325075e+01	4.521725179413657036e-01	0.000000000000000000e+00	3.171299478827236840e+01	1.000000000000000000e+00
3.699000000000000000e+03	1.160227582191555769e+02	7.486521163798620648e+00	-7.706153903668505785e-03	1.541758236728953193e+02	1.998445374206755387e-01	0.000000000000000000e+00	4.066963389064573420e+01	1.000000000000000000e+00
3.700000000000000000e+03	7.063507677627949022e+01	2.380347686458364009e+01	-7.480351991783097156e-03	1.495435387109583871e+02	2.169803690725330414e-01	0.000000000000000000e+00	1.541596004830295286e+01	1.000000000000000000e+00
3.702000000000000000e+03	3.001636542915868944e+01	2.439837219146511416e+01	-7.124627375619009551e-03	1.422459132112950613e+02	1.939555585187868747e-01	0.000000000000000000e+00	8.997295426383594474e+00	1.000000000000000000e+00
3.702000000000000000e+03	2.112655950720452580e+01	2.301176638604966485e+01	-8.842693472927086809e-03	1.774917252583282732e+02	1.953777565132552851e-01	0.000000000000000000e+00	8.997295426383594474e+00	1.000000000000000000e+00
3.704000000000000000e+03	7.538667193776269926e+01	9.138069688775592780e+00	-2.388166624130237670e-03	4.507828637977173258e+01	4.941469207577570133e-01	0.000000000000000000e+00	1.420919764994826373e+01	1.000000000000000000e+00
3.706000000000000000e+03	2.512155950549276540e+01	7.600984160431192294e+00	-3.259292772019436665e-03	6.294928012434657205e+01	4.269453219808493349e-01	0.000000000000000000e+00	1.247497077253511577e+01	1.000000000000000000e+00
3.706000000000000000e+03	6.805177507843157514e+01	2.304335044910623154e+01	-8.219107573990563215e-03	1.646989744884166385e+02	4.078755252523670327e-01	0.000000000000000000e+00	6.085966725877779204e+00	1.000000000000000000e+00
3.708000000000000000e+03	6.441315931215356727e+01	1.816488078189658495e+01	-9.846361437478724776e-03	1.980817901525964828e+02	2.417767444141885047e-01	0.000000000000000000e+00	6.085966725877779204e+00	1.000000000000000000e+00
3.708000000000000000e+03	4.911202783002984518e+01	1.298473445795604420e+01	2.569016528375760600e-03	-4.878838911897889119e+01	4.090562855491629568e-01	0.000000000000000000e+00	7.101410737155185338e+00	1.000000000000000000e+00
3.710000000000000000e+03	5.179600309221750365e+01	1.955940640792796970e+01	3.966067935645101530e-03	-7.744864345832569086e+01	3.087651590014230951e-01	0.000000000000000000e+00	7.101410737155185338e+00	1.000000000000000000e+00
3.711000000000000000e+03	1.286991098321636429e+01	9.950878681938032599e+00	-3.569902905443278745e-03	6.932139025428503487e+01	3.431920944343098689e-01	0.000000000000000000e+00	1.247497077253511577e+01	1.000000000000000000e+00
3.714000000000000000e+03	3.933161583846111853e+01	2.053834565828974235e+01	-9.152504134688011286e-03	1.838474343731880651e+02	1.862545355894942301e-01	0.000000000000000000e+00	1.173843944052076083e+01	1.000000000000000000e+00
3.714000000000000000e+03	2.761017813377243257e+01	2.116989821657431037e+01	-5.268511839577300071e-03	1.041680421541762058e+02	3.037596783611652418e-01	0.000000000000000000e+00	1.173843944052076083e+01	1.000000000000000000e+00
3.715000000000000000e+03	1.196977844698245690e+02	1.268053861679566197e+01	-1.264530424519348661e-02	2.555015904068937687e+02	1.416902430887880815e-01	0.000000000000000000e+00	1.001967410116095536e+01	1.000000000000000000e+00
3.715000000000000000e+03	1.098649425319205477e+02	1.460643802166381278e+01	-6.631350019362964622e-03	1.321264183834191783e+02	2.652572138209956520e-01	0.000000000000000000e+00	1.001967410116095536e+01	1.000000000000000000e+00
3.719000000000000000e+03	7.434402997631669052e+01	2.317014881141182414e+01	-7.881419669429311214e-03	1.577713688314684362e+02	2.178593830019749378e-01	0.000000000000000000e+00	3.511118812568854253e+01	1.000000000000000000e+00
3.720000000000000000e+03	3.911313470353847066e+01	2.059240708982202861e+01	8.074295851055551115e-03	-1.617281884536001826e+02	1.624567096568009239e-01	0.000000000000000000e+00	1.238054444794862796e+01	1.000000000000000000e+00
3.721000000000000000e+03	3.042008227693724010e+01	1.177715211132061057e+01	-6.657406942476576210e-03	1.326609713997584947e+02	3.026120052974248242e-01	0.000000000000000000e+00	1.238054444794862796e+01	1.000000000000000000e+00
3.722000000000000000e+03	1.190269535450156155e+02	1.762061979111351206e+01	-6.845141618033034371e-03	1.365123139643671664e+02	3.109219035976656942e-01	0.000000000000000000e+00	4.502622492496259810e+01	1.000000000000000000e+00
3.722000000000000000e+03	1.330019720724851418e+01	2.429916295568845186e+01	-4.471740133789179478e-03	8.782241620264657911e+01	3.369121498380687196e-01	0.000000000000000000e+00	2.121063932053479562e+01	1.000000000000000000e+00
3.730000000000000000e+03	5.205371467925649398e+01	6.736672293116625632e+00	-7.873297508757244254e-03	1.576047441894293399e+02	1.772429400272629296e-01	0.000000000000000000e+00	1.006589001139688833e+01	1.000000000000000000e+00
3.731000000000000000e+03	5.009249277451832683e+01	1.660965311766575780e+01	-7.635863514151017446e-03	1.527338291759851643e+02	1.926028171328370009e-01	0.000000000000000000e+00	7.899383143592532797e+00	1.000000000000000000e+00
3.732000000000000000e+03	6.243865897507842533e+01	1.085418153190630264e+01	-8.475751606736265514e-03	1.699639799240751756e+02	1.383999393645527487e-01	0.000000000000000000e+00	1.117143457031561482e+01	1.000000000000000000e+00
3.733000000000000000e+03	9.138067396427213396e+01	1.649866449705718807e+01	-2.522390429118245066e-03	4.783186321261731422e+01	4.871270116504959891e-01	0.000000000000000000e+00	2.948729251014056629e+01	1.000000000000000000e+00
3.736000000000000000e+03	5.475898937154008195e+01	2.298335404877777677e+01	-6.944665107799073527e-03	1.385540201711625627e+02	2.513443806730776275e-01	0.000000000000000000e+00	7.899383143592532797e+00	1.000000000000000000e+00
3.737000000000000000e+03	1.204794341143757634e+02	8.740957050094046110e+00	-6.728996486045022048e-03	1.341296178046318630e+02	2.054985230628395554e-01	0.000000000000000000e+00	3.011511027882724534e+01	1.000000000000000000e+00
3.742000000000000000e+03	2.206352555179879715e+01	1.181851061307343898e+01	-3.577001194787242985e-03	6.946701036311834798e+01	3.548236798377336632e-01	0.000000000000000000e+00	9.846401573229945825e+01	1.000000000000000000e+00
3.749000000000000000e+03	7.487871322867837875e+01	1.433864987298628257e+01	4.134534128166980106e-03	-8.090469661437647630e+01	3.473379099740497855e-01	0.000000000000000000e+00	1.490363569144522771e+01	1.000000000000000000e+00
3.749000000000000000e+03	3.545520712118535300e+01	2.096935998567285608e+01	-4.550817572365321341e-03	8.944467540535275418e+01	2.710715906553357035e-01	0.000000000000000000e+00	1.258038361140716077e+01	1.000000000000000000e+00
3.750000000000000000e+03	2.352464078743011910e+01	1.697841538996270572e+01	-6.961194323965502403e-03	1.388931140204618089e+02	1.951226872529341350e-01	0.000000000000000000e+00	1.258038361140716077e+01	1.000000000000000000e+00
3.756000000000000000e+03	7.379222418533379368e+01	6.418097491211789851e+00	-7.942945517570501948e-03	1.590335603635733150e+02	2.054038762360788084e-01	0.000000000000000000e+00	9.839263292865055632e+00	1.000000000000000000e+00
3.756000000000000000e+03	7.090176303462769170e+01	1.582322037624526700e+01	-7.013598807746678800e-03	1.399681824294520993e+02	2.306127965000079882e-01	0.000000000000000000e+00	9.839263292865055632e+00	1.000000000000000000e+00
3.757000000000000000e+03	5.476604218772655486e+01	2.436334687270985100e+01	3.018366020617435901e-03	-5.800671184346249021e+01	4.421446183356809723e-01	0.000000000000000000e+00	1.685625646058002403e+01	1.000000000000000000e+00
3.761000000000000000e+03	4.069877995880982979e+01	1.507650051629054033e+01	-7.085862577920434661e-03	1.414506604699331263e+02	1.892029325058380840e-01	0.000000000000000000e+00	8.031838527692190866e+00	1.000000000000000000e+00
3.762000000000000000e+03	3.296733164587118381e+01	1.290046349471236375e+01	-6.846414021184997652e-03	1.365384170825256547e+02	2.535492551876215028e-01	0.000000000000000000e+00	5.005295261963905062e+00	1.000000000000000000e+00
3.765000000000000000e+03	2.294636650450329896e+01	1.373290646745584631e+01	-6.556741838820163981e-03	1.305958451926072144e+02	2.697063241247324994e-01	0.000000000000000000e+00	1.005548127477647213e+01	1.000000000000000000e+00
3.766000000000000000e+03	3.292161121906114829e+01	1.790554993772317616e+01	-7.087228933633255880e-03	1.414786910077098412e+02	2.891134533803279005e-01	0.000000000000000000e+00	5.005295261963905062e+00	1.000000000000000000e+00
3.770000000000000000e+03	7.169231289419874997e+01	2.260304063801829955e+01	3.869232526086860934e-03	-7.546208272580503262e+01	4.438757504702630641e-01	0.000000000000000000e+00	7.757874155439930419e+00	1.000000000000000000e+00
3.772000000000000000e+03	1.197939565232013877e+02	6.137679312025707823e+00	4.857846184343517747e-03	-9.574331127727900537e+01	3.729409040855840018e-01	0.000000000000000000e+00	5.170310644923027610e+00	1.000000000000000000e+00
3.773000000000000000e+03	7.812276114684003403e+01	1.826323111665155352e+01	-6.668793235640511560e-03	1.328945591234190147e+02	3.186418441516087885e-01	0.000000000000000000e+00	7.757874155439930419e+00	1.000000000000000000e+00
3.775000000000000000e+03	1.155495748713386348e+02	9.090192912051147545e+00	-8.273011861116391988e-03	1.658048110889660052e+02	1.908569160516009333e-01	0.000000000000000000e+00	5.170310644923027610e+00	1.000000000000000000e+00
3.775000000000000000e+03	3.247010604010911550e+01	1.527001769784432739e+01	-6.562350796939821207e-03	1.307109119435167770e+02	3.055667709597639226e-01	0.000000000000000000e+00	1.663654218857038813e+01	1.000000000000000000e+00
3.777000000000000000e+03	4.876270472290583058e+01	1.863539496546427543e+01	-7.773718376935635256e-03	1.555618964960312951e+02	1.857340455702267690e-01	0.000000000000000000e+00	5.305072333010571128e+00	1.000000000000000000e+00
3.778000000000000000e+03	8.380672591004729099e+01	8.089342317875782840e+00	4.307439824705788615e-03	-8.445182538411170015e+01	3.334521066497141417e-01	0.000000000000000000e+00	7.703438491281170641e+00	1.000000000000000000e+00
3.780000000000000000e+03	5.681478969778198262e+01	2.482518445737815682e+01	-6.793978807506986621e-03	1.354627182553170428e+02	2.973125399898888244e-01	0.000000000000000000e+00	1.015625749953366430e+01	1.000000000000000000e+00
3.782000000000000000e+03	4.366221739814346847e+01	2.009444311697014740e+01	-7.189724886956926943e-03	1.435813767612369531e+02	1.831656602615621132e-01	0.000000000000000000e+00	5.305072333010571128e+00	1.000000000000000000e+00
3.782000000000000000e+03	3.321259298751090228e+01	1.751420275081787281e+01	3.165021641167620366e-03	-6.101532510092201278e+01	3.973000326521910486e-01	0.000000000000000000e+00	1.076347019647518799e+01	1.000000000000000000e+00
3.784000000000000000e+03	1.183315121995486763e+01	1.442231213390232902e+01	2.927485684413322960e-03	-5.614231835264153148e+01	4.104651575027924437e-01	0.000000000000000000e+00	2.160185913016029957e+01	1.000000000000000000e+00
3.786000000000000000e+03	1.083811007733941949e+02	1.766161326458309588e+01	-7.678339006096710113e-03	1.536052061317779760e+02	2.059980395943784570e-01	0.000000000000000000e+00	1.134937431042579981e+01	1.000000000000000000e+00
3.787000000000000000e+03	9.705828384959244204e+01	1.843757341060976174e+01	-8.903726630926615468e-03	1.787438093422053669e+02	2.619503355554521074e-01	0.000000000000000000e+00	1.134937431042579981e+01	1.000000000000000000e+00
3.793000000000000000e+03	1.375771891030492533e+01	1.516771523406756650e+01	-5.379095050691667414e-03	1.064366365235088381e+02	2.548853227036083080e-01	0.000000000000000000e+00	7.538252877954112918e+00	1.000000000000000000e+00
3.794000000000000000e+03	9.446615929079102614e+01	9.575952915371525265e+00	-6.455474414440495919e-03	1.285183624858793792e+02	2.400410015160718835e-01	0.000000000000000000e+00	8.074332722940185647e+01	1.000000000000000000e+00
3.795000000000000000e+03	1.478596816016227855e+01	2.263551008476822446e+01	-6.220466062283150875e-03	1.236972090840405656e+02	2.837088564101764021e-01	0.000000000000000000e+00	7.538252877954112918e+00	1.000000000000000000e+00
3.802000000000000000e+03	1.160463520832920779e+02	1.009943272721093521e+01	-3.818734580829975106e-03	7.442612660626208765e+01	4.534738669404524414e-01	0.000000000000000000e+00	1.984607838750424946e+01	1.000000000000000000e+00
3.805000000000000000e+03	5.608988380943021212e+01	6.466974673361795212e+00	-4.654778760421768996e-03	9.157742018168296738e+01	3.564911637935511690e-01	0.000000000000000000e+00	2.455397429929965014e+01	1.000000000000000000e+00
3.805000000000000000e+03	3.024950741881208671e+01	8.641732123158647028e+00	3.455796609423148792e-03	-6.698052044187789988e+01	3.867184774663607882e-01	0.000000000000000000e+00	2.593173002277830008e+01	1.000000000000000000e+00
3.807000000000000000e+03	1.001665185934571412e+02	2.200311769019949892e+01	-8.316280940174414563e-03	1.666924683393574753e+02	1.763713971882909792e-01	0.000000000000000000e+00	1.984607838750424946e+01	1.000000000000000000e+00
3.809000000000000000e+03	7.966236076800555566e+01	1.333981862096472604e+01	-6.904088506317766424e-03	1.377215986062656441e+02	2.208138509264802041e-01	0.000000000000000000e+00	1.171777121325018278e+01	1.000000000000000000e+00
3.810000000000000000e+03	8.019824739212262443e+01	2.504532961930081214e+01	-3.696894451957809767e-03	7.192659862608532251e+01	3.650375398112087888e-01	0.000000000000000000e+00	1.171777121325018278e+01	1.000000000000000000e+00
3.811000000000000000e+03	1.163588287945842126e+02	7.713336988582577547e+00	-7.869925292486163598e-03	1.575355637888273463e+02	1.841128877396325247e-01	0.000000000000000000e+00	2.159603533405674014e+01	1.000000000000000000e+00
3.813000000000000000e+03	6.486026767555078720e+01	1.856877156199580980e+01	-7.314376331115488364e-03	1.461385783608073723e+02	1.894267831910336763e-01	0.000000000000000000e+00	1.569853205803698160e+01	1.000000000000000000e+00
3.814000000000000000e+03	3.993263100928996323e+01	2.259562248775417004e+01	3.180127933843696422e-03	-6.132522793482501555e+01	4.731815433649207980e-01	0.000000000000000000e+00	2.525079401015722524e+01	1.000000000000000000e+00
3.817000000000000000e+03	1.191757596592076283e+02	7.836916925846788118e+00	-7.376462868908173140e-03	1.474122723386587950e+02	1.848688058946795776e-01	0.000000000000000000e+00	2.533923555242438752e+01	1.000000000000000000e+00
3.817000000000000000e+03	8.296980359561412399e+01	6.435985211889830637e+00	-3.704382706932687289e-03	7.208021880857907604e+01	3.739089734874561088e-01	0.000000000000000000e+00	2.179816037782505589e+01	1.000000000000000000e+00
3.819000000000000000e+03	9.829604672936794429e+01	2.219360339413512762e+01	-8.495766265337286946e-03	1.703745769880312366e+02	2.761844140780527201e-01	0.000000000000000000e+00	2.198172557767846413e+01	1.000000000000000000e+00
3.820000000000000000e+03	2.585254965829300389e+01	1.649113360468063760e+01	-6.775163030668387813e-03	1.350767160316474929e+02	1.811391895319217626e-01	0.000000000000000000e+00	5.799557488758490109e+01	1.000000000000000000e+00
3.826000000000000000e+03	8.160631902748409061e+01	2.263996527396292890e+01	-8.217736489219603854e-03	1.646708469348763799e+02	1.668352825747929646e-01	0.000000000000000000e+00	2.947387930395532152e+01	1.000000000000000000e+00
3.826000000000000000e+03	3.051566764177749036e+01	2.467259176876587290e+01	-8.856846465584752859e-03	1.777820713165484676e+02	2.629055571051157614e-01	0.000000000000000000e+00	1.910938161541514901e+01	1.000000000000000000e+00
3.827000000000000000e+03	4.505018449634884092e+01	1.047884744518408695e+01	-6.984001627846953345e-03	1.393610016920506496e+02	1.949942945597351596e-01	0.000000000000000000e+00	2.031537738066976573e+01	1.000000000000000000e+00
3.827000000000000000e+03	1.210366229276084766e+02	1.168817758909089122e+01	-5.211495222843264691e-03	1.029983566804250898e+02	4.235121822879527320e-01	0.000000000000000000e+00	1.225849158520698978e+01	1.000000000000000000e+00
3.829000000000000000e+03	1.107721416796109963e+02	1.838974760320688873e+01	-8.214567492806582744e-03	1.646058355525284753e+02	2.140093536685011566e-01	0.000000000000000000e+00	1.225849158520698978e+01	1.000000000000000000e+00
3.830000000000000000e+03	1.497025108746090005e+01	1.355915441228852814e+01	3.861353205512467815e-03	-7.530043990399596510e+01	3.728280101866203733e-01	0.000000000000000000e+00	1.910938161541514901e+01	1.000000000000000000e+00
3.832000000000000000e+03	9.271539267990667099e+01	2.357701271696506140e+01	-3.853429029308865460e-03	7.513787687715004893e+01	4.102572647146925933e-01	0.000000000000000000e+00	1.878706746138778882e+01	1.000000000000000000e+00
[truncated: 3,299 more rows]
