# Supplementary material for: Toxin-mediated depletion of NAD and NADP drives persister formation in a human pathogen
Source: EMBO J. 2024 Sep 25;43(21):19. doi: 10.1038/s44318-024-00248-5 (PMC11535050; doi:10.1038/s44318-024-00248-5)
Supplement: Supplementary file 9 — Source data Fig. 4 [file 44318_2024_248_MOESM9_ESM.zip › Fig_4/4g/natRT_E29D_10nm_DNA_1uM.csv]

frame_indices	x_coords	y_coords	contrasts	masses_kDa	fit_errors	diffblur_errors	neareast_neighbour_distances	selections
1.340000000000000000e+02	6.866908722150520816e+01	2.085330398641641381e+01	2.631882785887687277e-03	-5.007807890439372756e+01	3.681260427818427994e-01	0.000000000000000000e+00	inf	1.000000000000000000e+00
2.880000000000000000e+02	1.938612222895503123e+01	1.267076077115584809e+01	-2.121910151559364740e-03	3.961608349756431124e+01	4.765275630629480785e-01	0.000000000000000000e+00	inf	1.000000000000000000e+00
3.030000000000000000e+02	2.881660867483660482e+01	7.948448934418086864e+00	2.182506361198710988e-03	-4.085920366567507500e+01	4.871749261987652346e-01	0.000000000000000000e+00	inf	1.000000000000000000e+00
3.910000000000000000e+02	6.459731987112792240e+01	1.112356189169813092e+01	-2.197681575695495555e-03	4.117052041813595054e+01	4.288783546334350438e-01	0.000000000000000000e+00	inf	1.000000000000000000e+00
4.290000000000000000e+02	3.867620507547652409e+01	1.365759450272409481e+01	-2.166234776886489556e-03	4.052539508678826508e+01	4.406274576602802195e-01	0.000000000000000000e+00	inf	1.000000000000000000e+00
4.590000000000000000e+02	1.007609994319215296e+01	1.926837527615752776e+01	2.370555669253656718e-03	-4.471700085849795414e+01	4.944606312322592512e-01	0.000000000000000000e+00	1.016825066351850069e+02	1.000000000000000000e+00
4.600000000000000000e+02	1.112725600079918991e+02	9.338187666256533959e+00	2.179484164642482569e-03	-4.079720385556478846e+01	4.362607519636290121e-01	0.000000000000000000e+00	1.016825066351850069e+02	1.000000000000000000e+00
5.700000000000000000e+02	1.097336468574915216e+02	1.060767455656900360e+01	2.222566355135005643e-03	-4.168102712118485442e+01	4.935271973613001295e-01	0.000000000000000000e+00	inf	1.000000000000000000e+00
5.790000000000000000e+02	2.428303814741703803e+01	6.399921520003532649e+00	-4.081291414844221387e-03	7.981243207950886642e+01	4.503902226122896701e-01	0.000000000000000000e+00	8.590377640618345367e+01	1.000000000000000000e+00
6.710000000000000000e+02	4.567306937224530827e+01	1.318078852989063954e+01	-3.949664820234242806e-03	7.711213654298478559e+01	4.452745890151940111e-01	0.000000000000000000e+00	inf	1.000000000000000000e+00
7.730000000000000000e+02	7.790079327045062030e+01	1.784917172545782904e+01	2.805422573236651413e-03	-5.363821593123298470e+01	4.285172615299219778e-01	0.000000000000000000e+00	inf	1.000000000000000000e+00
7.890000000000000000e+02	8.105596459339170679e+01	1.720219281209540085e+01	2.085580951845236383e-03	-3.887079660380070578e+01	4.849297214756742580e-01	0.000000000000000000e+00	5.923073897610150595e+01	1.000000000000000000e+00
7.920000000000000000e+02	2.211939396284853032e+01	2.309804575853714681e+01	2.389724304862295319e-03	-4.511024191535759087e+01	4.598261178467396570e-01	0.000000000000000000e+00	1.209221893939971970e+01	1.000000000000000000e+00
8.560000000000000000e+02	7.776794799645965384e+01	1.908385444002559339e+01	-1.970532173411655361e-03	3.651059193689978599e+01	4.800647758158890221e-01	0.000000000000000000e+00	inf	1.000000000000000000e+00
9.310000000000000000e+02	9.385494285537212988e+01	1.188533578672620727e+01	2.356990091294327346e-03	-4.443870550547687515e+01	3.990928519702805488e-01	0.000000000000000000e+00	1.552518812500063561e+01	1.000000000000000000e+00
1.084000000000000000e+03	7.713097085469192393e+01	1.828289948224826134e+01	-2.494962466234669236e-03	4.726918356592490511e+01	4.945114237284131686e-01	0.000000000000000000e+00	inf	1.000000000000000000e+00
1.252000000000000000e+03	1.266436658102704627e+01	1.329979789198482898e+01	-2.495849878049677308e-03	4.728738865715457251e+01	4.502359185289371846e-01	0.000000000000000000e+00	inf	1.000000000000000000e+00
1.375000000000000000e+03	1.089140329153843822e+02	1.687353498225027337e+01	-2.544367224328151177e-03	4.828271315056682056e+01	4.167205472895552099e-01	0.000000000000000000e+00	1.672352946789436956e+01	1.000000000000000000e+00
1.398000000000000000e+03	1.104040840740451586e+02	1.160626908838839633e+01	2.259983973141096482e-03	-4.244864271732328831e+01	4.903961245145602721e-01	0.000000000000000000e+00	8.590520998120747720e+01	1.000000000000000000e+00
1.535000000000000000e+03	1.108940261104388867e+02	1.164609168587203492e+01	-2.456689390254605723e-03	4.648401840576678268e+01	4.599573284265873196e-01	0.000000000000000000e+00	5.682229754780158792e+00	1.000000000000000000e+00
1.541000000000000000e+03	3.966355516051378771e+01	1.099767677987560965e+01	2.322260584251339185e-03	-4.372623601455264009e+01	4.608448655116338388e-01	0.000000000000000000e+00	1.003241389507539694e+01	1.000000000000000000e+00
1.543000000000000000e+03	1.336022554635551529e+01	1.892334431176509923e+01	-2.512221799126346071e-03	4.762325562642965338e+01	4.908969836046838120e-01	0.000000000000000000e+00	2.353531020983961497e+01	1.000000000000000000e+00
1.641000000000000000e+03	8.048370526822918691e+01	1.890442161298157941e+01	2.291433561200571963e-03	-4.309382526963467086e+01	4.986410562578290628e-01	0.000000000000000000e+00	inf	1.000000000000000000e+00
1.698000000000000000e+03	1.097001993075633095e+02	1.128776122783218661e+01	-2.279170181698649683e-03	4.284224428001883211e+01	4.800741001843575884e-01	0.000000000000000000e+00	1.716929705312364263e+01	1.000000000000000000e+00
1.948000000000000000e+03	6.818879506432639737e+00	1.147537898437418669e+01	-2.373041350381666602e-03	4.476799415263486992e+01	4.898044024980209299e-01	0.000000000000000000e+00	inf	1.000000000000000000e+00
2.122000000000000000e+03	6.757905957548977938e+00	1.860848425540401863e+01	-2.535538470876686542e-03	4.810159288677284906e+01	4.629186837141904265e-01	0.000000000000000000e+00	1.750161151054835784e+01	1.000000000000000000e+00
2.123000000000000000e+03	2.374067197780108174e+01	2.283838540880338996e+01	-2.214772718474796852e-03	4.152114208921840088e+01	4.345800768888250509e-01	0.000000000000000000e+00	1.750161151054835784e+01	1.000000000000000000e+00
2.448000000000000000e+03	7.739552793286037513e+01	2.430662362583518998e+01	-2.965986160218979026e-03	5.693214857866930600e+01	3.524286953385997734e-01	0.000000000000000000e+00	inf	1.000000000000000000e+00
2.457000000000000000e+03	7.437846437561526614e+01	1.481180250710118607e+01	-2.519438745185757864e-03	4.777130995609843467e+01	4.219836067600664098e-01	0.000000000000000000e+00	inf	1.000000000000000000e+00
2.497000000000000000e+03	4.345823222303237543e+01	9.846901144608855461e+00	-2.568848858771503006e-03	4.878494940768552368e+01	3.896546432309531127e-01	0.000000000000000000e+00	5.071344991436191663e+01	1.000000000000000000e+00
2.652000000000000000e+03	8.018313791706569305e+01	1.089068021263728880e+01	2.659494430332537494e-03	-5.064452674475187166e+01	4.283616042299670523e-01	0.000000000000000000e+00	inf	1.000000000000000000e+00
2.659000000000000000e+03	8.019134666727043737e+01	9.568916612328417060e+00	-2.572092764815874476e-03	4.885149754743247286e+01	4.660902153979282758e-01	0.000000000000000000e+00	3.698206398523718974e+01	1.000000000000000000e+00
2.824000000000000000e+03	9.908026606772860845e+00	2.261353647182571081e+01	-2.846485846163439391e-03	5.448062147190530879e+01	4.952031655462002524e-01	0.000000000000000000e+00	8.399987673669302524e+01	1.000000000000000000e+00
2.851000000000000000e+03	1.174940108412282846e+01	2.138176987660080997e+01	-2.489897452694626173e-03	4.716527573867207224e+01	4.562207406823787226e-01	0.000000000000000000e+00	1.042776742622668529e+01	1.000000000000000000e+00
2.877000000000000000e+03	3.900668011057241102e+01	2.315212118867719937e+01	-2.393053074592844075e-03	4.517853101811947170e+01	4.208953139072714178e-01	0.000000000000000000e+00	2.031617810706846328e+01	1.000000000000000000e+00
2.892000000000000000e+03	8.961356199533270228e+01	9.290584672413787715e+00	2.634473220884728500e-03	-5.013122120501233070e+01	3.992964461891176375e-01	0.000000000000000000e+00	inf	1.000000000000000000e+00
2.911000000000000000e+03	4.671159165277690306e+01	2.247599267230186015e+01	2.115072053747562783e-03	-3.947580117046896220e+01	4.640299074052445238e-01	0.000000000000000000e+00	inf	1.000000000000000000e+00
2.925000000000000000e+03	7.895596668563861442e+01	7.477322338680739477e+00	-2.437501224334235120e-03	4.609037668813070354e+01	4.313926983350399036e-01	0.000000000000000000e+00	inf	1.000000000000000000e+00
2.960000000000000000e+03	1.107551562902948774e+02	1.087031883934644583e+01	2.380722133591971299e-03	-4.492556401669806121e+01	4.527837734844518680e-01	0.000000000000000000e+00	1.343034953058953640e+01	1.000000000000000000e+00
3.067000000000000000e+03	8.214223715569123385e+01	1.723680148991321559e+01	-2.079400554539889614e-03	3.874400688241480850e+01	4.929976451171526053e-01	0.000000000000000000e+00	7.334495311088109304e+01	1.000000000000000000e+00
3.076000000000000000e+03	4.003396108250695562e+01	1.962771616833440547e+01	-2.733009217327523385e-03	5.215266916672431563e+01	4.088558433496244371e-01	0.000000000000000000e+00	1.264776678293546475e+01	1.000000000000000000e+00
3.114000000000000000e+03	7.776482546341594571e+01	2.092358770225656173e+01	3.289643971567063428e-03	-6.357192943704401955e+01	3.742762607842037292e-01	0.000000000000000000e+00	inf	1.000000000000000000e+00
3.211000000000000000e+03	6.576926355209334929e+01	1.652883758174655782e+01	-3.115331214398192172e-03	5.999593507559280425e+01	3.419569918245335405e-01	0.000000000000000000e+00	inf	1.000000000000000000e+00
3.274000000000000000e+03	4.945824475087241012e+01	2.488985720664266310e+01	-3.411235898098988716e-03	6.606636559156434885e+01	3.777943462841456546e-01	0.000000000000000000e+00	3.526130129617387610e+01	1.000000000000000000e+00
3.304000000000000000e+03	3.873018208395360773e+01	2.039599782802524075e+01	-3.662626475619350751e-03	7.122359735322979191e+01	2.596071775632580181e-01	0.000000000000000000e+00	5.778473473054408771e+01	1.000000000000000000e+00
3.332000000000000000e+03	3.852255277743923756e+01	2.062511734039662770e+01	2.414583579448039558e-03	-4.562022539099195484e+01	4.386116884617241585e-01	0.000000000000000000e+00	inf	1.000000000000000000e+00
3.352000000000000000e+03	2.460920011475450764e+01	2.230394062916632336e+01	-2.583246749346357948e-03	4.908031950192707171e+01	4.394997182533564306e-01	0.000000000000000000e+00	inf	1.000000000000000000e+00
3.366000000000000000e+03	6.543413495921025458e+01	2.390590263647600722e+01	-3.964593258242966704e-03	7.741839072088613705e+01	3.510089649554540836e-01	0.000000000000000000e+00	inf	1.000000000000000000e+00
3.372000000000000000e+03	9.805202124547791698e+01	2.450962836710672477e+01	-2.656331370417373480e-03	5.057963714857273629e+01	4.432501577095285805e-01	0.000000000000000000e+00	inf	1.000000000000000000e+00
3.391000000000000000e+03	6.783432284119868427e+01	1.181885276324614154e+01	-3.281836426240558255e-03	6.341175907132999612e+01	3.184464227802065173e-01	0.000000000000000000e+00	4.299455020830112062e+01	1.000000000000000000e+00
3.404000000000000000e+03	9.345245056834512809e+01	6.435233689864342743e+00	-2.205007110408235219e-03	4.132080242418553695e+01	4.728049409100820721e-01	0.000000000000000000e+00	inf	1.000000000000000000e+00
3.450000000000000000e+03	9.871916367546263871e+01	2.021148912656123642e+01	-2.623518801663005974e-03	4.990649329636074327e+01	4.020787519943292976e-01	0.000000000000000000e+00	1.456068510274986672e+01	1.000000000000000000e+00
3.454000000000000000e+03	1.100257001446970690e+02	1.103675295971078540e+01	-2.070647282841232319e-03	3.856443511298702731e+01	4.968404724450636856e-01	0.000000000000000000e+00	4.775336540970754662e+00	1.000000000000000000e+00
3.459000000000000000e+03	1.081128025434128119e+02	1.541221428927724268e+01	-3.294999073455496738e-03	6.368178837375673851e+01	2.835833392331719160e-01	0.000000000000000000e+00	4.775336540970754662e+00	1.000000000000000000e+00
3.475000000000000000e+03	7.318904032798207027e+01	2.356819660616317691e+01	3.027083673888044616e-03	-5.818555290734734342e+01	4.360711683083876578e-01	0.000000000000000000e+00	inf	1.000000000000000000e+00
3.487000000000000000e+03	8.343779833517231737e+01	1.706625286862394475e+01	2.483844499825148527e-03	-4.704110051660033065e+01	4.564524130373416311e-01	0.000000000000000000e+00	3.986376324662246873e+01	1.000000000000000000e+00
3.497000000000000000e+03	7.288100272942617153e+01	2.464161480288023753e+01	-3.862930781941218469e-03	7.533280359616396993e+01	3.310246261367161269e-01	0.000000000000000000e+00	inf	1.000000000000000000e+00
3.506000000000000000e+03	9.231761083700253323e+01	1.459922646989417316e+01	-3.241400301668091732e-03	6.258221936454884826e+01	3.428529757947959000e-01	0.000000000000000000e+00	1.031657151218934132e+01	1.000000000000000000e+00
3.511000000000000000e+03	8.206861576147093729e+01	1.577810208158769356e+01	-2.351792615376600056e-03	4.433208023675047116e+01	4.217645628805574143e-01	0.000000000000000000e+00	1.031657151218934132e+01	1.000000000000000000e+00
3.531000000000000000e+03	6.378811027683548929e+01	1.102173851010262062e+01	-2.922130673072898845e-03	5.603246127350467276e+01	3.407756238599136678e-01	0.000000000000000000e+00	inf	1.000000000000000000e+00
3.601000000000000000e+03	1.177804113397248642e+02	8.595118143564279833e+00	2.941321887326865409e-03	-5.642616552714746092e+01	4.081516190120795251e-01	0.000000000000000000e+00	inf	1.000000000000000000e+00
3.608000000000000000e+03	4.251156551712295339e+01	2.120098184857672052e+01	-2.676199289358305745e-03	5.098722387521554822e+01	3.616822042387959346e-01	0.000000000000000000e+00	inf	1.000000000000000000e+00
3.629000000000000000e+03	5.748357966107992922e+01	8.562053172765146769e+00	-3.112936229772249579e-03	5.994680240362298207e+01	3.505544097902849598e-01	0.000000000000000000e+00	inf	1.000000000000000000e+00
3.713000000000000000e+03	1.165569814730577463e+02	1.620244922988626612e+01	-3.322858740741323896e-03	6.425332435737672654e+01	4.036986550046474109e-01	0.000000000000000000e+00	inf	1.000000000000000000e+00
3.743000000000000000e+03	3.127913951557451711e+01	1.209741767504136867e+01	-3.745433389728471119e-03	7.292236606501441543e+01	3.034063482400911615e-01	0.000000000000000000e+00	4.230583977280488739e+00	1.000000000000000000e+00
3.748000000000000000e+03	2.704884936509857241e+01	1.214727779546447550e+01	-2.676205233902228826e-03	5.098734582644789981e+01	4.302870520819025435e-01	0.000000000000000000e+00	4.230583977280488739e+00	1.000000000000000000e+00
3.765000000000000000e+03	3.672813119920628111e+01	1.455481046989981841e+01	-2.363867496594682441e-03	4.457979421851729995e+01	4.553590992000601245e-01	0.000000000000000000e+00	7.357196807712563569e+00	1.000000000000000000e+00
3.766000000000000000e+03	7.428640390495287704e+01	7.428021088351519197e+00	3.953609852097449313e-03	-7.719306815078962813e+01	3.431410058244752648e-01	0.000000000000000000e+00	1.570285381316675455e+01	1.000000000000000000e+00
3.769000000000000000e+03	4.307297675975293316e+01	1.827922715982958124e+01	-2.618064069231074674e-03	4.979459045725347721e+01	3.991451693900913700e-01	0.000000000000000000e+00	7.357196807712563569e+00	1.000000000000000000e+00
3.780000000000000000e+03	8.173337745514825770e+01	1.701466007082210652e+01	2.379602438628772385e-03	-4.490259367912795341e+01	4.358866823752126640e-01	0.000000000000000000e+00	1.021592456079798517e+01	1.000000000000000000e+00
3.781000000000000000e+03	7.301436904411028195e+01	1.169075107834632199e+01	-3.587150150102069984e-03	6.967521432690099914e+01	3.274398430861359399e-01	0.000000000000000000e+00	1.021592456079798517e+01	1.000000000000000000e+00
3.810000000000000000e+03	1.106432985807019520e+02	1.135243760224703635e+01	-2.700353839336454460e-03	5.148275005429819373e+01	4.516947496941614570e-01	0.000000000000000000e+00	5.413359090667626816e+01	1.000000000000000000e+00
3.814000000000000000e+03	5.753207963472699760e+01	2.182354482756444725e+01	3.714606179305738297e-03	-7.228995147619481543e+01	2.921622341396855616e-01	0.000000000000000000e+00	5.413359090667626816e+01	1.000000000000000000e+00
3.823000000000000000e+03	1.106052439589687566e+02	1.147503660787187130e+01	2.588899460201466319e-03	-4.919628383220955214e+01	4.435161215928690170e-01	0.000000000000000000e+00	inf	1.000000000000000000e+00
3.840000000000000000e+03	1.706998471698500808e+01	9.816727614605278873e+00	-2.697630050538328637e-03	5.142687202481785391e+01	4.933610236093739498e-01	0.000000000000000000e+00	inf	1.000000000000000000e+00
3.921000000000000000e+03	1.092735422718765079e+02	1.442298369813452297e+01	-2.227632526596174008e-03	4.178495870297798831e+01	4.379339737988487968e-01	0.000000000000000000e+00	3.548905942366157262e+01	1.000000000000000000e+00
3.924000000000000000e+03	7.397629984313178397e+01	1.810781961070997070e+01	-3.835313786680357058e-03	7.476624598479310180e+01	3.649174646412207679e-01	0.000000000000000000e+00	2.893294186215032227e+01	1.000000000000000000e+00
3.933000000000000000e+03	2.651895026296206481e+01	7.752486144192781481e+00	-2.251947271585651774e-03	4.228377125344589160e+01	4.955153742091635838e-01	0.000000000000000000e+00	1.043637304449914183e+01	1.000000000000000000e+00
3.939000000000000000e+03	5.036592237188584420e+01	2.501223185431905449e+01	-2.597982739141302400e-03	4.938262563988846665e+01	4.960490081367668891e-01	0.000000000000000000e+00	1.808032644074295447e+01	1.000000000000000000e+00
3.957000000000000000e+03	8.598215150714791832e+01	5.945250884525890456e+00	2.524944848028089477e-03	-4.788426664978823055e+01	4.337408893553920120e-01	0.000000000000000000e+00	1.231692232657839270e+01	1.000000000000000000e+00
3.959000000000000000e+03	8.097971921207425794e+01	1.720057170323956086e+01	2.464401933341881824e-03	-4.664223981790261320e+01	4.488910033631167140e-01	0.000000000000000000e+00	1.231692232657839270e+01	1.000000000000000000e+00
3.988000000000000000e+03	5.468691149755306924e+01	9.384659239859391988e+00	-2.481891572809482097e-03	4.700103657572891080e+01	4.773873656377631836e-01	0.000000000000000000e+00	1.622462518726918645e+01	1.000000000000000000e+00
4.028000000000000000e+03	3.165027183788748744e+01	2.211560328572705458e+01	3.157454486163184873e-03	-6.086008629873914089e+01	3.561014493225788113e-01	0.000000000000000000e+00	inf	1.000000000000000000e+00
4.034000000000000000e+03	4.186663485979442356e+01	2.303256558155331390e+01	-3.389757998236916925e-03	6.562575040051338249e+01	3.808725744636142219e-01	0.000000000000000000e+00	6.457854025775890250e+01	1.000000000000000000e+00
4.035000000000000000e+03	1.064411054384434010e+02	2.230757502286583360e+01	-3.499150824746154534e-03	6.786992424718869188e+01	3.447350489499897419e-01	0.000000000000000000e+00	6.457854025775890250e+01	1.000000000000000000e+00
4.041000000000000000e+03	1.069191443244342850e+02	2.189632410601184276e+01	3.208171185426370118e-03	-6.190053011674878292e+01	3.990646383493940963e-01	0.000000000000000000e+00	inf	1.000000000000000000e+00
4.085000000000000000e+03	7.237856296874869599e+01	7.672626271256162589e+00	-2.601851479854778385e-03	4.946199214869713501e+01	3.681707181816699093e-01	0.000000000000000000e+00	5.991000060682231521e+01	1.000000000000000000e+00
4.122000000000000000e+03	3.906376297402391629e+01	1.459241774245795398e+01	2.070553724941058722e-03	-3.856251578976063854e+01	4.923511697449031166e-01	0.000000000000000000e+00	4.628805996551628255e+01	1.000000000000000000e+00
4.122000000000000000e+03	8.510463334640147082e+01	1.936973401052707899e+01	-3.018297585374898374e-03	5.800530790696688399e+01	3.326123711357967805e-01	0.000000000000000000e+00	1.267907673636099730e+01	1.000000000000000000e+00
4.127000000000000000e+03	9.230951754989945357e+01	8.936679304415552139e+00	-2.699769687390379726e-03	5.147076628386554376e+01	4.255209321922710508e-01	0.000000000000000000e+00	1.267907673636099730e+01	1.000000000000000000e+00
4.142000000000000000e+03	7.079177590419297950e+00	1.345794177976882189e+01	-3.073238186697742173e-03	5.913240430390411007e+01	3.916045148295319578e-01	0.000000000000000000e+00	inf	1.000000000000000000e+00
4.168000000000000000e+03	4.124689011875424427e+01	1.340869537634361564e+01	-3.084174281618970188e-03	5.935675629287942456e+01	3.897070272188246642e-01	0.000000000000000000e+00	7.578188010172057432e+01	1.000000000000000000e+00
4.169000000000000000e+03	1.169834978924748867e+02	1.602777817021468110e+01	-3.150089894685332778e-03	6.070900305029005040e+01	3.639597566366080672e-01	0.000000000000000000e+00	7.578188010172057432e+01	1.000000000000000000e+00
4.209000000000000000e+03	3.621024798014506274e+01	2.410197042557181035e+01	-2.048270937145204359e-03	3.810538846982390737e+01	4.925270803244843343e-01	0.000000000000000000e+00	inf	1.000000000000000000e+00
4.229000000000000000e+03	7.115417587543360867e+01	1.423724141287986811e+01	-2.988536943623869985e-03	5.739477377955505233e+01	3.830327912084949826e-01	0.000000000000000000e+00	3.095457793004297997e+01	1.000000000000000000e+00
4.247000000000000000e+03	8.400625420094502260e+01	1.619722602804244360e+01	-2.056145280075525814e-03	3.826692917617440770e+01	4.915692976727171759e-01	0.000000000000000000e+00	4.729183433537012604e+01	1.000000000000000000e+00
4.255000000000000000e+03	4.053812210338817579e+01	1.631184574516638364e+01	-2.802520997280774206e-03	5.357869063069811233e+01	3.869183894806692559e-01	0.000000000000000000e+00	7.132464413015100924e+00	1.000000000000000000e+00
4.281000000000000000e+03	5.955504840726897697e+01	1.649347972788127592e+01	-3.192381260263536195e-03	6.157660268729891584e+01	3.989869611854149900e-01	0.000000000000000000e+00	inf	1.000000000000000000e+00
4.287000000000000000e+03	1.129990973972345216e+02	1.436206507334892457e+01	3.828955085360980642e-03	-7.463579838914057518e+01	2.892520056811772600e-01	0.000000000000000000e+00	inf	1.000000000000000000e+00
4.293000000000000000e+03	2.608332907340783180e+01	5.482338081887673020e+00	-3.775877675437527923e-03	7.354692502330412651e+01	2.910069980480854968e-01	0.000000000000000000e+00	6.470825836171424328e+01	1.000000000000000000e+00
4.297000000000000000e+03	8.855018670503692135e+01	2.236577368712345049e+01	2.738015421999841215e-03	-5.225537054080180610e+01	4.469921067474105225e-01	0.000000000000000000e+00	6.470825836171424328e+01	1.000000000000000000e+00
4.329000000000000000e+03	1.805674548961760095e+01	1.821781546516783123e+01	-3.889637556198617587e-03	7.588068818997192011e+01	3.341244950719144402e-01	0.000000000000000000e+00	inf	1.000000000000000000e+00
4.339000000000000000e+03	7.799960206609290481e+01	2.414619749192148035e+01	-2.924380573016512139e-03	5.607861755972758289e+01	4.142024245916506864e-01	0.000000000000000000e+00	2.922353947992031564e+01	1.000000000000000000e+00
4.341000000000000000e+03	5.286009277036928466e+01	9.245850781032933341e+00	-3.877204273180125636e-03	7.562562166075981906e+01	2.905020849472390587e-01	0.000000000000000000e+00	2.922353947992031564e+01	1.000000000000000000e+00
4.351000000000000000e+03	1.107557390834029150e+02	1.145029783896933750e+01	2.465664998983140357e-03	-4.666815137873523156e+01	4.564266578004848585e-01	0.000000000000000000e+00	inf	1.000000000000000000e+00
4.357000000000000000e+03	9.080399311407992968e+01	9.315997555700663568e+00	-2.363588377394200760e-03	4.457406813912238874e+01	4.881566413080483668e-01	0.000000000000000000e+00	8.151970370207072847e+01	1.000000000000000000e+00
4.359000000000000000e+03	9.284393176710404205e+00	9.185929401928190074e+00	-3.167814712457289045e-03	6.107262444805648727e+01	4.509186914331866358e-01	0.000000000000000000e+00	6.866703232095214560e+01	1.000000000000000000e+00
4.364000000000000000e+03	7.668093872704892533e+01	2.233381804033062323e+01	-2.744394207635659794e-03	5.238623016253617948e+01	4.105313998202233527e-01	0.000000000000000000e+00	2.958706949950743947e+01	1.000000000000000000e+00
4.364000000000000000e+03	1.062676895103091397e+02	2.219648757053392885e+01	-3.195098442282180012e-03	6.163234517990543537e+01	4.140528541322309186e-01	0.000000000000000000e+00	2.958706949950743947e+01	1.000000000000000000e+00
4.370000000000000000e+03	2.817249083327453008e+01	2.558840742122043821e+01	-3.552607612799906899e-03	6.896658048604513169e+01	2.999108889633762542e-01	0.000000000000000000e+00	inf	1.000000000000000000e+00
4.435000000000000000e+03	6.717109986950842426e+01	1.975969579849722635e+01	2.511730903763424120e-03	-4.761318499775976676e+01	4.329523089433516825e-01	0.000000000000000000e+00	4.237708563842443965e+01	1.000000000000000000e+00
4.438000000000000000e+03	1.087693563176662224e+02	1.167251781853061132e+01	-2.060622103752017195e-03	3.835877039585538739e+01	4.938239854843607946e-01	0.000000000000000000e+00	4.237708563842443965e+01	1.000000000000000000e+00
4.467000000000000000e+03	7.732970855170603386e+01	2.132883287055173582e+01	2.351788044950796179e-03	-4.433198647530025482e+01	4.904657634788575082e-01	0.000000000000000000e+00	1.029490836323010683e+01	1.000000000000000000e+00
4.496000000000000000e+03	8.935271988812054644e+01	6.022573541551210496e+00	2.244065200486032238e-03	-4.212207200511439709e+01	4.438950116108849597e-01	0.000000000000000000e+00	1.155879475242602084e+01	1.000000000000000000e+00
4.534000000000000000e+03	8.461910485084811739e+01	1.455391632382518807e+01	-3.331279657462493226e-03	6.442607792517199528e+01	3.757845102121816216e-01	0.000000000000000000e+00	1.022775997661482172e+01	1.000000000000000000e+00
4.535000000000000000e+03	9.437085909654290106e+01	1.147002863604896561e+01	-2.629935686956367136e-03	5.003813452560770969e+01	4.480527414516294327e-01	0.000000000000000000e+00	1.022775997661482172e+01	1.000000000000000000e+00
4.545000000000000000e+03	1.061911657587261146e+02	1.147896418587162692e+01	-3.869364524721618289e-03	7.546479065367719841e+01	3.194172045893917122e-01	0.000000000000000000e+00	1.603361535130576598e+01	1.000000000000000000e+00
4.554000000000000000e+03	1.114200770849954409e+02	2.367139249263101419e+01	-2.857442072679846051e-03	5.470538645687709334e+01	4.668338103788268745e-01	0.000000000000000000e+00	2.432134361858903659e+01	1.000000000000000000e+00
4.569000000000000000e+03	5.418350353172022693e+01	1.432158518475418241e+01	2.721899151347116110e-03	-5.192474819325937574e+01	4.395255456921606241e-01	0.000000000000000000e+00	1.825476120919860890e+01	1.000000000000000000e+00
4.579000000000000000e+03	7.810658329362145480e+01	1.903051982713765256e+01	-3.570809955930928474e-03	6.933999822929540358e+01	3.554841888656048443e-01	0.000000000000000000e+00	2.333924576085058078e+01	1.000000000000000000e+00
4.602000000000000000e+03	8.505453470702794050e+01	7.268913477498883502e+00	-2.767169262482843065e-03	5.285345625107981959e+01	4.456865262510012471e-01	0.000000000000000000e+00	1.905635139738436479e+01	1.000000000000000000e+00
4.606000000000000000e+03	1.021098644369185990e+02	1.576951677287155995e+01	2.930832688282751508e-03	-5.621098152543063264e+01	4.335256748067063404e-01	0.000000000000000000e+00	1.905635139738436479e+01	1.000000000000000000e+00
4.610000000000000000e+03	1.603302836155149080e+01	2.229995647403688253e+01	3.399214075792208675e-03	-6.581974010366751315e+01	3.832591901197643924e-01	0.000000000000000000e+00	6.925938042775755754e+00	1.000000000000000000e+00
4.615000000000000000e+03	8.323110736606284377e+01	1.716359801385861417e+01	-2.428740364067556029e-03	4.591064924061659980e+01	4.546411845358181436e-01	0.000000000000000000e+00	6.065597256543140503e+01	1.000000000000000000e+00
4.624000000000000000e+03	8.526092730484982951e+01	7.072715951756675778e+00	2.971969961383920042e-03	-5.705490516615844854e+01	4.398442983162650366e-01	0.000000000000000000e+00	9.721956483404790461e+00	1.000000000000000000e+00
4.627000000000000000e+03	8.318726562165964822e+01	1.657094552830857737e+01	2.506418524907271569e-03	-4.750420251624758805e+01	4.816881503729926184e-01	0.000000000000000000e+00	4.439896064142199172e+00	1.000000000000000000e+00
4.628000000000000000e+03	2.683093054303727243e+01	6.640746245693097016e+00	4.941738405508763060e-03	-9.746434486500375272e+01	2.073150467578636080e-01	0.000000000000000000e+00	5.722451713458507072e+01	1.000000000000000000e+00
4.652000000000000000e+03	3.858454732425619227e+01	1.294699920751869726e+01	-2.869954600059873399e-03	5.496207866968590139e+01	4.629088983400667656e-01	0.000000000000000000e+00	2.219563564628844787e+01	1.000000000000000000e+00
4.663000000000000000e+03	9.464828325751523153e+01	1.601542797643829275e+01	-2.860136476527842895e-03	5.476066165947500508e+01	3.983727074035618987e-01	0.000000000000000000e+00	1.426150435646384196e+01	1.000000000000000000e+00
4.692000000000000000e+03	1.137631626842017027e+02	1.058934887073762887e+01	3.274764181223317056e-03	-6.326667325710037915e+01	3.697008236370421530e-01	0.000000000000000000e+00	7.870574731911338517e+01	1.000000000000000000e+00
4.696000000000000000e+03	3.549196148291584052e+01	1.884850885029673151e+01	-3.275544356168595943e-03	6.328267840354275364e+01	3.857597863031799745e-01	0.000000000000000000e+00	6.829801965320480406e+01	1.000000000000000000e+00
4.700000000000000000e+03	1.035074793126724870e+02	2.505405660207536656e+01	2.880091188489645754e-03	-5.517002892908143252e+01	4.321304695916776684e-01	0.000000000000000000e+00	6.829801965320480406e+01	1.000000000000000000e+00
4.719000000000000000e+03	6.979496014539900273e+01	9.936970481874302763e+00	4.836456635232065128e-03	-9.530450858573281891e+01	2.458915560388361676e-01	0.000000000000000000e+00	4.584178795543322593e+01	1.000000000000000000e+00
4.732000000000000000e+03	2.122859623385128813e+01	9.515420856265217608e+00	-2.525547649338023837e-03	4.789663300851269412e+01	4.574955950461007115e-01	0.000000000000000000e+00	9.414950806248370441e+01	1.000000000000000000e+00
4.734000000000000000e+03	1.147019943946021243e+02	2.077835585072492819e+01	-2.314335621564200113e-03	4.356365685314068514e+01	4.692769056914953829e-01	0.000000000000000000e+00	9.414950806248370441e+01	1.000000000000000000e+00
4.747000000000000000e+03	9.160925391451679900e+01	2.340970049439903278e+01	-1.181248900056749117e-02	2.384165378422785579e+02	7.945973487373403366e-02	0.000000000000000000e+00	2.931150568765841413e+01	1.000000000000000000e+00
4.747000000000000000e+03	5.714473536779533447e+01	2.516732284512903206e+01	3.062136572083401943e-03	-5.890465670866973369e+01	4.418060930625683502e-01	0.000000000000000000e+00	3.450930707773039785e+01	1.000000000000000000e+00
4.766000000000000000e+03	1.005340693134781702e+02	2.307365713076081093e+01	-3.146992557225410277e-03	6.064546173827085340e+01	4.321358260891836611e-01	0.000000000000000000e+00	inf	1.000000000000000000e+00
4.775000000000000000e+03	7.478445897926110320e+01	2.054894109925222878e+01	2.608977716939222136e-03	-4.960818560031954405e+01	4.022881202045289761e-01	0.000000000000000000e+00	inf	1.000000000000000000e+00
4.782000000000000000e+03	9.793970689414723552e+01	1.276904435748589606e+01	-3.667315704888110973e-03	7.131979603482366770e+01	3.257370034325225427e-01	0.000000000000000000e+00	6.285073785091593201e+00	1.000000000000000000e+00
4.796000000000000000e+03	1.620202925211336975e+01	2.317634487522673581e+01	-7.865341750420560413e-03	1.574415332608942037e+02	1.342648886901617322e-01	0.000000000000000000e+00	inf	1.000000000000000000e+00
4.809000000000000000e+03	7.422052574669669411e+01	2.419142456858094548e+01	-3.229506105002377930e-03	6.233821209335768287e+01	3.421009418385786427e-01	0.000000000000000000e+00	1.922432726503675227e+01	1.000000000000000000e+00
4.809000000000000000e+03	1.007739295201153453e+02	2.363338158835980707e+01	3.092146143549275375e-03	-5.952029758369511114e+01	3.766578697580575952e-01	0.000000000000000000e+00	2.655926700648905481e+01	1.000000000000000000e+00
4.820000000000000000e+03	9.234378209414012417e+01	1.404195337782419628e+01	3.182460995130794845e-03	-6.137309026081359775e+01	4.008759965178720908e-01	0.000000000000000000e+00	inf	1.000000000000000000e+00
4.831000000000000000e+03	9.911758393613236251e+01	1.114168072097394457e+01	2.778719999356499271e-03	-5.309041750739673660e+01	3.792531968226056094e-01	0.000000000000000000e+00	2.017894738083265693e+01	1.000000000000000000e+00
4.833000000000000000e+03	7.914918712434216275e+01	1.404909300087167701e+01	-3.790497474941864359e-03	7.384684753868494056e+01	3.199054792511849543e-01	0.000000000000000000e+00	2.017894738083265693e+01	1.000000000000000000e+00
4.860000000000000000e+03	3.869716958334858958e+01	1.971242976034370997e+01	3.502665567892795147e-03	-6.794202856059909834e+01	3.240475363220234328e-01	0.000000000000000000e+00	inf	1.000000000000000000e+00
4.871000000000000000e+03	9.159098966714674361e+01	2.123237272121409447e+01	-2.633032241076424442e-03	5.010165976755271799e+01	4.227746628715142174e-01	0.000000000000000000e+00	9.172572158554531896e+00	1.000000000000000000e+00
4.871000000000000000e+03	1.129710869422110875e+02	2.457279105866800251e+01	-2.829678328586697749e-03	5.413581832002702754e+01	4.087754167489464630e-01	0.000000000000000000e+00	2.163947675338782517e+01	1.000000000000000000e+00
4.875000000000000000e+03	8.298508188575581812e+01	2.440639717954532628e+01	-4.182160835605673935e-03	8.188174981473552805e+01	3.254082082478777505e-01	0.000000000000000000e+00	9.172572158554531896e+00	1.000000000000000000e+00
4.896000000000000000e+03	1.133612178111891495e+02	2.284070768106617777e+01	-3.770585173354152990e-03	7.343835031015342452e+01	3.132955825662429028e-01	0.000000000000000000e+00	inf	1.000000000000000000e+00
4.902000000000000000e+03	1.073459613819024696e+02	2.456099659844753091e+01	2.921559435645927974e-03	-5.602074244207159381e+01	4.500362132529494019e-01	0.000000000000000000e+00	4.820344807076169502e+01	1.000000000000000000e+00
4.912000000000000000e+03	1.020789066013224726e+02	1.263548704795385902e+01	3.235009768003853283e-03	-6.245111873415814330e+01	3.719176822416226935e-01	0.000000000000000000e+00	1.381057928008022806e+01	1.000000000000000000e+00
4.914000000000000000e+03	1.080564827788923878e+02	2.508541407957657299e+01	-3.879319319620099914e-03	7.566901145199712175e+01	3.094803479570173987e-01	0.000000000000000000e+00	1.381057928008022806e+01	1.000000000000000000e+00
4.916000000000000000e+03	6.802178263387996537e+01	2.029415289127046051e+01	-3.080682681220495329e-03	5.928512674871880250e+01	3.957440543879260364e-01	0.000000000000000000e+00	1.513039691354888916e+01	1.000000000000000000e+00
4.918000000000000000e+03	7.984432177042133105e+01	1.085188202423442227e+01	-3.676061655124926095e-03	7.149921760579958629e+01	2.981598774735415569e-01	0.000000000000000000e+00	1.513039691354888916e+01	1.000000000000000000e+00
4.921000000000000000e+03	1.072924809822813899e+02	2.521597055087472583e+01	3.258149701458888485e-03	-6.292583024066823327e+01	4.182718618117836629e-01	0.000000000000000000e+00	3.097948487823478558e+01	1.000000000000000000e+00
4.923000000000000000e+03	3.154212037217622111e+01	7.762240029926253726e+00	2.909140301208224758e-03	-5.576596616840903664e+01	4.252582035259560023e-01	0.000000000000000000e+00	4.840091473897599883e+01	1.000000000000000000e+00
4.930000000000000000e+03	1.130268706755257284e+02	2.257457602385490247e+01	2.917660886897658918e-03	-5.594076442687591566e+01	4.508052335956915790e-01	0.000000000000000000e+00	1.073760945070831383e+02	1.000000000000000000e+00
4.935000000000000000e+03	6.189411499443067122e+00	1.183292864587224891e+01	3.542431364802153294e-03	-6.875781661785939036e+01	3.960133852332122784e-01	0.000000000000000000e+00	7.600006063460594419e+01	1.000000000000000000e+00
4.962000000000000000e+03	9.056512941607937250e+01	1.174983444768755447e+01	-2.468186372282235672e-03	4.671987689123999843e+01	4.813282849899012117e-01	0.000000000000000000e+00	inf	1.000000000000000000e+00
4.975000000000000000e+03	7.374579651923285439e+01	2.480510666530794595e+01	2.660554435211850369e-03	-5.066627255115811579e+01	4.513494251436285243e-01	0.000000000000000000e+00	inf	1.000000000000000000e+00
5.036000000000000000e+03	1.494565537728839644e+01	1.297444497769638261e+01	-2.798926858452492009e-03	5.350495752938666527e+01	4.963549737172959775e-01	0.000000000000000000e+00	inf	1.000000000000000000e+00
5.042000000000000000e+03	1.095427529457334259e+01	2.404993250811786254e+01	3.590125530356100617e-03	-6.973625370912635901e+01	4.747599668364392844e-01	0.000000000000000000e+00	1.613183146590456829e+01	1.000000000000000000e+00
5.043000000000000000e+03	2.577760293074894449e+01	1.768558303350999950e+01	-2.834557354970353160e-03	5.423591065475167738e+01	4.194474378729067254e-01	0.000000000000000000e+00	1.613183146590456829e+01	1.000000000000000000e+00
5.052000000000000000e+03	9.499940416375511631e+01	1.490807231359204188e+01	-3.181338727161911115e-03	6.135006713850202686e+01	4.739661176047458291e-01	0.000000000000000000e+00	4.800189433404041495e+01	1.000000000000000000e+00
5.085000000000000000e+03	7.767933188224121466e+01	1.844143089484594356e+01	3.359208010751433843e-03	-6.499902298959499092e+01	3.401464119357513471e-01	0.000000000000000000e+00	8.139637128394594967e+00	1.000000000000000000e+00
5.118000000000000000e+03	8.126064112652596805e+01	1.718557620463295166e+01	2.546281089207392406e-03	-4.832197573884723596e+01	4.318539485746266671e-01	0.000000000000000000e+00	1.495451371024027409e+01	1.000000000000000000e+00
5.121000000000000000e+03	9.207485193171629589e+01	6.856475325530788645e+00	3.984972754028794951e-03	-7.783647235302244383e+01	3.074482120665724683e-01	0.000000000000000000e+00	1.495451371024027409e+01	1.000000000000000000e+00
5.125000000000000000e+03	7.312956600589426159e+01	2.449297958159161581e+01	-2.660994860146695482e-03	5.067530778821838311e+01	4.578338235923237187e-01	0.000000000000000000e+00	2.588378143133654063e+01	1.000000000000000000e+00
5.126000000000000000e+03	4.083909971531736716e+01	1.853018940320550811e+01	-4.842944829689590537e-03	9.543761270945242359e+01	2.910529549058111787e-01	0.000000000000000000e+00	3.283639870592298138e+01	1.000000000000000000e+00
5.138000000000000000e+03	5.246921346242026374e+01	1.439352390150012795e+01	3.205719720777076148e-03	-6.185023876742040727e+01	3.899916599101337367e-01	0.000000000000000000e+00	inf	1.000000000000000000e+00
5.147000000000000000e+03	7.004918930440966562e+01	1.574559232035644740e+01	2.347388635559584727e-03	-4.424173339553600925e+01	4.970165083880407897e-01	0.000000000000000000e+00	2.049621214629680566e+01	1.000000000000000000e+00
5.148000000000000000e+03	5.076958656965572203e+01	8.789182992544226636e+00	-2.818971215760453751e-03	5.391616385688880797e+01	4.726876818920128231e-01	0.000000000000000000e+00	2.049621214629680566e+01	1.000000000000000000e+00
5.157000000000000000e+03	6.503904376496407735e+01	1.192055226315204131e+01	-2.591476528987835416e-03	4.924915192745859827e+01	3.971877262605221226e-01	0.000000000000000000e+00	4.021176214252646730e+01	1.000000000000000000e+00
5.166000000000000000e+03	7.915573161283651871e+01	2.109137596718167629e+01	2.397704233746776777e-03	-4.527394869826414947e+01	4.906096820158803995e-01	0.000000000000000000e+00	2.771290653053154074e+01	1.000000000000000000e+00
5.168000000000000000e+03	5.144617398045328116e+01	2.066055792251588130e+01	-2.654456030485686808e-03	5.054116489255180511e+01	4.936596632467928902e-01	0.000000000000000000e+00	2.771290653053154074e+01	1.000000000000000000e+00
5.186000000000000000e+03	1.759731736254880730e+01	7.089548823575246850e+00	3.601307668848505433e-03	-6.996565323700524175e+01	4.044447545929029664e-01	0.000000000000000000e+00	inf	1.000000000000000000e+00
5.192000000000000000e+03	1.091998796224135759e+01	2.368510996019834280e+01	3.044413601116294481e-03	-5.854107319776731089e+01	4.560873456372475099e-01	0.000000000000000000e+00	3.088462968587169755e+01	1.000000000000000000e+00
5.195000000000000000e+03	9.277355474520129519e+01	2.361003290415380107e+01	3.044151953215635479e-03	-5.853570553889575478e+01	4.870283408661825186e-01	0.000000000000000000e+00	3.614945836918903410e+01	1.000000000000000000e+00
5.195000000000000000e+03	5.665651227241109922e+01	2.514058293744249184e+01	-3.424868898356207749e-03	6.634604410070667768e+01	3.263293560749084277e-01	0.000000000000000000e+00	1.835392424991015403e+01	1.000000000000000000e+00
5.196000000000000000e+03	4.025424027470997856e+01	1.402270901106273904e+01	4.060153315538689300e-03	-7.937878783478414846e+01	3.024941241760680244e-01	0.000000000000000000e+00	1.082212871671339727e+01	1.000000000000000000e+00
5.199000000000000000e+03	3.830865988279110468e+01	2.466851508198539022e+01	2.571024137104297412e-03	-4.882957484519796054e+01	4.654830071446085515e-01	0.000000000000000000e+00	1.082212871671339727e+01	1.000000000000000000e+00
5.202000000000000000e+03	5.419309969293930607e+01	8.273481861638501300e+00	-2.699521154729282203e-03	5.146566768173707374e+01	4.744530537497620992e-01	0.000000000000000000e+00	2.282788957346909697e+01	1.000000000000000000e+00
5.202000000000000000e+03	1.076719810873905487e+02	2.480441194476743405e+01	-3.835114509545920359e-03	7.476215785079369880e+01	3.276934089629597313e-01	0.000000000000000000e+00	5.597555184734743250e+01	1.000000000000000000e+00
5.215000000000000000e+03	8.382401378390248681e+01	1.668874185165121204e+01	-2.469806397105738655e-03	4.675311140446983416e+01	4.587684925521313684e-01	0.000000000000000000e+00	9.021248753543531507e+00	1.000000000000000000e+00
5.218000000000000000e+03	1.722732541763512160e+01	1.277014840098049042e+01	-4.835961406616812001e-03	9.529434906118316917e+01	2.587337772204262309e-01	0.000000000000000000e+00	6.671187507472241407e+01	1.000000000000000000e+00
5.222000000000000000e+03	1.162728261137168886e+02	1.436627639270161438e+01	2.307961774925434886e-03	-4.343289855402836963e+01	4.977977231239697486e-01	0.000000000000000000e+00	9.905836074104745137e+01	1.000000000000000000e+00
5.233000000000000000e+03	6.293979937715356243e+01	2.485160885168758682e+01	-3.694165945484619538e-03	7.187062381436308556e+01	3.077180107632198069e-01	0.000000000000000000e+00	3.376068841590519298e+01	1.000000000000000000e+00
5.234000000000000000e+03	3.254662517412270972e+01	1.015334214502944832e+01	3.197602703724518672e-03	-6.168371964579565514e+01	4.611760385646329619e-01	0.000000000000000000e+00	2.042190278879357024e+01	1.000000000000000000e+00
5.236000000000000000e+03	1.403964085688878427e+01	1.878732413462104844e+01	3.235040810180654126e-03	-6.245175555874293138e+01	4.376182426781758394e-01	0.000000000000000000e+00	2.042190278879357024e+01	1.000000000000000000e+00
5.254000000000000000e+03	1.110387416066444075e+02	1.134681356575614153e+01	3.230883726773325915e-03	-6.236647375225824419e+01	3.626112537341942277e-01	0.000000000000000000e+00	inf	1.000000000000000000e+00
5.261000000000000000e+03	1.179808452210619940e+01	2.457286187040567427e+01	-3.221165049852834760e-03	6.216709687111136873e+01	4.517578200359468887e-01	0.000000000000000000e+00	8.048454742612794632e+01	1.000000000000000000e+00
5.266000000000000000e+03	9.228254379950938358e+01	2.469198035203350372e+01	3.244194837921458938e-03	-6.263954876514591064e+01	3.994813913900913116e-01	0.000000000000000000e+00	5.875291834500895050e+01	1.000000000000000000e+00
5.267000000000000000e+03	3.421417457535478235e+01	1.574939069899987309e+01	3.229614674108023751e-03	-6.234043936872136271e+01	4.265675200576506398e-01	0.000000000000000000e+00	2.550266280789104556e+01	1.000000000000000000e+00
5.272000000000000000e+03	9.204359311320089887e+00	2.073887471559384110e+01	2.491768366849350484e-03	-4.720365720068733850e+01	4.549251308324491205e-01	0.000000000000000000e+00	2.550266280789104556e+01	1.000000000000000000e+00
5.275000000000000000e+03	3.405869390413398889e+01	1.313059517697686474e+01	4.743442474184944406e-03	-9.339634006816767453e+01	3.178415999391421831e-01	0.000000000000000000e+00	2.599276563948675900e+01	1.000000000000000000e+00
5.278000000000000000e+03	6.968820045229169580e+01	5.736529228104713773e+00	3.192209191803999872e-03	-6.157307273429330507e+01	3.727572265483296565e-01	0.000000000000000000e+00	3.046386784420593585e+01	1.000000000000000000e+00
5.281000000000000000e+03	4.641043733185193076e+01	2.538832273755160074e+01	2.896987106109421770e-03	-5.551664559168938240e+01	4.343658573357254138e-01	0.000000000000000000e+00	3.046386784420593585e+01	1.000000000000000000e+00
5.297000000000000000e+03	6.449737418776528841e+01	7.669746673433881057e+00	-2.556504598826787877e-03	4.853170917056493039e+01	4.968602127389231127e-01	0.000000000000000000e+00	1.780465423604859154e+01	1.000000000000000000e+00
5.298000000000000000e+03	1.716121772750032548e+01	2.185051117310428381e+01	2.917346965570753042e-03	-5.593432438821673713e+01	4.293724116008517111e-01	0.000000000000000000e+00	4.941463133754815829e+01	1.000000000000000000e+00
5.308000000000000000e+03	4.790073787245292181e+01	2.288893195198355812e+01	-3.151340777518931921e-03	6.073466468304968657e+01	3.572873391180697578e-01	0.000000000000000000e+00	1.131629885957235970e+01	1.000000000000000000e+00
5.313000000000000000e+03	4.857459736568399933e+01	1.159271429904586981e+01	-3.057557814788321258e-03	5.881072433942954092e+01	3.927193702649203200e-01	0.000000000000000000e+00	1.131629885957235970e+01	1.000000000000000000e+00
5.314000000000000000e+03	1.831043198436510977e+01	6.894476624505026408e+00	-2.923812217190550726e-03	5.606695784381265923e+01	4.128553955538237785e-01	0.000000000000000000e+00	3.062667372527247878e+01	1.000000000000000000e+00
5.322000000000000000e+03	3.998168473297605630e+01	1.990679796861611450e+01	-3.499757032789793491e-03	6.788236049443260356e+01	3.119886102690259122e-01	0.000000000000000000e+00	6.690416916539612124e+00	1.000000000000000000e+00
5.325000000000000000e+03	4.403752695097092840e+01	1.458591247653400735e+01	-4.108558627647200708e-03	8.037181396767141450e+01	2.631923817760427609e-01	0.000000000000000000e+00	6.690416916539612124e+00	1.000000000000000000e+00
5.325000000000000000e+03	8.526261421588148437e+01	1.803020263398668632e+01	-2.672582610693343720e-03	5.091302837327328490e+01	4.598807023751728673e-01	0.000000000000000000e+00	4.136871951956231186e+01	1.000000000000000000e+00
5.333000000000000000e+03	5.994839015922329395e+01	2.294560989769185966e+01	2.504718831094335241e-03	-4.746933360825730119e+01	4.390200012910255856e-01	0.000000000000000000e+00	1.542763576972302353e+01	1.000000000000000000e+00
5.334000000000000000e+03	4.534176605227199275e+01	1.797987957462089881e+01	3.616203020890392406e-03	-7.027122866234267917e+01	3.475824960178259815e-01	0.000000000000000000e+00	1.542763576972302353e+01	1.000000000000000000e+00
5.384000000000000000e+03	7.997581516074696140e+01	7.210024788094697712e+00	-3.365809189106834780e-03	6.513444495733415351e+01	4.343378879813289961e-01	0.000000000000000000e+00	inf	1.000000000000000000e+00
5.395000000000000000e+03	3.385958999020984805e+01	2.212591408172809793e+01	-2.692791052898592125e-03	5.132760087246031588e+01	4.227567058239045661e-01	0.000000000000000000e+00	inf	1.000000000000000000e+00
5.409000000000000000e+03	1.060542085750124244e+02	1.939386764585835010e+01	2.974574426086440664e-03	-5.710833528362133649e+01	3.948340757112234201e-01	0.000000000000000000e+00	6.828024617439720778e+00	1.000000000000000000e+00
5.415000000000000000e+03	4.492676981934148728e+01	2.376198960445312380e+01	-3.056289299999361084e-03	5.878470099032752927e+01	4.320830674693361129e-01	0.000000000000000000e+00	6.484774750428928769e+01	1.000000000000000000e+00
5.416000000000000000e+03	1.082793225441553631e+02	9.916975352754594297e+00	2.665459432339995199e-03	-5.076689767096038253e+01	4.167657192228736429e-01	0.000000000000000000e+00	4.476521978284266901e+00	1.000000000000000000e+00
5.424000000000000000e+03	2.503993309071929829e+01	1.325311160119422382e+01	-3.267055239193213893e-03	6.310852571999443228e+01	4.075654084428720347e-01	0.000000000000000000e+00	8.898496635056626758e+01	1.000000000000000000e+00
5.437000000000000000e+03	2.663087110573190586e+01	1.830680842197086022e+01	-3.422680115056166844e-03	6.630114161125891314e+01	3.309282047943555849e-01	0.000000000000000000e+00	9.397124641923507937e+00	1.000000000000000000e+00
5.444000000000000000e+03	1.225446187510397245e+01	1.279633897568691125e+01	-3.812145413933532272e-03	7.429095105140861222e+01	3.272252017948850122e-01	0.000000000000000000e+00	5.859874588112104732e+01	1.000000000000000000e+00
5.446000000000000000e+03	9.969588687812223782e+01	2.403173552027739746e+01	2.803011264633433874e-03	-5.358874837585221940e+01	4.191813787799036906e-01	0.000000000000000000e+00	3.025380768437349843e+01	1.000000000000000000e+00
5.446000000000000000e+03	7.081038653565325092e+01	1.503613941060901738e+01	-2.509785653661790981e-03	4.757327854737694395e+01	4.797128814398645691e-01	0.000000000000000000e+00	3.025380768437349843e+01	1.000000000000000000e+00
5.454000000000000000e+03	4.961591472133557801e+01	1.672871278991357968e+01	4.267767239485524729e-03	-8.363794954762076372e+01	3.050341546262669290e-01	0.000000000000000000e+00	inf	1.000000000000000000e+00
5.461000000000000000e+03	5.119134914147928583e+01	1.420705884208367742e+01	3.470682853834330603e-03	-6.728590902583563604e+01	3.343552568225680588e-01	0.000000000000000000e+00	inf	1.000000000000000000e+00
5.469000000000000000e+03	2.023464241076352721e+01	5.767413206341310605e+00	-3.635633327465824516e-03	7.066983785127141005e+01	3.562636316618902343e-01	0.000000000000000000e+00	1.916370228962986388e+01	1.000000000000000000e+00
5.470000000000000000e+03	8.816631498060071692e+01	8.805166385499132886e+00	-2.630685971484945668e-03	5.005352647561331025e+01	4.563730102794739674e-01	0.000000000000000000e+00	5.185763148202811124e+01	1.000000000000000000e+00
5.470000000000000000e+03	3.674270576379223741e+01	1.550041530117080768e+01	2.833247793537713513e-03	-5.420904524125496238e+01	4.189168101415160494e-01	0.000000000000000000e+00	1.916370228962986388e+01	1.000000000000000000e+00
5.478000000000000000e+03	1.199705639127337875e+01	8.753178135451227249e+00	3.433066346590471409e-03	-6.651421325332707113e+01	3.923679977608743874e-01	0.000000000000000000e+00	9.880384500554079352e+01	1.000000000000000000e+00
5.483000000000000000e+03	1.104420144234763654e+02	1.716685901344511223e+01	-3.250665259819263565e-03	6.277228828805038319e+01	3.652229091923004933e-01	0.000000000000000000e+00	4.147189585978515503e+00	1.000000000000000000e+00
5.484000000000000000e+03	3.109705506828919042e+01	1.925811077935188109e+01	-2.691292562274361262e-03	5.129685961112081571e+01	4.293825189268334341e-01	0.000000000000000000e+00	2.894435140362549319e+01	1.000000000000000000e+00
5.486000000000000000e+03	1.122874456299598336e+02	2.088082793148759109e+01	3.722954195756049064e-03	-7.246120950825435614e+01	3.160572688121454643e-01	0.000000000000000000e+00	4.147189585978515503e+00	1.000000000000000000e+00
5.486000000000000000e+03	5.968994842062096495e+01	2.375499057747175868e+01	-3.428728846701884197e-03	6.642523023569654583e+01	3.637708290076301365e-01	0.000000000000000000e+00	2.132669410186565173e+01	1.000000000000000000e+00
5.490000000000000000e+03	3.889148419228097708e+01	1.903781270749344756e+01	3.031510646389439217e-03	-5.827637143928043884e+01	4.415901119867269298e-01	0.000000000000000000e+00	2.132669410186565173e+01	1.000000000000000000e+00
5.512000000000000000e+03	1.180475058113022158e+01	5.717820867136097718e+00	-3.769866886088650993e-03	7.342361477815303772e+01	3.651281725060505634e-01	0.000000000000000000e+00	5.613617263502447940e+01	1.000000000000000000e+00
5.539000000000000000e+03	1.070296292978336936e+02	1.071282835392256239e+01	-2.397227397381128042e-03	4.526416648735434478e+01	4.600186519551214825e-01	0.000000000000000000e+00	9.823099210696580030e+01	1.000000000000000000e+00
5.545000000000000000e+03	4.398651545541047625e+01	1.202040968683990307e+01	-3.719397819335383982e-03	7.238825109583491724e+01	3.127939455940014213e-01	0.000000000000000000e+00	1.069784891105687308e+01	1.000000000000000000e+00
5.548000000000000000e+03	5.096166517613199431e+01	2.013159071658638766e+01	-3.075276421818603535e-03	5.917421832496540901e+01	3.558030228230039116e-01	0.000000000000000000e+00	1.069784891105687308e+01	1.000000000000000000e+00
5.554000000000000000e+03	7.842890644370908149e+01	2.047268088580734258e+01	-2.171526470995041591e-03	4.063395322448311475e+01	4.495169425786896822e-01	0.000000000000000000e+00	1.904165379692740245e+01	1.000000000000000000e+00
5.578000000000000000e+03	1.184795992744744382e+02	6.425269415662079098e+00	2.915352251887076262e-03	-5.589340320148668440e+01	4.334153944567787908e-01	0.000000000000000000e+00	1.074502530986053550e+01	1.000000000000000000e+00
5.578000000000000000e+03	1.050990992820504886e+02	1.082259753229516619e+01	-3.342371745240161045e-03	6.465363007909286353e+01	3.817136983929984018e-01	0.000000000000000000e+00	6.685920601498628102e+00	1.000000000000000000e+00
5.583000000000000000e+03	8.122448123237957418e+01	1.070366126826070996e+01	3.486111070898194938e-03	-6.760241607972943712e+01	3.972755970864544350e-01	0.000000000000000000e+00	2.387491430042366858e+01	1.000000000000000000e+00
5.590000000000000000e+03	1.016542915866902774e+02	2.293634495439798116e+01	2.660045944921140236e-03	-5.065584096575975082e+01	4.379219902729160063e-01	0.000000000000000000e+00	1.935058804993354897e+01	1.000000000000000000e+00
5.614000000000000000e+03	7.640509019711019789e+01	6.831118200327621182e+00	-6.916348305518469144e-03	1.379731061466561925e+02	1.573408670186791092e-01	0.000000000000000000e+00	6.782527317473760320e+01	1.000000000000000000e+00
5.614000000000000000e+03	8.872555226226870317e+00	1.312590982787168414e+01	-3.188657258377876075e-03	6.150020546909501462e+01	4.528299559512913852e-01	0.000000000000000000e+00	6.782527317473760320e+01	1.000000000000000000e+00
5.622000000000000000e+03	4.382510036637290085e+01	1.496273677062670515e+01	2.613934890817003111e-03	-4.970988111660641806e+01	4.946667490586729166e-01	0.000000000000000000e+00	inf	1.000000000000000000e+00
5.633000000000000000e+03	3.183828190481411369e+01	1.369972716124858536e+01	3.412995484642892055e-03	-6.610246318798631648e+01	3.555061313789293909e-01	0.000000000000000000e+00	2.872248442165608751e+01	1.000000000000000000e+00
5.637000000000000000e+03	6.051963213064941982e+01	1.523636653834841859e+01	2.940080878891044441e-03	-5.640070646585391501e+01	3.963820374564854809e-01	0.000000000000000000e+00	2.872248442165608751e+01	1.000000000000000000e+00
5.645000000000000000e+03	5.921442051390244643e+01	1.094641859926945493e+01	-3.148001624158851004e-03	6.066616256202533464e+01	4.003469640880946701e-01	0.000000000000000000e+00	1.013974968681899469e+01	1.000000000000000000e+00
5.648000000000000000e+03	6.690623830578060449e+01	1.755326828485278057e+01	-2.483665084500608251e-03	4.703741984400164000e+01	4.654352245833227597e-01	0.000000000000000000e+00	1.013974968681899469e+01	1.000000000000000000e+00
5.655000000000000000e+03	1.316710624250962702e+01	1.731945780693691361e+01	-2.687908886163025909e-03	5.122744411399004605e+01	4.924804004254490497e-01	0.000000000000000000e+00	2.732131639378599175e+01	1.000000000000000000e+00
5.657000000000000000e+03	4.026915951819211870e+01	1.386503488386758320e+01	3.765026831554028203e-03	-7.332432194379003931e+01	3.166854504880809440e-01	0.000000000000000000e+00	2.335668326062725697e+01	1.000000000000000000e+00
5.663000000000000000e+03	6.806522546378967320e+01	2.434073816961694803e+01	-3.376546228976731040e-03	6.535471336830437394e+01	3.894528118123224969e-01	0.000000000000000000e+00	6.453357748803110638e+00	1.000000000000000000e+00
5.664000000000000000e+03	1.090257088102001575e+02	1.443877218814152030e+01	3.027182095051184595e-03	-5.818757199952483461e+01	4.174738402179017926e-01	0.000000000000000000e+00	4.214036219908257408e+01	1.000000000000000000e+00
5.687000000000000000e+03	2.605232155346423184e+01	7.075195748371718274e+00	-2.705107532020536130e-03	5.158027119107809710e+01	4.388549133005495984e-01	0.000000000000000000e+00	3.775609127565774514e+01	1.000000000000000000e+00
5.697000000000000000e+03	1.062781639110932161e+02	1.997360318462334661e+01	3.455475487627314348e-03	-6.697393268691438095e+01	3.545826958487783287e-01	0.000000000000000000e+00	inf	1.000000000000000000e+00
5.704000000000000000e+03	6.832413756237716029e+01	8.107900771765175207e+00	-2.709603207487675143e-03	5.167249915179946385e+01	4.616563943420660676e-01	0.000000000000000000e+00	2.725331324876532335e+01	1.000000000000000000e+00
5.704000000000000000e+03	2.827284890955508700e+01	2.399411850038398342e+01	4.219542920751947514e-03	-8.264863646074766734e+01	2.792908580193005363e-01	0.000000000000000000e+00	4.308686152962126670e+01	1.000000000000000000e+00
5.709000000000000000e+03	9.552208080597833373e+01	9.844266618347269571e+00	2.710806605758202346e-03	-5.169718664742445213e+01	4.345525119060544839e-01	0.000000000000000000e+00	2.725331324876532335e+01	1.000000000000000000e+00
5.711000000000000000e+03	1.538088131182195362e+01	1.330156097756829148e+01	-3.678257171120394211e-03	7.154425821526378115e+01	2.895567862659750302e-01	0.000000000000000000e+00	8.021573873404440747e+01	1.000000000000000000e+00
5.721000000000000000e+03	8.890607590149198813e+01	2.051926906715630494e+01	-3.855816129979444500e-03	7.518684781121621086e+01	2.873374074547946355e-01	0.000000000000000000e+00	inf	1.000000000000000000e+00
5.728000000000000000e+03	1.044129808701272388e+01	1.254047979228415954e+01	-3.560697632246101214e-03	6.913254575670856639e+01	4.327241575807653229e-01	0.000000000000000000e+00	inf	1.000000000000000000e+00
5.736000000000000000e+03	1.021498940009692902e+01	1.271876137957787556e+01	3.457495269254018486e-03	-6.701536813791501856e+01	3.766871518496111015e-01	0.000000000000000000e+00	9.812595905983911848e+01	1.000000000000000000e+00
5.737000000000000000e+03	1.081453202636741366e+02	1.891183318309498773e+01	3.108993395781353003e-03	-5.986591588476696302e+01	4.137889147729448824e-01	0.000000000000000000e+00	9.812595905983911848e+01	1.000000000000000000e+00
5.746000000000000000e+03	2.883282868559368239e+01	1.449489608802642238e+01	-3.555120399495922175e-03	6.901812984595672162e+01	3.502669811765481978e-01	0.000000000000000000e+00	inf	1.000000000000000000e+00
5.758000000000000000e+03	3.445112353135778704e+01	2.244262123650027618e+01	-2.985805443584435039e-03	5.733873755536831851e+01	4.261288144084574014e-01	0.000000000000000000e+00	inf	1.000000000000000000e+00
5.766000000000000000e+03	5.094561577377631778e+01	1.188938915940696006e+01	3.725826968167752790e-03	-7.252014390934373012e+01	3.361952697594753348e-01	0.000000000000000000e+00	3.988873465844806532e+01	1.000000000000000000e+00
5.767000000000000000e+03	7.149311394778290918e+00	2.378182309035539532e+01	2.784778206814650381e-03	-5.321470052639494952e+01	4.894196569986752898e-01	0.000000000000000000e+00	6.203157925072209089e+00	1.000000000000000000e+00
5.771000000000000000e+03	1.324650280402909175e+01	2.492349956043980086e+01	-2.910724298218680603e-03	5.579846157763750369e+01	3.907472653550964070e-01	0.000000000000000000e+00	6.203157925072209089e+00	1.000000000000000000e+00
5.773000000000000000e+03	7.113061532527007103e+01	2.181742457212372344e+01	2.992629467472114092e-03	-5.747873115848199177e+01	4.154605824259391955e-01	0.000000000000000000e+00	5.796738897177213801e+01	1.000000000000000000e+00
5.788000000000000000e+03	7.905586459555108547e+01	8.336291758123934414e+00	-2.836024281434904384e-03	5.426600438312301122e+01	4.603985682684326175e-01	0.000000000000000000e+00	inf	1.000000000000000000e+00
5.794000000000000000e+03	1.635878927210744038e+01	9.067401235197870335e+00	3.607423423886378915e-03	-7.009111683408589499e+01	3.637007044178588444e-01	0.000000000000000000e+00	3.776019260346377138e+01	1.000000000000000000e+00
5.796000000000000000e+03	5.062727165100700688e+01	2.492625557268802439e+01	-3.266387991196325908e-03	6.309483724926334958e+01	3.936537456658670830e-01	0.000000000000000000e+00	3.776019260346377138e+01	1.000000000000000000e+00
5.797000000000000000e+03	1.119393072173585892e+02	1.958020301921676065e+01	-7.200672274888666492e-03	1.438059604242593537e+02	1.426974473330215876e-01	0.000000000000000000e+00	6.154466656985020734e+01	1.000000000000000000e+00
5.812000000000000000e+03	7.303463547746052598e+01	2.113722886391920142e+01	-2.853214736499858680e-03	5.461866342759847015e+01	4.040799980925504631e-01	0.000000000000000000e+00	9.710799377301553292e+00	1.000000000000000000e+00
5.813000000000000000e+03	6.474308722371496572e+01	1.257083464237932802e+01	4.100218517739257808e-03	-8.020071813688380757e+01	3.091694198271908167e-01	0.000000000000000000e+00	1.192194960579110941e+01	1.000000000000000000e+00
5.827000000000000000e+03	6.284354660514657631e+00	2.436274079610785748e+01	4.394664128325100928e-03	-8.624121603451598617e+01	2.860347278172823415e-01	0.000000000000000000e+00	6.720196392783745409e+01	1.000000000000000000e+00
5.831000000000000000e+03	7.267415937486879329e+01	1.394651375613377731e+01	3.283853399859043218e-03	-6.345313691655512400e+01	4.197744733959335450e-01	0.000000000000000000e+00	6.720196392783745409e+01	1.000000000000000000e+00
5.860000000000000000e+03	9.658620075589757903e+01	2.390030310720375084e+01	-2.863840343080709117e-03	5.483664580500593644e+01	4.349669109491468566e-01	0.000000000000000000e+00	inf	1.000000000000000000e+00
5.872000000000000000e+03	2.657505938017137481e+01	5.620028317486924330e+00	5.823487558325964042e-03	-1.155532676145532776e+02	2.849596307790955851e-01	0.000000000000000000e+00	inf	1.000000000000000000e+00
5.879000000000000000e+03	3.096120400802174544e+01	1.616041633213405859e+01	2.923979852161515125e-03	-5.607039684461034312e+01	3.912694395071775189e-01	0.000000000000000000e+00	4.701840295930697522e+00	1.000000000000000000e+00
5.884000000000000000e+03	3.042892293751956245e+01	1.148880215388445514e+01	-2.648341963610133763e-03	5.041573592781268331e+01	4.476323106685186071e-01	0.000000000000000000e+00	4.701840295930697522e+00	1.000000000000000000e+00
5.886000000000000000e+03	6.576625219620302687e+01	2.330749068878149188e+01	2.876366549292267046e-03	-5.509361863654407898e+01	3.632814098212703291e-01	0.000000000000000000e+00	3.726135045622358177e+01	1.000000000000000000e+00
5.917000000000000000e+03	7.400728062709205801e+01	9.691390172184608076e+00	2.955309205361184802e-03	-5.671311280074312577e+01	4.088648274672173066e-01	0.000000000000000000e+00	inf	1.000000000000000000e+00
5.923000000000000000e+03	6.119862475264704926e+01	2.158112118561267323e+01	-3.735011210658824472e-03	7.270855696582734140e+01	3.472888193310414984e-01	0.000000000000000000e+00	2.013546180045188194e+01	1.000000000000000000e+00
5.924000000000000000e+03	4.136990600468573831e+01	1.807987358915442755e+01	-3.457402075589283141e-03	6.701345628691208844e+01	3.255517623767094637e-01	0.000000000000000000e+00	2.013546180045188194e+01	1.000000000000000000e+00
5.930000000000000000e+03	1.625753665265208170e+01	1.019284402546648671e+01	-3.365690483718839898e-03	6.513200973799027338e+01	4.295068960418223503e-01	0.000000000000000000e+00	1.013539659045698187e+02	1.000000000000000000e+00
5.931000000000000000e+03	1.176088646007342788e+02	9.461593216924049088e+00	-4.721211597221262359e-03	9.294027768946737922e+01	2.883926312682145721e-01	0.000000000000000000e+00	1.013539659045698187e+02	1.000000000000000000e+00
5.965000000000000000e+03	7.008651269624277802e+01	9.405924211230454191e+00	4.065257625098514689e-03	-7.948350181270231474e+01	2.978640856817103000e-01	0.000000000000000000e+00	2.446178532686624152e+01	1.000000000000000000e+00
5.966000000000000000e+03	9.426432022826519130e+01	1.312245005160459677e+01	-3.303718752215053459e-03	6.386067099017724757e+01	3.630097253533319801e-01	0.000000000000000000e+00	2.446178532686624152e+01	1.000000000000000000e+00
5.970000000000000000e+03	3.839024745412068285e+01	2.469701724090074890e+01	-2.904889986209876259e-03	5.567877173287061510e+01	4.266009233156745628e-01	0.000000000000000000e+00	2.138924818178222154e+01	1.000000000000000000e+00
5.973000000000000000e+03	5.205380957839621914e+01	8.240802370586946424e+00	-3.447708458013954303e-03	6.681459349365216838e+01	4.368169985335668137e-01	0.000000000000000000e+00	9.216577710209509888e+00	1.000000000000000000e+00
5.976000000000000000e+03	6.118480984735781192e+01	6.987750585322628716e+00	2.657469239268335590e-03	-5.060298032012942571e+01	4.939458940919578822e-01	0.000000000000000000e+00	7.416353085812639634e+00	1.000000000000000000e+00
5.976000000000000000e+03	8.972700429783958498e+01	2.507662135194485131e+01	2.902093027077796289e-03	-5.562139262735949075e+01	4.804468683032891985e-01	0.000000000000000000e+00	3.379147983827687796e+01	1.000000000000000000e+00
5.977000000000000000e+03	1.687785381183156375e+01	1.135271439152474571e+01	2.948799984833683566e-03	-5.657957733104002784e+01	3.956152014360058145e-01	0.000000000000000000e+00	3.531333828056150281e+01	1.000000000000000000e+00
5.979000000000000000e+03	5.393943739213047905e+01	8.571060750285802499e+00	4.192906025259088808e-03	-8.210218541702543860e+01	2.888808232925079711e-01	0.000000000000000000e+00	7.416353085812639634e+00	1.000000000000000000e+00
5.989000000000000000e+03	8.112192265895887999e+01	2.322571956187924513e+01	-3.118594338264051458e-03	6.006287746543593897e+01	4.262023508263541594e-01	0.000000000000000000e+00	3.583031761644417656e+01	1.000000000000000000e+00
5.993000000000000000e+03	1.136110990742147919e+02	8.117275685898871274e+00	3.557774367194828022e-03	-6.907257550834485471e+01	4.175508385556671032e-01	0.000000000000000000e+00	3.583031761644417656e+01	1.000000000000000000e+00
6.007000000000000000e+03	4.704175576128755409e+01	1.943719378261725694e+01	-3.351473462039393503e-03	6.484035013608817621e+01	3.567576269446484094e-01	0.000000000000000000e+00	7.072910778923714759e+01	1.000000000000000000e+00
6.012000000000000000e+03	1.169802393466292614e+02	8.891331919098771408e+00	-4.232453039013458866e-03	8.291348517783902139e+01	2.980732388042538483e-01	0.000000000000000000e+00	7.072910778923714759e+01	1.000000000000000000e+00
6.015000000000000000e+03	4.128367410266429260e+01	1.121452764741935226e+01	-3.122931620995693467e-03	6.015185602813141230e+01	4.195655893214242926e-01	0.000000000000000000e+00	7.573220733694438422e+01	1.000000000000000000e+00
6.033000000000000000e+03	7.246526824528429245e+01	1.260305029863810766e+01	-2.813686419744910409e-03	5.380774723231156287e+01	3.688923422814058828e-01	0.000000000000000000e+00	inf	1.000000000000000000e+00
6.045000000000000000e+03	4.168925719771918637e+01	7.763021208195611145e+00	3.833312839811764145e-03	-7.472519692541348491e+01	3.098307403915797620e-01	0.000000000000000000e+00	7.120530051650909797e+01	1.000000000000000000e+00
6.051000000000000000e+03	2.529997373890584811e+01	2.091421047785293652e+01	-3.219583104175363468e-03	6.213464354460423777e+01	3.924344577144569524e-01	0.000000000000000000e+00	8.759897716124092426e+01	1.000000000000000000e+00
6.067000000000000000e+03	7.377810659026162909e+01	2.215331953485051031e+01	-4.825873382893038945e-03	9.508739509785706900e+01	3.057333305392021527e-01	0.000000000000000000e+00	inf	1.000000000000000000e+00
6.080000000000000000e+03	5.620502369955123356e+01	2.298213689806084048e+01	3.465146731088816334e-03	-6.717233647931753637e+01	3.778615503167913614e-01	0.000000000000000000e+00	4.963458546604262978e+01	1.000000000000000000e+00
6.084000000000000000e+03	1.050084788683686412e+02	1.393698140071753500e+01	2.419868372425380831e-03	-4.572864195324104486e+01	4.821018495144158145e-01	0.000000000000000000e+00	3.937177651625201236e+01	1.000000000000000000e+00
6.088000000000000000e+03	5.198961451083019369e+01	2.239687020248517868e+01	-4.085949800243938133e-03	7.990799800476536063e+01	3.809671253125235246e-01	0.000000000000000000e+00	9.724077306437397539e+00	1.000000000000000000e+00
6.089000000000000000e+03	6.699106920885463978e+01	2.417482047087219499e+01	3.604746364692195532e-03	-7.003619745389161722e+01	3.569605811842402332e-01	0.000000000000000000e+00	1.510644730615829445e+01	1.000000000000000000e+00
6.093000000000000000e+03	5.302423776329569449e+01	1.272799052658536390e+01	3.290200410337433806e-03	-6.358334467674107060e+01	4.511865520119959783e-01	0.000000000000000000e+00	9.724077306437397539e+00	1.000000000000000000e+00
6.102000000000000000e+03	6.515666597961475759e+01	1.129039478074731839e+01	-6.604796022304699338e-03	1.315816679859347573e+02	2.115775184168398049e-01	0.000000000000000000e+00	1.799512226870187348e+01	1.000000000000000000e+00
6.102000000000000000e+03	3.815717094203596105e+01	2.018516844122428111e+01	-3.092497433006566408e-03	5.952750422272092123e+01	3.862043285715747176e-01	0.000000000000000000e+00	5.620162989811167797e+00	1.000000000000000000e+00
6.105000000000000000e+03	3.255066365057931677e+01	1.979362275693356210e+01	-3.743003854233322054e-03	7.287252458827624935e+01	2.763969888004761399e-01	0.000000000000000000e+00	5.620162989811167797e+00	1.000000000000000000e+00
6.106000000000000000e+03	8.249738894596588068e+01	1.609911108240129352e+01	-4.111017524225348690e-03	8.042225778166221062e+01	3.213029588626387101e-01	0.000000000000000000e+00	1.799512226870187348e+01	1.000000000000000000e+00
6.114000000000000000e+03	9.291980319336039429e+01	1.959884692056787614e+01	-7.650341089386398195e-03	1.530308339864767504e+02	1.204363905300835924e-01	0.000000000000000000e+00	5.962866275621324874e+00	1.000000000000000000e+00
6.118000000000000000e+03	8.991701741645401569e+01	1.444724020043182833e+01	3.445162136491027559e-03	-6.676235617289424340e+01	3.427983292858987063e-01	0.000000000000000000e+00	5.962866275621324874e+00	1.000000000000000000e+00
6.133000000000000000e+03	7.406295832475522900e+01	1.318181577590910258e+01	-2.576174021866379452e-03	4.893522379006255107e+01	4.359377767937220316e-01	0.000000000000000000e+00	2.145902021624494793e+01	1.000000000000000000e+00
6.134000000000000000e+03	9.479824722011650806e+01	1.870787613271996719e+01	2.426338561410748725e-03	-4.586137669798943506e+01	4.885694686239884232e-01	0.000000000000000000e+00	2.145902021624494793e+01	1.000000000000000000e+00
6.157000000000000000e+03	1.185721344985067738e+01	1.265768241648278014e+01	3.849763754453597222e-03	-7.506268443324354678e+01	3.272937249904797063e-01	0.000000000000000000e+00	2.102313757289829610e+01	1.000000000000000000e+00
6.160000000000000000e+03	6.633484616233342024e+01	1.735186569730201356e+01	-2.633624223504544073e-03	5.011380417889366612e+01	4.845757971438315881e-01	0.000000000000000000e+00	3.855329174633088485e+01	1.000000000000000000e+00
6.164000000000000000e+03	8.227440817626646918e+00	1.271917371272830444e+01	3.203049398187862370e-03	-6.179545758744610850e+01	4.643193902219624469e-01	0.000000000000000000e+00	2.343431520583794381e+01	1.000000000000000000e+00
6.166000000000000000e+03	7.439196904980022396e+01	1.002579472935070370e+01	-3.855683892455958901e-03	7.518413498258543370e+01	2.840274669238054273e-01	0.000000000000000000e+00	4.471812703394997612e+01	1.000000000000000000e+00
6.167000000000000000e+03	3.067657281832270755e+01	1.944253608448037340e+01	-3.305461361556228089e-03	6.389642030238745463e+01	4.069052396594211585e-01	0.000000000000000000e+00	6.251765519428924556e+00	1.000000000000000000e+00
6.174000000000000000e+03	8.971439013629003512e+01	8.308585261677169598e+00	5.620126932036234244e-03	-1.113813615259544605e+02	2.449737439940466999e-01	0.000000000000000000e+00	1.010760402241365874e+01	1.000000000000000000e+00
6.176000000000000000e+03	7.963608500298477111e+01	7.539543836326394910e+00	3.273495096105008030e-03	-6.324063820779598899e+01	3.641621165224142587e-01	0.000000000000000000e+00	1.010760402241365874e+01	1.000000000000000000e+00
6.179000000000000000e+03	1.105230286571301690e+02	2.034095532452392163e+01	-2.741252056720944359e-03	5.232176951068058202e+01	3.768793603147316817e-01	0.000000000000000000e+00	2.403699994633861792e+01	1.000000000000000000e+00
6.180000000000000000e+03	1.041187671813391447e+01	6.178189331431705789e+00	-7.832642662503610034e-03	1.567707174473256657e+02	2.202139223374293131e-01	0.000000000000000000e+00	1.552255957299851907e+01	1.000000000000000000e+00
6.181000000000000000e+03	1.312635867643702881e+01	2.146156079833438213e+01	3.294753574792108532e-03	-6.367675201353686987e+01	3.367793986725960975e-01	0.000000000000000000e+00	1.552255957299851907e+01	1.000000000000000000e+00
6.185000000000000000e+03	7.239353175156328746e+01	6.183085330975963245e+00	-3.108993759848542593e-03	5.986592335353883243e+01	4.421361831697505629e-01	0.000000000000000000e+00	6.120481694216267954e+01	1.000000000000000000e+00
6.194000000000000000e+03	9.820727253883129038e+01	1.094421523962479270e+01	-3.355051558558796825e-03	6.491375413236436032e+01	3.729259226171975916e-01	0.000000000000000000e+00	inf	1.000000000000000000e+00
6.203000000000000000e+03	5.016530476074944289e+01	1.484922392223594123e+01	-3.209589138462429561e-03	6.192961916418344259e+01	4.380254244757809667e-01	0.000000000000000000e+00	inf	1.000000000000000000e+00
6.217000000000000000e+03	9.701290288838420395e+01	1.512603473421731515e+01	-2.879651999500663657e-03	5.516101904722471261e+01	4.006817382364178393e-01	0.000000000000000000e+00	2.792745858041579865e+01	1.000000000000000000e+00
6.221000000000000000e+03	6.960561356733877858e+01	2.049105428994582923e+01	2.477951229746023793e-03	-4.692020115779412492e+01	4.341028369018496980e-01	0.000000000000000000e+00	2.792745858041579865e+01	1.000000000000000000e+00
6.224000000000000000e+03	4.079350215706694627e+01	7.560568084401981359e+00	-3.276933755431203805e-03	6.331118167553263731e+01	3.986679767029572830e-01	0.000000000000000000e+00	3.158061489948661560e+01	1.000000000000000000e+00
6.227000000000000000e+03	1.078617307503344449e+02	1.481858744050635224e+01	-3.784049503676516126e-03	7.371456858640294740e+01	3.272796916095639386e-01	0.000000000000000000e+00	1.060340428014657022e+01	1.000000000000000000e+00
6.227000000000000000e+03	1.088395406365143572e+02	2.537681030966001572e+01	-2.766068856648977448e-03	5.283088162647332098e+01	4.972407325148523460e-01	0.000000000000000000e+00	1.060340428014657022e+01	1.000000000000000000e+00
6.230000000000000000e+03	1.384885799602632872e+01	1.632272546361729937e+01	-2.775369878483822765e-03	5.302169038985556426e+01	4.819868227618315792e-01	0.000000000000000000e+00	6.425471938944326666e+01	1.000000000000000000e+00
6.231000000000000000e+03	7.797458012511590653e+01	2.039221256138371885e+01	3.801290707612224595e-03	-7.406826873468867234e+01	3.107075875902044482e-01	0.000000000000000000e+00	6.903711776072323225e+00	1.000000000000000000e+00
6.233000000000000000e+03	8.394504540759473343e+01	1.692597820724741808e+01	2.951545307792328814e-03	-5.663589712988852654e+01	4.691242289521408981e-01	0.000000000000000000e+00	6.903711776072323225e+00	1.000000000000000000e+00
6.244000000000000000e+03	2.412324556598804648e+01	1.760733373691214609e+01	-3.538725809919656459e-03	6.868179783655459403e+01	4.087184397328612606e-01	0.000000000000000000e+00	2.831907483271647763e+01	1.000000000000000000e+00
6.248000000000000000e+03	7.817446061566140258e+01	1.866309938055900730e+01	-3.396462680886783419e-03	6.576329573994034661e+01	4.259929249398117790e-01	0.000000000000000000e+00	6.534957759586866644e+00	1.000000000000000000e+00
6.283000000000000000e+03	1.104789249186778761e+02	1.134966197998118531e+01	-4.718786117157904025e-03	9.289051940917134687e+01	4.432417748853703099e-01	0.000000000000000000e+00	5.987994614080288613e+01	1.000000000000000000e+00
6.287000000000000000e+03	5.085574068976626450e+01	5.810361281271940292e+00	3.288506260981905859e-03	-6.354858951228139574e+01	4.619827643274757589e-01	0.000000000000000000e+00	5.987994614080288613e+01	1.000000000000000000e+00
6.297000000000000000e+03	3.170505660590096397e+01	2.030362493711191263e+01	3.704902839770755039e-03	-7.209088923870905319e+01	3.516736360939290984e-01	0.000000000000000000e+00	4.913637747038664827e+01	1.000000000000000000e+00
6.299000000000000000e+03	8.079085920375665353e+01	1.807481937433524166e+01	-4.964064653825929832e-03	9.792236376959375832e+01	2.715966230514510471e-01	0.000000000000000000e+00	7.470511450603855685e+00	1.000000000000000000e+00
6.303000000000000000e+03	7.355420952189878392e+01	1.622024591510810154e+01	2.940911247492480115e-03	-5.641774132598055047e+01	4.359800022072475301e-01	0.000000000000000000e+00	7.132793255787603925e+00	1.000000000000000000e+00
6.308000000000000000e+03	7.881517803668616295e+01	2.103677473950280330e+01	4.911859724741860465e-03	-9.685138918875033198e+01	3.677692798593332757e-01	0.000000000000000000e+00	7.132793255787603925e+00	1.000000000000000000e+00
6.312000000000000000e+03	8.619361934940323522e+01	1.923723357678478507e+01	3.828999138736436866e-03	-7.463670213608826032e+01	3.966981222652339323e-01	0.000000000000000000e+00	7.594718204221045710e+00	1.000000000000000000e+00
6.335000000000000000e+03	7.353727732139851980e+01	1.812276037461603906e+01	-2.297291217906065504e-03	4.321399402658840927e+01	4.817841371375924941e-01	0.000000000000000000e+00	1.965174062946251254e+01	1.000000000000000000e+00
6.340000000000000000e+03	5.396374439695677694e+01	1.987425077523567651e+01	2.951282263240704359e-03	-5.663050081897763022e+01	4.349929435057577898e-01	0.000000000000000000e+00	1.868738932444814793e+01	1.000000000000000000e+00
6.341000000000000000e+03	3.640062454787872781e+01	1.349025978758388966e+01	-3.851845140892988691e-03	7.510538369571952444e+01	3.515053802641517899e-01	0.000000000000000000e+00	1.868738932444814793e+01	1.000000000000000000e+00
6.359000000000000000e+03	2.661067238502021581e+01	5.911359368302576023e+00	5.133774018815259917e-03	-1.014039203816515595e+02	3.103327182660738925e-01	0.000000000000000000e+00	1.147778732309106786e+01	1.000000000000000000e+00
6.368000000000000000e+03	9.493535727284718462e+01	2.382749385549750087e+01	2.847707235869895766e-03	-5.450567805855083492e+01	4.589624738083569744e-01	0.000000000000000000e+00	5.975287602929898867e+01	1.000000000000000000e+00
6.381000000000000000e+03	3.420390789463033343e+01	9.886152846350373835e+00	-3.471280578990465146e-03	6.729817124819244611e+01	3.923290114366444481e-01	0.000000000000000000e+00	8.203595367773098701e+01	1.000000000000000000e+00
6.385000000000000000e+03	1.157932845865842495e+02	1.843432848991731277e+01	-2.938312192987485583e-03	5.636442219773131512e+01	4.751769186833338932e-01	0.000000000000000000e+00	8.203595367773098701e+01	1.000000000000000000e+00
6.409000000000000000e+03	9.763156627103143137e+01	1.358591731922163781e+01	-3.109825481468431185e-03	5.988298597059179684e+01	3.838691621007591648e-01	0.000000000000000000e+00	8.703756668987290368e+01	1.000000000000000000e+00
6.423000000000000000e+03	4.730329224400068711e+01	8.596565142833311413e+00	-5.052006288537771311e-03	9.972647033628459212e+01	3.255165991945661030e-01	0.000000000000000000e+00	2.563368549863670509e+01	1.000000000000000000e+00
6.428000000000000000e+03	8.598258841769478522e+01	1.464907824229090494e+01	3.207392395285922800e-03	-6.188455337932447975e+01	4.958995785463379269e-01	0.000000000000000000e+00	2.418944697352135265e+01	1.000000000000000000e+00
6.435000000000000000e+03	3.490980753386518387e+01	2.553868486323194986e+01	-3.268831401114447466e-03	6.314496335725355181e+01	3.792148342290557750e-01	0.000000000000000000e+00	5.045520832584265314e+00	1.000000000000000000e+00
6.437000000000000000e+03	3.592787745855748227e+01	1.162585229790600749e+01	-3.727130745137581351e-03	7.254689065564285499e+01	3.749913088139752437e-01	0.000000000000000000e+00	1.275250563466571485e+01	1.000000000000000000e+00
6.463000000000000000e+03	1.103748566262149495e+02	1.734217871437089542e+01	-2.699730287476673554e-03	5.146995800183533731e+01	4.363021582816037913e-01	0.000000000000000000e+00	inf	1.000000000000000000e+00
6.481000000000000000e+03	7.418657342459859194e+01	1.723730730209791062e+01	2.541138095145000029e-03	-4.821646815542765552e+01	4.059498609405203240e-01	0.000000000000000000e+00	inf	1.000000000000000000e+00
6.489000000000000000e+03	2.752358250885086122e+01	1.892779048726962898e+01	2.875986713907961040e-03	-5.508582638304170587e+01	4.036501536134308177e-01	0.000000000000000000e+00	inf	1.000000000000000000e+00
6.495000000000000000e+03	5.068695254071015199e+01	2.020019518354649435e+01	-3.678234510093303811e-03	7.154379332843383565e+01	3.365100668403327999e-01	0.000000000000000000e+00	7.051410954300082778e+01	1.000000000000000000e+00
6.499000000000000000e+03	1.210993552698542430e+02	1.641427567157293410e+01	-3.068227759029301411e-03	5.902961629583281677e+01	4.112156346450245303e-01	0.000000000000000000e+00	7.051410954300082778e+01	1.000000000000000000e+00
6.504000000000000000e+03	4.234293100458569370e+01	2.384939307709143463e+01	-2.791339196926771217e-03	5.334929803966674910e+01	4.424486678872124878e-01	0.000000000000000000e+00	1.563573552069654049e+01	1.000000000000000000e+00
6.507000000000000000e+03	8.939796498955389836e+01	1.739667852056282982e+01	-5.428730299634893820e-03	1.074548945858160636e+02	2.907969683242159764e-01	0.000000000000000000e+00	4.749540765668348996e+01	1.000000000000000000e+00
6.508000000000000000e+03	2.777921733342842003e+01	1.815953636732112386e+01	-3.609907999230269580e-03	7.014208744326366229e+01	4.058303342867579655e-01	0.000000000000000000e+00	1.563573552069654049e+01	1.000000000000000000e+00
6.521000000000000000e+03	3.925382936080777085e+01	1.466187872604960951e+01	-3.719205315761451875e-03	7.238430192019154674e+01	3.444222890631664091e-01	0.000000000000000000e+00	3.283252364136360768e+01	1.000000000000000000e+00
6.522000000000000000e+03	9.142549246795790907e+01	7.337947551369011556e+00	4.109733012225803665e-03	-8.039590625270820112e+01	3.236752610854219947e-01	0.000000000000000000e+00	2.330409251107684554e+01	1.000000000000000000e+00
6.536000000000000000e+03	1.097814002653016558e+02	2.314118415487218172e+01	-4.113402630888703636e-03	8.047118780903453228e+01	2.822930371054866994e-01	0.000000000000000000e+00	inf	1.000000000000000000e+00
6.548000000000000000e+03	6.324577356155527497e+01	1.247767725131555494e+01	3.502522804167732505e-03	-6.793909978886640033e+01	3.604244351119508805e-01	0.000000000000000000e+00	3.556517646486695838e+01	1.000000000000000000e+00
6.550000000000000000e+03	2.769152471654380321e+01	1.159610703622934125e+01	3.592262540185540975e-03	-6.978009407528521990e+01	3.365334838519380423e-01	0.000000000000000000e+00	3.556517646486695838e+01	1.000000000000000000e+00
6.550000000000000000e+03	9.904159617095810120e+01	8.523958633238384763e+00	-2.925179463291883997e-03	5.609500664774699885e+01	4.116753323095971862e-01	0.000000000000000000e+00	3.601350867653365384e+01	1.000000000000000000e+00
6.562000000000000000e+03	5.850820371391342434e+01	1.916032182199462497e+01	-4.006129174438324662e-03	7.827049245184788617e+01	3.273976682950220374e-01	0.000000000000000000e+00	2.470874761213642401e+01	1.000000000000000000e+00
6.565000000000000000e+03	3.452630566250618926e+01	1.321130724711188797e+01	2.949955766937309865e-03	-5.660328798970186170e+01	4.548406125833340807e-01	0.000000000000000000e+00	1.950736674485637323e+01	1.000000000000000000e+00
6.570000000000000000e+03	1.502043998173449957e+01	1.296931269754230520e+01	-3.359351827081855264e-03	6.500197335533428600e+01	4.124759566460444171e-01	0.000000000000000000e+00	1.950736674485637323e+01	1.000000000000000000e+00
6.573000000000000000e+03	7.138626242031931213e+01	2.383777943196061599e+01	-2.842054772537868854e-03	5.438971880615913790e+01	4.252689351891991709e-01	0.000000000000000000e+00	5.740408964817078896e+01	1.000000000000000000e+00
6.590000000000000000e+03	1.109496342676378333e+02	1.513171994042896351e+01	5.173951106166359108e-03	-1.022281459871697820e+02	2.595135680868296824e-01	0.000000000000000000e+00	1.963206822948680852e+01	1.000000000000000000e+00
6.593000000000000000e+03	7.067253367530922503e+01	2.503273332291596986e+01	-4.467708026038999872e-03	8.773969824893171676e+01	3.671490402972118483e-01	0.000000000000000000e+00	1.331073251195253881e+01	1.000000000000000000e+00
6.594000000000000000e+03	9.221435999819493645e+01	9.265920675539625506e+00	2.926519887522726574e-03	-5.612250520590933434e+01	4.447517981400666010e-01	0.000000000000000000e+00	1.718265744463953482e+01	1.000000000000000000e+00
6.594000000000000000e+03	8.034555701063530009e+00	1.182804931099235013e+01	3.902793112637021559e-03	-7.615057202641372669e+01	4.155997775266432326e-01	0.000000000000000000e+00	6.401468553821723617e+01	1.000000000000000000e+00
6.610000000000000000e+03	3.864173456299345588e+01	1.689563044208551901e+01	-3.005470473969952365e-03	5.774216206037026922e+01	3.691009344153660665e-01	0.000000000000000000e+00	1.172912884078129636e+01	1.000000000000000000e+00
6.614000000000000000e+03	5.947530470078137199e+01	1.814161948452729689e+01	2.729976885679870433e-03	-5.209046143706542864e+01	4.712032385041176052e-01	0.000000000000000000e+00	1.334821666823371444e+01	1.000000000000000000e+00
6.615000000000000000e+03	4.767380183029815299e+01	2.437855929665380827e+01	2.894139193562005399e-03	-5.545822118617326169e+01	4.218735818840023688e-01	0.000000000000000000e+00	1.172912884078129636e+01	1.000000000000000000e+00
6.624000000000000000e+03	4.702007280412549761e+01	1.814014634525121039e+01	-3.456794565724648997e-03	6.700099333304834204e+01	3.577337292003534008e-01	0.000000000000000000e+00	4.526557161085342784e+01	1.000000000000000000e+00
6.628000000000000000e+03	9.219821178626496305e+01	2.095221522203750553e+01	3.013481919050903235e-03	-5.790651539228849032e+01	4.375358636827817449e-01	0.000000000000000000e+00	2.450863188029828521e+01	1.000000000000000000e+00
6.652000000000000000e+03	7.886126407698914420e+01	9.350015509010933812e+00	-4.678860448546277341e-03	9.207145161315209236e+01	2.586417554530273666e-01	0.000000000000000000e+00	inf	1.000000000000000000e+00
6.658000000000000000e+03	8.429436161586556864e+01	1.783745321943484186e+01	3.154598570942857439e-03	-6.080149771985056617e+01	4.269527716550661767e-01	0.000000000000000000e+00	1.195031618976364918e+01	1.000000000000000000e+00
6.658000000000000000e+03	7.466664734164787376e+01	1.075810474027717234e+01	-3.117681496659996301e-03	6.004415068673070977e+01	3.924453943873037476e-01	0.000000000000000000e+00	1.195031618976364918e+01	1.000000000000000000e+00
6.675000000000000000e+03	1.214486226038582117e+01	1.803082957281375798e+01	3.659779309011722184e-03	-7.116518825053211117e+01	3.657498605025133465e-01	0.000000000000000000e+00	1.867179250161701631e+01	1.000000000000000000e+00
6.679000000000000000e+03	3.081467076164897989e+01	1.775864259736620099e+01	-3.496945414701890451e-03	6.782468066312137012e+01	3.595534575447287828e-01	0.000000000000000000e+00	1.360169756849533229e+01	1.000000000000000000e+00
6.699000000000000000e+03	9.370102584152463976e+01	1.188497533270753515e+01	3.967202826376856235e-03	-7.747192553431101203e+01	3.583935545422003432e-01	0.000000000000000000e+00	5.746251862334812444e+01	1.000000000000000000e+00
6.707000000000000000e+03	4.658886768929180278e+01	5.503199055316622790e+00	3.697059245734655650e-03	-7.192997934030482554e+01	4.378751360283849037e-01	0.000000000000000000e+00	1.002438383751973738e+01	1.000000000000000000e+00
6.708000000000000000e+03	7.221992897390664723e+01	1.266496509853349473e+01	3.561613356428827357e-03	-6.915133167098849754e+01	3.721160743562074158e-01	0.000000000000000000e+00	2.661282013303844352e+01	1.000000000000000000e+00
6.721000000000000000e+03	7.004537817421058321e+01	1.760827044878762493e+01	2.315805745380801993e-03	-4.359381617460509517e+01	4.970047680777077703e-01	0.000000000000000000e+00	inf	1.000000000000000000e+00
6.738000000000000000e+03	9.582130272117477432e+01	1.112282556375832065e+01	-2.588429531244523362e-03	4.918664332552717156e+01	4.674348454603929337e-01	0.000000000000000000e+00	5.824976584858485751e+01	1.000000000000000000e+00
6.739000000000000000e+03	3.779892240858644215e+01	5.980977231074334100e+00	-3.921291343847903635e-03	7.653005985955523727e+01	4.585951827715873952e-01	0.000000000000000000e+00	5.824976584858485751e+01	1.000000000000000000e+00
6.775000000000000000e+03	3.994407933925187848e+01	2.180332172936300594e+01	-5.293013401295181171e-03	1.046706872156906059e+02	2.284343388370589922e-01	0.000000000000000000e+00	inf	1.000000000000000000e+00
6.784000000000000000e+03	6.338366322758828630e+01	7.827843685792418071e+00	-3.187839004571826462e-03	6.148341914178200796e+01	4.383958104072426254e-01	0.000000000000000000e+00	1.179893143975301584e+01	1.000000000000000000e+00
6.795000000000000000e+03	7.277338874655730194e+01	6.538101711575092345e+00	-3.202775013520752379e-03	6.178982863613818211e+01	4.422821071392650794e-01	0.000000000000000000e+00	1.700351866502372289e+01	1.000000000000000000e+00
6.798000000000000000e+03	3.930483150858239583e+01	1.902956225070478169e+01	-3.844710391948396363e-03	7.495901562484152691e+01	3.591941266962417334e-01	0.000000000000000000e+00	1.965789390459179131e+01	1.000000000000000000e+00
6.799000000000000000e+03	5.875160516370126373e+01	1.615627368692253896e+01	-2.910430884086103679e-03	5.579244224032274957e+01	4.612437631971476604e-01	0.000000000000000000e+00	1.700351866502372289e+01	1.000000000000000000e+00
6.808000000000000000e+03	9.717932819630070185e+01	1.157005396795339003e+01	-3.203900699330711806e-03	6.181292187483487766e+01	3.732250848151755784e-01	0.000000000000000000e+00	1.393491425180600451e+01	1.000000000000000000e+00
6.809000000000000000e+03	1.040197603758253138e+02	2.371049559099619586e+01	-4.074206363121933919e-03	7.966708353806535570e+01	3.388927317473157119e-01	0.000000000000000000e+00	1.393491425180600451e+01	1.000000000000000000e+00
6.814000000000000000e+03	4.191734594658319679e+01	2.207848185468182578e+01	-2.663820904574026698e-03	5.073328357324687943e+01	4.603409297502234487e-01	0.000000000000000000e+00	1.263708890827463271e+01	1.000000000000000000e+00
6.814000000000000000e+03	1.641903365260255043e+01	6.963489073141754027e+00	2.878952373695307064e-03	-5.514666635166923214e+01	4.566284949448373709e-01	0.000000000000000000e+00	1.721893776480823135e+01	1.000000000000000000e+00
6.814000000000000000e+03	3.205278549802478238e+01	1.417997166399556264e+01	-3.141750910964379463e-03	6.053793032302274923e+01	4.588761648223131928e-01	0.000000000000000000e+00	1.263708890827463271e+01	1.000000000000000000e+00
6.830000000000000000e+03	1.183526526858328509e+02	1.114308829411491963e+01	-2.686198730115861317e-03	5.119236057517631622e+01	4.280719203511482718e-01	0.000000000000000000e+00	2.284260504815335224e+01	1.000000000000000000e+00
6.832000000000000000e+03	9.563073809018010252e+01	1.348812613896593504e+01	-3.480532523232991379e-03	6.748797319373613846e+01	3.528454215339690281e-01	0.000000000000000000e+00	2.284260504815335224e+01	1.000000000000000000e+00
6.839000000000000000e+03	4.696973299606188590e+01	1.561397851240875312e+01	-4.544880032982582217e-03	8.932286786987215521e+01	3.311148030681922982e-01	0.000000000000000000e+00	4.525364140280664316e+01	1.000000000000000000e+00
6.862000000000000000e+03	5.492395395562772364e+01	1.719010783038485712e+01	3.208894011331700664e-03	-6.191535875811591438e+01	3.833533978423915300e-01	0.000000000000000000e+00	1.172107954046862233e+01	1.000000000000000000e+00
6.867000000000000000e+03	4.439307808624270990e+01	1.204381217063147069e+01	3.460142680815812399e-03	-6.706967930234829112e+01	3.856682651198251044e-01	0.000000000000000000e+00	1.172107954046862233e+01	1.000000000000000000e+00
6.870000000000000000e+03	6.063451677532883366e+01	2.121929828189002976e+01	-3.994895295197835837e-03	7.804003147197654755e+01	4.040275079718812501e-01	0.000000000000000000e+00	8.059119185571960386e+00	1.000000000000000000e+00
6.875000000000000000e+03	5.362577790112419507e+01	1.724098438772999842e+01	-3.259968108045032363e-03	6.296313451950868512e+01	4.819089341101941981e-01	0.000000000000000000e+00	8.059119185571960386e+00	1.000000000000000000e+00
6.876000000000000000e+03	6.164897729194436948e+01	2.091247707537009148e+01	4.721698243649036578e-03	-9.295026115200910510e+01	3.233020157158194019e-01	0.000000000000000000e+00	8.823354635298974458e+00	1.000000000000000000e+00
6.888000000000000000e+03	5.363822298468895866e+01	1.730851340349263978e+01	3.054133335232968229e-03	-5.874047176710069351e+01	4.337306557511998450e-01	0.000000000000000000e+00	3.786346680118933961e+01	1.000000000000000000e+00
6.888000000000000000e+03	9.079434265148391603e+01	1.002394824752206937e+01	3.818788991306526926e-03	-7.442724282724621787e+01	3.368890840296139277e-01	0.000000000000000000e+00	3.786346680118933961e+01	1.000000000000000000e+00
6.897000000000000000e+03	1.166847636695074186e+02	2.396190341039171301e+01	-6.970540782583350449e-03	1.390848549111447596e+02	1.738493088746280169e-01	0.000000000000000000e+00	9.228422999133292137e+01	1.000000000000000000e+00
6.899000000000000000e+03	2.490161891564267549e+01	1.435807895425232239e+01	-2.807126233358806736e-03	5.367316620733213739e+01	4.326406164482852201e-01	0.000000000000000000e+00	8.244789484827138892e+01	1.000000000000000000e+00
6.908000000000000000e+03	4.654270622707066707e+01	6.770065050578162769e+00	-4.244737209284328745e-03	8.316549268628075708e+01	3.123277287977842542e-01	0.000000000000000000e+00	6.084729524154088409e+01	1.000000000000000000e+00
6.915000000000000000e+03	6.533123633717288214e+01	2.417067024148061449e+01	-3.035209118440705678e-03	5.835224491759677790e+01	4.456107944769771567e-01	0.000000000000000000e+00	4.131644995744481008e+01	1.000000000000000000e+00
6.918000000000000000e+03	2.524803329004716446e+01	1.415139528922321333e+01	3.882174443411252982e-03	-7.572758379486080571e+01	3.161561046050626045e-01	0.000000000000000000e+00	4.131644995744481008e+01	1.000000000000000000e+00
6.922000000000000000e+03	8.180978766911310629e+01	6.078314359122516386e+00	-3.096869612723093974e-03	5.961719869068465982e+01	4.912650324790654999e-01	0.000000000000000000e+00	4.350622767666763480e+01	1.000000000000000000e+00
6.926000000000000000e+03	4.210284042730286558e+01	2.385892704232719908e+01	3.559243213322827414e-03	-6.910270861826106170e+01	3.743332204413922781e-01	0.000000000000000000e+00	4.350622767666763480e+01	1.000000000000000000e+00
6.934000000000000000e+03	1.595383411236299764e+01	2.184298607355087896e+01	3.495080487265535447e-03	-6.778642201753950758e+01	3.850128433767523450e-01	0.000000000000000000e+00	3.887933651844102201e+01	1.000000000000000000e+00
6.934000000000000000e+03	5.481306310054051778e+01	2.309323827153552244e+01	-3.353835750757509001e-03	6.488881205748339198e+01	3.717533435625706151e-01	0.000000000000000000e+00	3.887933651844102201e+01	1.000000000000000000e+00
6.945000000000000000e+03	2.760541914287584575e+01	1.766393238656852560e+01	-3.140238839276740610e-03	6.050691044864907298e+01	3.737135289210865574e-01	0.000000000000000000e+00	8.179637826704707493e+01	1.000000000000000000e+00
6.949000000000000000e+03	1.090743835544371052e+02	2.497524795311432300e+01	3.762371097095755946e-03	-7.326984003665633338e+01	3.185386509038494740e-01	0.000000000000000000e+00	2.187355723988964584e+01	1.000000000000000000e+00
6.963000000000000000e+03	2.032233098757884804e+01	6.604123507926020764e+00	-2.654706258423722258e-03	5.054629827297688394e+01	4.778752238203481939e-01	0.000000000000000000e+00	inf	1.000000000000000000e+00
6.998000000000000000e+03	1.213100527022042030e+02	1.688428890705272067e+01	2.786295403764716804e-03	-5.324582554459079375e+01	4.497565229788548224e-01	0.000000000000000000e+00	inf	1.000000000000000000e+00
7.006000000000000000e+03	2.910141017369058147e+01	2.386895152652853014e+01	-7.249736150021570368e-03	1.448124968572539615e+02	1.706424078150731161e-01	0.000000000000000000e+00	1.611867917359826308e+01	1.000000000000000000e+00
7.011000000000000000e+03	1.380927131418786580e+01	1.877362941668332752e+01	-3.845723677358649749e-03	7.497980298987698689e+01	3.599552680127492410e-01	0.000000000000000000e+00	1.611867917359826308e+01	1.000000000000000000e+00
7.014000000000000000e+03	1.169459705413804613e+02	1.630210036932415107e+01	-3.375356484437346937e-03	6.533030597647886850e+01	3.859113158996104742e-01	0.000000000000000000e+00	1.031663083729970936e+02	1.000000000000000000e+00
7.024000000000000000e+03	1.147136154783123061e+02	7.182575365927458044e+00	3.529183353284827580e-03	-6.848603608236764728e+01	4.361666810877761202e-01	0.000000000000000000e+00	inf	1.000000000000000000e+00
7.041000000000000000e+03	3.028668924449254618e+01	1.957303690277121433e+01	-3.731491477364700261e-03	7.263635028045315778e+01	3.429369747281026948e-01	0.000000000000000000e+00	inf	1.000000000000000000e+00
7.055000000000000000e+03	6.099470450372036368e+01	2.066345540953114934e+01	-3.994779708715007205e-03	7.803766023640224603e+01	3.322662058943455232e-01	0.000000000000000000e+00	2.738067415301224727e+01	1.000000000000000000e+00
7.059000000000000000e+03	3.462342733091171709e+01	1.329751640976101790e+01	-3.086278912587986541e-03	5.939993241263321977e+01	4.317168372925598296e-01	0.000000000000000000e+00	2.738067415301224727e+01	1.000000000000000000e+00
7.068000000000000000e+03	1.150492345075227441e+01	1.268807584970810787e+01	3.337685219448377830e-03	-6.455748685883517624e+01	3.801909115655386362e-01	0.000000000000000000e+00	7.118234380954241658e+01	1.000000000000000000e+00
7.079000000000000000e+03	2.559277351450432292e+01	1.567048497752433001e+01	-3.028313964376179532e-03	5.821079209190258297e+01	4.346241789782581133e-01	0.000000000000000000e+00	inf	1.000000000000000000e+00
7.093000000000000000e+03	3.373695511216487830e+01	6.458992977970101634e+00	-3.039821452612237462e-03	5.844686611032192047e+01	3.984464885952030411e-01	0.000000000000000000e+00	8.223199394824820274e+01	1.000000000000000000e+00
7.119000000000000000e+03	7.464051672432708529e+01	8.899766379519382653e+00	-2.650588102337342322e-03	5.046181505336832629e+01	4.383754071718745093e-01	0.000000000000000000e+00	inf	1.000000000000000000e+00
7.129000000000000000e+03	6.961667654590065979e+01	7.202388595109235681e+00	-4.854157560697142798e-03	9.566763983718944075e+01	3.104021557024083666e-01	0.000000000000000000e+00	inf	1.000000000000000000e+00
7.136000000000000000e+03	8.491666119905532639e+01	2.273600606141615899e+01	4.254285011832359756e-03	-8.336136411090019749e+01	2.694585612979439881e-01	0.000000000000000000e+00	4.682553604814517456e+01	1.000000000000000000e+00
7.137000000000000000e+03	1.893567547352247615e+01	1.492670361261474277e+01	3.152128684764179088e-03	-6.075082845621300720e+01	3.977189795126244709e-01	0.000000000000000000e+00	2.356498941610939823e+01	1.000000000000000000e+00
7.140000000000000000e+03	4.096968777442129550e+01	6.571404210128463319e+00	4.652106914327968842e-03	-9.152260774729046489e+01	2.992993980781621932e-01	0.000000000000000000e+00	2.356498941610939823e+01	1.000000000000000000e+00
7.148000000000000000e+03	9.618687754197713957e+01	1.793495448731651720e+01	-3.630564779480081362e-03	7.056585751551088492e+01	3.610561103295538699e-01	0.000000000000000000e+00	1.017566775977083893e+01	1.000000000000000000e+00
7.153000000000000000e+03	8.665246907046132208e+01	1.437977946271827534e+01	-4.162751214382905650e-03	8.148356498203689569e+01	3.319543915447180638e-01	0.000000000000000000e+00	1.017566775977083893e+01	1.000000000000000000e+00
7.161000000000000000e+03	9.958099213226479662e+01	6.861506244768423635e+00	-2.914293768563567481e-03	5.587168860951972960e+01	4.520510439358085275e-01	0.000000000000000000e+00	3.890780258585063933e+01	1.000000000000000000e+00
7.166000000000000000e+03	6.068125213216574565e+01	6.069464589159744072e+00	-3.374346866532971102e-03	6.530959384965633774e+01	3.759492984557046835e-01	0.000000000000000000e+00	3.890780258585063933e+01	1.000000000000000000e+00
7.171000000000000000e+03	1.197637575006957178e+02	1.067528222847045605e+01	3.041247831194886751e-03	-5.847612800630528085e+01	3.904246828674742265e-01	0.000000000000000000e+00	5.926175829950507534e+01	1.000000000000000000e+00
7.178000000000000000e+03	1.040815610422959452e+02	2.275483899872424232e+01	3.170252953630994623e-03	-6.112264452019947214e+01	4.366217423918702378e-01	0.000000000000000000e+00	inf	1.000000000000000000e+00
7.207000000000000000e+03	1.192548312240759572e+02	1.355265759210967857e+01	-2.538751804593084981e-03	4.816751384079785936e+01	4.845156796478784500e-01	0.000000000000000000e+00	inf	1.000000000000000000e+00
7.215000000000000000e+03	7.122930680308513729e+01	6.599178835863977355e+00	-2.893600883789821353e-03	5.544717785956131451e+01	4.310256002218184612e-01	0.000000000000000000e+00	3.882567129748127144e+01	1.000000000000000000e+00
7.217000000000000000e+03	1.954843191140414049e+01	1.867326867211804853e+01	3.369982028860417193e-03	-6.522005000238311823e+01	3.704059013267567702e-01	0.000000000000000000e+00	1.347425407541344988e+01	1.000000000000000000e+00
7.220000000000000000e+03	1.077096246934959822e+02	1.988899291713056172e+01	-3.457133855548432701e-03	6.700795380178543326e+01	3.978584385217062147e-01	0.000000000000000000e+00	3.882567129748127144e+01	1.000000000000000000e+00
7.228000000000000000e+03	5.434391662795560052e+01	1.698809953833275088e+01	-3.048310529309627200e-03	5.862101796757458771e+01	3.867081738495971033e-01	0.000000000000000000e+00	inf	1.000000000000000000e+00
7.242000000000000000e+03	6.692855135199680205e+01	2.246439708568454208e+01	-4.731102951406367801e-03	9.314319701314479971e+01	2.445915645517576786e-01	0.000000000000000000e+00	2.881989290503186751e+01	1.000000000000000000e+00
7.242000000000000000e+03	9.571196754213657698e+01	2.101485250799620630e+01	-3.037986567333800930e-03	5.840922377412019983e+01	4.084893554481865419e-01	0.000000000000000000e+00	2.881989290503186751e+01	1.000000000000000000e+00
7.255000000000000000e+03	1.726348193883931970e+01	1.111182519776534505e+01	-3.221607630847816723e-03	6.217617633935136467e+01	3.902124197607207412e-01	0.000000000000000000e+00	7.843269883059127778e+01	1.000000000000000000e+00
7.256000000000000000e+03	9.569609141279414644e+01	1.099343197022893825e+01	3.239579020880335031e-03	-6.254485612198750033e+01	3.603999446619893243e-01	0.000000000000000000e+00	7.843269883059127778e+01	1.000000000000000000e+00
7.298000000000000000e+03	6.723269586866322811e+01	2.229443805449316685e+01	-3.004610311640636480e-03	5.772451598736032707e+01	4.692000148339038335e-01	0.000000000000000000e+00	inf	1.000000000000000000e+00
7.305000000000000000e+03	1.158750330554420742e+02	9.426500475902543030e+00	2.633718487270834529e-03	-5.011573798283446024e+01	4.743660671553230346e-01	0.000000000000000000e+00	3.815437276375483577e+01	1.000000000000000000e+00
7.309000000000000000e+03	7.839668559648626456e+01	1.657699925160605758e+01	-3.987752033622386783e-03	7.789348876603203564e+01	3.000857950043481770e-01	0.000000000000000000e+00	1.585106214284100723e+01	1.000000000000000000e+00
7.313000000000000000e+03	6.317343433510436768e+01	2.099387508063293240e+01	3.028569123161237338e-03	-5.821602662775332249e+01	4.287117262177185806e-01	0.000000000000000000e+00	1.585106214284100723e+01	1.000000000000000000e+00
7.316000000000000000e+03	3.612666121650149620e+01	6.032516696713729587e+00	-3.990453609569262830e-03	7.794891110292789449e+01	3.895437460377653149e-01	0.000000000000000000e+00	3.090906308546489001e+01	1.000000000000000000e+00
7.316000000000000000e+03	1.087988590024221196e+02	1.806742409183965847e+01	3.190660480998173693e-03	-6.154130121510502249e+01	4.260096453550000772e-01	0.000000000000000000e+00	4.571918078293722232e+01	1.000000000000000000e+00
7.333000000000000000e+03	9.661762621218211677e+01	2.235544240316357190e+01	-3.221884740084937290e-03	6.218186118471519563e+01	3.636517850438186761e-01	0.000000000000000000e+00	5.952671342586138081e+01	1.000000000000000000e+00
7.343000000000000000e+03	4.071925570789957760e+01	1.804926495188411550e+01	-3.105483461164948705e-03	5.979391021747570534e+01	4.215069710060725949e-01	0.000000000000000000e+00	9.143167338462962590e+00	1.000000000000000000e+00
7.346000000000000000e+03	4.606091046934058397e+01	1.062873711427643464e+01	-3.549681246505576645e-03	6.890654661624678567e+01	3.507458880336189466e-01	0.000000000000000000e+00	9.143167338462962590e+00	1.000000000000000000e+00
7.352000000000000000e+03	7.534332081550498117e+01	9.938795287027506475e+00	-3.066598799519537188e-03	5.899619848914695552e+01	4.214625313385703675e-01	0.000000000000000000e+00	3.564363401926433284e+01	1.000000000000000000e+00
7.355000000000000000e+03	4.054557790814534002e+01	1.765797494891901920e+01	3.522231755258087207e-03	-6.834342531910253626e+01	4.176532310195597564e-01	0.000000000000000000e+00	3.564363401926433284e+01	1.000000000000000000e+00
7.380000000000000000e+03	8.059595601336543780e+01	6.136376165974985142e+00	3.145568006738702540e-03	-6.061623734534168761e+01	3.850310635253534342e-01	0.000000000000000000e+00	3.408600240318596519e+01	1.000000000000000000e+00
7.385000000000000000e+03	1.102438022963870594e+02	2.295484133400742977e+01	4.239027112370017183e-03	-8.304835109147977334e+01	3.620418099481333973e-01	0.000000000000000000e+00	3.408600240318596519e+01	1.000000000000000000e+00
7.398000000000000000e+03	8.312267387833989574e+01	1.410487416452181186e+01	-3.203926361505453780e-03	6.181344832966050262e+01	3.806579702322369085e-01	0.000000000000000000e+00	inf	1.000000000000000000e+00
7.414000000000000000e+03	9.755066777582622706e+01	2.137705878001552406e+01	-3.215598000883574965e-03	6.205288987876421913e+01	4.329654300068522810e-01	0.000000000000000000e+00	8.289241335797406407e+00	1.000000000000000000e+00
7.417000000000000000e+03	5.515300976305061909e+01	2.102179542169267989e+01	3.654964848338967346e-03	-7.106642046956861236e+01	3.955532534006728218e-01	0.000000000000000000e+00	4.166430416535535386e+01	1.000000000000000000e+00
7.420000000000000000e+03	1.350121178711068737e+01	2.000102759562540200e+01	-4.520539220086832941e-03	8.882352054107043671e+01	2.896467841799778009e-01	0.000000000000000000e+00	4.166430416535535386e+01	1.000000000000000000e+00
7.421000000000000000e+03	1.135393513217103276e+02	1.313946673064520709e+01	2.267983587992199093e-03	-4.261275335423788846e+01	4.997712081524009475e-01	0.000000000000000000e+00	4.431669563228582831e+01	1.000000000000000000e+00
7.424000000000000000e+03	7.020890981349396043e+01	2.243690457489573831e+01	-3.835578077585334502e-03	7.477166786441530633e+01	2.824651793808533595e-01	0.000000000000000000e+00	4.431669563228582831e+01	1.000000000000000000e+00
7.443000000000000000e+03	2.957781056201259418e+01	1.734991569028965941e+01	-6.225914992733201994e-03	1.238089928965497393e+02	1.698742655247318378e-01	0.000000000000000000e+00	inf	1.000000000000000000e+00
7.449000000000000000e+03	6.245621383481067568e+01	1.459099797731884429e+01	2.351044235672711431e-03	-4.431672736387532296e+01	4.576348540845578405e-01	0.000000000000000000e+00	1.424222871130286983e+01	1.000000000000000000e+00
7.450000000000000000e+03	8.889026759442540992e+01	7.947976740453067457e+00	3.489375083187627648e-03	-6.766937669541982814e+01	3.936283156204003486e-01	0.000000000000000000e+00	2.725598887069870102e+01	1.000000000000000000e+00
7.450000000000000000e+03	5.349897822477421983e+01	2.566389321259288891e+01	2.859684371805108760e-03	-5.475138681370042804e+01	4.319930320696788728e-01	0.000000000000000000e+00	1.424222871130286983e+01	1.000000000000000000e+00
7.456000000000000000e+03	4.582690504578449975e+01	1.584877946298401419e+01	-2.410292391663654277e-03	4.553219245771659729e+01	4.906775791432270717e-01	0.000000000000000000e+00	inf	1.000000000000000000e+00
7.486000000000000000e+03	2.327094560570359150e+01	9.474088542187992346e+00	-3.643581551661870168e-03	7.083289421828804677e+01	4.106792125599603160e-01	0.000000000000000000e+00	1.110984433530535931e+01	1.000000000000000000e+00
7.486000000000000000e+03	8.123644270703032078e+01	1.666975795128994520e+01	3.526396286137765176e-03	-6.842885990912161276e+01	3.826970778820373287e-01	0.000000000000000000e+00	4.263942224027194783e+01	1.000000000000000000e+00
7.487000000000000000e+03	3.437695632003119783e+01	9.765922686792400498e+00	-2.718686978934325201e-03	5.185885106316566606e+01	4.716974717404760487e-01	0.000000000000000000e+00	9.916581065763431013e+00	1.000000000000000000e+00
7.501000000000000000e+03	7.765944178497946382e+01	1.340843123100386158e+01	-3.779775059554679306e-03	7.362687914630522812e+01	2.801836371772197243e-01	0.000000000000000000e+00	2.803928704702923369e+01	1.000000000000000000e+00
7.504000000000000000e+03	4.970885884133173960e+01	1.117985966698122624e+01	-2.350188922691850025e-03	4.429918077436281010e+01	4.657140434705682175e-01	0.000000000000000000e+00	2.803928704702923369e+01	1.000000000000000000e+00
7.512000000000000000e+03	1.611139949934867488e+01	1.229236098527449883e+01	-2.633811687702105990e-03	5.011764997265164112e+01	4.740673363997621736e-01	0.000000000000000000e+00	inf	1.000000000000000000e+00
7.520000000000000000e+03	1.090595388008538862e+02	7.228755131139322998e+00	3.715381255009540633e-03	-7.230585201263008344e+01	3.700128765349343096e-01	0.000000000000000000e+00	inf	1.000000000000000000e+00
7.527000000000000000e+03	5.649459846227379956e+01	1.902221078281430522e+01	2.723864004134567141e-03	-5.196505678915978876e+01	4.539412693364784923e-01	0.000000000000000000e+00	inf	1.000000000000000000e+00
7.534000000000000000e+03	1.840993620218389637e+01	7.674531315653277730e+00	-3.787624462633849484e-03	7.378790821616658491e+01	4.435094143980187198e-01	0.000000000000000000e+00	inf	1.000000000000000000e+00
7.552000000000000000e+03	3.271759967767673061e+01	1.416427876128199159e+01	-3.855548637241010268e-03	7.518136024656571692e+01	3.883496350797545071e-01	0.000000000000000000e+00	2.225839805520033465e+01	1.000000000000000000e+00
7.553000000000000000e+03	8.114672977105894347e+01	1.425066619669644119e+01	-3.975475612083571343e-03	7.764164022141247301e+01	2.956078255904848184e-01	0.000000000000000000e+00	1.991137349082323027e+01	1.000000000000000000e+00
7.553000000000000000e+03	1.009190096109565218e+02	1.660007978817790431e+01	3.126125292886746537e-03	-6.021737362340223143e+01	3.333972357434923373e-01	0.000000000000000000e+00	1.991137349082323027e+01	1.000000000000000000e+00
7.559000000000000000e+03	3.328840887493895195e+01	1.743996161243756760e+01	-3.586485253998020466e-03	6.966157410482173873e+01	4.030191602821786567e-01	0.000000000000000000e+00	2.162545914121012203e+01	1.000000000000000000e+00
7.560000000000000000e+03	8.324120315038361184e+01	1.578319111862178481e+01	-3.189918181609242755e-03	6.152607307878018617e+01	3.386954072515263592e-01	0.000000000000000000e+00	2.849033712207892677e+01	1.000000000000000000e+00
7.563000000000000000e+03	1.117113443766738783e+02	1.471063907569056717e+01	2.625671729678599655e-03	-4.995066022119983984e+01	4.371729967536251982e-01	0.000000000000000000e+00	2.849033712207892677e+01	1.000000000000000000e+00
7.566000000000000000e+03	4.055114248041705594e+01	1.458216983241961451e+01	2.710366082579027027e-03	-5.168814939489970328e+01	4.900856598061200664e-01	0.000000000000000000e+00	8.490256877004139113e+00	1.000000000000000000e+00
7.572000000000000000e+03	2.965015715609455427e+01	2.111638534365356534e+01	3.578347500956534453e-03	-6.949462958817316860e+01	3.172077598354289263e-01	0.000000000000000000e+00	1.292271449741290823e+01	1.000000000000000000e+00
7.573000000000000000e+03	3.176776096075406386e+01	8.368353961979870803e+00	-3.382730902010135446e-03	6.548159080547007704e+01	4.394253354775834453e-01	0.000000000000000000e+00	1.256454288606167502e+01	1.000000000000000000e+00
7.576000000000000000e+03	6.809864811054886502e+01	7.203781737486121273e+00	2.778345378048598276e-03	-5.308273221971904832e+01	4.495796376307600317e-01	0.000000000000000000e+00	2.384920230220881621e+01	1.000000000000000000e+00
7.578000000000000000e+03	9.454833904917732923e+01	1.957390863796466007e+01	-5.518791504053781674e-03	1.093024837377416674e+02	2.436879620042230465e-01	0.000000000000000000e+00	2.919942106074891797e+01	1.000000000000000000e+00
7.579000000000000000e+03	4.332056087907203334e+01	6.136457847929545295e+00	2.874212293303913396e-03	-5.504942446858647287e+01	4.647103286322108451e-01	0.000000000000000000e+00	2.028540924196004624e+01	1.000000000000000000e+00
7.584000000000000000e+03	2.923613604135145039e+01	2.073532099217463198e+01	3.014201716341012756e-03	-5.792128190216777739e+01	4.673413934247427903e-01	0.000000000000000000e+00	2.028540924196004624e+01	1.000000000000000000e+00
7.617000000000000000e+03	5.188360650045730438e+01	2.416378383459293033e+01	-3.031550241460774162e-03	5.827718372493373522e+01	4.256543770536628246e-01	0.000000000000000000e+00	4.497177405202763367e+01	1.000000000000000000e+00
7.622000000000000000e+03	9.634626752659447391e+01	1.741602599502510884e+01	-5.788614268481459373e-03	1.148378484457291080e+02	2.502206255016226066e-01	0.000000000000000000e+00	4.497177405202763367e+01	1.000000000000000000e+00
7.628000000000000000e+03	7.138392781993509573e+00	2.125539991171279297e+01	-4.210541743533175937e-03	8.246397895487407936e+01	4.522123197252075899e-01	0.000000000000000000e+00	6.964619807872202273e+01	1.000000000000000000e+00
7.632000000000000000e+03	7.598358638794231013e+01	1.072296314807584494e+01	-2.674519594071846171e-03	5.095276523334164409e+01	4.939826656279270312e-01	0.000000000000000000e+00	4.200749569248223736e+01	1.000000000000000000e+00
7.639000000000000000e+03	7.497658793418882794e+01	9.750211568656451888e+00	3.199202228658444992e-03	-6.171653360753673212e+01	4.309778808105385606e-01	0.000000000000000000e+00	3.753525843193596501e+01	1.000000000000000000e+00
7.643000000000000000e+03	1.193495805284304225e+02	1.781877700984283663e+01	3.599092107068731835e-03	-6.992020139193896000e+01	3.495209520624256161e-01	0.000000000000000000e+00	1.340270808560504179e+01	1.000000000000000000e+00
7.646000000000000000e+03	1.060756620500161063e+02	1.967233366027295460e+01	2.519025887358234024e-03	-4.776284025320757820e+01	4.888590140434460052e-01	0.000000000000000000e+00	1.340270808560504179e+01	1.000000000000000000e+00
7.647000000000000000e+03	2.606088758687880258e+01	1.755866376087042013e+01	-3.409656211546564612e-03	6.603395861059475180e+01	3.113638327523745586e-01	0.000000000000000000e+00	1.032904967837345644e+01	1.000000000000000000e+00
7.658000000000000000e+03	9.670628135341264908e+01	1.605179459438168266e+01	-2.747577102144672673e-03	5.245152666178377387e+01	4.056991478573950261e-01	0.000000000000000000e+00	3.737996689161739994e+01	1.000000000000000000e+00
7.667000000000000000e+03	1.111210714681235601e+01	1.218060846279464648e+01	3.847991182238303266e-03	-7.502632043814584506e+01	3.652676870013092936e-01	0.000000000000000000e+00	inf	1.000000000000000000e+00
7.681000000000000000e+03	1.601568353463813565e+01	2.070348006080303094e+01	4.078061278785108726e-03	-7.974616642849333914e+01	3.514405789183883133e-01	0.000000000000000000e+00	2.229695480205893077e+01	1.000000000000000000e+00
7.682000000000000000e+03	3.646930818555569687e+01	1.182635033974813332e+01	3.273827116594733421e-03	-6.324744954747318104e+01	3.792587788334250698e-01	0.000000000000000000e+00	2.229695480205893077e+01	1.000000000000000000e+00
7.688000000000000000e+03	9.427936985763157907e+01	1.811309254559204973e+01	2.960143725252446789e-03	-5.681229209290891902e+01	4.525717033884428808e-01	0.000000000000000000e+00	8.573245744779750765e+00	1.000000000000000000e+00
7.703000000000000000e+03	5.250221889882987369e+01	2.494301918616347891e+01	-2.488896776074939112e-03	4.714474704067109911e+01	4.666632230005633986e-01	0.000000000000000000e+00	1.707534440179005486e+01	1.000000000000000000e+00
7.710000000000000000e+03	1.078705937037226334e+02	5.805944285562842033e+00	-7.945291294395672929e-03	1.590816835465019494e+02	1.825664283528195542e-01	0.000000000000000000e+00	inf	1.000000000000000000e+00
7.723000000000000000e+03	5.465477646914634136e+01	6.643828206088280730e+00	-2.885118687348404640e-03	5.527316714950271859e+01	4.104347072287839460e-01	0.000000000000000000e+00	inf	1.000000000000000000e+00
7.735000000000000000e+03	7.956879802505261523e+01	2.395357513780712466e+01	2.980504333778615997e-03	-5.722998625636455472e+01	4.271846803475444210e-01	0.000000000000000000e+00	6.236738590654675818e+01	1.000000000000000000e+00
7.737000000000000000e+03	1.788574129549272129e+01	1.473992562667293527e+01	3.254375884865721383e-03	-6.284841108284238231e+01	4.169543910807556042e-01	0.000000000000000000e+00	6.236738590654675818e+01	1.000000000000000000e+00
7.753000000000000000e+03	1.020303533448577156e+02	1.175537417054279921e+01	2.990600036442605820e-03	-5.743709775174604459e+01	4.367640444020587376e-01	0.000000000000000000e+00	8.213582036651941110e+01	1.000000000000000000e+00
7.754000000000000000e+03	2.013272159068221967e+01	5.504702179579600951e+00	3.290522757193228408e-03	-6.358995756358581986e+01	3.895609547933760464e-01	0.000000000000000000e+00	8.213582036651941110e+01	1.000000000000000000e+00
7.763000000000000000e+03	3.153670867524605725e+01	8.408510475651238991e+00	3.962807252241773957e-03	-7.738175113412545159e+01	3.573999035488590881e-01	0.000000000000000000e+00	2.128485506150971318e+01	1.000000000000000000e+00
7.763000000000000000e+03	6.958406330284135777e+01	9.956642934842712123e+00	3.172209054830840008e-03	-6.116277357887931032e+01	4.111440330524649411e-01	0.000000000000000000e+00	1.871749293581408224e+01	1.000000000000000000e+00
7.768000000000000000e+03	5.165923909588055096e+01	1.534600458088225139e+01	3.380758767527034751e-03	-6.544113282691398581e+01	3.613741553429395958e-01	0.000000000000000000e+00	1.871749293581408224e+01	1.000000000000000000e+00
7.773000000000000000e+03	8.380371578355495288e+00	1.317510445295290999e+01	2.646371184830428099e-03	-5.037530576126401627e+01	4.819285608231632656e-01	0.000000000000000000e+00	4.333328029315261887e+01	1.000000000000000000e+00
7.779000000000000000e+03	8.758931400402255463e+01	2.200349012754151445e+01	3.903249473035389199e-03	-7.615993417659629472e+01	2.977095227643014042e-01	0.000000000000000000e+00	5.723042751859907895e+01	1.000000000000000000e+00
7.780000000000000000e+03	2.926467127538914426e+01	8.866741044760669155e+00	4.463091001023553397e-03	-8.764498082440081816e+01	2.805557283008833780e-01	0.000000000000000000e+00	1.108383212272327079e+01	1.000000000000000000e+00
7.781000000000000000e+03	3.039783265244151167e+01	1.989249633944542950e+01	3.114052238371084556e-03	-5.996969711610176290e+01	3.598121540862949663e-01	0.000000000000000000e+00	1.108383212272327079e+01	1.000000000000000000e+00
7.788000000000000000e+03	6.403498917209133445e+00	1.363676256294207967e+01	-3.312873678606102334e-03	6.404848263222577032e+01	4.780320249596063942e-01	0.000000000000000000e+00	2.831773975586923697e+01	1.000000000000000000e+00
7.789000000000000000e+03	3.398490919680943989e+01	7.221141636679698550e+00	3.563727351719091826e-03	-6.919469989808158061e+01	3.848521557488920886e-01	0.000000000000000000e+00	2.831773975586923697e+01	1.000000000000000000e+00
7.795000000000000000e+03	7.205668914182122364e+01	1.502582577235093986e+01	-3.312487799014150226e-03	6.404056638290798276e+01	3.862024666520539329e-01	0.000000000000000000e+00	inf	1.000000000000000000e+00
7.802000000000000000e+03	1.001787040956465944e+02	7.738236199532487092e+00	-4.153209232778643303e-03	8.128781297301523523e+01	3.677645939658865659e-01	0.000000000000000000e+00	inf	1.000000000000000000e+00
7.809000000000000000e+03	1.040481763724077666e+02	1.771385885249297232e+01	-3.859422311857186282e-03	7.526082797348671249e+01	3.712838077899898170e-01	0.000000000000000000e+00	inf	1.000000000000000000e+00
7.819000000000000000e+03	5.270307013112897465e+01	2.077691079288458553e+01	-3.164135616702815328e-03	6.099714847092825210e+01	3.644702362109389915e-01	0.000000000000000000e+00	3.146322755803824833e+01	1.000000000000000000e+00
7.820000000000000000e+03	2.241190240128038269e+01	1.226927622556349462e+01	2.810031093550364664e-03	-5.373275888336187478e+01	4.741758941898716051e-01	0.000000000000000000e+00	3.146322755803824833e+01	1.000000000000000000e+00
7.829000000000000000e+03	3.966774570206180783e+01	1.912577497572841523e+01	4.421572263220105783e-03	-8.679323150501012663e+01	3.111178697173727636e-01	0.000000000000000000e+00	inf	1.000000000000000000e+00
7.842000000000000000e+03	5.424423785111226692e+01	2.493161703692011955e+01	-2.611788095329560522e-03	4.966583999946175965e+01	4.788133331734623077e-01	0.000000000000000000e+00	inf	1.000000000000000000e+00
7.863000000000000000e+03	4.681935433737584162e+01	1.197041476330182697e+01	4.185401906541030663e-03	-8.194823979273908776e+01	3.074737529092931299e-01	0.000000000000000000e+00	4.950130593680518132e+01	1.000000000000000000e+00
7.865000000000000000e+03	9.625313436477703988e+01	9.385713300522382951e+00	-4.558225510436829039e-03	8.959664790125005140e+01	2.331524446995070221e-01	0.000000000000000000e+00	4.950130593680518132e+01	1.000000000000000000e+00
7.871000000000000000e+03	4.945602367225578888e+01	8.845107360813011965e+00	3.005406024371019922e-03	-5.774083988862493300e+01	4.606266871302797661e-01	0.000000000000000000e+00	inf	1.000000000000000000e+00
7.885000000000000000e+03	8.804372996078534186e+01	7.804186030227223014e+00	-3.211429148992006252e-03	6.196736664397576533e+01	4.414422423894032166e-01	0.000000000000000000e+00	inf	1.000000000000000000e+00
7.892000000000000000e+03	7.293925065760461734e+01	2.034372388787910069e+01	-3.089070087609112857e-03	5.945719285816505106e+01	3.751677312388974617e-01	0.000000000000000000e+00	3.526190050258101394e+01	1.000000000000000000e+00
7.895000000000000000e+03	1.738614584492199100e+01	1.800812114419036547e+01	3.389879695441769432e-03	-6.562824699643341830e+01	3.877883065313421085e-01	0.000000000000000000e+00	2.055504797528235272e+01	1.000000000000000000e+00
7.897000000000000000e+03	3.788646560195660840e+01	1.650915912816218878e+01	2.750200740309629525e-03	-5.250535011932500851e+01	4.935316116475194637e-01	0.000000000000000000e+00	2.055504797528235272e+01	1.000000000000000000e+00
7.902000000000000000e+03	8.629962134038977695e+01	2.387223311673913528e+01	2.794255859118918630e-03	-5.340913283158202773e+01	4.410051959103564734e-01	0.000000000000000000e+00	3.324613766256698710e+01	1.000000000000000000e+00
7.905000000000000000e+03	5.305360304940038674e+01	2.396132449429069666e+01	-3.000027173002770258e-03	5.763049373567348255e+01	4.074768564103820045e-01	0.000000000000000000e+00	3.324613766256698710e+01	1.000000000000000000e+00
7.907000000000000000e+03	1.186365497057196734e+02	8.265426830028609118e+00	-4.346036416340829170e-03	8.524362740881622358e+01	2.939256652296167172e-01	0.000000000000000000e+00	3.590611840028638113e+01	1.000000000000000000e+00
7.908000000000000000e+03	1.722293350776540066e+01	1.474108873828656741e+01	2.490665272171622893e-03	-4.718102741494033836e+01	4.759260062035749472e-01	0.000000000000000000e+00	3.699796787930583974e+01	1.000000000000000000e+00
7.913000000000000000e+03	1.186034688593294675e+02	7.484565384991110903e+00	5.519987242487187952e-03	-1.093270140932077794e+02	2.399770187272248778e-01	0.000000000000000000e+00	1.016399039715536787e+02	1.000000000000000000e+00
7.920000000000000000e+03	6.345962749512445100e+01	2.379202581392557292e+01	3.713094779051872175e-03	-7.225894537616230195e+01	3.542152105444907884e-01	0.000000000000000000e+00	inf	1.000000000000000000e+00
7.934000000000000000e+03	3.752385958586535963e+01	1.355371393361945032e+01	2.872983173260210826e-03	-5.502420929548488715e+01	4.448105582931743962e-01	0.000000000000000000e+00	4.339228595033773672e+01	1.000000000000000000e+00
7.937000000000000000e+03	8.084087563469468307e+01	1.099899269220381193e+01	-4.106769736579559196e-03	8.033511519429971770e+01	3.200551702824258049e-01	0.000000000000000000e+00	4.339228595033773672e+01	1.000000000000000000e+00
7.940000000000000000e+03	6.781175855486420545e+00	1.622296458881610093e+01	3.657323189084417479e-03	-7.111480139902599262e+01	3.721343116742603652e-01	0.000000000000000000e+00	2.330022653729429294e+01	1.000000000000000000e+00
7.942000000000000000e+03	3.004678598656754573e+01	1.495334184257671239e+01	-3.528390738292949084e-03	6.846977573064242506e+01	3.893433320129982000e-01	0.000000000000000000e+00	1.741915105992751833e+01	1.000000000000000000e+00
7.944000000000000000e+03	4.724936925059226667e+01	1.769158081915830749e+01	-3.659172415170362964e-03	7.115273793427328997e+01	3.445478720656192095e-01	0.000000000000000000e+00	1.741915105992751833e+01	1.000000000000000000e+00
7.953000000000000000e+03	1.009655027053857168e+02	1.150593615226490307e+01	3.233439679512694221e-03	-6.241890865566156776e+01	3.699741524611173116e-01	0.000000000000000000e+00	6.908681890145039972e+01	1.000000000000000000e+00
7.958000000000000000e+03	3.241993237513293025e+01	2.013688824471524086e+01	-2.682614978371090139e-03	5.111884056298508483e+01	4.270269046663761614e-01	0.000000000000000000e+00	6.908681890145039972e+01	1.000000000000000000e+00
7.962000000000000000e+03	1.095164574448303654e+02	7.262970546866649890e+00	-4.035998491694969305e-03	7.888325603739934877e+01	3.089341355647655663e-01	0.000000000000000000e+00	7.816400664444897473e+01	1.000000000000000000e+00
7.973000000000000000e+03	6.597016494632278238e+01	1.587299879692925941e+01	-2.655097855959728369e-03	5.055433182487210786e+01	4.749205334608505025e-01	0.000000000000000000e+00	inf	1.000000000000000000e+00
7.987000000000000000e+03	5.641258700422117300e+01	1.097300292729843285e+01	-3.306039927421132712e-03	6.390828947538563654e+01	4.342396622237906234e-01	0.000000000000000000e+00	inf	1.000000000000000000e+00
8.014000000000000000e+03	6.424349981036135659e+01	2.271410333435202844e+01	3.318492047684417322e-03	-6.416374244723255060e+01	3.449789709595879605e-01	0.000000000000000000e+00	4.019709773367868166e+01	1.000000000000000000e+00
8.015000000000000000e+03	2.594527202457074821e+01	1.050540091850898961e+01	3.487045875923106431e-03	-6.762159343400018940e+01	3.337428586829471744e-01	0.000000000000000000e+00	4.019709773367868166e+01	1.000000000000000000e+00
8.020000000000000000e+03	1.095683252922611643e+02	6.373946314267571189e+00	-3.708787153041075320e-03	7.217057521567583933e+01	3.042269618333727221e-01	0.000000000000000000e+00	1.397461652698206613e+01	1.000000000000000000e+00
8.024000000000000000e+03	9.186716658316095163e+01	1.941200024527953971e+01	-4.293803561316114799e-03	8.417207993240333508e+01	3.593786865070937031e-01	0.000000000000000000e+00	1.877703976650916928e+01	1.000000000000000000e+00
8.029000000000000000e+03	4.769301530201639849e+01	2.218559532547440938e+01	4.013790598457565341e-03	-7.842766516564387302e+01	3.138355785762036998e-01	0.000000000000000000e+00	4.426113951400625979e+01	1.000000000000000000e+00
8.035000000000000000e+03	4.896680033352313899e+01	1.308945318463565499e+01	-2.635827434830142688e-03	5.015900265664933499e+01	4.914077715494636900e-01	0.000000000000000000e+00	inf	1.000000000000000000e+00
8.046000000000000000e+03	1.435594602373406303e+01	1.603846718520879122e+01	-2.516311087833021046e-03	4.770714663701844671e+01	4.470253833913082619e-01	0.000000000000000000e+00	inf	1.000000000000000000e+00
8.063000000000000000e+03	9.734296243614377886e+01	1.637591307851243982e+01	-2.818978286716151884e-03	5.391630891625289479e+01	4.755483718833488638e-01	0.000000000000000000e+00	7.068859279985161947e+00	1.000000000000000000e+00
8.063000000000000000e+03	9.929215744843969560e+01	2.317072067875198371e+01	-2.853171631308783294e-03	5.461777913248009497e+01	4.618763058856589776e-01	0.000000000000000000e+00	7.068859279985161947e+00	1.000000000000000000e+00
8.068000000000000000e+03	3.167134146437999220e+01	2.364625227483805148e+01	-2.943778386417001021e-03	5.647656015710976618e+01	3.593775571631372401e-01	0.000000000000000000e+00	6.607283581842565923e+01	1.000000000000000000e+00
8.077000000000000000e+03	2.583297407930499645e+01	2.052306208409410715e+01	2.916328909330840376e-03	-5.591343915048258140e+01	4.346628527623294103e-01	0.000000000000000000e+00	inf	1.000000000000000000e+00
8.094000000000000000e+03	1.078925417083871281e+02	1.431382294112560949e+01	-2.814389623886364485e-03	5.382217333677821358e+01	3.410500691854990718e-01	0.000000000000000000e+00	8.111871601768233120e+01	1.000000000000000000e+00
8.098000000000000000e+03	2.681906740799771072e+01	1.160497572847433645e+01	-2.934778838056584498e-03	5.629193606696770757e+01	3.752876663455172457e-01	0.000000000000000000e+00	1.478567356587562820e+01	1.000000000000000000e+00
8.102000000000000000e+03	4.090790110859877160e+01	7.119342244400865383e+00	4.785250507032131131e-03	-9.425402422251828227e+01	2.890211269076642386e-01	0.000000000000000000e+00	1.478567356587562820e+01	1.000000000000000000e+00
8.104000000000000000e+03	2.525185111406642591e+01	1.211418347413333763e+01	3.471820691262358580e-03	-6.730925155275656380e+01	4.052328007110086450e-01	0.000000000000000000e+00	1.643351272070374236e+01	1.000000000000000000e+00
8.105000000000000000e+03	8.632120184243700578e+01	1.403186221434741654e+01	3.155411224357620482e-03	-6.081816915615968355e+01	3.618231326471997855e-01	0.000000000000000000e+00	8.958847676489618550e+00	1.000000000000000000e+00
8.110000000000000000e+03	7.757068839619654455e+01	1.211106391215420253e+01	3.937214159640425523e-03	-7.685671351599026480e+01	3.402834351792251022e-01	0.000000000000000000e+00	8.958847676489618550e+00	1.000000000000000000e+00
8.114000000000000000e+03	3.555072413118784880e+01	2.323530997979905877e+01	-3.169238322135455900e-03	6.110182954047034798e+01	4.090362058368965936e-01	0.000000000000000000e+00	4.346753095594595351e+01	1.000000000000000000e+00
8.116000000000000000e+03	9.599252152585319209e+01	2.214607559419417271e+01	-3.019233490207595509e-03	5.802450782359339598e+01	4.070023209008449827e-01	0.000000000000000000e+00	6.045161125929199386e+01	1.000000000000000000e+00
8.126000000000000000e+03	3.993929454162165626e+01	1.939137123708363930e+01	-3.851199920665722507e-03	7.509214712065713115e+01	3.911655572100835032e-01	0.000000000000000000e+00	7.536930662848251927e+01	1.000000000000000000e+00
8.128000000000000000e+03	1.151904723299306283e+02	2.360950152555649950e+01	-3.442108433476814052e-03	6.669971001355551721e+01	4.421518905573093017e-01	0.000000000000000000e+00	7.536930662848251927e+01	1.000000000000000000e+00
8.149000000000000000e+03	1.007560282302162946e+01	1.131695889609263972e+01	-3.194771001447209002e-03	6.162562779100869648e+01	4.434131474481306512e-01	0.000000000000000000e+00	inf	1.000000000000000000e+00
8.166000000000000000e+03	3.481710432272804212e+01	2.385322849552371238e+01	2.830379618289648701e-03	-5.415020515013760871e+01	4.815836470748021680e-01	0.000000000000000000e+00	4.320059505521125232e+01	1.000000000000000000e+00
8.166000000000000000e+03	7.801612728620283121e+01	2.422177717008479902e+01	2.617153468483812175e-03	-4.977590964931588502e+01	4.922228576347206230e-01	0.000000000000000000e+00	6.876643132520735335e+00	1.000000000000000000e+00
8.178000000000000000e+03	4.496276855573459130e+01	2.063205963185993141e+01	-3.120103810015862917e-03	6.009384400260118753e+01	4.437794601184087417e-01	0.000000000000000000e+00	1.742446994451962183e+01	1.000000000000000000e+00
8.182000000000000000e+03	2.806013621870570418e+01	2.486445528050775522e+01	-3.081071114400598266e-03	5.929309538443089167e+01	4.352781830241252425e-01	0.000000000000000000e+00	1.742446994451962183e+01	1.000000000000000000e+00
8.199000000000000000e+03	8.436126453315712581e+01	6.156212337304250326e+00	-3.558252363201898708e-03	6.908238150908653097e+01	3.704343173545897594e-01	0.000000000000000000e+00	3.627527077052820914e+01	1.000000000000000000e+00
8.204000000000000000e+03	5.043466356472189460e+01	1.899681264273030834e+01	3.168216440940537296e-03	-6.108086583448317697e+01	4.398039584963207016e-01	0.000000000000000000e+00	3.627527077052820914e+01	1.000000000000000000e+00
8.213000000000000000e+03	8.545584682920708985e+01	6.073707143742709924e+00	3.102692683841366556e-03	-5.973665793063632634e+01	4.603713211568544184e-01	0.000000000000000000e+00	6.143506690230389466e+01	1.000000000000000000e+00
8.214000000000000000e+03	1.878409550211225465e+01	1.571913448018032788e+01	-5.404702879450547920e-03	1.069619764512230802e+02	2.603746025400716091e-01	0.000000000000000000e+00	6.728115434358151070e+00	1.000000000000000000e+00
8.215000000000000000e+03	2.475310479132518893e+01	2.470579741760197834e+01	-3.505587316659961820e-03	6.800196770267142199e+01	3.556406851425044646e-01	0.000000000000000000e+00	6.856997898407337644e+00	1.000000000000000000e+00
8.216000000000000000e+03	2.516217485648350305e+01	1.786101240559802150e+01	-3.099446544165155703e-03	5.967006396834033666e+01	4.154741238968122641e-01	0.000000000000000000e+00	6.728115434358151070e+00	1.000000000000000000e+00
8.217000000000000000e+03	1.579496823743180300e+01	6.172482393636233411e+00	3.586522483962957791e-03	-6.966233787074945383e+01	4.184438117194521078e-01	0.000000000000000000e+00	1.000367171922253462e+01	1.000000000000000000e+00
8.238000000000000000e+03	1.423268539738293192e+01	1.929107976891548049e+01	-3.767745768702744549e-03	7.338010044256927245e+01	3.653843169300886595e-01	0.000000000000000000e+00	9.350156262605518975e+01	1.000000000000000000e+00
8.243000000000000000e+03	1.077341814599961083e+02	1.917951110282508864e+01	-2.725517696366235292e-03	5.199898198311613839e+01	4.795402157933091880e-01	0.000000000000000000e+00	9.350156262605518975e+01	1.000000000000000000e+00
8.248000000000000000e+03	1.072920245093824221e+01	1.499834321640865831e+01	-4.128059803873381818e-03	8.077187703453536471e+01	4.298392193592832644e-01	0.000000000000000000e+00	1.243965343393628409e+01	1.000000000000000000e+00
8.252000000000000000e+03	2.162355170726400289e+01	2.100318558216957143e+01	-3.256903633323879679e-03	6.290026738057039779e+01	4.254425364436525969e-01	0.000000000000000000e+00	1.243965343393628409e+01	1.000000000000000000e+00
8.264000000000000000e+03	3.686465504124647197e+01	2.179205952724952411e+01	3.291121454047917904e-03	-6.360223972016093086e+01	3.909057654491217004e-01	0.000000000000000000e+00	1.306859361054120683e+01	1.000000000000000000e+00
8.265000000000000000e+03	3.405936006137309136e+01	9.028107982630762862e+00	2.854885121392777923e-03	-5.465293106845017235e+01	4.366669240064223745e-01	0.000000000000000000e+00	1.306859361054120683e+01	1.000000000000000000e+00
8.271000000000000000e+03	1.071368561976916141e+02	2.001389029589994806e+01	-3.397613814350000476e-03	6.578691103259362194e+01	3.224381394254067779e-01	0.000000000000000000e+00	4.244231091851220583e+01	1.000000000000000000e+00
8.274000000000000000e+03	6.685504934614574779e+01	6.645053664449434017e+00	-3.213077899850484438e-03	6.200119046656406141e+01	4.118318440276513837e-01	0.000000000000000000e+00	4.244231091851220583e+01	1.000000000000000000e+00
8.278000000000000000e+03	1.150810490038523000e+02	2.503253384104842993e+01	-2.578028413337448473e-03	4.897326629224178873e+01	4.846908652263107742e-01	0.000000000000000000e+00	1.802136020513787429e+01	1.000000000000000000e+00
8.280000000000000000e+03	1.030564386696971155e+02	1.160948761617624747e+01	3.533942504410316886e-03	-6.858366919807562567e+01	4.568701243957596914e-01	0.000000000000000000e+00	1.802136020513787429e+01	1.000000000000000000e+00
8.299000000000000000e+03	6.307476559409395378e+01	1.904911048168813892e+01	-3.452458244493419263e-03	6.691203449535814229e+01	4.082554344479517594e-01	0.000000000000000000e+00	2.224593470015195251e+01	1.000000000000000000e+00
8.301000000000000000e+03	4.375839258887137362e+01	8.014648799914393607e+00	-4.740483394335723993e-03	9.333563508576844470e+01	3.077919402957591810e-01	0.000000000000000000e+00	2.224593470015195251e+01	1.000000000000000000e+00
8.316000000000000000e+03	6.005544602270751398e+01	1.541771710922421335e+01	-2.735658333579386956e-03	5.220701530256287271e+01	4.526406144657242336e-01	0.000000000000000000e+00	1.490801714933456701e+01	1.000000000000000000e+00
8.319000000000000000e+03	4.575266805563251182e+01	1.962241897135515956e+01	2.363975919172693185e-03	-4.458201848789332189e+01	4.593954898751257954e-01	0.000000000000000000e+00	1.490801714933456701e+01	1.000000000000000000e+00
8.324000000000000000e+03	1.974630200600719121e+01	1.369930130559645676e+01	2.581504654564893263e-03	-4.904458074581528138e+01	4.719621866520917752e-01	0.000000000000000000e+00	1.620850858006036788e+01	1.000000000000000000e+00
8.324000000000000000e+03	6.678311608381309838e+01	2.129749328210242965e+01	-3.853453129885141010e-03	7.513837129606848464e+01	2.981426351071687630e-01	0.000000000000000000e+00	1.859808303874974911e+01	1.000000000000000000e+00
8.326000000000000000e+03	3.366525072142749764e+01	2.200463796628577384e+01	3.178466920586506348e-03	-6.129115255136783702e+01	3.524409085797244323e-01	0.000000000000000000e+00	1.620850858006036788e+01	1.000000000000000000e+00
8.326000000000000000e+03	9.242612259802207575e+01	2.224718733743672061e+01	3.239459085870182147e-03	-6.254239567716973625e+01	4.151312166072337329e-01	0.000000000000000000e+00	1.888437408445428289e+01	1.000000000000000000e+00
8.327000000000000000e+03	7.990122187056802261e+01	8.114019032734852033e+00	4.486194820205909907e-03	-8.811895145320599454e+01	3.170895069740776728e-01	0.000000000000000000e+00	1.859808303874974911e+01	1.000000000000000000e+00
8.332000000000000000e+03	1.086726444768394799e+02	5.787895311867982784e+00	3.576403432882893727e-03	-6.945474738687862271e+01	3.890419964059725899e-01	0.000000000000000000e+00	2.886530114780456913e+01	1.000000000000000000e+00
8.337000000000000000e+03	5.091486615496889812e+01	1.397817548559450529e+01	-3.609560423823980190e-03	7.013495699731548427e+01	3.675629831282496429e-01	0.000000000000000000e+00	2.071676781661536992e+01	1.000000000000000000e+00
8.337000000000000000e+03	7.200709796476139957e+01	1.439579101915572146e+01	3.999474015902194750e-03	-7.813396309056477662e+01	3.250420799942669303e-01	0.000000000000000000e+00	2.109636569297883213e+01	1.000000000000000000e+00
8.339000000000000000e+03	2.757555302512531625e+01	7.813170444056361852e+00	-5.173490411285724434e-03	1.022186949158755311e+02	3.394377897358835661e-01	0.000000000000000000e+00	1.616138780564740074e+01	1.000000000000000000e+00
8.342000000000000000e+03	3.238491728137255166e+01	2.324237882476274208e+01	-3.184838331590101029e-03	6.142186088386968379e+01	4.450327553647939194e-01	0.000000000000000000e+00	1.616138780564740074e+01	1.000000000000000000e+00
8.344000000000000000e+03	8.102149295944002461e+01	1.347939697152897764e+01	-4.318832368061495224e-03	8.468554132931430445e+01	3.420513078230742465e-01	0.000000000000000000e+00	4.960677683900614454e+01	1.000000000000000000e+00
8.351000000000000000e+03	1.647225346142808888e+01	9.472036945525951879e+00	-3.310503818236376454e-03	6.399986537978132617e+01	4.018929439294861572e-01	0.000000000000000000e+00	1.420742336933590089e+01	1.000000000000000000e+00
8.357000000000000000e+03	2.389800374364363478e+01	1.657231824179152113e+01	2.372276665852931371e-03	-4.475230678925734651e+01	4.992442091219546629e-01	0.000000000000000000e+00	4.476081715567696406e+00	1.000000000000000000e+00
8.370000000000000000e+03	1.164193425992472157e+02	1.000722924088977095e+01	3.658150372862717901e-03	-7.113177092308797000e+01	3.701697614170064154e-01	0.000000000000000000e+00	inf	1.000000000000000000e+00
8.380000000000000000e+03	4.078214505139992241e+01	1.714006999491351735e+01	-3.023382295863086874e-03	5.810961981351173478e+01	4.013125877889566206e-01	0.000000000000000000e+00	inf	1.000000000000000000e+00
8.386000000000000000e+03	8.807468769050727531e+01	1.683832851088200755e+01	-6.004046852722484499e-03	1.192574085458107760e+02	2.072900283295817658e-01	0.000000000000000000e+00	inf	1.000000000000000000e+00
8.411000000000000000e+03	8.262501728201240780e+01	1.218745778128114488e+01	-3.184855568764563549e-03	6.142221450135406968e+01	3.914280025859009360e-01	0.000000000000000000e+00	8.460306061852858051e+00	1.000000000000000000e+00
8.413000000000000000e+03	9.108441022359852468e+01	1.231175468416769903e+01	3.499350160088081276e-03	-6.787401357530411872e+01	3.148312199712863801e-01	0.000000000000000000e+00	8.460306061852858051e+00	1.000000000000000000e+00
8.417000000000000000e+03	1.416557673431036513e+01	1.767474281125498337e+01	-4.545382572072440355e-03	8.933317736747248716e+01	2.313313458839313386e-01	0.000000000000000000e+00	7.710556780806504662e+01	1.000000000000000000e+00
8.424000000000000000e+03	8.994260327097968855e+00	1.580820434433539035e+01	4.196544004378701363e-03	-8.217681789390266545e+01	3.923332802387029528e-01	0.000000000000000000e+00	1.126367299467845129e+01	1.000000000000000000e+00
8.427000000000000000e+03	2.023654465943394953e+01	1.511439434011120220e+01	2.973996753791497121e-03	-5.709648444204762541e+01	4.877477746946360382e-01	0.000000000000000000e+00	1.126367299467845129e+01	1.000000000000000000e+00
8.439000000000000000e+03	2.189069979922373221e+01	9.589537911890349875e+00	3.682664899624403174e-03	-7.163468196010693134e+01	3.296185053715070534e-01	0.000000000000000000e+00	inf	1.000000000000000000e+00
8.452000000000000000e+03	2.507794941361477470e+01	1.802381907453087706e+01	2.253292577702044244e-03	-4.231136996259822780e+01	4.927201331369936987e-01	0.000000000000000000e+00	1.502403367675475465e+01	1.000000000000000000e+00
8.452000000000000000e+03	3.974977669983159956e+01	2.125786793063748092e+01	-2.629555857049537676e-03	5.003034238447476412e+01	4.880063066373324654e-01	0.000000000000000000e+00	1.502403367675475465e+01	1.000000000000000000e+00
8.457000000000000000e+03	9.959602845799751947e+01	9.291196589976348008e+00	4.586556153472083446e-03	-9.017784586630895660e+01	3.149728745549910114e-01	0.000000000000000000e+00	6.103093537278597580e+01	1.000000000000000000e+00
8.459000000000000000e+03	1.393228778464136752e+01	1.085087976273304733e+01	3.067856412436737422e-03	-5.902199818834188960e+01	3.963354988550945590e-01	0.000000000000000000e+00	8.567793810399147958e+01	1.000000000000000000e+00
8.477000000000000000e+03	4.046599340137940715e+01	2.173027774453893102e+01	4.592599121838898506e-03	-9.030181625813303015e+01	3.105251680982553664e-01	0.000000000000000000e+00	2.984005266558425618e+01	1.000000000000000000e+00
8.491000000000000000e+03	4.043414089130162381e+01	1.389238893241283890e+01	-3.582484954893664069e-03	6.957950869966359164e+01	3.348422586193245953e-01	0.000000000000000000e+00	1.897478065950859261e+01	1.000000000000000000e+00
8.492000000000000000e+03	2.402206798492240480e+01	2.341531726313939643e+01	3.357971723791306796e-03	-6.497366078851256077e+01	3.661527707026327461e-01	0.000000000000000000e+00	1.897478065950859261e+01	1.000000000000000000e+00
8.505000000000000000e+03	2.000117897532936695e+01	1.740652070732985024e+01	-2.971835108847105736e-03	5.705213869100707313e+01	3.998256891969959037e-01	0.000000000000000000e+00	4.525609979623943246e+01	1.000000000000000000e+00
8.514000000000000000e+03	3.545629769299319634e+01	9.592527419274309963e+00	-4.343221116190391050e-03	8.518587204066490415e+01	3.608451884429343393e-01	0.000000000000000000e+00	3.791152358354274554e+01	1.000000000000000000e+00
8.516000000000000000e+03	7.335921244009414011e+01	1.040040989805177851e+01	3.576434942187043525e-03	-6.945539379449562034e+01	3.097993216232165503e-01	0.000000000000000000e+00	2.619882128751022421e+01	1.000000000000000000e+00
8.520000000000000000e+03	4.729419929911320963e+01	7.755920001041324063e+00	2.951657228470677598e-03	-5.663819316215378308e+01	4.093621027578904226e-01	0.000000000000000000e+00	2.619882128751022421e+01	1.000000000000000000e+00
8.532000000000000000e+03	5.127894373841002817e+01	1.123652357132450952e+01	-3.386364759196379155e-03	6.555613872163743849e+01	3.647499857432763282e-01	0.000000000000000000e+00	3.139608579993286241e+01	1.000000000000000000e+00
8.534000000000000000e+03	8.206871179989788345e+01	1.737691332088669682e+01	2.928840649466241900e-03	-5.617011521311174249e+01	4.558341826689327192e-01	0.000000000000000000e+00	3.139608579993286241e+01	1.000000000000000000e+00
8.543000000000000000e+03	7.177132358675322621e+01	2.111450798176739241e+01	-3.143997657936521174e-03	6.058402192661205277e+01	4.371632954883173383e-01	0.000000000000000000e+00	inf	1.000000000000000000e+00
8.550000000000000000e+03	9.440360543624184686e+01	2.353115888720147098e+01	3.061588423108857482e-03	-5.889341153261926110e+01	4.109568290553522463e-01	0.000000000000000000e+00	inf	1.000000000000000000e+00
8.556000000000000000e+03	1.786106204603971648e+01	2.236731786932303834e+01	-5.585906630360752169e-03	1.106793382900983858e+02	2.091772232485152871e-01	0.000000000000000000e+00	inf	1.000000000000000000e+00
8.580000000000000000e+03	1.049966171610167862e+02	2.346481424457018150e+01	-3.384435664946225993e-03	6.551656370559560116e+01	3.887856809565859439e-01	0.000000000000000000e+00	7.026980082612431033e+01	1.000000000000000000e+00
8.584000000000000000e+03	3.683364906212674583e+01	6.386913668302654834e+00	4.586858513814208275e-03	-9.018404873347786577e+01	3.323159772502559672e-01	0.000000000000000000e+00	7.026980082612431033e+01	1.000000000000000000e+00
8.590000000000000000e+03	5.484201658089058640e+01	6.250124970471266472e+00	-2.985317687070450799e-03	5.732873131961083146e+01	4.524063915841585182e-01	0.000000000000000000e+00	2.741757155564491555e+01	1.000000000000000000e+00
8.593000000000000000e+03	2.784138404695652369e+01	1.101342978712646570e+01	-2.940625750915755454e-03	5.641188441587733848e+01	4.362454710345332609e-01	0.000000000000000000e+00	2.741757155564491555e+01	1.000000000000000000e+00
8.596000000000000000e+03	7.694342399436192181e+01	1.555223702610847170e+01	3.347678805138898026e-03	-6.476250344316558483e+01	4.032257352301389375e-01	0.000000000000000000e+00	1.705595044336055111e+01	1.000000000000000000e+00
8.600000000000000000e+03	9.169470039232504632e+01	6.990386165618841297e+00	3.073335690734428811e-03	-5.913440458139999834e+01	3.762258409465557563e-01	0.000000000000000000e+00	1.705595044336055111e+01	1.000000000000000000e+00
8.605000000000000000e+03	1.897489414215668546e+01	1.131022502669113372e+01	-4.322869500321551567e-03	8.476836235993118862e+01	3.450596968541043141e-01	0.000000000000000000e+00	4.968843662812618334e+01	1.000000000000000000e+00
8.609000000000000000e+03	7.621252903791609867e+01	2.460066208207495464e+01	4.200867794947714048e-03	-8.226551966734720622e+01	4.673538023211853965e-01	0.000000000000000000e+00	1.357757365710080855e+01	1.000000000000000000e+00
8.610000000000000000e+03	6.862172383543531851e+01	1.334321198038724887e+01	-3.423145432835698974e-03	6.631068752047930559e+01	4.338292191048410684e-01	0.000000000000000000e+00	1.357757365710080855e+01	1.000000000000000000e+00
8.617000000000000000e+03	3.916966015928495892e+01	2.112226390358611283e+01	-4.734535268028432567e-03	9.321361036146518586e+01	2.919720921618295106e-01	0.000000000000000000e+00	1.326568109527760342e+01	1.000000000000000000e+00
8.626000000000000000e+03	6.061815979725596293e+01	1.151400021226661785e+01	3.055733942530385917e-03	-5.877330793333101866e+01	4.307346302385672843e-01	0.000000000000000000e+00	3.597119024908556639e+01	1.000000000000000000e+00
8.632000000000000000e+03	5.177587468493646128e+01	2.525896436339665740e+01	3.209718645667858881e-03	-6.193227598083819174e+01	4.332270053696596346e-01	0.000000000000000000e+00	4.089429722956619173e+01	1.000000000000000000e+00
8.637000000000000000e+03	9.003129930639522627e+01	1.080676615924820538e+01	-3.484135961998595116e-03	6.756189708156236406e+01	3.646418934374353604e-01	0.000000000000000000e+00	2.250371734655361777e+01	1.000000000000000000e+00
8.648000000000000000e+03	3.309334481917213111e+01	9.579380641914335470e+00	4.309584465180153062e-03	-8.449582229155684843e+01	3.621970010311346133e-01	0.000000000000000000e+00	1.497843345286328542e+01	1.000000000000000000e+00
8.653000000000000000e+03	3.779370479456007104e+01	2.380119785363608642e+01	2.990451725222679092e-03	-5.743405517416989881e+01	4.439334299574568821e-01	0.000000000000000000e+00	1.497843345286328542e+01	1.000000000000000000e+00
8.658000000000000000e+03	1.134666187129924566e+02	1.816086844058548877e+01	-4.024601951597559478e-03	7.864945809977101021e+01	3.810648115128194569e-01	0.000000000000000000e+00	7.588282557202387579e+01	1.000000000000000000e+00
8.660000000000000000e+03	1.017043054510972411e+01	1.423560947770276641e+01	-3.919985986065399435e-03	7.650328068317291752e+01	4.385989259575909793e-01	0.000000000000000000e+00	9.369626064039782420e+01	1.000000000000000000e+00
8.664000000000000000e+03	1.038119699825425784e+02	1.103383656553850223e+01	2.455816311025595458e-03	-4.646610734491989092e+01	4.786226219591563913e-01	0.000000000000000000e+00	9.369626064039782420e+01	1.000000000000000000e+00
8.672000000000000000e+03	4.679187616033683383e+01	7.885947376116070551e+00	-3.959916985793105956e-03	7.732245784606440964e+01	3.941204772848551086e-01	0.000000000000000000e+00	4.022168390588694820e+01	1.000000000000000000e+00
8.673000000000000000e+03	8.659465432492331161e+01	1.367582704721486131e+01	3.929744171178487823e-03	-7.670346806767166470e+01	3.364675768665819078e-01	0.000000000000000000e+00	4.022168390588694820e+01	1.000000000000000000e+00
8.682000000000000000e+03	6.866679734580149841e+01	1.187416872985800786e+01	-2.234207218646461820e-03	4.191983730900755489e+01	4.554601044602575310e-01	0.000000000000000000e+00	inf	1.000000000000000000e+00
8.689000000000000000e+03	3.094118731329653116e+01	9.140309201994496036e+00	-5.401300183454035321e-03	1.068921707646233727e+02	3.094156302810932013e-01	0.000000000000000000e+00	inf	1.000000000000000000e+00
8.696000000000000000e+03	2.644176030009097289e+01	1.902952767990167260e+01	-3.418836454359343736e-03	6.622228961440904982e+01	3.379253451532175934e-01	0.000000000000000000e+00	inf	1.000000000000000000e+00
8.708000000000000000e+03	5.417351460154579001e+01	1.111916451683411644e+01	-3.669634566751941128e-03	7.136736706223852877e+01	3.499397767817790106e-01	0.000000000000000000e+00	1.341991381253710180e+01	1.000000000000000000e+00
8.711000000000000000e+03	7.973929507499040881e+01	2.094240554447324598e+01	-3.723941932201983284e-03	7.248147274095532566e+01	3.877461553630848767e-01	0.000000000000000000e+00	2.514850496336055841e+01	1.000000000000000000e+00
8.711000000000000000e+03	5.099604895042186570e+01	2.415748491372004736e+01	-3.067450307919071528e-03	5.901366702836875078e+01	4.307529178553274329e-01	0.000000000000000000e+00	4.249510955016560843e+00	1.000000000000000000e+00
8.712000000000000000e+03	5.501453798008228091e+01	2.553954470812282906e+01	2.915576163134822076e-03	-5.589799669981927366e+01	4.408042177462146993e-01	0.000000000000000000e+00	4.249510955016560843e+00	1.000000000000000000e+00
8.718000000000000000e+03	1.086974927235319797e+02	1.015134581507978417e+01	2.873709906748538566e-03	-5.503911810020318285e+01	4.549663012342375357e-01	0.000000000000000000e+00	4.481874873019363292e+01	1.000000000000000000e+00
8.718000000000000000e+03	6.595357786000478484e+01	2.363014323472270561e+01	2.717856767478008494e-03	-5.184181942684243438e+01	4.797642532190380393e-01	0.000000000000000000e+00	1.650068735196639125e+01	1.000000000000000000e+00
8.723000000000000000e+03	4.995191452558556477e+01	1.960280495500900955e+01	-2.505230413069139874e-03	4.747982861898993434e+01	4.570242063975482605e-01	0.000000000000000000e+00	1.650068735196639125e+01	1.000000000000000000e+00
8.730000000000000000e+03	8.158491499000352576e+01	8.310958739270251527e+00	3.689858495321322006e-03	-7.178225726135593732e+01	4.625554379918905834e-01	0.000000000000000000e+00	inf	1.000000000000000000e+00
8.737000000000000000e+03	1.022606544269120263e+02	2.009798818716505053e+01	-2.922801762265528087e-03	5.604622854566449774e+01	4.049636661456609277e-01	0.000000000000000000e+00	8.368591646668279793e+01	1.000000000000000000e+00
8.739000000000000000e+03	1.857980205788705064e+01	1.917735706556542397e+01	3.795489386217150690e-03	-7.394925568633414059e+01	3.515289978890085987e-01	0.000000000000000000e+00	8.368591646668279793e+01	1.000000000000000000e+00
8.751000000000000000e+03	6.031982383623017796e+01	2.336602688052489185e+01	-3.676525320865150787e-03	7.150872962373546216e+01	3.523137410360673849e-01	0.000000000000000000e+00	1.920995006690383278e+01	1.000000000000000000e+00
8.753000000000000000e+03	7.936943464635996293e+01	2.088923267116372173e+01	-2.684820859027318117e-03	5.116409380157084996e+01	4.576288149603943145e-01	0.000000000000000000e+00	1.920995006690383278e+01	1.000000000000000000e+00
8.766000000000000000e+03	5.987906999881267467e+01	2.299504980267787957e+01	2.591914878232757635e-03	-4.925814458211938529e+01	4.847384899443356598e-01	0.000000000000000000e+00	1.326122507490376812e+01	1.000000000000000000e+00
8.771000000000000000e+03	6.993183842914926629e+01	1.434623847549051767e+01	-3.417959457951389845e-03	6.620429819335190302e+01	3.566057577588472860e-01	0.000000000000000000e+00	1.264201838220240326e+01	1.000000000000000000e+00
8.779000000000000000e+03	9.702837470112011431e+01	8.728794803275809144e+00	3.335682738806475169e-03	-6.451640633437635586e+01	4.164756730651525407e-01	0.000000000000000000e+00	7.101486809890823793e+01	1.000000000000000000e+00
8.782000000000000000e+03	2.694138142209006048e+01	2.017103515254876456e+01	-3.969561060760305564e-03	7.752030428177140209e+01	3.240035324355096114e-01	0.000000000000000000e+00	2.204255916495846179e+01	1.000000000000000000e+00
8.786000000000000000e+03	4.876163497615439724e+01	1.704838413505786576e+01	-2.911505145817291397e-03	5.581448052344007493e+01	4.550549646265590331e-01	0.000000000000000000e+00	6.046871017116766112e+00	1.000000000000000000e+00
8.786000000000000000e+03	5.182539526097092164e+01	2.226163859027369796e+01	-2.629551470663238355e-03	5.003025239856135187e+01	4.678713494107146209e-01	0.000000000000000000e+00	6.046871017116766112e+00	1.000000000000000000e+00
8.788000000000000000e+03	6.978973682067167772e+01	2.329326363112568643e+01	-3.301875044942087934e-03	6.382284767236979661e+01	3.989145693386982883e-01	0.000000000000000000e+00	1.799393836541919356e+01	1.000000000000000000e+00
8.794000000000000000e+03	2.528704497497647452e+01	2.029811116792576087e+01	-3.045630131141685744e-03	5.856603008894378348e+01	3.815970210301485865e-01	0.000000000000000000e+00	inf	1.000000000000000000e+00
8.802000000000000000e+03	9.673161877877714687e+01	1.070792659382677492e+01	-2.470519044762632416e-03	4.676773124093013934e+01	4.700265516656426668e-01	0.000000000000000000e+00	inf	1.000000000000000000e+00
8.817000000000000000e+03	4.541842099439275415e+01	2.399049439818806562e+01	3.151845784288235825e-03	-6.074502480464294507e+01	4.064601946661090537e-01	0.000000000000000000e+00	2.370267685222719933e+01	1.000000000000000000e+00
8.817000000000000000e+03	9.799800235884333688e+01	2.366687615053423244e+01	-3.327696242802834908e-03	6.435256482822025248e+01	3.466339702052865235e-01	0.000000000000000000e+00	2.590828503429536056e+01	1.000000000000000000e+00
8.819000000000000000e+03	1.176823649439195947e+02	6.821547331020409111e+00	-3.646018075614760549e-03	7.088287906195978394e+01	3.706973489080461759e-01	0.000000000000000000e+00	2.590828503429536056e+01	1.000000000000000000e+00
8.822000000000000000e+03	2.265571094087837878e+01	1.738171834049457232e+01	3.205138992100388124e-03	-6.183832522473369409e+01	4.401258437609930629e-01	0.000000000000000000e+00	2.370267685222719933e+01	1.000000000000000000e+00
8.824000000000000000e+03	8.348473338894685014e+01	7.575441203522802702e+00	-3.258516178573651889e-03	6.293334845171187908e+01	3.546214726488536861e-01	0.000000000000000000e+00	3.420594041889017234e+01	1.000000000000000000e+00
8.834000000000000000e+03	8.015339936193392134e+01	8.243780640467305076e+00	-2.742595788850680540e-03	5.234933592978427441e+01	4.821592939155128210e-01	0.000000000000000000e+00	1.269344921156308814e+01	1.000000000000000000e+00
8.837000000000000000e+03	1.153821828293875313e+02	1.190254888315683779e+01	-3.196545154609638315e-03	6.166202421894800523e+01	4.117237336992792818e-01	0.000000000000000000e+00	3.541826886862832424e+01	1.000000000000000000e+00
8.837000000000000000e+03	7.336442591069099706e+01	1.896914741111204350e+01	4.178894247982775645e-03	-8.181473636654966697e+01	2.978724859088700549e-01	0.000000000000000000e+00	1.269344921156308814e+01	1.000000000000000000e+00
8.844000000000000000e+03	4.347382084493089138e+01	2.344406266748573486e+01	2.393889587258926123e-03	-4.519569192260964030e+01	4.839435148683858268e-01	0.000000000000000000e+00	inf	1.000000000000000000e+00
8.857000000000000000e+03	1.101096316483918258e+02	2.366048093523412987e+01	-3.330485673654260629e-03	6.440978949242939677e+01	3.921060390272191887e-01	0.000000000000000000e+00	4.759640606891640147e+01	1.000000000000000000e+00
8.858000000000000000e+03	6.274598202238328071e+01	1.895914444633196538e+01	-3.277530109903780374e-03	6.332341577856672643e+01	3.527409238367323896e-01	0.000000000000000000e+00	4.986061962126149716e+00	1.000000000000000000e+00
8.862000000000000000e+03	5.791756033387572700e+01	1.771529642984798514e+01	2.852964288094620143e-03	-5.461352552432900609e+01	4.287373152435579593e-01	0.000000000000000000e+00	4.986061962126149716e+00	1.000000000000000000e+00
8.882000000000000000e+03	3.050402921160452152e+01	8.623970075834098026e+00	3.523387059800534536e-03	-6.836712618068403913e+01	4.041736382513116954e-01	0.000000000000000000e+00	inf	1.000000000000000000e+00
8.890000000000000000e+03	7.864360736305603439e+01	7.218755968796664924e+00	-2.916637363929199846e-03	5.591976704020455458e+01	4.893873975062014159e-01	0.000000000000000000e+00	5.835620481828632222e+01	1.000000000000000000e+00
8.900000000000000000e+03	9.532881644530669973e+01	2.301334056926781457e+01	-3.509215488719868818e-03	6.807639898951082102e+01	3.748082353336261718e-01	0.000000000000000000e+00	inf	1.000000000000000000e+00
8.910000000000000000e+03	1.142318580833444059e+02	1.621002665317970326e+01	2.805384143410075658e-03	-5.363742755036300025e+01	4.300592643978771168e-01	0.000000000000000000e+00	1.379874931633925961e+01	1.000000000000000000e+00
8.918000000000000000e+03	7.380829831067163127e+01	2.075873925430430944e+01	-3.499266192217527494e-03	6.787229098978301067e+01	3.685637982041889416e-01	0.000000000000000000e+00	2.972091180274023614e+01	1.000000000000000000e+00
8.926000000000000000e+03	2.767124309115530778e+01	1.128738770456452123e+01	-5.067159082504651448e-03	1.000373271356713474e+02	2.437839797391827545e-01	0.000000000000000000e+00	3.440174291409666552e+01	1.000000000000000000e+00
8.930000000000000000e+03	1.154620597624503944e+02	8.097904352435081776e+00	-5.862607554777447653e-03	1.163558071934262728e+02	1.930120309843799120e-01	0.000000000000000000e+00	5.781934157298530153e+01	1.000000000000000000e+00
8.938000000000000000e+03	7.811916000882096967e+01	1.740902975388785023e+01	-4.324140058794130777e-03	8.479442763482919077e+01	2.460512557371945519e-01	0.000000000000000000e+00	inf	1.000000000000000000e+00
8.945000000000000000e+03	8.743973752242544606e+01	2.078707282193242278e+01	-3.749547808270039216e-03	7.300677260957411363e+01	3.547784824166072548e-01	0.000000000000000000e+00	5.962618828064105969e+01	1.000000000000000000e+00
8.950000000000000000e+03	2.804692833391409934e+01	1.551672695324990059e+01	3.508828085084975384e-03	-6.806845147473057978e+01	4.230816347532604382e-01	0.000000000000000000e+00	9.285915341156048441e+00	1.000000000000000000e+00
8.952000000000000000e+03	1.194374167305223864e+02	1.448675233652184247e+01	3.192481183455240200e-03	-6.157865259331793339e+01	4.051755931923265441e-01	0.000000000000000000e+00	3.916434782966318551e+01	1.000000000000000000e+00
8.954000000000000000e+03	7.207395610488539717e+01	9.561876375473016054e+00	3.554512796907627250e-03	-6.900566498988402486e+01	3.638450497087069024e-01	0.000000000000000000e+00	1.475362121625134648e+01	1.000000000000000000e+00
8.956000000000000000e+03	8.088698650086745090e+01	2.139402893669864625e+01	2.702676970990351701e-03	-5.153040867567607108e+01	4.727527683936589842e-01	0.000000000000000000e+00	1.475362121625134648e+01	1.000000000000000000e+00
8.958000000000000000e+03	4.501332662689024744e+01	2.544917804118419369e+01	3.346868326158621183e-03	-6.474587661498263458e+01	4.178792691764556810e-01	0.000000000000000000e+00	3.137967530046557485e+01	1.000000000000000000e+00
8.970000000000000000e+03	3.571030258493728127e+01	1.989985314612753697e+01	2.632328389538092506e-03	-5.008722038185740644e+01	4.483595966851682268e-01	0.000000000000000000e+00	inf	1.000000000000000000e+00
9.004000000000000000e+03	5.153244658409946055e+01	2.442123643422354817e+01	4.161829229438013429e-03	-8.146465062936515267e+01	3.588249383628929756e-01	0.000000000000000000e+00	3.038883637205227473e+01	1.000000000000000000e+00
9.007000000000000000e+03	8.184596435962953365e+01	2.228300910300045246e+01	-2.483296715095532989e-03	4.702986281296802673e+01	4.658828210080845356e-01	0.000000000000000000e+00	3.038883637205227473e+01	1.000000000000000000e+00
9.015000000000000000e+03	5.286968290663037351e+01	1.215933073262278619e+01	-3.746734870611054431e-03	7.294906570750326580e+01	3.757947535489906121e-01	0.000000000000000000e+00	inf	1.000000000000000000e+00
9.025000000000000000e+03	5.564960412590981065e+01	6.739522430151856369e+00	-3.603988237964089215e-03	7.002064462259569666e+01	4.409392863588063038e-01	0.000000000000000000e+00	4.161693265649054041e+01	1.000000000000000000e+00
9.028000000000000000e+03	1.087080950762827314e+02	6.627589593390265321e+00	4.042327116749238822e-03	-7.901308662396898796e+01	3.641798179165013361e-01	0.000000000000000000e+00	5.305860901767733395e+01	1.000000000000000000e+00
9.028000000000000000e+03	1.403858167049531502e+01	7.440873946767654346e+00	3.156837741972764056e-03	-6.084743390436926092e+01	4.583993007730784441e-01	0.000000000000000000e+00	4.161693265649054041e+01	1.000000000000000000e+00
9.034000000000000000e+03	4.764232880773733569e+01	1.658730826435979466e+01	3.052005263468692171e-03	-5.869681476371543738e+01	3.532079421363458760e-01	0.000000000000000000e+00	inf	1.000000000000000000e+00
9.054000000000000000e+03	8.735225213318287274e+01	6.090048343760712690e+00	2.881073305344289837e-03	-5.519017687689395046e+01	4.986684326186404670e-01	0.000000000000000000e+00	3.538430905702372797e+01	1.000000000000000000e+00
9.058000000000000000e+03	5.249780932983838255e+01	1.219063391494641557e+01	-3.690415940615454291e-03	7.179369314970405469e+01	3.915363687151159899e-01	0.000000000000000000e+00	6.521761852829638606e+00	1.000000000000000000e+00
9.058000000000000000e+03	5.343834476122214028e+01	1.864421979934709128e+01	-3.817885706148093153e-03	7.440871209727667690e+01	3.927828180920247547e-01	0.000000000000000000e+00	6.521761852829638606e+00	1.000000000000000000e+00
9.066000000000000000e+03	1.047965106333362399e+02	1.783277689576127045e+01	-4.098992733417922835e-03	8.017557139551706769e+01	3.119816394221014422e-01	0.000000000000000000e+00	1.305008054154204977e+01	1.000000000000000000e+00
9.070000000000000000e+03	8.037284874588496564e+01	7.218078408243454369e+00	-4.899403180355844066e-03	9.659584545683398460e+01	4.633433996527183130e-01	0.000000000000000000e+00	2.663056672272396597e+01	1.000000000000000000e+00
9.075000000000000000e+03	1.041128209318328430e+02	2.537804810828363600e+01	-2.874486787227185664e-03	5.505505566126460337e+01	4.916891867261686810e-01	0.000000000000000000e+00	2.988930877246840012e+01	1.000000000000000000e+00
9.082000000000000000e+03	5.075274567421951133e+01	1.637476073286739719e+01	-3.495677708244766205e-03	6.779867389679927214e+01	3.886609315163256362e-01	0.000000000000000000e+00	inf	1.000000000000000000e+00
9.093000000000000000e+03	1.045540424000003839e+02	6.696196777783065102e+00	3.749523078727693901e-03	-7.300626528753168998e+01	4.182600954006325811e-01	0.000000000000000000e+00	inf	1.000000000000000000e+00
9.108000000000000000e+03	1.210724218076000369e+01	1.342041936344174680e+01	5.646938576335269223e-03	-1.119313975095038387e+02	3.016282326196138008e-01	0.000000000000000000e+00	inf	1.000000000000000000e+00
9.121000000000000000e+03	7.834351335837847330e+01	1.948229845502194735e+01	2.506774547560520604e-03	-4.751150625592358523e+01	4.507544723779509654e-01	0.000000000000000000e+00	4.222429532929034224e+01	1.000000000000000000e+00
9.123000000000000000e+03	3.674061339423451500e+01	1.226496995837162807e+01	-4.081190219494663929e-03	7.981035607540394494e+01	3.078186961546172107e-01	0.000000000000000000e+00	2.513333386332761421e+01	1.000000000000000000e+00
9.128000000000000000e+03	1.170360549109534709e+01	1.446331168422712565e+01	-3.594029832851394074e-03	6.981634976139086746e+01	3.872644458375403831e-01	0.000000000000000000e+00	2.513333386332761421e+01	1.000000000000000000e+00
9.132000000000000000e+03	9.460576458493308394e+01	8.922272366174532010e+00	-8.334404512375336721e-03	1.670642701113704334e+02	1.666161565435074765e-01	0.000000000000000000e+00	7.425049628368105914e+01	1.000000000000000000e+00
9.136000000000000000e+03	2.115761614581208505e+01	1.980830420692267779e+01	-3.746645218436372125e-03	7.294722650952164145e+01	3.313533078163911627e-01	0.000000000000000000e+00	1.289545010854630824e+01	1.000000000000000000e+00
9.143000000000000000e+03	2.625202183098432940e+01	2.104029351636336287e+01	2.796653149652970644e-03	-5.345831280883535186e+01	4.624390482400292379e-01	0.000000000000000000e+00	7.270373310067864736e+01	1.000000000000000000e+00
9.148000000000000000e+03	9.886627247266508789e+01	2.464631771510109104e+01	-3.317420650608176019e-03	6.414176293198799783e+01	4.295325044001685466e-01	0.000000000000000000e+00	1.774051669208666127e+01	1.000000000000000000e+00
9.164000000000000000e+03	4.933298186678954522e+01	1.128971861555284661e+01	-7.452504790293326860e-03	1.489722584608666409e+02	1.742152307942966827e-01	0.000000000000000000e+00	2.839115712739163300e+01	1.000000000000000000e+00
9.171000000000000000e+03	1.093546771836163600e+02	2.414094994164367236e+01	-5.035562622463211555e-03	9.938913153148762092e+01	2.706399750765713375e-01	0.000000000000000000e+00	3.299763440563853578e+01	1.000000000000000000e+00
9.177000000000000000e+03	4.743741578628048217e+01	1.722427976120322413e+01	-2.440950139363679341e-03	4.616113054974547936e+01	4.911032373956152330e-01	0.000000000000000000e+00	8.798379313173498417e+00	1.000000000000000000e+00
9.180000000000000000e+03	5.055905253961235957e+01	8.998292737220815241e+00	-3.269296211881672892e-03	6.315449886520911349e+01	4.143679831104644107e-01	0.000000000000000000e+00	8.798379313173498417e+00	1.000000000000000000e+00
9.181000000000000000e+03	6.529043793684444097e+01	1.431630533684206874e+01	-3.054935947309690269e-03	5.875693720719473134e+01	4.581154192328309449e-01	0.000000000000000000e+00	1.566189559828289113e+01	1.000000000000000000e+00
9.200000000000000000e+03	4.924571059449507260e+01	1.852050767385626528e+01	-3.847833043656559426e-03	7.502307625403776115e+01	3.557388541682703353e-01	0.000000000000000000e+00	7.035683740584970813e+00	1.000000000000000000e+00
9.202000000000000000e+03	5.624379552574899321e+01	1.924690494290986820e+01	-3.036881152672505670e-03	5.838654639433423910e+01	4.013431746963176394e-01	0.000000000000000000e+00	7.035683740584970813e+00	1.000000000000000000e+00
9.203000000000000000e+03	1.011914633473674030e+02	1.501294272610405578e+01	3.115501570804676216e-03	-5.999942990614289329e+01	3.715364058847649975e-01	0.000000000000000000e+00	1.210475146081414977e+01	1.000000000000000000e+00
9.216000000000000000e+03	1.881158169007862568e+01	8.211566970728993553e+00	3.616194610724077305e-03	-7.027105612931750045e+01	4.604719619917940765e-01	0.000000000000000000e+00	1.223249040809703736e+01	1.000000000000000000e+00
9.217000000000000000e+03	1.187772616234789922e+02	9.209708783519181097e+00	2.609963131556547206e-03	-4.962840120113085618e+01	4.584891959725602151e-01	0.000000000000000000e+00	8.865670337184793937e+01	1.000000000000000000e+00
9.221000000000000000e+03	3.018943080630870668e+01	1.270360115052865169e+01	3.333834335750275601e-03	-6.447848668343391410e+01	4.004553630706996215e-01	0.000000000000000000e+00	1.223249040809703736e+01	1.000000000000000000e+00
9.223000000000000000e+03	1.041094836426066479e+02	5.438442873401518440e+00	4.205137783466901015e-03	-8.235311770157071010e+01	2.829210517697446914e-01	0.000000000000000000e+00	9.613616171141609712e+00	1.000000000000000000e+00
9.228000000000000000e+03	9.595179217501151925e+01	1.052506118083929110e+01	-2.724339087222191376e-03	5.197480303189128392e+01	4.528553424070799194e-01	0.000000000000000000e+00	9.613616171141609712e+00	1.000000000000000000e+00
9.229000000000000000e+03	6.058043450090043791e+01	1.964765090418035243e+01	-3.613652460673746729e-03	7.021890438555765002e+01	4.393775706855489460e-01	0.000000000000000000e+00	3.652881858163913620e+01	1.000000000000000000e+00
9.254000000000000000e+03	1.050418224989074929e+02	2.264638822574385202e+01	2.886326160344094161e-03	-5.529793823736984137e+01	3.988715129777480328e-01	0.000000000000000000e+00	inf	1.000000000000000000e+00
9.262000000000000000e+03	2.314805786782959984e+01	2.363975564379195049e+01	-2.632011110418256208e-03	5.008071145868983365e+01	4.602712878794715801e-01	0.000000000000000000e+00	inf	1.000000000000000000e+00
9.272000000000000000e+03	2.389765566644916461e+01	9.716258274463259070e+00	-3.734197159247775420e-03	7.269185684987986917e+01	4.566991705670324642e-01	0.000000000000000000e+00	inf	1.000000000000000000e+00
9.279000000000000000e+03	2.563986265540705389e+01	2.125444498663124904e+01	-3.490240778067524394e-03	6.768713626769398672e+01	3.623372045371161532e-01	0.000000000000000000e+00	inf	1.000000000000000000e+00
9.285000000000000000e+03	4.628785039462729856e+01	2.143364309682403857e+01	3.822312536676897386e-03	-7.449952771666802676e+01	3.503551534421391889e-01	0.000000000000000000e+00	inf	1.000000000000000000e+00
9.293000000000000000e+03	6.461230000569693743e+01	5.881304768307656694e+00	2.688621371139497587e-03	-5.124206061309121196e+01	4.994060297007356652e-01	0.000000000000000000e+00	1.407235516956686538e+01	1.000000000000000000e+00
9.293000000000000000e+03	5.065487563112694147e+01	7.676154301442582373e+00	3.651379351009178924e-03	-7.099286464701971511e+01	3.569864865920616692e-01	0.000000000000000000e+00	1.407235516956686538e+01	1.000000000000000000e+00
9.306000000000000000e+03	3.314287774098939110e+01	2.493329175397455799e+01	-3.258494592628466066e-03	6.293290561999074839e+01	4.329919959134330698e-01	0.000000000000000000e+00	inf	1.000000000000000000e+00
9.314000000000000000e+03	2.386453136834702349e+01	5.550377395225390309e+00	-3.545797966596072985e-03	6.882688183848833319e+01	3.738296507352293352e-01	0.000000000000000000e+00	inf	1.000000000000000000e+00
9.329000000000000000e+03	6.030666195710750088e+01	2.250758241517613811e+01	-4.052546569273074613e-03	7.922273682511261939e+01	3.047158907121859661e-01	0.000000000000000000e+00	1.529836001270125578e+01	1.000000000000000000e+00
9.332000000000000000e+03	9.249761076638189650e+01	1.892660265076658987e+01	3.112580488260677757e-03	-5.993950443151712193e+01	4.341783379710726365e-01	0.000000000000000000e+00	1.710748665731788876e+01	1.000000000000000000e+00
9.333000000000000000e+03	7.544588549824324275e+01	2.030673493074244362e+01	-3.118589809548604104e-03	6.006278455966605634e+01	4.008610480300638379e-01	0.000000000000000000e+00	1.529836001270125578e+01	1.000000000000000000e+00
9.338000000000000000e+03	5.395681538833985513e+01	1.126077980519462329e+01	-3.124583011334540732e-03	6.018573399917716671e+01	3.914642349565167212e-01	0.000000000000000000e+00	2.331543347917357423e+01	1.000000000000000000e+00
9.339000000000000000e+03	8.992227804366633848e+01	1.627969339714473662e+01	-3.455625508859190825e-03	6.697701034507321083e+01	3.897716388536609511e-01	0.000000000000000000e+00	3.631396422390628231e+01	1.000000000000000000e+00
9.343000000000000000e+03	1.727456611666738695e+01	2.391304258301640573e+01	-3.680977887550200209e-03	7.160007321566945393e+01	3.880967782223780915e-01	0.000000000000000000e+00	3.880292727395924146e+01	1.000000000000000000e+00
9.345000000000000000e+03	1.133469050310918789e+02	7.512801600889380538e+00	-3.442418261292812514e-03	6.670606607458643111e+01	4.130189778757117347e-01	0.000000000000000000e+00	9.746210652740829516e+01	1.000000000000000000e+00
9.353000000000000000e+03	1.368020126242535284e+01	1.986925194332609834e+01	-3.686649884811521536e-03	7.171643320305122415e+01	3.546111693287259392e-01	0.000000000000000000e+00	4.523328861246969979e+01	1.000000000000000000e+00
9.357000000000000000e+03	1.042068492733903184e+02	6.841833564733764916e+00	-3.595827192423429845e-03	6.985322226458278294e+01	3.341757672780010235e-01	0.000000000000000000e+00	2.190504369792658679e+01	1.000000000000000000e+00
9.359000000000000000e+03	1.394462051442350337e+01	1.889162808003775851e+01	4.326758307202361632e-03	-8.484814052249605254e+01	3.032786517519333591e-01	0.000000000000000000e+00	3.566952936071403002e+01	1.000000000000000000e+00
9.361000000000000000e+03	4.948840603457150422e+01	2.188405781397601402e+01	2.820150620104950028e-03	-5.394035912150563661e+01	4.728665821595090524e-01	0.000000000000000000e+00	3.566952936071403002e+01	1.000000000000000000e+00
9.362000000000000000e+03	1.177508456423909706e+02	2.405784651095828863e+01	3.657928057759059215e-03	-7.112721016935967100e+01	4.407322180005234236e-01	0.000000000000000000e+00	2.190504369792658679e+01	1.000000000000000000e+00
9.367000000000000000e+03	1.175246585502985575e+01	1.376764382751031945e+01	3.654490933357010859e-03	-7.105669819031143675e+01	3.622541450045848599e-01	0.000000000000000000e+00	4.874422554503421168e+01	1.000000000000000000e+00
9.384000000000000000e+03	1.210164121120794505e+02	2.177240002307695121e+01	3.431627456602920866e-03	-6.648469468815835626e+01	3.953747771354451102e-01	0.000000000000000000e+00	9.272526487151387187e+01	1.000000000000000000e+00
9.386000000000000000e+03	2.904085517139594330e+01	1.000500137496909225e+01	-3.790428140415619436e-03	7.384542515354840475e+01	4.642819834265921042e-01	0.000000000000000000e+00	1.066870521988921183e+01	1.000000000000000000e+00
9.393000000000000000e+03	3.195414315736358191e+01	1.131042025398268436e+01	-3.697761038733211447e-03	7.194437649543277757e+01	3.838868526411784998e-01	0.000000000000000000e+00	7.960553747695267646e+01	1.000000000000000000e+00
9.394000000000000000e+03	1.110345869974315605e+02	2.043867304695316633e+01	-3.388115702385530083e-03	6.559205900121605737e+01	3.762756895840250193e-01	0.000000000000000000e+00	7.960553747695267646e+01	1.000000000000000000e+00
9.400000000000000000e+03	5.977982351983785492e+01	1.973922177260288180e+01	-5.180320401691500785e-03	1.023588109210177208e+02	3.277654782625396557e-01	0.000000000000000000e+00	5.136163049832484262e+01	1.000000000000000000e+00
9.413000000000000000e+03	7.396191534456522731e+01	1.971027021458670347e+01	3.313694106668092169e-03	-6.406531356400209631e+01	3.775519428967626379e-01	0.000000000000000000e+00	3.005408248860497622e+01	1.000000000000000000e+00
9.428000000000000000e+03	1.127861424904259593e+02	1.094630006300445046e+01	3.442233210837156599e-03	-6.670226979830259495e+01	3.198562377088934872e-01	0.000000000000000000e+00	inf	1.000000000000000000e+00
9.438000000000000000e+03	1.130043174401713024e+01	2.230354571450081025e+01	-3.509205255390519113e-03	6.807618905462913972e+01	3.844737108880275089e-01	0.000000000000000000e+00	6.800686307462761704e+01	1.000000000000000000e+00
9.441000000000000000e+03	7.930170970627189320e+01	2.143198346697404233e+01	-3.810866286549406158e-03	7.426470998685600478e+01	4.191353987305790341e-01	0.000000000000000000e+00	6.800686307462761704e+01	1.000000000000000000e+00
9.450000000000000000e+03	8.838286654752111815e+01	1.570858529227820277e+01	3.128265396076325682e-03	-6.026127744927909902e+01	4.031665085531491721e-01	0.000000000000000000e+00	3.309630861050084150e+01	1.000000000000000000e+00
9.460000000000000000e+03	4.324983947174991528e+01	8.745889999101617462e+00	3.008887483541945219e-03	-5.781226138735546272e+01	3.428857572963484035e-01	0.000000000000000000e+00	2.757302431789890207e+01	1.000000000000000000e+00
9.461000000000000000e+03	1.197515147505772433e+02	7.453402529610044347e+00	3.477582415003265155e-03	-6.742745226247146206e+01	3.440160179384528227e-01	0.000000000000000000e+00	7.651259271731636602e+01	1.000000000000000000e+00
9.461000000000000000e+03	1.570229494015906013e+01	9.930989284167164755e+00	2.888073138069803102e-03	-5.533377716619054354e+01	4.938068174367817864e-01	0.000000000000000000e+00	2.757302431789890207e+01	1.000000000000000000e+00
9.468000000000000000e+03	4.421294044055277084e+01	7.946468699957915049e+00	-3.537012637265691140e-03	6.864665241260355799e+01	3.744059058672165596e-01	0.000000000000000000e+00	3.028945627490639225e+01	1.000000000000000000e+00
9.472000000000000000e+03	7.134161378306383483e+01	2.141815174643714315e+01	-4.784918834822234762e-03	9.424722002773815177e+01	3.071404920163242069e-01	0.000000000000000000e+00	8.302311121693293217e+00	1.000000000000000000e+00
9.477000000000000000e+03	8.716637122712349139e+01	1.775750740578533637e+01	-3.095174586807481528e-03	5.958242554375502209e+01	3.759884683030946251e-01	0.000000000000000000e+00	1.624263725975765382e+01	1.000000000000000000e+00
9.483000000000000000e+03	4.138754926216071084e+01	1.815770409156725407e+01	-2.645035647916345149e-03	5.034790746551195184e+01	4.748515140580575888e-01	0.000000000000000000e+00	1.308224282779882408e+01	1.000000000000000000e+00
9.486000000000000000e+03	3.468061597205539925e+01	5.939945872449963638e+00	3.476671877858155714e-03	-6.740877275932042778e+01	4.303849425877372958e-01	0.000000000000000000e+00	1.334466279672933808e+01	1.000000000000000000e+00
9.488000000000000000e+03	4.799313507594488470e+01	6.865613343515896361e+00	-3.657551986203426853e-03	7.111949513011477109e+01	4.494198879017429205e-01	0.000000000000000000e+00	6.063559674233871100e+00	1.000000000000000000e+00
9.491000000000000000e+03	1.203897818001847924e+02	5.820362862759627554e+00	3.709127547786386560e-03	-7.217755835167615430e+01	3.913049529939567339e-01	0.000000000000000000e+00	4.995043044233026563e+01	1.000000000000000000e+00
9.492000000000000000e+03	7.374353432981389744e+01	2.368577912734722446e+01	-6.591695969547533250e-03	1.313129227973714421e+02	2.026105897374229636e-01	0.000000000000000000e+00	1.313962309062361378e+01	1.000000000000000000e+00
9.492000000000000000e+03	4.199471220883120282e+01	5.979227970056450125e+00	-4.684137723618611755e-03	9.217971394695369725e+01	3.565623047113994915e-01	0.000000000000000000e+00	6.063559674233871100e+00	1.000000000000000000e+00
9.497000000000000000e+03	7.278600288143904606e+01	1.058109185564850563e+01	-3.356462963814520542e-03	6.494270885328188569e+01	4.046992380633762654e-01	0.000000000000000000e+00	1.313962309062361378e+01	1.000000000000000000e+00
9.497000000000000000e+03	5.926691695531668103e+01	2.212884921317110454e+01	-5.050321369720451280e-03	9.969190453462957180e+01	2.784302883290419306e-01	0.000000000000000000e+00	1.456009894764630808e+01	1.000000000000000000e+00
9.498000000000000000e+03	9.587266649100307347e+01	1.465391005347357023e+01	-4.130864792204939386e-03	8.082942085760662110e+01	3.919815226792419116e-01	0.000000000000000000e+00	2.344316285601631122e+01	1.000000000000000000e+00
9.499000000000000000e+03	3.347678107658758506e+01	2.019703392958325594e+01	-3.972578721995984746e-03	7.758221105060934519e+01	3.362660524847405075e-01	0.000000000000000000e+00	7.468939081489947895e+00	1.000000000000000000e+00
9.501000000000000000e+03	3.678257425201599062e+01	1.349951330742023892e+01	-4.326788856835627438e-03	8.484876724264022130e+01	3.435621456460442591e-01	0.000000000000000000e+00	7.468939081489947895e+00	1.000000000000000000e+00
9.508000000000000000e+03	1.171095125973589290e+01	2.191128896441971463e+01	-4.468089701939323248e-03	8.774752826028387176e+01	2.819374335358963979e-01	0.000000000000000000e+00	inf	1.000000000000000000e+00
9.515000000000000000e+03	5.152973063413398336e+01	2.046107083662007042e+01	3.198807935868885118e-03	-6.170844476300734982e+01	4.218465704325503607e-01	0.000000000000000000e+00	1.523185769978590720e+01	1.000000000000000000e+00
9.519000000000000000e+03	6.526585154284562407e+01	1.387863425372904302e+01	2.932360487941277401e-03	-5.624232405625311060e+01	3.944222856210956030e-01	0.000000000000000000e+00	9.825761675301555087e+00	1.000000000000000000e+00
9.522000000000000000e+03	9.945342998298109194e+00	1.275335552472314404e+01	3.525274398816579703e-03	-6.840584459572802700e+01	4.136573051885447105e-01	0.000000000000000000e+00	5.533195205164288666e+01	1.000000000000000000e+00
9.523000000000000000e+03	7.509113959665462801e+01	1.378216063296711447e+01	-2.816468201749345451e-03	5.386481498182233452e+01	4.827053431416128415e-01	0.000000000000000000e+00	9.825761675301555087e+00	1.000000000000000000e+00
9.530000000000000000e+03	7.592514999918520857e+01	1.527782097469170886e+01	2.803934575072642398e-03	-5.360768992079766804e+01	4.542180821950227987e-01	0.000000000000000000e+00	inf	1.000000000000000000e+00
9.565000000000000000e+03	3.695270448451090317e+01	1.403221520272000156e+01	-3.249737364824274895e-03	6.275325269178083687e+01	4.301230367657784548e-01	0.000000000000000000e+00	2.738838206915213291e+01	1.000000000000000000e+00
9.570000000000000000e+03	1.116849944243478063e+02	7.716344967847614811e+00	-4.937696349466672713e-03	9.738142282389817694e+01	3.420941972092965688e-01	0.000000000000000000e+00	2.870351721490488472e+01	1.000000000000000000e+00
9.570000000000000000e+03	1.157024975091441021e+01	2.432077506612066387e+01	-2.710197789464439695e-03	5.168469689240585296e+01	4.725112580411242602e-01	0.000000000000000000e+00	2.738838206915213291e+01	1.000000000000000000e+00
9.575000000000000000e+03	8.664668270872273581e+01	2.175111774611280069e+01	3.393304511183548380e-03	-6.569850646556535878e+01	4.224807016580288677e-01	0.000000000000000000e+00	2.024283694229301744e+01	1.000000000000000000e+00
9.577000000000000000e+03	1.068819030108364529e+02	2.119586393280961900e+01	-3.420461033469361471e-03	6.625561755799454033e+01	4.410061719808177072e-01	0.000000000000000000e+00	2.024283694229301744e+01	1.000000000000000000e+00
9.584000000000000000e+03	1.267689385214745812e+01	1.968126705694060874e+01	-4.610318588919037203e-03	9.066532788743454319e+01	3.237877067284630206e-01	0.000000000000000000e+00	3.096655295506392136e+01	1.000000000000000000e+00
9.585000000000000000e+03	1.156637891823113904e+02	7.628625584397225268e+00	-3.244121954094435819e-03	6.263805356675246117e+01	4.512165042087925571e-01	0.000000000000000000e+00	7.275500429198659447e+01	1.000000000000000000e+00
9.587000000000000000e+03	4.327479289432548626e+01	1.491723765700413296e+01	-3.510544758776269671e-03	6.810366872182267173e+01	3.941666631889257921e-01	0.000000000000000000e+00	1.763155892413343295e+01	1.000000000000000000e+00
9.591000000000000000e+03	2.609499585955998668e+01	1.095157958557994426e+01	3.730860951900701397e-03	-7.262341516577404832e+01	4.268674407108361546e-01	0.000000000000000000e+00	1.763155892413343295e+01	1.000000000000000000e+00
9.605000000000000000e+03	5.193852921507599518e+01	1.558996781317083880e+01	-3.608344849828430158e-03	7.011001971891651863e+01	3.154938411673238186e-01	0.000000000000000000e+00	inf	1.000000000000000000e+00
9.614000000000000000e+03	5.118181869435989739e+01	1.577685907629011375e+01	3.674339491459318111e-03	-7.146388773288762764e+01	3.282349390144859713e-01	0.000000000000000000e+00	4.073891892598540920e+01	1.000000000000000000e+00
9.618000000000000000e+03	1.104662667060501846e+01	2.276441061272505451e+01	3.467584993653202805e-03	-6.722235699028642841e+01	3.636734968702552973e-01	0.000000000000000000e+00	3.695712811198944792e+01	1.000000000000000000e+00
9.623000000000000000e+03	4.567538456819958270e+01	9.854009969995855656e+00	2.711372090907234519e-03	-5.170878747192672620e+01	4.904558389336619584e-01	0.000000000000000000e+00	3.695712811198944792e+01	1.000000000000000000e+00
9.629000000000000000e+03	1.114972996251716175e+01	2.170472586985389185e+01	4.573476924883079775e-03	-8.990952788175033561e+01	3.461495019465337108e-01	0.000000000000000000e+00	inf	1.000000000000000000e+00
9.636000000000000000e+03	2.322207740411387533e+01	7.998675404075495265e+00	-4.023519807107509873e-03	7.862725810329604315e+01	4.133272870893592854e-01	0.000000000000000000e+00	1.240918426109521988e+01	1.000000000000000000e+00
9.636000000000000000e+03	1.222325012405618949e+01	1.374442622440108153e+01	-4.424545276260237123e-03	8.685422232427490030e+01	3.335833773469657482e-01	0.000000000000000000e+00	1.240918426109521988e+01	1.000000000000000000e+00
9.644000000000000000e+03	9.409864577911349670e+01	2.305107901762704259e+01	-3.717923352910377718e-03	7.235800268655260936e+01	3.808155451840796735e-01	0.000000000000000000e+00	inf	1.000000000000000000e+00
9.652000000000000000e+03	9.661110759147152294e+01	8.944921772229966095e+00	3.763999788386521508e-03	-7.330325234087845843e+01	4.313244372806523952e-01	0.000000000000000000e+00	inf	1.000000000000000000e+00
9.660000000000000000e+03	7.163812157394657731e+01	1.115740103136477046e+01	3.302648761508934945e-03	-6.383872032635877503e+01	3.651114963046871997e-01	0.000000000000000000e+00	1.508001788451252523e+01	1.000000000000000000e+00
9.660000000000000000e+03	6.400325183108444094e+01	2.416185040097461467e+01	-4.020025208840847381e-03	7.855556705841733844e+01	4.051106326904618804e-01	0.000000000000000000e+00	1.508001788451252523e+01	1.000000000000000000e+00
9.662000000000000000e+03	6.188009413643798418e+00	8.017216767576080372e+00	-3.617278618801817325e-03	7.029329435695342454e+01	4.635469921827707340e-01	0.000000000000000000e+00	2.033215593979069524e+01	1.000000000000000000e+00
9.666000000000000000e+03	1.798649600485155986e+01	2.457596911541487117e+01	3.111495514999129425e-03	-5.991724640331173646e+01	4.055707316094615544e-01	0.000000000000000000e+00	2.033215593979069524e+01	1.000000000000000000e+00
9.678000000000000000e+03	9.407625988329985489e+01	2.016999205539285711e+01	4.047926030559307123e-03	-7.912794731770271994e+01	3.567714318395249773e-01	0.000000000000000000e+00	1.308680165092128611e+01	1.000000000000000000e+00
9.683000000000000000e+03	9.277400718236982868e+01	7.148144438657491051e+00	-3.835579135713957418e-03	7.477168957173064712e+01	4.369745026306489644e-01	0.000000000000000000e+00	1.308680165092128611e+01	1.000000000000000000e+00
9.687000000000000000e+03	6.877273673841152402e+00	1.321716314680416460e+01	-2.909496475731032823e-03	5.577327302366128947e+01	4.539246879529138523e-01	0.000000000000000000e+00	8.611086932272272065e+01	1.000000000000000000e+00
9.699000000000000000e+03	5.971451128331171532e+01	1.133183924593899761e+01	-2.990173428884362102e-03	5.742834597564193189e+01	4.967463693631610777e-01	0.000000000000000000e+00	inf	1.000000000000000000e+00
9.714000000000000000e+03	6.641918730275203586e+01	1.489192429785776994e+01	3.255623335645505771e-03	-6.287400230764513509e+01	3.764231387222578551e-01	0.000000000000000000e+00	1.722981585561200291e+01	1.000000000000000000e+00
9.718000000000000000e+03	4.993942642353026429e+01	9.863600940915572934e+00	-3.187449534182508308e-03	6.147542922791239306e+01	3.972151431226635943e-01	0.000000000000000000e+00	1.722981585561200291e+01	1.000000000000000000e+00
9.734000000000000000e+03	3.983211980135428121e+01	1.735545253270342769e+01	-6.440088181774240687e-03	1.282027167342307905e+02	1.772184132605295614e-01	0.000000000000000000e+00	inf	1.000000000000000000e+00
9.756000000000000000e+03	7.478090585920099898e+01	7.647426259961108919e+00	3.696660827784137727e-03	-7.192180586885217508e+01	4.277935461330992784e-01	0.000000000000000000e+00	inf	1.000000000000000000e+00
9.774000000000000000e+03	3.861648885717351476e+01	1.883359640146447234e+01	-4.399205549736225941e-03	8.633438246491914470e+01	3.287082721071432623e-01	0.000000000000000000e+00	1.614123837442042131e+01	1.000000000000000000e+00
9.774000000000000000e+03	5.317811767508025156e+01	1.186950691113119127e+01	-2.309549091139837147e-03	4.346546205611929281e+01	4.791387364267957194e-01	0.000000000000000000e+00	1.614123837442042131e+01	1.000000000000000000e+00
9.774000000000000000e+03	1.498588210707532653e+01	1.878136829676571296e+01	-3.190167389119287836e-03	6.153118552531149987e+01	4.290880684070186302e-01	0.000000000000000000e+00	2.363066446701629530e+01	1.000000000000000000e+00
9.784000000000000000e+03	9.567245844815838041e+01	2.348963568898476595e+01	-3.656690356919942587e-03	7.110181896280812452e+01	4.216604831562322797e-01	0.000000000000000000e+00	2.979053503085047439e+01	1.000000000000000000e+00
9.787000000000000000e+03	6.681397748581535723e+01	1.609612137098858398e+01	2.940364465506080729e-03	-5.640652419344209534e+01	3.889242030249649984e-01	0.000000000000000000e+00	2.911156731970587686e+01	1.000000000000000000e+00
9.792000000000000000e+03	1.123869787338957735e+02	1.765816571504707611e+01	-2.414308669389630957e-03	4.561458566137753934e+01	4.890374508756937244e-01	0.000000000000000000e+00	4.559976343458750847e+01	1.000000000000000000e+00
9.795000000000000000e+03	1.832642737996799553e+01	1.556966315250789634e+01	2.885082123364717931e-03	-5.527241704605865635e+01	4.780084681640448530e-01	0.000000000000000000e+00	1.531714013556166165e+01	1.000000000000000000e+00
9.806000000000000000e+03	1.572381045020228640e+01	1.975643241035583486e+01	2.829154084029895846e-03	-5.412506353873853016e+01	4.293178408094306953e-01	0.000000000000000000e+00	2.225319234512035038e+01	1.000000000000000000e+00
9.810000000000000000e+03	9.135983844231044770e+01	1.595238041614575586e+01	3.045927853758101465e-03	-5.857213781401721775e+01	4.314818880620842068e-01	0.000000000000000000e+00	5.348299230573119445e+01	1.000000000000000000e+00
9.810000000000000000e+03	3.792669018412869519e+01	1.826087195697291676e+01	3.498079137823350247e-03	-6.784793878579485238e+01	3.423022648703077930e-01	0.000000000000000000e+00	7.779456245895843836e+00	1.000000000000000000e+00
9.812000000000000000e+03	1.006434283788107464e+01	1.131872983017938594e+01	-3.919522171627771827e-03	7.649376561473700065e+01	3.691746671853390893e-01	0.000000000000000000e+00	1.095639558042712203e+01	1.000000000000000000e+00
9.814000000000000000e+03	3.110951672535399481e+01	2.200868271990981384e+01	-2.627526301374978612e-03	4.998870642066837888e+01	4.168521454239330071e-01	0.000000000000000000e+00	7.779456245895843836e+00	1.000000000000000000e+00
9.815000000000000000e+03	2.060626534298566881e+01	1.430377154030208153e+01	2.511444138185432544e-03	-4.760730205432744810e+01	4.948551820659263800e-01	0.000000000000000000e+00	1.095639558042712203e+01	1.000000000000000000e+00
9.847000000000000000e+03	4.418222570984411135e+01	1.312165091283939944e+01	2.656844387948836903e-03	-5.059016160948790741e+01	4.817599869090157805e-01	0.000000000000000000e+00	2.394250305656599309e+01	1.000000000000000000e+00
9.848000000000000000e+03	2.035972073350471589e+01	1.072755207069510952e+01	-1.005645852031313708e-02	2.023918934162684025e+02	1.536584266482893257e-01	0.000000000000000000e+00	2.394250305656599309e+01	1.000000000000000000e+00
9.859000000000000000e+03	1.058571286361964781e+02	6.883525183004691073e+00	3.590499320882891473e-03	-6.974392195348137591e+01	3.647946914198720858e-01	0.000000000000000000e+00	7.328585435590865416e+01	1.000000000000000000e+00
9.863000000000000000e+03	3.299077030841296221e+01	1.471361284040096962e+01	-7.164433457800703162e-03	1.430625277135560509e+02	1.499197977560396966e-01	0.000000000000000000e+00	2.134524058901065402e+01	1.000000000000000000e+00
9.864000000000000000e+03	1.186345636157357397e+01	1.167126157954468013e+01	4.839091636461921586e-03	-9.535856515447412107e+01	2.464468666670506236e-01	0.000000000000000000e+00	2.134524058901065402e+01	1.000000000000000000e+00
9.867000000000000000e+03	6.825382121894978127e+01	2.465187937490103565e+01	3.474661611034696781e-03	-6.736753250276973404e+01	3.625164319508087374e-01	0.000000000000000000e+00	2.391021545507812718e+01	1.000000000000000000e+00
9.870000000000000000e+03	4.474838545021317060e+01	2.027091002667975062e+01	-3.711986480501219127e-03	7.223620883391312475e+01	3.547527483260320968e-01	0.000000000000000000e+00	2.391021545507812718e+01	1.000000000000000000e+00
9.876000000000000000e+03	7.124407084242683652e+01	6.582832984417940736e+00	4.062331499353817599e-03	-7.942347287773574749e+01	3.780623101107877249e-01	0.000000000000000000e+00	1.355608745010440863e+01	1.000000000000000000e+00
9.878000000000000000e+03	1.166028858426794912e+01	2.413121514012022573e+01	-3.268444672996945188e-03	6.313702970058914588e+01	4.716904978598081000e-01	0.000000000000000000e+00	4.879259224510828119e+01	1.000000000000000000e+00
9.878000000000000000e+03	5.700523633534217538e+01	6.115866921177885551e+00	-2.552871410819929684e-03	4.845717498249038613e+01	4.985049992886062542e-01	0.000000000000000000e+00	1.424648958250287123e+01	1.000000000000000000e+00
9.887000000000000000e+03	1.143679650540676995e+01	2.446862665694178673e+01	3.540524597908122507e-03	-6.871869964344855930e+01	4.350966716369446541e-01	0.000000000000000000e+00	5.317217197244657001e+01	1.000000000000000000e+00
9.889000000000000000e+03	6.868360271818622209e+01	1.952761828658098509e+01	-4.422976820119719002e-03	8.682204573315344476e+01	3.249560525971203484e-01	0.000000000000000000e+00	5.519404445842325480e+00	1.000000000000000000e+00
9.900000000000000000e+03	6.347241362824262012e+01	2.427625289117301222e+01	-4.367196853292330296e-03	8.567772990626627916e+01	3.518905793585110908e-01	0.000000000000000000e+00	7.518440209077961178e+00	1.000000000000000000e+00
9.901000000000000000e+03	1.513419064161119465e+01	1.918042157374094714e+01	-4.144351772665607822e-03	8.110610379730465525e+01	3.643285666153945890e-01	0.000000000000000000e+00	2.508189733731319748e+01	1.000000000000000000e+00
9.905000000000000000e+03	3.810756123662359585e+01	9.114348975962885291e+00	-2.559617521437816245e-03	4.859557020911122294e+01	4.858075419595149214e-01	0.000000000000000000e+00	2.508189733731319748e+01	1.000000000000000000e+00
9.913000000000000000e+03	1.105653109379377241e+02	1.372016743726345922e+01	-2.466175955320609649e-03	4.667863355463224906e+01	4.851274238524889704e-01	0.000000000000000000e+00	8.835480124733569696e+00	1.000000000000000000e+00
9.919000000000000000e+03	5.345419012620450872e+01	2.530816518678424387e+01	2.902363790288297728e-03	-5.562694728514683362e+01	4.750323022339115742e-01	0.000000000000000000e+00	4.428597437839642481e+01	1.000000000000000000e+00
9.922000000000000000e+03	9.593641911345108042e+01	1.279785955825814447e+01	3.227129387587669446e-03	-6.228945416988839412e+01	3.958537096489750384e-01	0.000000000000000000e+00	4.428597437839642481e+01	1.000000000000000000e+00
9.935000000000000000e+03	2.694988397303360728e+01	1.120737188622506686e+01	-2.345814182836378301e-03	4.420943378561644721e+01	4.853399012500295706e-01	0.000000000000000000e+00	1.933832487362666797e+01	1.000000000000000000e+00
9.941000000000000000e+03	5.360440998761778530e+01	1.692233831559083512e+01	-3.376291512055287942e-03	6.534948789720495199e+01	4.012899686066653260e-01	0.000000000000000000e+00	inf	1.000000000000000000e+00
9.948000000000000000e+03	5.319388762941071747e+01	1.677504643630365777e+01	3.356478534239361496e-03	-6.494302827770233932e+01	4.446245741186817257e-01	0.000000000000000000e+00	1.363650446018341889e+01	1.000000000000000000e+00
9.951000000000000000e+03	2.618123005978455708e+01	1.103051147788625030e+01	-4.715048113576477545e-03	9.281383494873730911e+01	3.918977345979324234e-01	0.000000000000000000e+00	1.725929738002057334e+01	1.000000000000000000e+00
9.951000000000000000e+03	4.024152370495760067e+01	2.104008133195548069e+01	-2.909519810753050800e-03	5.577375173737402037e+01	4.370196530542311830e-01	0.000000000000000000e+00	1.363650446018341889e+01	1.000000000000000000e+00
9.960000000000000000e+03	8.827942648867843900e+01	9.361977935291021069e+00	3.103284312032479706e-03	-5.974879507486981822e+01	4.557652924314137266e-01	0.000000000000000000e+00	inf	1.000000000000000000e+00
9.969000000000000000e+03	1.013160516952701897e+02	7.336058832657314177e+00	-6.900997774823052801e-03	1.376581928144155995e+02	2.517264365060452036e-01	0.000000000000000000e+00	1.105251826757416822e+01	1.000000000000000000e+00
9.973000000000000000e+03	1.481056264671691558e+01	2.011938355123422539e+01	-2.778988755579991400e-03	5.309593099221231682e+01	3.841848676425848597e-01	0.000000000000000000e+00	5.088170561406091252e+01	1.000000000000000000e+00
9.974000000000000000e+03	6.425939598668439601e+01	8.129352378961200998e+00	-4.360787689643244938e-03	8.554624708514066356e+01	3.303137965850527769e-01	0.000000000000000000e+00	3.058523682370562469e+01	1.000000000000000000e+00
9.978000000000000000e+03	1.173037743628948988e+02	2.317015375792903598e+01	-2.867074367480156819e-03	5.490299122461292569e+01	4.483715754359098860e-01	0.000000000000000000e+00	2.475700363927915504e+01	1.000000000000000000e+00
9.979000000000000000e+03	9.424377851319191279e+01	1.416205625585000760e+01	-2.777290446571040530e-03	5.306109049322275695e+01	4.907757036916524651e-01	0.000000000000000000e+00	2.475700363927915504e+01	1.000000000000000000e+00
# Refeyn DiscoverMP; 2023.2.0; Refeyn Ltd; www.refeyn.com; email: support@refeyn.com
# Time created: 2024-04-25 10:45:10
# Time changed: 2024-04-25 10:45:10
# Version commit: 2ea6e1c64794154d619e1d2e75a404e9d8884f06
