# Supplementary material for: Toxin-mediated depletion of NAD and NADP drives persister formation in a human pathogen
Source: EMBO J. 2024 Sep 25;43(21):19. doi: 10.1038/s44318-024-00248-5 (PMC11535050; doi:10.1038/s44318-024-00248-5)
Supplement: Supplementary file 9 — Source data Fig. 4 [file 44318_2024_248_MOESM9_ESM.zip › Fig_4/4g/natRT_E29D_10nm.csv]

frame_indices	x_coords	y_coords	contrasts	masses_kDa	fit_errors	diffblur_errors	neareast_neighbour_distances	selections
1.000000000000000000e+01	1.917772405781423828e+01	1.381611347848832949e+01	-5.158032855443248250e-03	1.019015859822995367e+02	2.359398401349431795e-01	0.000000000000000000e+00	inf	1.000000000000000000e+00
1.600000000000000000e+01	3.662326849857011979e+01	2.413544733646665819e+01	-2.706263011917129160e-03	5.160397565001786546e+01	4.610660524267088389e-01	0.000000000000000000e+00	1.352672732545842393e+01	1.000000000000000000e+00
2.200000000000000000e+01	2.180281469137491257e+01	1.279266212644856715e+01	-4.839618782930978254e-03	9.536937946796224708e+01	2.591706061752750978e-01	0.000000000000000000e+00	1.745620916888531227e+01	1.000000000000000000e+00
2.600000000000000000e+01	1.065964976669213371e+02	1.814857205400700835e+01	-2.599200049339885771e-03	4.940759853617542063e+01	3.855124483160697890e-01	0.000000000000000000e+00	8.496266499886635870e+01	1.000000000000000000e+00
3.400000000000000000e+01	2.327228986865867100e+01	2.033894168957095161e+01	-2.785424377195344723e-03	5.322795659368129861e+01	3.696859959297290610e-01	0.000000000000000000e+00	5.341324128213254596e+01	1.000000000000000000e+00
3.900000000000000000e+01	7.620395875787507123e+01	1.318263168610760339e+01	-2.633232900173827079e-03	5.010577625226984111e+01	3.497893942798010469e-01	0.000000000000000000e+00	2.186271412417712767e+01	1.000000000000000000e+00
5.300000000000000000e+01	1.114290816230059704e+02	1.464407937096282808e+01	-6.004663727412934068e-03	1.192700636173649116e+02	3.195272926724793683e-01	0.000000000000000000e+00	7.662853950835270211e+00	1.000000000000000000e+00
5.300000000000000000e+01	1.075752633732220573e+02	2.126732748419731323e+01	-7.364069018743823331e-03	1.471580147672439125e+02	2.146679901635347720e-01	0.000000000000000000e+00	7.662853950835270211e+00	1.000000000000000000e+00
5.700000000000000000e+01	1.997014156366114790e+01	1.219676030071169848e+01	-2.572251936078304504e-03	4.885476291679614036e+01	4.588056310204673416e-01	0.000000000000000000e+00	7.218040333508779938e+00	1.000000000000000000e+00
5.900000000000000000e+01	2.624217318791668418e+01	8.624404556878506156e+00	-2.528338513129402883e-03	4.795388706922312849e+01	4.381761539853283871e-01	0.000000000000000000e+00	7.218040333508779938e+00	1.000000000000000000e+00
6.100000000000000000e+01	6.051922725325287189e+01	1.916942658691137069e+01	-3.182455233412361754e-03	6.137297206021276708e+01	3.828097007162128973e-01	0.000000000000000000e+00	3.586243055081261843e+01	1.000000000000000000e+00
7.200000000000000000e+01	6.295146218889684775e+01	2.039377844205370138e+01	-2.594289337207211863e-03	4.930685617409953636e+01	4.101083770769903269e-01	0.000000000000000000e+00	9.311930289807847316e+00	1.000000000000000000e+00
7.600000000000000000e+01	6.633526416578263252e+01	1.171841505465230071e+01	-3.286451276655738378e-03	6.350643188433379294e+01	2.916747385610436449e-01	0.000000000000000000e+00	9.311930289807847316e+00	1.000000000000000000e+00
7.600000000000000000e+01	1.034483158277744508e+02	1.180151866197553012e+01	-2.863075243821046768e-03	5.482094993349922163e+01	3.322649938625603649e-01	0.000000000000000000e+00	1.523051408520548122e+01	1.000000000000000000e+00
8.000000000000000000e+01	3.864088999199240249e+01	1.884188090250642844e+01	-2.567412709340090391e-03	4.875548706452519099e+01	4.315285715254617571e-01	0.000000000000000000e+00	1.173589258344085806e+01	1.000000000000000000e+00
8.000000000000000000e+01	9.479380811661516759e+01	2.433419816705851346e+01	-3.806356609972481701e-03	7.417219479592579034e+01	2.681921596443685996e-01	0.000000000000000000e+00	1.011986713301530472e+01	1.000000000000000000e+00
8.100000000000000000e+01	5.036518104626578207e+01	1.936358388768795180e+01	-2.647276988744434040e-03	5.039388816304386864e+01	4.126628829980428792e-01	0.000000000000000000e+00	1.173589258344085806e+01	1.000000000000000000e+00
8.200000000000000000e+01	2.373325125163414384e+01	1.158601602520375273e+01	-3.209221051673107582e-03	6.192206793096035966e+01	2.906915868002989400e-01	0.000000000000000000e+00	1.657966428884206778e+01	1.000000000000000000e+00
9.500000000000000000e+01	9.501756546476852350e+01	1.588368999166485729e+01	-4.863015993889536689e-03	9.584936897544524470e+01	1.653658367628063619e-01	0.000000000000000000e+00	1.790945636817784248e+01	1.000000000000000000e+00
1.000000000000000000e+02	7.861715383481254094e+01	2.307918342656356714e+01	-3.550202545748427484e-03	6.891724097495776391e+01	3.048149610031408718e-01	0.000000000000000000e+00	1.790945636817784248e+01	1.000000000000000000e+00
1.000000000000000000e+02	1.421985293077323931e+01	1.427910478088639579e+01	-4.452361767256263897e-03	8.742487255419916892e+01	3.084272804497872889e-01	0.000000000000000000e+00	1.384878646671082869e+01	1.000000000000000000e+00
1.010000000000000000e+02	2.420997807198509477e+01	2.387005292293574144e+01	-3.275788441152567131e-03	6.328768576238769583e+01	2.992549485996692793e-01	0.000000000000000000e+00	1.384878646671082869e+01	1.000000000000000000e+00
1.060000000000000000e+02	8.102586682255369510e+01	1.142988783323629498e+01	-3.841398920624290985e-03	7.489108139572692835e+01	2.978710990606372455e-01	0.000000000000000000e+00	1.167979905356415671e+01	1.000000000000000000e+00
1.080000000000000000e+02	7.878958799501140220e+01	2.289360289150271299e+01	4.186793000427932281e-03	-8.197677782963670268e+01	2.391557166344332463e-01	0.000000000000000000e+00	1.167979905356415671e+01	1.000000000000000000e+00
1.100000000000000000e+02	1.002541654015503383e+02	6.582799719986297760e+00	-3.078613311799729708e-03	5.924267401318408588e+01	3.726385178903867113e-01	0.000000000000000000e+00	1.982981919788109693e+01	1.000000000000000000e+00
1.170000000000000000e+02	6.870135020216162047e+01	2.531071470684710079e+01	-3.070668571385752436e-03	5.907968911532000078e+01	3.457543849757062082e-01	0.000000000000000000e+00	1.417762138706659769e+01	1.000000000000000000e+00
1.220000000000000000e+02	7.463324089926135230e+01	1.243369560487051473e+01	-3.334845869548076248e-03	6.449923811445997046e+01	2.689162062352928872e-01	0.000000000000000000e+00	1.417762138706659769e+01	1.000000000000000000e+00
1.270000000000000000e+02	8.963060897893524270e+01	2.225994081245363887e+01	-7.323853732161063508e-03	1.463330055114682580e+02	1.560905001643742018e-01	0.000000000000000000e+00	1.753640779862475441e+01	1.000000000000000000e+00
1.280000000000000000e+02	7.182566764457224195e+00	1.313195483573605671e+01	-4.421790854848724889e-03	8.679771587232838215e+01	2.932436546033662106e-01	0.000000000000000000e+00	7.181165951322294916e+01	1.000000000000000000e+00
1.280000000000000000e+02	7.884052522159790044e+01	8.436059628454987802e+00	-3.151004278410854051e-03	6.072776146533536945e+01	2.833238523531911301e-01	0.000000000000000000e+00	1.753640779862475441e+01	1.000000000000000000e+00
1.380000000000000000e+02	7.455869244263347184e+01	2.022961355480195422e+01	-2.707351645466882402e-03	5.162630876836693261e+01	3.631700847707896029e-01	0.000000000000000000e+00	inf	1.000000000000000000e+00
1.560000000000000000e+02	9.594289806897900519e+01	1.286842286640687583e+01	-2.248382139331811004e-03	4.221063321670878565e+01	4.634897338923027466e-01	0.000000000000000000e+00	4.813294327403396267e+01	1.000000000000000000e+00
1.580000000000000000e+02	4.875986675240807244e+01	2.238376752652600388e+01	-2.592914822045963835e-03	4.927865824672930728e+01	3.541903042461943540e-01	0.000000000000000000e+00	4.166651213501076256e+01	1.000000000000000000e+00
1.680000000000000000e+02	7.459648684180972111e+01	1.796740827241513827e+01	-4.234531125035112184e-03	8.295611673284817300e+01	2.133545798523377446e-01	0.000000000000000000e+00	inf	1.000000000000000000e+00
1.830000000000000000e+02	6.618824624772983611e+01	1.091316030562145656e+01	-2.542022000250893608e-03	4.823460130716061656e+01	4.291220255445727938e-01	0.000000000000000000e+00	2.413980324832065705e+01	1.000000000000000000e+00
1.840000000000000000e+02	4.376303723789374089e+01	1.984848915982701811e+01	-3.803607843525618360e-03	7.411580435454571614e+01	2.829373560078267680e-01	0.000000000000000000e+00	2.413980324832065705e+01	1.000000000000000000e+00
1.840000000000000000e+02	1.169487538221669070e+02	1.561963784676130729e+01	-3.181521718259576036e-03	6.135382116743297587e+01	3.850680415426379621e-01	0.000000000000000000e+00	2.520470935091400833e+01	1.000000000000000000e+00
1.880000000000000000e+02	9.193008255692421926e+01	1.867634548501719749e+01	-3.155235786682427258e-03	6.081457008431051747e+01	3.808014261489570673e-01	0.000000000000000000e+00	5.917102324783737544e+00	1.000000000000000000e+00
1.900000000000000000e+02	5.902599723050860803e+01	8.851486695609409594e+00	-2.645041377416144229e-03	5.034802500515338863e+01	4.153114405332778425e-01	0.000000000000000000e+00	1.149825251418153904e+01	1.000000000000000000e+00
1.910000000000000000e+02	4.793940470316660196e+01	1.190063034794303576e+01	-2.800077111567316358e-03	5.352855476185352757e+01	3.099960179643658220e-01	0.000000000000000000e+00	1.149825251418153904e+01	1.000000000000000000e+00
1.920000000000000000e+02	9.780421169318059071e+01	1.796451206872860595e+01	-3.348252353119285894e-03	6.477426967517982348e+01	3.522756041404612182e-01	0.000000000000000000e+00	5.917102324783737544e+00	1.000000000000000000e+00
2.070000000000000000e+02	8.695774793670345559e+01	1.201341915481704881e+01	-3.489623779052674658e-03	6.767447864564751114e+01	3.260219241159727499e-01	0.000000000000000000e+00	1.945690022351208270e+01	1.000000000000000000e+00
2.090000000000000000e+02	1.519660121821125820e+01	1.100781682473857970e+01	-2.742834108827657373e-03	5.235422502056415794e+01	3.857319809271292366e-01	0.000000000000000000e+00	1.496747084583475917e+01	1.000000000000000000e+00
2.100000000000000000e+02	4.522686618012966875e+01	2.229993232507731804e+01	-6.733491106520881828e-03	1.342218241223999087e+02	1.237304247578110417e-01	0.000000000000000000e+00	1.894364924594050592e+01	1.000000000000000000e+00
2.130000000000000000e+02	2.632684829506687052e+01	2.101495345461730579e+01	-5.457049624429497099e-03	1.080358603592361817e+02	1.588675053418469041e-01	0.000000000000000000e+00	1.496747084583475917e+01	1.000000000000000000e+00
2.180000000000000000e+02	5.566918289571358969e+01	6.577337882280866133e+00	-3.870917960178686754e-03	7.549665909822239485e+01	2.683784797026023128e-01	0.000000000000000000e+00	1.774214137684830206e+01	1.000000000000000000e+00
2.220000000000000000e+02	7.340958371180890651e+01	6.825852510335661982e+00	-5.845699953021689550e-03	1.160089508329036789e+02	1.792004732492986641e-01	0.000000000000000000e+00	1.774214137684830206e+01	1.000000000000000000e+00
2.220000000000000000e+02	6.377575040724538624e+00	1.601410934920506435e+01	-3.210997778231003668e-03	6.195851715163743023e+01	3.297397671336848024e-01	0.000000000000000000e+00	2.841880023740659666e+01	1.000000000000000000e+00
2.270000000000000000e+02	3.472057605011292480e+01	1.393986232548054360e+01	-2.348614906985865922e-03	4.426689012977170989e+01	4.909527994121863914e-01	0.000000000000000000e+00	2.841880023740659666e+01	1.000000000000000000e+00
2.350000000000000000e+02	3.097081665885311708e+01	2.234737338241935944e+01	-3.190559401304870341e-03	6.153922758366702084e+01	3.174425070032185214e-01	0.000000000000000000e+00	inf	1.000000000000000000e+00
2.420000000000000000e+02	6.697815514514159929e+01	1.191681040566686356e+01	-1.972166166438582124e-03	3.654411300527047501e+01	4.893253212157691046e-01	0.000000000000000000e+00	1.947057852248637744e+01	1.000000000000000000e+00
2.420000000000000000e+02	3.394505762998562659e+01	1.660667174365599763e+01	-3.004555285787266147e-03	5.772338714203321075e+01	3.137219357372325046e-01	0.000000000000000000e+00	1.108728938151305421e+01	1.000000000000000000e+00
2.430000000000000000e+02	8.532564526522811832e+01	1.843394430743959589e+01	-6.084706565581112815e-03	1.209121278162959214e+02	1.397256432870608300e-01	0.000000000000000000e+00	1.947057852248637744e+01	1.000000000000000000e+00
2.470000000000000000e+02	2.300233523423763415e+01	1.482206747407479774e+01	-3.236179552745269746e-03	6.247511665437556161e+01	3.122004201986336991e-01	0.000000000000000000e+00	1.108728938151305421e+01	1.000000000000000000e+00
2.480000000000000000e+02	6.629832292659145310e+01	1.072734313014337104e+01	-3.744551077734377138e-03	7.290426559567892184e+01	2.428848721390189924e-01	0.000000000000000000e+00	2.052877729150680253e+01	1.000000000000000000e+00
2.550000000000000000e+02	3.943317016089636695e+01	2.196654599730923252e+01	-3.206959513478891029e-03	6.187567288815296251e+01	3.134343632671767743e-01	0.000000000000000000e+00	2.185912827225374144e+01	1.000000000000000000e+00
2.580000000000000000e+02	6.039838278148017991e+01	1.577935369412711353e+01	-3.299828038885484986e-03	6.378085371716445451e+01	2.963633084174988053e-01	0.000000000000000000e+00	1.820211667003821177e+01	1.000000000000000000e+00
2.620000000000000000e+02	7.540566057655212262e+01	5.478933098286205450e+00	-2.584818772580770637e-03	4.911256927132796335e+01	3.759074899299627015e-01	0.000000000000000000e+00	1.776582102028542209e+01	1.000000000000000000e+00
2.650000000000000000e+02	8.999838578763271357e+01	1.561188762491407722e+01	-2.564786935565961396e-03	4.870161979535203045e+01	4.241276357891617943e-01	0.000000000000000000e+00	1.776582102028542209e+01	1.000000000000000000e+00
2.700000000000000000e+02	7.394171614976751528e+01	2.359518458740484093e+01	-3.108827116965790990e-03	5.986250470524954892e+01	3.375906359199045692e-01	0.000000000000000000e+00	1.793180610677174158e+01	1.000000000000000000e+00
2.730000000000000000e+02	2.957125941448457596e+01	1.425071826928644469e+01	-2.727063941908085872e-03	5.203070292786443218e+01	4.154462583816070920e-01	0.000000000000000000e+00	4.534375901563593203e+01	1.000000000000000000e+00
2.810000000000000000e+02	5.724845389774264248e+01	1.318844440598380174e+01	-2.270970150601633354e-03	4.267402214044101783e+01	4.723161361880209297e-01	0.000000000000000000e+00	3.793082227556408981e+01	1.000000000000000000e+00
2.840000000000000000e+02	2.113562252243922757e+01	2.479062905196019884e+01	-5.293861174045685382e-03	1.046880791187551552e+02	1.774168032674797724e-01	0.000000000000000000e+00	3.793082227556408981e+01	1.000000000000000000e+00
2.850000000000000000e+02	1.062798859943650314e+02	1.907066610368187654e+01	-3.323363971472283011e-03	6.426368907350241955e+01	3.876589156979903805e-01	0.000000000000000000e+00	1.692666778363448543e+01	1.000000000000000000e+00
2.870000000000000000e+02	9.641782119367411497e+01	5.313785638819837231e+00	-2.943764047783205100e-03	5.647626600265751762e+01	3.309648561664122468e-01	0.000000000000000000e+00	1.692666778363448543e+01	1.000000000000000000e+00
2.910000000000000000e+02	5.255450799924235383e+01	1.398231039162690870e+01	-7.564869893349519467e-03	1.512774080177837845e+02	1.678497418539399710e-01	0.000000000000000000e+00	4.471167147158379862e+01	1.000000000000000000e+00
3.020000000000000000e+02	3.177271462394266166e+01	1.391594960080817955e+01	-3.211527219757126603e-03	6.196937854780190946e+01	3.101943543438696604e-01	0.000000000000000000e+00	1.852494279812542288e+01	1.000000000000000000e+00
3.030000000000000000e+02	1.119248345069574668e+02	1.786276816984730331e+01	-2.673772493321306155e-03	5.093743859796074247e+01	4.031600991900134989e-01	0.000000000000000000e+00	7.071198565222139187e+00	1.000000000000000000e+00
3.050000000000000000e+02	1.111342948243089097e+02	2.488963775444594972e+01	-3.245822237468425769e-03	6.267293456948003438e+01	3.396778277171303984e-01	0.000000000000000000e+00	7.071198565222139187e+00	1.000000000000000000e+00
3.060000000000000000e+02	5.026209181026969475e+01	1.276858874408155309e+01	-2.126085404635000634e-03	3.970173805147421575e+01	4.186935504327150559e-01	0.000000000000000000e+00	1.725755581040698061e+01	1.000000000000000000e+00
3.110000000000000000e+02	3.691946222729166038e+01	2.371379172807189661e+01	-4.375368736686666669e-03	8.584537460086698957e+01	2.578362746937089556e-01	0.000000000000000000e+00	1.725755581040698061e+01	1.000000000000000000e+00
3.170000000000000000e+02	4.209645203121749546e+01	1.192310768357039130e+01	-5.926063201066031523e-03	1.176575881818962301e+02	1.638888143991561464e-01	0.000000000000000000e+00	2.357507632058877789e+01	1.000000000000000000e+00
3.170000000000000000e+02	6.566956537974026276e+01	1.161888641658941523e+01	-2.412140400482345320e-03	4.557010402094859813e+01	4.066248085413465274e-01	0.000000000000000000e+00	9.851762936580755081e+00	1.000000000000000000e+00
3.190000000000000000e+02	8.896227616145073114e+01	1.858792174994888668e+01	-3.554461723408809063e-03	6.900461722638834772e+01	2.585913560863037919e-01	0.000000000000000000e+00	1.394892928245853092e+01	1.000000000000000000e+00
3.190000000000000000e+02	6.752959108503303298e+01	2.417141056739120231e+01	-3.002118251669697035e-03	5.767339183242630440e+01	3.663331797849358473e-01	0.000000000000000000e+00	1.183456088999754208e+01	1.000000000000000000e+00
3.200000000000000000e+02	7.494247064314068041e+01	1.494611663624466047e+01	-3.502580646212559087e-03	6.794028640784664219e+01	2.550656818249127378e-01	0.000000000000000000e+00	9.851762936580755081e+00	1.000000000000000000e+00
3.240000000000000000e+02	1.024814017414790470e+02	1.515195439293673196e+01	-2.577484314160765223e-03	4.896210419705443684e+01	3.850424489375747772e-01	0.000000000000000000e+00	1.394892928245853092e+01	1.000000000000000000e+00
3.240000000000000000e+02	5.684815894443077866e+01	1.140561434456219381e+01	-2.584919853928116778e-03	4.911464293669835257e+01	4.188363368395467967e-01	0.000000000000000000e+00	1.664507572157862825e+01	1.000000000000000000e+00
3.330000000000000000e+02	5.150791956689726447e+01	1.520164780690975803e+01	-2.825156270368583099e-03	5.404304912199026489e+01	3.780151282831304416e-01	0.000000000000000000e+00	8.917094593985654072e+00	1.000000000000000000e+00
3.350000000000000000e+02	4.824522061433114573e+01	2.350040503573698203e+01	-2.941235461112887400e-03	5.642439250916021365e+01	3.998572345903609326e-01	0.000000000000000000e+00	8.917094593985654072e+00	1.000000000000000000e+00
3.400000000000000000e+02	8.584106287718573469e+01	9.712435451063589298e+00	-3.637228004686414613e-03	7.070255236305921187e+01	3.055631417170513453e-01	0.000000000000000000e+00	4.004441859637022816e+01	1.000000000000000000e+00
3.400000000000000000e+02	2.128605594561218339e+01	1.314211013374735693e+01	-5.225370070246410266e-03	1.032829966395737955e+02	1.723465467705765919e-01	0.000000000000000000e+00	2.888063075681847280e+01	1.000000000000000000e+00
3.460000000000000000e+02	5.839294406626420653e+01	1.227218432455576824e+01	-2.868797842730056499e-03	5.493834800443697475e+01	3.596104664902637360e-01	0.000000000000000000e+00	1.823112523197252344e+01	1.000000000000000000e+00
3.470000000000000000e+02	3.669175481176159082e+01	1.649701871695578603e+01	-3.087424768718208517e-03	5.942343944176442250e+01	3.344840826366999309e-01	0.000000000000000000e+00	1.383671630145544462e+01	1.000000000000000000e+00
3.520000000000000000e+02	1.074247524201394839e+02	1.860550877594726771e+01	-5.449846804519390721e-03	1.078880958249391568e+02	1.833741273825736373e-01	0.000000000000000000e+00	6.130356228123104501e+01	1.000000000000000000e+00
3.530000000000000000e+02	7.721477150746328455e+00	2.495304197548288272e+01	-3.083662261402710710e-03	5.934625229170342919e+01	4.311395100190503760e-01	0.000000000000000000e+00	9.990512638079987084e+01	1.000000000000000000e+00
3.590000000000000000e+02	1.006191780128762581e+01	1.284263491202034757e+01	-3.353975683374747774e-03	6.489168274955639504e+01	3.118946343898546525e-01	0.000000000000000000e+00	2.248733058007754337e+01	1.000000000000000000e+00
3.590000000000000000e+02	6.465742223929520094e+01	5.726775196448370409e+00	-2.317379579460265415e-03	4.362610309316131207e+01	4.480369113675674031e-01	0.000000000000000000e+00	3.819406051828000415e+01	1.000000000000000000e+00
3.590000000000000000e+02	3.035689229600692229e+01	2.252736758135013773e+01	-4.691702177514627849e-03	9.233489733639090957e+01	2.359889680202202911e-01	0.000000000000000000e+00	2.248733058007754337e+01	1.000000000000000000e+00
3.620000000000000000e+02	1.158685980404935236e+02	1.928839880963065312e+01	-3.027157478166657249e-03	5.818706698863695692e+01	3.231871114774605980e-01	0.000000000000000000e+00	5.297643024937471523e+01	1.000000000000000000e+00
3.670000000000000000e+02	2.582790803371067767e+01	1.970875095216604223e+01	-2.296526924247760480e-03	4.319831468184634105e+01	3.889453651158487624e-01	0.000000000000000000e+00	9.004167120184575879e+01	1.000000000000000000e+00
3.830000000000000000e+02	4.609267860849382004e+01	2.254125956085238514e+01	-2.793217602267985232e-03	5.338783318200400174e+01	3.821096706809845589e-01	0.000000000000000000e+00	1.531842009428697793e+01	1.000000000000000000e+00
3.910000000000000000e+02	9.257652476198356339e+01	2.184381559290825692e+01	-2.604235730075663436e-03	4.951090460630867796e+01	3.792924788971280270e-01	0.000000000000000000e+00	7.716662397615471569e+00	1.000000000000000000e+00
3.960000000000000000e+02	8.672058490824454680e+01	1.681839551214250861e+01	-2.772254123365753848e-03	5.295777124294491500e+01	4.095207048379303494e-01	0.000000000000000000e+00	7.716662397615471569e+00	1.000000000000000000e+00
3.980000000000000000e+02	9.410982262324974101e+01	2.013244946515203182e+01	-3.240214844045242494e-03	6.255789991803271732e+01	3.418619762367803849e-01	0.000000000000000000e+00	8.098381789735109137e+00	1.000000000000000000e+00
4.000000000000000000e+02	3.009590870985922706e+01	1.576025869319768802e+01	-2.873654444332373638e-03	5.503798029887011012e+01	3.545189740137831835e-01	0.000000000000000000e+00	2.374653965231665609e+01	1.000000000000000000e+00
4.010000000000000000e+02	1.196621664828180656e+02	1.721240706420624278e+01	-6.097407118284205348e-03	1.211726773342498689e+02	1.793370803151865811e-01	0.000000000000000000e+00	2.571864934908013822e+01	1.000000000000000000e+00
4.020000000000000000e+02	5.343856912813630089e+01	1.139925536184742860e+01	-4.141298478145783238e-03	8.104346601815366569e+01	2.486069366758846266e-01	0.000000000000000000e+00	2.374653965231665609e+01	1.000000000000000000e+00
4.030000000000000000e+02	8.453654771080621799e+01	8.081410657683676391e+00	-3.064401599828571812e-03	5.895112333897729684e+01	4.289186282868887590e-01	0.000000000000000000e+00	7.413879948647092988e+00	1.000000000000000000e+00
4.070000000000000000e+02	8.340284930713836786e+01	1.540809775503350032e+01	-3.086884194124769887e-03	5.941234965275828728e+01	3.240297425222961047e-01	0.000000000000000000e+00	7.413879948647092988e+00	1.000000000000000000e+00
4.120000000000000000e+02	6.749583910609803183e+01	1.593137607755594587e+01	-3.611874067501897462e-03	7.018242097459986439e+01	3.130812325384894068e-01	0.000000000000000000e+00	1.591561477728156149e+01	1.000000000000000000e+00
4.160000000000000000e+02	2.170203356940923101e+01	2.431112104665549367e+01	-3.116275635492144532e-03	6.001530970176280988e+01	3.081146968533022834e-01	0.000000000000000000e+00	4.655419155435114220e+01	1.000000000000000000e+00
4.250000000000000000e+02	5.061014290205560684e+01	1.899336323541328397e+01	-4.668091152832161937e-03	9.185052147943176237e+01	2.353989379380920788e-01	0.000000000000000000e+00	2.632739422841542165e+01	1.000000000000000000e+00
4.280000000000000000e+02	7.681749816914438611e+01	2.150458141848612570e+01	-2.450185663072607795e-03	4.635059563104289992e+01	4.175021179182812903e-01	0.000000000000000000e+00	2.632739422841542165e+01	1.000000000000000000e+00
4.380000000000000000e+02	1.098250505865100912e+01	2.347399534781592934e+01	-4.405501612516733549e-03	8.646354504239261018e+01	2.611946799888757997e-01	0.000000000000000000e+00	5.892681062564178518e+01	1.000000000000000000e+00
4.420000000000000000e+02	6.887635003425555169e+01	1.248892709809995338e+01	-2.822013608240680864e-03	5.397857798268955776e+01	3.787422315947890361e-01	0.000000000000000000e+00	2.282368597486752293e+01	1.000000000000000000e+00
4.450000000000000000e+02	4.894614111294065850e+01	2.361131055813695667e+01	-5.219355866730912910e-03	1.031596163534183574e+02	2.160955723974724574e-01	0.000000000000000000e+00	2.282368597486752293e+01	1.000000000000000000e+00
4.600000000000000000e+02	6.956261555806352703e+01	1.813885760871177766e+01	2.654527661493457941e-03	-5.054263438958722077e+01	4.054009231334859686e-01	0.000000000000000000e+00	4.487955704940176815e+00	1.000000000000000000e+00
4.630000000000000000e+02	7.020043745671532065e+01	2.258125894527574218e+01	-2.594902739636455874e-03	4.931944001284951185e+01	3.858401396041248876e-01	0.000000000000000000e+00	4.487955704940176815e+00	1.000000000000000000e+00
4.660000000000000000e+02	2.180067547514497761e+01	2.503681710478144495e+01	-2.719243669434835350e-03	5.187027146706054737e+01	4.004760453900898520e-01	0.000000000000000000e+00	1.678485675190055559e+01	1.000000000000000000e+00
4.680000000000000000e+02	3.652481424662921938e+01	1.697883015890617742e+01	-3.002971098067849960e-03	5.769088782044526198e+01	3.375028099254279157e-01	0.000000000000000000e+00	1.678485675190055559e+01	1.000000000000000000e+00
4.730000000000000000e+02	1.045306479905291610e+02	1.555021006841633913e+01	-5.847100288061192995e-03	1.160376784503582854e+02	1.636280949599111523e-01	0.000000000000000000e+00	3.661852800410727582e+01	1.000000000000000000e+00
4.750000000000000000e+02	6.794853941588743851e+01	1.391744388162988599e+01	-4.654640223311723966e-03	9.157457811818503046e+01	2.291043697671157897e-01	0.000000000000000000e+00	3.661852800410727582e+01	1.000000000000000000e+00
4.890000000000000000e+02	8.465348485392831890e+01	2.143907154664753989e+01	-3.632288827794938942e-03	7.060122605165781806e+01	3.150360433057284304e-01	0.000000000000000000e+00	6.973116360075334796e+01	1.000000000000000000e+00
4.910000000000000000e+02	1.041359639394054604e+01	2.296739848367401748e+01	-5.135166192864437998e-03	1.014324805778808951e+02	3.162656944729829167e-01	0.000000000000000000e+00	1.212586421362261824e+01	1.000000000000000000e+00
4.940000000000000000e+02	1.556544455981318720e+01	1.199037505275211757e+01	-3.190969088890968901e-03	6.154763224963433288e+01	3.465669049566194593e-01	0.000000000000000000e+00	1.212586421362261824e+01	1.000000000000000000e+00
5.030000000000000000e+02	5.926591572391089358e+01	1.678926508869074397e+01	-2.894942923177924905e-03	5.547470955237972845e+01	3.455682652833039770e-01	0.000000000000000000e+00	inf	1.000000000000000000e+00
5.110000000000000000e+02	9.661156154238707927e+01	6.909442873275391861e+00	-2.902057300771959409e-03	5.562065970872345133e+01	4.225442280026595609e-01	0.000000000000000000e+00	6.839808720509007856e+01	1.000000000000000000e+00
5.140000000000000000e+02	2.821431388340716140e+01	6.570553523673432927e+00	-2.428051720716456648e-03	4.589652184810340430e+01	3.950312778709039740e-01	0.000000000000000000e+00	1.790481361883220046e+01	1.000000000000000000e+00
5.190000000000000000e+02	1.707095543877183275e+01	2.058511428380764130e+01	-2.466595452950253939e-03	4.668723947185032586e+01	3.588575274711094387e-01	0.000000000000000000e+00	1.790481361883220046e+01	1.000000000000000000e+00
5.190000000000000000e+02	1.015578428049266364e+02	2.537632729462873016e+01	-3.649613500838907142e-03	7.095663855344733406e+01	2.970001898415899344e-01	0.000000000000000000e+00	1.787358344741009475e+01	1.000000000000000000e+00
5.200000000000000000e+02	1.158080740273521911e+02	1.458763435438151923e+01	-2.554838426759847327e-03	4.849752795506838510e+01	4.066401671959830599e-01	0.000000000000000000e+00	1.787358344741009475e+01	1.000000000000000000e+00
5.260000000000000000e+02	4.365214252328971867e+01	1.644193331888421739e+01	-2.356469447455333995e-03	4.442802459225627132e+01	4.642685553308981694e-01	0.000000000000000000e+00	1.488050335647457345e+01	1.000000000000000000e+00
5.280000000000000000e+02	1.020492741873179909e+02	1.240485720804022307e+01	-6.739370672016950503e-03	1.343424423341889451e+02	1.138930923886971591e-01	0.000000000000000000e+00	4.523022831797073451e+01	1.000000000000000000e+00
5.300000000000000000e+02	5.770783364160587325e+01	2.132731225286051924e+01	-3.691685935850696088e-03	7.181974686989100576e+01	2.961187667651861144e-01	0.000000000000000000e+00	1.488050335647457345e+01	1.000000000000000000e+00
5.460000000000000000e+02	4.078022262318789615e+01	1.605264098905078640e+01	-4.266456552492220444e-03	8.361106104345269330e+01	2.301492529141166976e-01	0.000000000000000000e+00	1.208010553817783439e+01	1.000000000000000000e+00
5.460000000000000000e+02	8.284375244947226236e+01	1.245722295333077234e+01	-2.467059208846072126e-03	4.669675333931172645e+01	4.419277715445769639e-01	0.000000000000000000e+00	3.044380604991475181e+01	1.000000000000000000e+00
5.460000000000000000e+02	5.279253903539689929e+01	1.733060977837585881e+01	-3.676215829113657109e-03	7.150238045700646694e+01	2.559184332130490791e-01	0.000000000000000000e+00	1.208010553817783439e+01	1.000000000000000000e+00
5.520000000000000000e+02	7.610566867276341441e+01	2.347214243131831779e+01	-3.119748132264792747e-03	6.008654733853036589e+01	3.347082897536125534e-01	0.000000000000000000e+00	3.958120224604608239e+01	1.000000000000000000e+00
5.540000000000000000e+02	1.140317527478363644e+02	1.214590219137544480e+01	-4.588836031823911345e-03	9.022461715409848182e+01	2.171907539577530022e-01	0.000000000000000000e+00	3.958120224604608239e+01	1.000000000000000000e+00
5.590000000000000000e+02	6.812703995730823969e+00	1.151857002243504091e+01	-5.457306747963899460e-03	1.080411352015607065e+02	1.703214982288129287e-01	0.000000000000000000e+00	4.476858943604040064e+01	1.000000000000000000e+00
5.600000000000000000e+02	5.521120929537852362e+01	5.613176138929390824e+00	-5.812113531351326481e-03	1.153199315295248226e+02	1.675735396263600130e-01	0.000000000000000000e+00	1.564343111995897218e+01	1.000000000000000000e+00
5.610000000000000000e+02	9.902446443839779988e+01	2.488958243747205046e+01	-2.601778023184399182e-03	4.946048519852691783e+01	4.073081022148863362e-01	0.000000000000000000e+00	4.786628423027841706e+01	1.000000000000000000e+00
5.620000000000000000e+02	5.065499121043900033e+01	2.057839628322966874e+01	-3.051594321462243031e-03	5.868838436354385379e+01	3.481240461922314733e-01	0.000000000000000000e+00	1.564343111995897218e+01	1.000000000000000000e+00
5.660000000000000000e+02	2.449114266661144512e+01	1.179522953479409786e+01	-3.643198044777565172e-03	7.082502664463407882e+01	2.658825625688189254e-01	0.000000000000000000e+00	1.094559275227567241e+01	1.000000000000000000e+00
5.680000000000000000e+02	9.510238404347020946e+01	1.278121944230025164e+01	-3.437695569299757670e-03	6.660918091131823360e+01	3.155173453128116146e-01	0.000000000000000000e+00	2.068665276785389651e+01	1.000000000000000000e+00
5.680000000000000000e+02	7.856186758269207360e+01	2.520494343909303581e+01	-2.687934487303284426e-03	5.122796931670439591e+01	3.970372899425309576e-01	0.000000000000000000e+00	2.068665276785389651e+01	1.000000000000000000e+00
5.700000000000000000e+02	2.933745783727417589e+01	2.160946562148337335e+01	-2.914197222380264692e-03	5.586970798221098988e+01	3.412739187577403799e-01	0.000000000000000000e+00	8.226659512346738978e+00	1.000000000000000000e+00
5.710000000000000000e+02	3.528168056001169361e+01	1.592227449100639092e+01	-2.642941082251740788e-03	5.030493783363894522e+01	4.062879453446975875e-01	0.000000000000000000e+00	8.226659512346738978e+00	1.000000000000000000e+00
5.960000000000000000e+02	8.796372423377978578e+01	6.187797057159526659e+00	-2.848877110750155234e-03	5.452967782795014529e+01	3.892704363516308330e-01	0.000000000000000000e+00	4.584016885528404828e+01	1.000000000000000000e+00
5.990000000000000000e+02	4.300855863868297746e+01	1.515184564015914859e+01	-2.878609427213293676e-03	5.513963086725674145e+01	3.221197699200744058e-01	0.000000000000000000e+00	2.140798207450895774e+01	1.000000000000000000e+00
6.040000000000000000e+02	6.233811070801142051e+01	2.435348208709712026e+01	-4.785789023255955683e-03	9.426507178444791180e+01	2.262786251263679826e-01	0.000000000000000000e+00	2.140798207450895774e+01	1.000000000000000000e+00
6.080000000000000000e+02	1.038122951991874032e+02	1.752975453730881839e+01	-2.575310848952925245e-03	4.891751595546912768e+01	3.700504365730454825e-01	0.000000000000000000e+00	4.203178840927235882e+01	1.000000000000000000e+00
6.270000000000000000e+02	1.653495476781326445e+01	2.470804245505127028e+01	-3.308584477233189429e-03	6.396049044981879916e+01	2.936726334174509789e-01	0.000000000000000000e+00	1.582525724363614295e+01	1.000000000000000000e+00
6.320000000000000000e+02	1.101528740832499764e+01	9.876588073640860443e+00	-2.546750857488755317e-03	4.833161294929945484e+01	4.348068196200846058e-01	0.000000000000000000e+00	1.582525724363614295e+01	1.000000000000000000e+00
6.400000000000000000e+02	9.669159805368326488e+01	1.660253005294514139e+01	-2.158146119197261979e-03	4.035945775232017496e+01	4.465149076427397112e-01	0.000000000000000000e+00	1.611934964082144006e+01	1.000000000000000000e+00
6.430000000000000000e+02	1.126511268083082626e+02	1.433826973810761451e+01	-4.332319891900862467e-03	8.496223541632706144e+01	2.336237903646283254e-01	0.000000000000000000e+00	1.611934964082144006e+01	1.000000000000000000e+00
6.450000000000000000e+02	3.313326090050006911e+01	8.936806229656035327e+00	-2.747571883696999558e-03	5.245141960628331645e+01	3.702175321323630808e-01	0.000000000000000000e+00	4.472355609346779914e+01	1.000000000000000000e+00
6.600000000000000000e+02	8.973310963217168990e+01	1.689792707895392709e+01	-6.153530485685943657e-03	1.223240379611708164e+02	1.570524517326369329e-01	0.000000000000000000e+00	3.006178836503565677e+01	1.000000000000000000e+00
6.650000000000000000e+02	5.970122930730072852e+01	1.823855523650601995e+01	-3.280383945091250916e-03	6.338196168596132196e+01	2.688987158217737150e-01	0.000000000000000000e+00	3.006178836503565677e+01	1.000000000000000000e+00
6.800000000000000000e+02	9.669304625114580176e+01	2.260325399411252789e+01	-3.079840664540639886e-03	5.926785293039181823e+01	3.539869940905738810e-01	0.000000000000000000e+00	4.084961735554787587e+00	1.000000000000000000e+00
6.860000000000000000e+02	7.100748880838843036e+01	2.539466180784067362e+01	-2.393653828576046243e-03	4.519085537631013239e+01	4.116626332190558291e-01	0.000000000000000000e+00	2.263692819198140782e+01	1.000000000000000000e+00
6.910000000000000000e+02	8.580161006468404139e+01	5.717460662046923936e+00	-1.007740688802022042e-02	2.028216453519202958e+02	9.712141864829826332e-02	0.000000000000000000e+00	2.461825072335571818e+01	1.000000000000000000e+00
6.950000000000000000e+02	3.172956414831423189e+01	2.547951643900961827e+01	-4.026319818746923115e-03	7.868469983043732441e+01	2.452927467250622939e-01	0.000000000000000000e+00	9.499034065736809751e+00	1.000000000000000000e+00
7.020000000000000000e+02	5.472438193260841643e+01	1.236923901214217025e+01	-3.077792085025660325e-03	5.922582669597539962e+01	3.390806497301180888e-01	0.000000000000000000e+00	1.639016122667827702e+01	1.000000000000000000e+00
7.160000000000000000e+02	1.097297612404128984e+02	2.522300057124326855e+01	-5.826994766436497872e-03	1.156252173480748127e+02	1.852954595570791563e-01	0.000000000000000000e+00	1.701099237262046060e+01	1.000000000000000000e+00
7.360000000000000000e+02	2.617670609645268343e+01	7.773514899798861677e+00	3.086262881927958387e-03	-5.939960354657200270e+01	4.361586039358931188e-01	0.000000000000000000e+00	5.449463240722027280e+01	1.000000000000000000e+00
7.380000000000000000e+02	8.052687181006869821e+01	1.173892132292119506e+01	-2.597996955709020155e-03	4.938291729017742426e+01	3.729808330568832320e-01	0.000000000000000000e+00	3.012030614209966117e+01	1.000000000000000000e+00
7.400000000000000000e+02	1.095064758764751360e+02	1.994960888536844479e+01	-2.903760733073231480e-03	5.565560531111881204e+01	3.454062732016588422e-01	0.000000000000000000e+00	3.012030614209966117e+01	1.000000000000000000e+00
7.460000000000000000e+02	3.063125635613711495e+01	1.547736166418517278e+01	-4.407576096740713385e-03	8.650610270718064498e+01	2.222799724143638134e-01	0.000000000000000000e+00	2.037318911828565859e+01	1.000000000000000000e+00
7.460000000000000000e+02	4.844182352464653007e+01	2.536930444533022211e+01	-2.186934929903070531e-03	4.095005494342031938e+01	4.225452942537469836e-01	0.000000000000000000e+00	2.037318911828565859e+01	1.000000000000000000e+00
7.500000000000000000e+02	7.932418950897495336e+01	2.449076603069893210e+01	-4.548603579095690692e-03	8.939925573798544178e+01	2.229062123310051602e-01	0.000000000000000000e+00	1.785519524375484934e+01	1.000000000000000000e+00
7.530000000000000000e+02	4.532318184799017757e+01	2.376035739969186267e+01	-3.160693629408543957e-03	6.092653673053465013e+01	3.213479723128249699e-01	0.000000000000000000e+00	3.400885206428754515e+01	1.000000000000000000e+00
7.630000000000000000e+02	1.007034258610035664e+02	8.805330773969311409e+00	-2.708130232587603690e-03	5.164228134087865385e+01	3.718891375629080898e-01	0.000000000000000000e+00	9.445251140103043497e+01	1.000000000000000000e+00
7.660000000000000000e+02	6.373959164691104462e+00	1.362493892723874467e+01	-2.693063293221788310e-03	5.133318583294467885e+01	4.138051082964051552e-01	0.000000000000000000e+00	9.445251140103043497e+01	1.000000000000000000e+00
7.700000000000000000e+02	1.024991305845491354e+02	9.659288717025415139e+00	-3.103405334754921318e-03	5.975127783390643543e+01	3.015729009931839011e-01	0.000000000000000000e+00	9.620693822218260038e+01	1.000000000000000000e+00
7.770000000000000000e+02	4.796986646920914410e+01	1.576893562560588258e+01	-4.062506059139853187e-03	7.942705393984925877e+01	2.606504162608215269e-01	0.000000000000000000e+00	2.667506998060122214e+01	1.000000000000000000e+00
7.770000000000000000e+02	7.391815272587237473e+01	2.195325440880542445e+01	-2.757363860351062183e-03	5.265230021807047933e+01	3.839483219824230131e-01	0.000000000000000000e+00	2.667506998060122214e+01	1.000000000000000000e+00
7.860000000000000000e+02	4.438395849072289678e+01	1.838958787904081049e+01	1.984364086618537176e-03	-3.679435110885742688e+01	4.830941506758517079e-01	0.000000000000000000e+00	3.831268118043716697e+01	1.000000000000000000e+00
7.910000000000000000e+02	9.769781596715066030e+01	1.121369619107355220e+01	-3.563216585750615673e-03	6.918422162756966998e+01	3.107711504610087827e-01	0.000000000000000000e+00	5.379461702191298400e+01	1.000000000000000000e+00
7.950000000000000000e+02	3.689680533689107733e+01	1.344769215441362675e+01	-2.712175452457286744e-03	5.172526828732917892e+01	3.306737454633920104e-01	0.000000000000000000e+00	1.555849658416197556e+01	1.000000000000000000e+00
7.980000000000000000e+02	5.783725566124842032e+01	1.656861820411804942e+01	-4.132935789992796781e-03	8.087190699879467104e+01	2.423743033840788375e-01	0.000000000000000000e+00	2.117174152483921645e+01	1.000000000000000000e+00
7.990000000000000000e+02	2.480505955950084029e+01	2.323832543394898309e+01	-2.615167870269639178e-03	4.973517546477705054e+01	3.726238283195137946e-01	0.000000000000000000e+00	1.555849658416197556e+01	1.000000000000000000e+00
8.040000000000000000e+02	5.629919364178303454e+01	2.510659713944613003e+01	-2.679415678696770321e-03	5.105320751476889996e+01	3.625643644815537137e-01	0.000000000000000000e+00	1.261735861740189080e+01	1.000000000000000000e+00
8.070000000000000000e+02	9.127159864696943714e+01	1.828243710294455937e+01	-2.913679765470229919e-03	5.585909244825563036e+01	3.873401065426217427e-01	0.000000000000000000e+00	1.651172966088095606e+01	1.000000000000000000e+00
8.080000000000000000e+02	7.479207093182047572e+01	1.931315659905067150e+01	-5.976996796767226026e-03	1.187024815906985253e+02	1.477251370654794060e-01	0.000000000000000000e+00	1.087699163108966793e+01	1.000000000000000000e+00
8.090000000000000000e+02	6.457490800922148821e+01	1.558240215043532650e+01	-3.237460713066148826e-03	6.250139942425418838e+01	3.572512153613482955e-01	0.000000000000000000e+00	1.087699163108966793e+01	1.000000000000000000e+00
8.100000000000000000e+02	5.530049195052146871e+01	2.301491723474826756e+01	-2.395488051670580879e-03	4.522848412793010198e+01	4.805854836608757230e-01	0.000000000000000000e+00	1.188516191342853467e+01	1.000000000000000000e+00
8.240000000000000000e+02	2.169478237664322151e+01	2.230846280776682633e+01	-2.745782178581408772e-03	5.241470413286668872e+01	3.679794710039362426e-01	0.000000000000000000e+00	5.811124145901261073e+01	1.000000000000000000e+00
8.310000000000000000e+02	5.477112336372373846e+01	5.847883406056746836e+00	-3.590102010306841715e-03	6.973577119961359472e+01	2.932270338561552281e-01	0.000000000000000000e+00	1.509686214304274898e+01	1.000000000000000000e+00
8.320000000000000000e+02	9.260742361126027333e+01	2.320636200004264893e+01	3.263917554013073558e-03	-6.304415668186763355e+01	3.220240322984700976e-01	0.000000000000000000e+00	2.989923540599178864e+01	1.000000000000000000e+00
8.340000000000000000e+02	4.224059002054934808e+01	1.426815541482416805e+01	-3.617361545272485511e-03	7.029499557834616041e+01	2.656573522121314923e-01	0.000000000000000000e+00	6.914038649408239756e+00	1.000000000000000000e+00
8.350000000000000000e+02	4.270599420662412626e+01	2.116651242132180144e+01	-4.182783096674658543e-03	8.189451538686105891e+01	3.656089781994339427e-01	0.000000000000000000e+00	6.914038649408239756e+00	1.000000000000000000e+00
8.360000000000000000e+02	1.202450656678318381e+02	1.179912660246539069e+01	-4.970305945440733897e-03	9.805040272661105405e+01	2.354615160279039943e-01	0.000000000000000000e+00	2.989923540599178864e+01	1.000000000000000000e+00
8.390000000000000000e+02	8.201779854320086827e+01	1.838798705384657950e+01	-4.747267243991204304e-03	9.347480452184953492e+01	2.202605857808737078e-01	0.000000000000000000e+00	3.879094010030779316e+01	1.000000000000000000e+00
8.600000000000000000e+02	4.392959128892343301e+01	1.938692310215091652e+01	-2.591324503819515072e-03	4.924603315890980326e+01	3.180921677956779492e-01	0.000000000000000000e+00	inf	1.000000000000000000e+00
8.690000000000000000e+02	9.430292890218071022e+01	1.173643100302115982e+01	-2.570244848392446747e-03	4.881358787967241852e+01	3.705173370069729799e-01	0.000000000000000000e+00	inf	1.000000000000000000e+00
8.810000000000000000e+02	1.105612784163540852e+02	8.920404620068250523e+00	-4.141736527407978430e-03	8.105245251872361223e+01	2.715822921710882021e-01	0.000000000000000000e+00	2.832794439526781716e+01	1.000000000000000000e+00
8.810000000000000000e+02	4.120990480987826743e+01	1.125267855733942568e+01	-3.023843397898041789e-03	5.811907923750245430e+01	3.195294492156662836e-01	0.000000000000000000e+00	1.224802409615472598e+01	1.000000000000000000e+00
8.820000000000000000e+02	8.224138623290340888e+01	8.245022965657488712e+00	-2.727987776948029210e-03	5.204965523489809698e+01	4.359231075875125150e-01	0.000000000000000000e+00	2.832794439526781716e+01	1.000000000000000000e+00
8.830000000000000000e+02	1.217647005243749092e+01	1.216802819209157249e+01	2.925841501023289468e-03	-5.610858823083377445e+01	4.061961886754481554e-01	0.000000000000000000e+00	2.904786048521321007e+01	1.000000000000000000e+00
8.830000000000000000e+02	4.011574228496300520e+01	2.345173190704889521e+01	-2.470498083748100693e-03	4.676730122954718638e+01	4.195254336049304422e-01	0.000000000000000000e+00	1.224802409615472598e+01	1.000000000000000000e+00
8.890000000000000000e+02	7.033041426299195109e+01	1.177960453709913047e+01	-3.175573941291756457e-03	6.123180360976513725e+01	3.401251158353415516e-01	0.000000000000000000e+00	8.099554867838728356e+00	1.000000000000000000e+00
8.910000000000000000e+02	4.220401143454979831e+01	1.061628227288668569e+01	-2.456183210562630503e-03	4.647363422187925153e+01	4.301934704362782025e-01	0.000000000000000000e+00	2.815045034734277607e+01	1.000000000000000000e+00
8.910000000000000000e+02	6.897604602559751186e+01	1.976512116000256825e+01	-3.083413623016834863e-03	5.934115152065044896e+01	3.729428672967524117e-01	0.000000000000000000e+00	8.099554867838728356e+00	1.000000000000000000e+00
8.950000000000000000e+02	1.109471068638160745e+02	1.714605683902489019e+01	-3.344436187519530829e-03	6.469598173522217621e+01	3.337180059057883730e-01	0.000000000000000000e+00	2.590554971072385726e+01	1.000000000000000000e+00
8.970000000000000000e+02	6.889859647430900225e+01	2.477736049011787856e+01	-2.779013427910747083e-03	5.309643714056943509e+01	3.622784998490283792e-01	0.000000000000000000e+00	2.428931298363176694e+01	1.000000000000000000e+00
8.970000000000000000e+02	8.663982590413374396e+01	8.187619577881084965e+00	-2.570108152420941088e-03	4.881078358679520335e+01	4.100536701087824643e-01	0.000000000000000000e+00	2.428931298363176694e+01	1.000000000000000000e+00
9.050000000000000000e+02	1.612219792299857346e+01	2.317803119874930573e+01	-3.033634598400225101e-03	5.831994392667564142e+01	3.376133691196049336e-01	0.000000000000000000e+00	1.081430685762867405e+01	1.000000000000000000e+00
9.130000000000000000e+02	8.256043208883616558e+01	9.219526564499616939e+00	2.968841894614017689e-03	-5.699073344796012464e+01	4.050227598193846257e-01	0.000000000000000000e+00	9.236425541824839769e+00	1.000000000000000000e+00
9.180000000000000000e+02	7.380575694405678178e+01	1.216354081362552186e+01	1.936202809810456255e-03	-3.580633131556633941e+01	4.831132331426943871e-01	0.000000000000000000e+00	9.236425541824839769e+00	1.000000000000000000e+00
9.250000000000000000e+02	5.026811483318739704e+01	2.495744903498617262e+01	-2.661775889327374234e-03	5.069133045914389868e+01	3.936698607211085443e-01	0.000000000000000000e+00	2.733893650358148264e+01	1.000000000000000000e+00
9.260000000000000000e+02	2.303948816482281359e+01	2.250401493118692642e+01	-5.026646802497345551e-03	9.920622511406021715e+01	1.815256810644876317e-01	0.000000000000000000e+00	2.733893650358148264e+01	1.000000000000000000e+00
9.330000000000000000e+02	9.259764965153590310e+01	1.651414959935810955e+01	-2.348486602744579398e-03	4.426425799170652908e+01	3.961132957034269042e-01	0.000000000000000000e+00	2.567021780790597774e+01	1.000000000000000000e+00
9.350000000000000000e+02	6.708560758586587269e+01	1.366883908118683877e+01	-2.333813534604679222e-03	4.396324268000080338e+01	4.484221566206695320e-01	0.000000000000000000e+00	2.567021780790597774e+01	1.000000000000000000e+00
9.400000000000000000e+02	9.694078934307489703e+01	2.252204076064177940e+01	-5.601378306912814346e-03	1.109967369074512931e+02	2.108993631263209600e-01	0.000000000000000000e+00	3.114018397076501188e+01	1.000000000000000000e+00
9.410000000000000000e+02	2.003917972103973000e+01	2.430708813602281992e+01	-4.487305607173825567e-03	8.814173904488060884e+01	2.589926375540757553e-01	0.000000000000000000e+00	7.692232417570497205e+01	1.000000000000000000e+00
9.510000000000000000e+02	3.899001977384501316e+01	1.616517349300258743e+01	-2.621520628875224912e-03	4.986550114674206924e+01	3.798806814519707364e-01	0.000000000000000000e+00	inf	1.000000000000000000e+00
9.600000000000000000e+02	1.154967841195597202e+02	1.910273570205913884e+01	-6.286539083615773002e-03	1.250526850432705714e+02	1.709956180420471039e-01	0.000000000000000000e+00	inf	1.000000000000000000e+00
9.660000000000000000e+02	3.320678318537118656e+01	1.253397021948215340e+01	-2.452870512032683838e-03	4.640567481686105822e+01	3.882668323989939552e-01	0.000000000000000000e+00	inf	1.000000000000000000e+00
9.750000000000000000e+02	2.365294391590038003e+01	1.214445768215393961e+01	-3.476694863824259310e-03	6.740924431221485236e+01	2.791565012489554132e-01	0.000000000000000000e+00	inf	1.000000000000000000e+00
9.870000000000000000e+02	1.145932937828906546e+02	1.359957914105341992e+01	-4.755582253967050033e-03	9.364538543211664035e+01	2.037271534388075400e-01	0.000000000000000000e+00	inf	1.000000000000000000e+00
9.930000000000000000e+02	3.329324085194488703e+01	1.464137797599471114e+01	-3.402997652303350277e-03	6.589735948442721281e+01	2.596272312049280329e-01	0.000000000000000000e+00	inf	1.000000000000000000e+00
9.990000000000000000e+02	7.269026185579942734e+00	7.447116398556785200e+00	-1.134501181527213833e-02	2.288263288072407136e+02	9.732465182523941660e-02	0.000000000000000000e+00	8.981474845748272173e+01	1.000000000000000000e+00
9.990000000000000000e+02	9.582168494667641312e+01	2.245097146389579024e+01	-2.992832529468408310e-03	5.748289693823080171e+01	3.721703719020709178e-01	0.000000000000000000e+00	1.046170162801863412e+01	1.000000000000000000e+00
1.002000000000000000e+03	1.032678601121820350e+02	1.510238817469677208e+01	-2.806505396263275168e-03	5.366042984776179736e+01	3.821254645665820293e-01	0.000000000000000000e+00	1.046170162801863412e+01	1.000000000000000000e+00
1.006000000000000000e+03	5.653148687905213876e+01	1.284196278895690391e+01	-3.221794306968353561e-03	6.218000596585316941e+01	3.039570109611197113e-01	0.000000000000000000e+00	4.679100454051951630e+01	1.000000000000000000e+00
1.017000000000000000e+03	7.532923480115336190e+01	1.006176626044706168e+01	-3.158242109275454911e-03	6.087624424296635794e+01	3.235214567985799095e-01	0.000000000000000000e+00	2.786997699066874290e+01	1.000000000000000000e+00
1.021000000000000000e+03	4.771527575227251106e+01	6.292829658813040794e+00	2.944654985844937910e-03	-5.649454343419439795e+01	3.945341492724169230e-01	0.000000000000000000e+00	2.522162081425983615e+01	1.000000000000000000e+00
1.023000000000000000e+03	2.395922710878116746e+01	1.476515574710649936e+01	-2.473263132346495592e-03	4.682402569629071820e+01	4.356227912974094396e-01	0.000000000000000000e+00	1.839718939638106221e+01	1.000000000000000000e+00
1.027000000000000000e+03	7.076245419645005974e+00	7.456153970488237803e+00	9.624000568300494080e-03	-1.935200975530215430e+02	1.205197974204131883e-01	0.000000000000000000e+00	1.839718939638106221e+01	1.000000000000000000e+00
1.033000000000000000e+03	2.507611757182927903e+01	2.219813873298753748e+01	-2.577322054454682029e-03	4.895877546883357212e+01	3.893175682164051743e-01	0.000000000000000000e+00	1.240999130655152172e+01	1.000000000000000000e+00
1.034000000000000000e+03	2.798444657067665631e+01	1.013374870849198572e+01	-4.444642365148295665e-03	8.726651043050718215e+01	2.128740710661860547e-01	0.000000000000000000e+00	1.240999130655152172e+01	1.000000000000000000e+00
1.074000000000000000e+03	1.160945484979810089e+02	1.358443294800369650e+01	-3.684589228744800278e-03	7.167415922038254905e+01	2.936495251985830057e-01	0.000000000000000000e+00	inf	1.000000000000000000e+00
1.093000000000000000e+03	8.693975680947691842e+01	1.869531843225243151e+01	-2.882918790763274244e-03	5.522803667304206243e+01	3.350293137114989106e-01	0.000000000000000000e+00	inf	1.000000000000000000e+00
1.104000000000000000e+03	1.658863230057199800e+01	1.650389851010186959e+01	-3.144497802484327257e-03	6.059428230061974574e+01	3.165682348923788414e-01	0.000000000000000000e+00	4.542783534814059010e+01	1.000000000000000000e+00
1.107000000000000000e+03	6.155819658340657696e+01	1.006755540009134364e+01	-2.789449316257905116e-03	5.331052748307958211e+01	3.687250780461708288e-01	0.000000000000000000e+00	4.542783534814059010e+01	1.000000000000000000e+00
1.109000000000000000e+03	1.101706606713326977e+02	2.121033153631694290e+01	-2.483026670523849708e-03	4.702432289792471920e+01	4.285812657540001291e-01	0.000000000000000000e+00	4.987317038971901439e+01	1.000000000000000000e+00
1.114000000000000000e+03	5.276899113088109061e+01	7.970391350542712416e+00	-2.836739572769629483e-03	5.428067845415095150e+01	3.875568667087702091e-01	0.000000000000000000e+00	2.926130276334698621e+01	1.000000000000000000e+00
1.115000000000000000e+03	2.524492672620229428e+01	1.790264779383653604e+01	-2.870573175586460697e-03	5.497476863358260601e+01	3.205932502963603214e-01	0.000000000000000000e+00	2.926130276334698621e+01	1.000000000000000000e+00
1.128000000000000000e+03	6.148771818075001505e+01	1.826422813227942754e+01	-2.622092444971244225e-03	4.987723184946493404e+01	3.166947530486934337e-01	0.000000000000000000e+00	5.792477495468421722e+01	1.000000000000000000e+00
1.129000000000000000e+03	1.194071549797953509e+02	1.747784754235817672e+01	-2.160482281023417672e-03	4.040738368530094959e+01	4.505429041418418379e-01	0.000000000000000000e+00	5.792477495468421722e+01	1.000000000000000000e+00
1.140000000000000000e+03	1.137781896918985893e+02	1.148877269646671984e+01	-2.709523552800183373e-03	5.167086505044073164e+01	3.973734714380402488e-01	0.000000000000000000e+00	7.414366063003174645e+01	1.000000000000000000e+00
1.142000000000000000e+03	4.014878730412498697e+01	2.020619867209944687e+01	-3.609999408581394866e-03	7.014396268939893275e+01	3.765371952276619361e-01	0.000000000000000000e+00	7.414366063003174645e+01	1.000000000000000000e+00
1.147000000000000000e+03	1.201758909393110883e+02	2.393771121072369112e+01	-3.382098915643580971e-03	6.546862572064199526e+01	3.109387152166233070e-01	0.000000000000000000e+00	8.011405308722514462e+01	1.000000000000000000e+00
1.161000000000000000e+03	5.203293723440100393e+01	1.238672432749889829e+01	-2.976659142944676050e-03	5.715110286903133385e+01	3.583656247004854967e-01	0.000000000000000000e+00	3.033328043325339252e+01	1.000000000000000000e+00
1.162000000000000000e+03	8.133873224861710582e+01	2.021476881045501628e+01	-3.297639883510802492e-03	6.373596410949068769e+01	4.030859346760742312e-01	0.000000000000000000e+00	9.775542017437008013e+00	1.000000000000000000e+00
1.166000000000000000e+03	8.698649665011170384e+01	1.223579776151099985e+01	-3.220982966041762482e-03	6.216336145499907673e+01	4.265133467546383672e-01	0.000000000000000000e+00	9.775542017437008013e+00	1.000000000000000000e+00
1.168000000000000000e+03	2.824281039248439029e+01	2.287467994630560497e+01	-2.847840399391130331e-03	5.450840988385622410e+01	3.402601263030218259e-01	0.000000000000000000e+00	8.610791173390458297e+00	1.000000000000000000e+00
1.171000000000000000e+03	2.308563231236525937e+01	1.597908433159052954e+01	-3.853376085332358737e-03	7.513679074114637046e+01	2.557298142981694333e-01	0.000000000000000000e+00	8.610791173390458297e+00	1.000000000000000000e+00
1.172000000000000000e+03	6.100117925342431846e+01	1.155042374402794003e+01	-2.775957430579117837e-03	5.303374391372815921e+01	4.030762513680929970e-01	0.000000000000000000e+00	3.466048916221787124e+01	1.000000000000000000e+00
1.177000000000000000e+03	1.075270143622189636e+02	1.122638586878503020e+01	-3.329260868962398250e-03	6.438466284798226980e+01	3.427192823142001243e-01	0.000000000000000000e+00	1.404898249898964480e+01	1.000000000000000000e+00
1.180000000000000000e+03	1.127939946378064775e+02	2.425070266597210633e+01	-2.787771457975656616e-03	5.327610652701139315e+01	3.618531903291459795e-01	0.000000000000000000e+00	1.404898249898964480e+01	1.000000000000000000e+00
1.181000000000000000e+03	4.500943850287671921e+01	1.464945983103714866e+01	-2.584371985126457209e-03	4.910340350834341905e+01	3.699695044631903240e-01	0.000000000000000000e+00	6.261121885636519835e+01	1.000000000000000000e+00
1.200000000000000000e+03	8.567700238693484494e+01	1.175014477956058201e+01	-3.671631911341305659e-03	7.140834222151802635e+01	2.349531503785674547e-01	0.000000000000000000e+00	inf	1.000000000000000000e+00
1.211000000000000000e+03	6.079452927157770148e+01	7.841320398712002593e+00	-2.716917257410248181e-03	5.182254554947737546e+01	3.775259493276288403e-01	0.000000000000000000e+00	inf	1.000000000000000000e+00
1.220000000000000000e+03	4.880807984093333118e+01	2.460688138705867090e+01	-2.745611447196151002e-03	5.241120160969557418e+01	4.226749736008670322e-01	0.000000000000000000e+00	2.803492578286594039e+01	1.000000000000000000e+00
1.224000000000000000e+03	2.159735738080970080e+01	1.785901899598066578e+01	-2.658363166205257849e-03	5.062131906789466029e+01	3.812490959150114378e-01	0.000000000000000000e+00	2.803492578286594039e+01	1.000000000000000000e+00
1.241000000000000000e+03	2.132762588819058891e+01	1.797487272505577849e+01	-2.406411376886967608e-03	4.545257414874397739e+01	4.155071800248257841e-01	0.000000000000000000e+00	inf	1.000000000000000000e+00
1.250000000000000000e+03	7.723019234262214638e+01	1.955540755229450411e+01	-2.829951304511077632e-03	5.414141837123526102e+01	3.753662215025566073e-01	0.000000000000000000e+00	8.782981947226828012e+00	1.000000000000000000e+00
1.250000000000000000e+03	1.151019097699202547e+02	2.440774179407702960e+01	-3.342476696956290898e-03	6.465578314437162533e+01	2.756365776723388450e-01	0.000000000000000000e+00	3.818130600813820053e+01	1.000000000000000000e+00
1.257000000000000000e+03	1.194474309118489685e+02	1.657087481378557925e+01	-3.943883756827640946e-03	7.699353908356205523e+01	3.054947954029715307e-01	0.000000000000000000e+00	1.147268245412496945e+01	1.000000000000000000e+00
1.257000000000000000e+03	6.630677920095726563e+01	1.939243114968749282e+01	-3.359018529329045946e-03	6.499513581283831343e+01	3.019307369969687072e-01	0.000000000000000000e+00	1.259797543019834443e+01	1.000000000000000000e+00
1.260000000000000000e+03	4.973027707335202052e+01	2.387812492152685095e+01	-2.401149888016971580e-03	4.534463566599875861e+01	4.473714296264982293e-01	0.000000000000000000e+00	9.078003445137897032e+00	1.000000000000000000e+00
1.261000000000000000e+03	6.806782994494975014e+01	6.918150199790433774e+00	-3.107546866940440970e-03	5.983624060991736826e+01	3.335376095670743446e-01	0.000000000000000000e+00	1.259797543019834443e+01	1.000000000000000000e+00
1.262000000000000000e+03	1.080250626907667595e+02	1.549758691429254753e+01	-2.627766103548416499e-03	4.999362591843782155e+01	3.729804558918943247e-01	0.000000000000000000e+00	8.527262778171325053e+00	1.000000000000000000e+00
1.264000000000000000e+03	4.172353972536291877e+01	1.960000575649042531e+01	-7.650590314654598899e-03	1.530359467973133860e+02	1.469367108795142096e-01	0.000000000000000000e+00	9.078003445137897032e+00	1.000000000000000000e+00
1.266000000000000000e+03	1.000364544223375844e+02	1.251491220498025392e+01	-3.129457270175347791e-03	6.028572852863144504e+01	3.141415886569869365e-01	0.000000000000000000e+00	8.527262778171325053e+00	1.000000000000000000e+00
1.272000000000000000e+03	8.261729519877050620e+01	1.562402430502379325e+01	-3.241762032533276449e-03	6.258964020714965670e+01	3.413218847714730719e-01	0.000000000000000000e+00	inf	1.000000000000000000e+00
1.278000000000000000e+03	6.303603279148143201e+01	1.430894092103160453e+01	-2.915370907624806069e-03	5.589378592053728312e+01	3.030180686268959533e-01	0.000000000000000000e+00	3.633909903649437467e+01	1.000000000000000000e+00
1.282000000000000000e+03	2.688844150287690482e+01	1.803476469788261838e+01	-3.465837880080558167e-03	6.718651527459066131e+01	2.680491691871859095e-01	0.000000000000000000e+00	3.633909903649437467e+01	1.000000000000000000e+00
1.285000000000000000e+03	8.680027514905859221e+01	2.390114190306242037e+01	-6.003340764815619061e-03	1.192429232814236570e+02	1.648356905114193305e-01	0.000000000000000000e+00	2.709374828692644499e+01	1.000000000000000000e+00
1.290000000000000000e+03	1.138312335598353826e+02	2.205764424095780996e+01	-2.868094193685195338e-03	5.492391277285821616e+01	3.493804351572924460e-01	0.000000000000000000e+00	1.442973765273240261e+01	1.000000000000000000e+00
1.291000000000000000e+03	5.787270098627003989e+01	2.030396749307408655e+01	-2.664488189299688350e-03	5.074697279746204259e+01	3.647943798756744238e-01	0.000000000000000000e+00	3.216598565501990237e+01	1.000000000000000000e+00
1.292000000000000000e+03	1.035366134792916739e+02	1.194635717530936958e+01	-2.539006902935652364e-03	4.817274713668194863e+01	3.453830347171731319e-01	0.000000000000000000e+00	1.442973765273240261e+01	1.000000000000000000e+00
1.296000000000000000e+03	2.609342417262856983e+01	1.533122193745838402e+01	-2.684151210951170666e-03	5.115035609365231295e+01	3.595839531054029203e-01	0.000000000000000000e+00	3.216598565501990237e+01	1.000000000000000000e+00
1.299000000000000000e+03	1.107022967462453380e+02	1.110278056132052527e+01	-2.174664654051524076e-03	4.069833247645209440e+01	4.604537752394199934e-01	0.000000000000000000e+00	8.471446768203146860e+01	1.000000000000000000e+00
1.309000000000000000e+03	1.049024634491927372e+02	1.340872580535446801e+01	-2.837845172003057061e-03	5.430335962040048514e+01	3.676848148393955240e-01	0.000000000000000000e+00	1.270802642571449859e+01	1.000000000000000000e+00
1.314000000000000000e+03	1.162272261568241305e+02	7.642992092070504562e+00	-2.751718340522975054e-03	5.253648341039333047e+01	3.857050330694868912e-01	0.000000000000000000e+00	1.270802642571449859e+01	1.000000000000000000e+00
1.316000000000000000e+03	2.120800068870761379e+01	1.368628630486722031e+01	-3.505902204525374478e-03	6.800842756969144887e+01	2.838774799201275734e-01	0.000000000000000000e+00	9.521121054530914307e+01	1.000000000000000000e+00
1.325000000000000000e+03	3.856964085186344704e+01	1.296937938727500850e+01	-3.581662038250687553e-03	6.956262671510306461e+01	3.308939777977558672e-01	0.000000000000000000e+00	inf	1.000000000000000000e+00
1.332000000000000000e+03	6.392349844790456359e+01	2.431292919760922899e+01	-3.031893421751726339e-03	5.828422400589388275e+01	3.169725569854057179e-01	0.000000000000000000e+00	3.573393958692538064e+01	1.000000000000000000e+00
1.334000000000000000e+03	1.477164025822519733e+01	1.478789770378013735e+01	-3.865535015498608711e-03	7.538622897172675152e+01	3.114535700516704031e-01	0.000000000000000000e+00	5.006626996748196490e+01	1.000000000000000000e+00
1.337000000000000000e+03	1.061668645251183563e+02	5.919898159846086472e+00	-2.905567566673148468e-03	5.569267217226153832e+01	3.772395296215895755e-01	0.000000000000000000e+00	1.625613288091059871e+01	1.000000000000000000e+00
1.340000000000000000e+03	3.659841174664826724e+01	1.613916995485805117e+01	-4.731670142295823014e-03	9.315483283060015651e+01	2.021926730078000833e-01	0.000000000000000000e+00	6.304737665586021222e+01	1.000000000000000000e+00
1.351000000000000000e+03	4.153112894932178989e+01	2.001707554142188172e+01	-3.808099800805898275e-03	7.420795603734308088e+01	2.208215651078834219e-01	0.000000000000000000e+00	1.609328877263160607e+01	1.000000000000000000e+00
1.353000000000000000e+03	8.639576686478271483e+01	1.263544346147177322e+01	-2.620656877843314386e-03	4.984778145215415179e+01	3.771314475775697783e-01	0.000000000000000000e+00	4.546783728581295492e+01	1.000000000000000000e+00
1.353000000000000000e+03	2.565015945317001922e+01	2.262259878668519875e+01	-2.580470596929811209e-03	4.902336724238313792e+01	3.569122223772241975e-01	0.000000000000000000e+00	1.609328877263160607e+01	1.000000000000000000e+00
1.359000000000000000e+03	8.157767275806517659e+01	6.258502957709973558e+00	-4.586454743565906989e-03	9.017576546061420117e+01	2.544786537284855488e-01	0.000000000000000000e+00	1.483044671313319540e+01	1.000000000000000000e+00
1.363000000000000000e+03	7.568188294436207286e+01	1.986665537395362335e+01	2.744438019749717139e-03	-5.238712896005035446e+01	4.153873022841582108e-01	0.000000000000000000e+00	1.483044671313319540e+01	1.000000000000000000e+00
1.369000000000000000e+03	2.338820958387592697e+01	1.696419074277483219e+01	-2.613408140095613286e-03	4.969907492180935549e+01	3.790677804846592780e-01	0.000000000000000000e+00	8.010018583569748785e+01	1.000000000000000000e+00
1.375000000000000000e+03	7.450126588451202281e+01	1.456728888881196937e+01	-4.810083833477291244e-03	9.476347537679001221e+01	2.869789517591143646e-01	0.000000000000000000e+00	inf	1.000000000000000000e+00
1.388000000000000000e+03	8.736511815434369055e+01	7.059957086123483272e+00	-3.642771139359513455e-03	7.081626875799042864e+01	2.610655675746447191e-01	0.000000000000000000e+00	7.238555770905381337e+01	1.000000000000000000e+00
1.393000000000000000e+03	1.543626752663206325e+01	1.517841828434994689e+01	-2.542372017264923206e-03	4.824178184224543031e+01	3.895301086557758641e-01	0.000000000000000000e+00	6.124042559681970310e+00	1.000000000000000000e+00
1.398000000000000000e+03	9.619730811369109347e+00	1.709461188437947854e+01	-4.451627567218837539e-03	8.740981057459046610e+01	2.666969980783996386e-01	0.000000000000000000e+00	6.124042559681970310e+00	1.000000000000000000e+00
1.410000000000000000e+03	1.801924888392742474e+01	2.315710447361199442e+01	-3.068073770940860350e-03	5.902645725833642842e+01	3.608862008271440658e-01	0.000000000000000000e+00	7.488811300045182584e+00	1.000000000000000000e+00
1.411000000000000000e+03	8.550937160722138231e+01	7.171417028676101424e+00	-2.954661923523397432e-03	5.669983393211760614e+01	3.953127912450673520e-01	0.000000000000000000e+00	6.206316057829668864e+01	1.000000000000000000e+00
1.411000000000000000e+03	2.476767047972296609e+01	1.991039835000228564e+01	2.088558584130184668e-03	-3.893188218602882955e+01	4.766526976427124529e-01	0.000000000000000000e+00	7.488811300045182584e+00	1.000000000000000000e+00
1.422000000000000000e+03	5.609606052978443813e+01	2.004882598782790382e+01	-3.198013640515564616e-03	6.169214993897419674e+01	2.919124347643888839e-01	0.000000000000000000e+00	4.474704906812455363e+01	1.000000000000000000e+00
1.423000000000000000e+03	9.895436636054787982e+01	7.185544072939504368e+00	-2.596505141579491006e-03	4.935231299590675036e+01	3.933066912052136654e-01	0.000000000000000000e+00	4.474704906812455363e+01	1.000000000000000000e+00
1.430000000000000000e+03	7.651202564043519772e+01	2.264127263576352078e+01	-3.336785210641408927e-03	6.453902334261725571e+01	2.788169250724878978e-01	0.000000000000000000e+00	1.183125288593377000e+01	1.000000000000000000e+00
1.430000000000000000e+03	5.304661858972801980e+01	7.554684377119777139e+00	-3.332307237835126657e-03	6.444715854874858962e+01	2.935147825906370134e-01	0.000000000000000000e+00	2.789678249083979011e+01	1.000000000000000000e+00
1.435000000000000000e+03	8.778944931047206524e+01	1.906380702203522759e+01	-5.076098050527048065e-03	1.002207084312486671e+02	1.543766572840170603e-01	0.000000000000000000e+00	1.183125288593377000e+01	1.000000000000000000e+00
1.437000000000000000e+03	4.448070387132371195e+01	2.315698635360274693e+01	-2.612331906860017924e-03	4.967699619363935426e+01	4.008466673413551007e-01	0.000000000000000000e+00	4.350174190251839690e+01	1.000000000000000000e+00
1.449000000000000000e+03	9.243396891687081052e+01	1.341648142277684741e+01	-2.640259796798557091e-03	5.024993175251353250e+01	4.428815682216736827e-01	0.000000000000000000e+00	4.785310558391700653e+01	1.000000000000000000e+00
1.451000000000000000e+03	3.633495937723566271e+01	2.325093366137432227e+01	-3.728732770414391363e-03	7.257975591146130512e+01	3.062837296280640498e-01	0.000000000000000000e+00	1.785382899515899879e+01	1.000000000000000000e+00
1.463000000000000000e+03	8.938998594839569023e+01	2.322969228421048626e+01	-2.661271546989210212e-03	5.068098396823405949e+01	3.768793713915002952e-01	0.000000000000000000e+00	4.984432050654137214e+01	1.000000000000000000e+00
1.467000000000000000e+03	3.956250048872422553e+01	2.193432379414688782e+01	-5.919035664294983179e-03	1.175134195491677929e+02	1.176317237667897642e-01	0.000000000000000000e+00	4.984432050654137214e+01	1.000000000000000000e+00
1.473000000000000000e+03	6.897330519096907153e+01	2.170700212029105103e+01	-4.117172161199562919e-03	8.054851903456206230e+01	3.022213537142118822e-01	0.000000000000000000e+00	inf	1.000000000000000000e+00
1.486000000000000000e+03	4.282231072350818835e+01	1.089205235496196877e+01	-6.099924547227553694e-03	1.212243219290172362e+02	1.933157589235314777e-01	0.000000000000000000e+00	1.315391121317017920e+01	1.000000000000000000e+00
1.491000000000000000e+03	3.267516767069299277e+01	1.926228939280435526e+01	-2.550397265357270699e-03	4.840641834042025238e+01	3.840299325366163252e-01	0.000000000000000000e+00	1.315391121317017920e+01	1.000000000000000000e+00
1.492000000000000000e+03	8.088485668520148408e+01	7.927542348557195417e+00	-3.047313953216772720e-03	5.860057339113230057e+01	3.553179380955041600e-01	0.000000000000000000e+00	4.952424260332196582e+01	1.000000000000000000e+00
1.500000000000000000e+03	7.158271004508775093e+01	9.510424539143476963e+00	-3.094096757514291484e-03	5.956031407275510503e+01	3.413655148123543315e-01	0.000000000000000000e+00	1.201230133887200680e+01	1.000000000000000000e+00
1.500000000000000000e+03	8.045294758287467118e+01	1.761068808294882970e+01	-5.153076418635250955e-03	1.017999055868645968e+02	2.116685181364846846e-01	0.000000000000000000e+00	1.201230133887200680e+01	1.000000000000000000e+00
1.512000000000000000e+03	6.583177205439989166e+01	1.510301934718873262e+01	-3.192201054223048340e-03	6.157290579330705071e+01	2.841881399247156992e-01	0.000000000000000000e+00	4.361335424400287053e+01	1.000000000000000000e+00
1.513000000000000000e+03	2.315221226677093114e+01	6.126391653723417541e+00	-3.692106809650825237e-03	7.182838101899511685e+01	2.700914078908327465e-01	0.000000000000000000e+00	1.214324486129320491e+01	1.000000000000000000e+00
1.515000000000000000e+03	1.108530710317435819e+01	7.485875207905007045e+00	-3.014470463805282371e-03	5.792679520728950848e+01	3.742032684798726194e-01	0.000000000000000000e+00	1.214324486129320491e+01	1.000000000000000000e+00
1.519000000000000000e+03	8.747351200077559952e+01	1.927808107394800530e+01	-2.425259005203763123e-03	4.583922979966856559e+01	4.015434255700729427e-01	0.000000000000000000e+00	3.426546836871337831e+01	1.000000000000000000e+00
1.523000000000000000e+03	2.472443333055658954e+01	6.285024410489659097e+00	-5.231126067969067012e-03	1.034010798810706007e+02	1.832832285027314878e-01	0.000000000000000000e+00	3.261964883351421918e+01	1.000000000000000000e+00
1.524000000000000000e+03	5.331540621333129337e+01	2.198845587110447397e+01	-2.761927504848272520e-03	5.274592255102389515e+01	3.862731325434421992e-01	0.000000000000000000e+00	3.261964883351421918e+01	1.000000000000000000e+00
1.534000000000000000e+03	8.792320926242135215e+01	2.446890665197961212e+01	-3.837885169581354249e-03	7.481899743514271961e+01	2.975997034915570660e-01	0.000000000000000000e+00	5.889556850270047050e+01	1.000000000000000000e+00
1.539000000000000000e+03	3.129783553020324760e+01	8.274616332768113480e+00	-2.931547101791574794e-03	5.622563758802060363e+01	3.533430776308206234e-01	0.000000000000000000e+00	5.889556850270047050e+01	1.000000000000000000e+00
1.545000000000000000e+03	9.985344774035199578e+01	8.741345910213025761e+00	1.830707826461806971e-03	-3.364212100908437009e+01	4.803682971835447901e-01	0.000000000000000000e+00	5.930055636119247708e+01	1.000000000000000000e+00
1.548000000000000000e+03	1.688848805355516447e+01	1.954502376129923036e+01	-2.620263980902359617e-03	4.983972124320384012e+01	4.166501062557417256e-01	0.000000000000000000e+00	2.496115842279305852e+01	1.000000000000000000e+00
1.549000000000000000e+03	4.181282290630355192e+01	2.090036945736533625e+01	-2.712159375044483761e-03	5.172493846214332081e+01	3.105443367867747329e-01	0.000000000000000000e+00	2.496115842279305852e+01	1.000000000000000000e+00
1.561000000000000000e+03	5.001490339852077227e+01	1.127789356214771388e+01	-2.081919670918120756e-03	3.879568609460044826e+01	4.365168562018972853e-01	0.000000000000000000e+00	inf	1.000000000000000000e+00
1.571000000000000000e+03	6.325339274917544685e+01	6.176342162228785959e+00	-4.489052791053669070e-03	8.817758220291571547e+01	2.749567221731331612e-01	0.000000000000000000e+00	inf	1.000000000000000000e+00
1.578000000000000000e+03	3.031905086576144015e+01	1.404648556179603780e+01	-4.239970014317660796e-03	8.306769455264084456e+01	2.267602826632573176e-01	0.000000000000000000e+00	inf	1.000000000000000000e+00
1.595000000000000000e+03	4.107482096569966501e+01	1.705710641639772973e+01	-2.568328048327196342e-03	4.877426507658736199e+01	3.367697603503623238e-01	0.000000000000000000e+00	inf	1.000000000000000000e+00
1.602000000000000000e+03	4.017390658314939600e+01	1.461603210136053654e+01	-3.260295494646713640e-03	6.296985079581939004e+01	2.605748197457095072e-01	0.000000000000000000e+00	inf	1.000000000000000000e+00
1.613000000000000000e+03	3.220416861715175827e+01	2.316822182496090221e+01	-3.337076427024205944e-03	6.454499759349687338e+01	3.763291563762289904e-01	0.000000000000000000e+00	inf	1.000000000000000000e+00
1.619000000000000000e+03	7.642844879940923875e+01	2.026020195068425878e+01	-2.674279809079468245e-03	5.094784608803850290e+01	3.061047688776254994e-01	0.000000000000000000e+00	5.722555591125952468e+00	1.000000000000000000e+00
1.623000000000000000e+03	7.233799441415806086e+01	2.426217963874129069e+01	-3.089611251254880536e-03	5.946829473147207779e+01	3.480142365757861178e-01	0.000000000000000000e+00	5.722555591125952468e+00	1.000000000000000000e+00
1.637000000000000000e+03	3.068463255437835713e+01	1.699067539287633011e+01	-2.220501886999828780e-03	4.163867493462839064e+01	4.359662937517291281e-01	0.000000000000000000e+00	6.601781374336718500e+01	1.000000000000000000e+00
1.641000000000000000e+03	9.669444811187365474e+01	1.596306577859047060e+01	-3.165697247428404023e-03	6.102918503990962762e+01	2.783808193189919455e-01	0.000000000000000000e+00	8.551245553577336622e+00	1.000000000000000000e+00
1.645000000000000000e+03	8.893313920201286749e+01	1.955275720311315979e+01	-3.044357820399827639e-03	5.853992886656170214e+01	2.922738205715006421e-01	0.000000000000000000e+00	8.551245553577336622e+00	1.000000000000000000e+00
1.646000000000000000e+03	4.358505502809880028e+01	2.453275383555220301e+01	-2.342604788395108179e-03	4.414359364510087858e+01	4.115548431656113060e-01	0.000000000000000000e+00	3.053042084838496706e+01	1.000000000000000000e+00
1.648000000000000000e+03	1.890377388838496131e+01	6.562195733982142620e+00	-2.731782082830169246e-03	5.212749472674325801e+01	3.753126557717871847e-01	0.000000000000000000e+00	3.053042084838496706e+01	1.000000000000000000e+00
1.660000000000000000e+03	5.621402585794642803e+00	1.409652396610378489e+01	-3.361144232164849782e-03	6.503874421808883710e+01	3.964115614841587920e-01	0.000000000000000000e+00	6.035638862451089182e+01	1.000000000000000000e+00
1.664000000000000000e+03	6.596985965929691531e+01	1.311806771228297741e+01	-2.959183584785013595e-03	5.679259498666433359e+01	3.121176786244717061e-01	0.000000000000000000e+00	4.464337617828758908e+01	1.000000000000000000e+00
1.668000000000000000e+03	1.103067775118793463e+02	1.834001676694189698e+01	-4.956775899709166613e-03	9.777283631074976711e+01	1.958291466852949414e-01	0.000000000000000000e+00	1.406258062856841207e+01	1.000000000000000000e+00
1.671000000000000000e+03	8.300699066853212571e+01	1.130064733562179491e+01	-3.079148248944849411e-03	5.925364815096808258e+01	3.546660061226415417e-01	0.000000000000000000e+00	1.413172322474923348e+01	1.000000000000000000e+00
1.671000000000000000e+03	6.493094178016744422e+01	1.562185807822346639e+01	-2.376713469227701749e-03	4.484332699976136638e+01	3.681260766956423458e-01	0.000000000000000000e+00	1.858538150527252952e+01	1.000000000000000000e+00
1.673000000000000000e+03	9.665339386481527129e+01	1.497233374725746735e+01	3.074942871223213144e-03	-5.916737559545009617e+01	3.620525070211542129e-01	0.000000000000000000e+00	1.406258062856841207e+01	1.000000000000000000e+00
1.674000000000000000e+03	2.260352517628105673e+01	2.154459073778981093e+01	-3.148800577469156470e-03	6.068255294319489934e+01	2.989226869022056920e-01	0.000000000000000000e+00	4.273978191937403182e+01	1.000000000000000000e+00
1.697000000000000000e+03	9.754079466045448044e+01	1.205329399376396360e+01	-2.646960125593492922e-03	5.038738777340216046e+01	4.174432468475152147e-01	0.000000000000000000e+00	inf	1.000000000000000000e+00
1.717000000000000000e+03	7.088639542000339588e+01	1.421898574767374868e+01	-2.028899196785584162e-03	3.770798075611085665e+01	4.572334213810759218e-01	0.000000000000000000e+00	inf	1.000000000000000000e+00
1.728000000000000000e+03	1.166186788469624247e+02	2.467979396666549974e+01	-5.079147813171576084e-03	1.002832737546233233e+02	2.095258506510654373e-01	0.000000000000000000e+00	4.494661273117095845e+01	1.000000000000000000e+00
1.730000000000000000e+03	7.230037166868362419e+01	1.719075899161159171e+01	-6.500765096341554888e-03	1.294474925491917361e+02	1.760758940281687002e-01	0.000000000000000000e+00	9.767958442423678278e+00	1.000000000000000000e+00
1.735000000000000000e+03	7.856518322916933528e+01	9.696417910200858969e+00	-4.919252387348502058e-03	9.700304831127715488e+01	2.024413612890514358e-01	0.000000000000000000e+00	9.767958442423678278e+00	1.000000000000000000e+00
1.742000000000000000e+03	1.539291922797805690e+01	2.210648830866865211e+01	-2.602457045085773083e-03	4.947441520875710808e+01	3.892421376434279656e-01	0.000000000000000000e+00	5.711299787274401041e+01	1.000000000000000000e+00
1.746000000000000000e+03	7.011796134643826406e+01	5.764386511628658560e+00	-2.415038307089415522e-03	4.562955404546318761e+01	4.321467323868788402e-01	0.000000000000000000e+00	8.961095148758625228e+00	1.000000000000000000e+00
1.746000000000000000e+03	7.303699410718205343e+01	2.147757143825204551e+01	-3.459991652733359485e-03	6.706658098883387709e+01	2.768538768258710370e-01	0.000000000000000000e+00	8.681928629532354336e+00	1.000000000000000000e+00
1.750000000000000000e+03	7.527889421507885004e+01	1.309009454501973835e+01	-3.471491499115624858e-03	6.730249823601903358e+01	2.698764771964797804e-01	0.000000000000000000e+00	8.681928629532354336e+00	1.000000000000000000e+00
1.759000000000000000e+03	8.621810426412136508e+01	1.893053666864971518e+01	-3.012683818639574473e-03	5.789014250818559049e+01	3.124372802882783295e-01	0.000000000000000000e+00	inf	1.000000000000000000e+00
1.771000000000000000e+03	9.492189520946116943e+01	9.088028598596382679e+00	-2.765752151307197034e-03	5.282438447425771244e+01	4.255916045390865099e-01	0.000000000000000000e+00	3.965674111786965028e+01	1.000000000000000000e+00
1.775000000000000000e+03	5.526645964604374939e+01	9.409814809273999714e+00	-2.692225054135263460e-03	5.131598951125459962e+01	3.280870203086783121e-01	0.000000000000000000e+00	3.965674111786965028e+01	1.000000000000000000e+00
1.791000000000000000e+03	9.710057291068702057e+01	1.433815072060661500e+01	-2.491708800392751239e-03	4.720243520571468565e+01	3.785414447935586679e-01	0.000000000000000000e+00	inf	1.000000000000000000e+00
1.799000000000000000e+03	1.087093178183474294e+02	8.285839169240730939e+00	-4.571287884382280349e-03	8.986462011587600784e+01	2.792938618215783375e-01	0.000000000000000000e+00	inf	1.000000000000000000e+00
1.812000000000000000e+03	5.554608323712074736e+01	1.702824485224205020e+01	2.502002103667258504e-03	-4.741360044151372222e+01	4.263056921447289094e-01	0.000000000000000000e+00	2.800037897920442731e+01	1.000000000000000000e+00
1.815000000000000000e+03	8.187866281585682771e+01	7.508976198159180271e+00	-2.483734945549968213e-03	4.703885303066367385e+01	4.530239840709592292e-01	0.000000000000000000e+00	1.487042358861969049e+01	1.000000000000000000e+00
1.816000000000000000e+03	7.392253239079312088e+00	1.594042169068633186e+01	-5.475012007817020923e-03	1.084043553721960365e+02	2.041769389957487357e-01	0.000000000000000000e+00	1.270203415236197309e+01	1.000000000000000000e+00
1.817000000000000000e+03	1.868548173150935199e+01	1.012624403382579352e+01	-2.437864794690860950e-03	4.609783526756229577e+01	4.610580332312869123e-01	0.000000000000000000e+00	1.270203415236197309e+01	1.000000000000000000e+00
1.821000000000000000e+03	7.871501594475043362e+01	1.093366113896122371e+01	-3.115593528337225367e-03	6.000131639811989714e+01	3.625182524145067475e-01	0.000000000000000000e+00	2.620602554047095367e+01	1.000000000000000000e+00
1.831000000000000000e+03	1.068967822855610272e+01	1.185153697467688261e+01	2.800152478062555451e-03	-5.353010089173177022e+01	4.245406915045799590e-01	0.000000000000000000e+00	3.119166885411313217e+01	1.000000000000000000e+00
1.831000000000000000e+03	5.373030472795531409e+01	1.575899300060364361e+01	-3.147247612122449668e-03	6.065069414287787453e+01	3.447437513194454572e-01	0.000000000000000000e+00	1.444272697471102518e+01	1.000000000000000000e+00
1.841000000000000000e+03	1.288927834946676221e+01	2.295700184355998275e+01	-3.548565386541160677e-03	6.888365495297595942e+01	3.148558629067724768e-01	0.000000000000000000e+00	3.371275195459457308e+01	1.000000000000000000e+00
1.846000000000000000e+03	4.585561651014772622e+01	1.590220258152210420e+01	-3.106133450606386476e-03	5.980724463209535458e+01	3.261185584647270375e-01	0.000000000000000000e+00	1.891047753352417260e+01	1.000000000000000000e+00
1.857000000000000000e+03	4.778260382733662226e+01	1.218066611351849815e+01	-2.650454995174290635e-03	5.045908438424076081e+01	3.654292565812631288e-01	0.000000000000000000e+00	2.822624343117195878e+01	1.000000000000000000e+00
1.858000000000000000e+03	7.396766143447415232e+01	2.271933663435115491e+01	3.558492070095844832e-03	-6.908729905221461820e+01	3.564968146114207981e-01	0.000000000000000000e+00	2.822624343117195878e+01	1.000000000000000000e+00
1.870000000000000000e+03	4.285516506729276642e+01	9.915432242533286811e+00	-3.063927495647451611e-03	5.894139717833385106e+01	3.283781110388727109e-01	0.000000000000000000e+00	3.119143626878683762e+01	1.000000000000000000e+00
1.874000000000000000e+03	1.169603626866519974e+01	1.133472397446479185e+01	-2.587783699449895756e-03	4.917339420427211394e+01	4.205461909101386730e-01	0.000000000000000000e+00	2.418693377180393256e+01	1.000000000000000000e+00
1.887000000000000000e+03	4.553191235354383082e+01	1.900712195988933573e+01	-2.608823571795891149e-03	4.960502334087077969e+01	3.023459148025564591e-01	0.000000000000000000e+00	1.363743915965310016e+01	1.000000000000000000e+00
1.887000000000000000e+03	3.257650765784856617e+01	2.326590535470961640e+01	-3.448484800367283224e-03	6.683052001517101814e+01	2.818991016608498601e-01	0.000000000000000000e+00	1.363743915965310016e+01	1.000000000000000000e+00
1.901000000000000000e+03	8.248768494186849409e+01	1.545262204516573412e+01	-2.741934768840009144e-03	5.233577522505239443e+01	3.319378775279591132e-01	0.000000000000000000e+00	inf	1.000000000000000000e+00
1.907000000000000000e+03	4.469996507615143599e+01	9.069259150933111968e+00	-2.734854435007136320e-03	5.219052347024814509e+01	3.904565044440881927e-01	0.000000000000000000e+00	3.672397981767684172e+01	1.000000000000000000e+00
1.912000000000000000e+03	8.142307972580631770e+01	8.817179644746902412e+00	-2.460354284065094897e-03	4.655920303260926829e+01	4.195934277137223223e-01	0.000000000000000000e+00	3.598530453747580538e+01	1.000000000000000000e+00
1.916000000000000000e+03	1.153725949916149176e+02	2.074917678988170877e+01	-3.083457454697825784e-03	5.934205071957669020e+01	3.758498847871066806e-01	0.000000000000000000e+00	1.827462327304385070e+01	1.000000000000000000e+00
1.921000000000000000e+03	7.060553429419449856e+01	1.334995168157456824e+01	-2.663019640388727266e-03	5.071684578489907835e+01	3.247392229160278587e-01	0.000000000000000000e+00	2.853582114407011261e+01	1.000000000000000000e+00
1.921000000000000000e+03	9.729737819497375995e+01	2.344146086220715830e+01	-3.620100808495833444e-03	7.035119106283232782e+01	3.397803208246960027e-01	0.000000000000000000e+00	1.827462327304385070e+01	1.000000000000000000e+00
1.926000000000000000e+03	3.509049716122809315e+01	1.268492758054251190e+01	-4.140104576473041531e-03	8.101897334349695257e+01	2.546946490434152111e-01	0.000000000000000000e+00	3.552126292252199846e+01	1.000000000000000000e+00
1.933000000000000000e+03	8.610144421026088679e+00	1.676138638816830095e+01	-2.821112426480028995e-03	5.396009040354117303e+01	3.897213920255012676e-01	0.000000000000000000e+00	inf	1.000000000000000000e+00
1.942000000000000000e+03	1.024814189086112748e+02	1.813299051508968063e+01	-5.430288022783705607e-03	1.074868509915738883e+02	2.021024888990808899e-01	0.000000000000000000e+00	inf	1.000000000000000000e+00
1.952000000000000000e+03	7.940641396965791898e+01	2.217403974309558023e+01	-2.308302149024827991e-03	4.343988126648144998e+01	4.563840380453811907e-01	0.000000000000000000e+00	inf	1.000000000000000000e+00
1.964000000000000000e+03	6.298912393540041421e+01	2.110105130469312229e+01	3.539966555011140204e-03	-6.870725149538718313e+01	3.128186404881282412e-01	0.000000000000000000e+00	inf	1.000000000000000000e+00
1.972000000000000000e+03	4.508173341099400488e+01	8.790680514700886405e+00	3.716106449054902908e-03	-7.232072923595723069e+01	3.830231403717992977e-01	0.000000000000000000e+00	8.788751718052335349e+00	1.000000000000000000e+00
1.973000000000000000e+03	1.614848513269349084e+01	1.286727084300580337e+01	-2.437191740595205398e-03	4.608402768577593633e+01	4.627572116245629585e-01	0.000000000000000000e+00	2.690754832437077226e+01	1.000000000000000000e+00
1.973000000000000000e+03	4.095131749960589218e+01	2.329970408780497593e+01	-2.702035646145890899e-03	5.151725201368013529e+01	4.423219595546292737e-01	0.000000000000000000e+00	7.246359729287275897e+00	1.000000000000000000e+00
1.976000000000000000e+03	4.539263024850822603e+01	1.757393161654190905e+01	-3.902177206300944806e-03	7.613793682047261768e+01	2.845122384575562435e-01	0.000000000000000000e+00	7.246359729287275897e+00	1.000000000000000000e+00
1.978000000000000000e+03	6.474571726292779772e+01	1.053367843644612023e+01	2.994668274210699529e-03	-5.752055690617644501e+01	3.136047458798492116e-01	0.000000000000000000e+00	1.359000844037582567e+01	1.000000000000000000e+00
1.978000000000000000e+03	6.960867947265337818e+01	2.322382926124986113e+01	-3.119594078386893170e-03	6.008338695137525320e+01	3.237380681509961500e-01	0.000000000000000000e+00	1.359000844037582567e+01	1.000000000000000000e+00
2.027000000000000000e+03	7.432074661950504435e+01	1.364859319792685532e+01	2.385501296492034858e-03	-4.502360767030470612e+01	3.597524678495449546e-01	0.000000000000000000e+00	4.601085167033301815e+01	1.000000000000000000e+00
2.034000000000000000e+03	1.204461351912366069e+02	2.297431853093069876e+01	-2.635744327353005574e-03	5.015729772194195135e+01	4.508634858450524252e-01	0.000000000000000000e+00	9.285565226374144743e+01	1.000000000000000000e+00
2.044000000000000000e+03	1.724845847192180415e+01	1.550581506949419719e+01	-8.656039983499471888e-03	1.736625630295895633e+02	1.105193370431879485e-01	0.000000000000000000e+00	inf	1.000000000000000000e+00
2.069000000000000000e+03	8.364249823222171187e+01	2.240394018181579483e+01	-2.034071052192563782e-03	3.781408042474086528e+01	4.758718248593897249e-01	0.000000000000000000e+00	2.685494725610634248e+01	1.000000000000000000e+00
2.074000000000000000e+03	5.693145255264170856e+01	2.518031026371123104e+01	-4.811053389547750858e-03	9.478336564241018891e+01	2.058855057818476109e-01	0.000000000000000000e+00	2.685494725610634248e+01	1.000000000000000000e+00
2.077000000000000000e+03	1.066891026298170431e+02	1.066018522085506426e+01	-3.070419075682753480e-03	5.907457075656289192e+01	3.520551972862439039e-01	0.000000000000000000e+00	5.183297958310717490e+01	1.000000000000000000e+00
2.100000000000000000e+03	3.626809968084704394e+01	2.174823787960339772e+01	-5.307103976874191428e-03	1.049597527989475338e+02	1.981995519625313618e-01	0.000000000000000000e+00	6.067609827373073728e+01	1.000000000000000000e+00
2.102000000000000000e+03	9.530694180655306980e+01	7.748094231076442462e+00	-2.866077293773207010e-03	5.488253643970840301e+01	3.516126904904132155e-01	0.000000000000000000e+00	7.283581613379267239e+00	1.000000000000000000e+00
2.107000000000000000e+03	1.025253390690137678e+02	8.720360696638447706e+00	-3.392026729263020873e-03	6.567229300295261396e+01	3.340939435946576053e-01	0.000000000000000000e+00	7.283581613379267239e+00	1.000000000000000000e+00
2.124000000000000000e+03	6.409018033560253969e+01	1.381842633382927588e+01	-2.979398147576728471e-03	5.720729304856431696e+01	3.385884300362167476e-01	0.000000000000000000e+00	1.238753627333157503e+01	1.000000000000000000e+00
2.129000000000000000e+03	7.417538962418706205e+01	6.625401342314647835e+00	-2.565322446522113210e-03	4.871260570476449914e+01	4.021637695751497654e-01	0.000000000000000000e+00	1.238753627333157503e+01	1.000000000000000000e+00
2.135000000000000000e+03	1.038744851407631131e+02	1.770641488781113537e+01	-3.458732958065608570e-03	6.704075909772406305e+01	3.809807761178638508e-01	0.000000000000000000e+00	5.898844420521110976e+01	1.000000000000000000e+00
2.140000000000000000e+03	4.575956394763112911e+01	7.592440176187436940e+00	-2.661446492406296764e-03	5.068457294149811787e+01	4.340222603829980708e-01	0.000000000000000000e+00	4.801973536659063235e+00	1.000000000000000000e+00
2.143000000000000000e+03	4.980133398128128164e+01	1.018532367566472630e+01	-2.623093759898706846e-03	4.989777364223328959e+01	4.142778695563404945e-01	0.000000000000000000e+00	4.801973536659063235e+00	1.000000000000000000e+00
2.164000000000000000e+03	6.786352894567096783e+00	1.697957417883065290e+01	-3.334580871287794700e-03	6.449380172357297170e+01	3.306099581660800757e-01	0.000000000000000000e+00	inf	1.000000000000000000e+00
2.170000000000000000e+03	2.142815899526930679e+01	1.108191073570659491e+01	-3.259695994267338554e-03	6.295755215508217617e+01	3.167373436022329347e-01	0.000000000000000000e+00	inf	1.000000000000000000e+00
2.180000000000000000e+03	8.844998424665189418e+01	1.625608606204721696e+01	-2.449081014246184615e-03	4.632793396221939020e+01	3.911610685103285023e-01	0.000000000000000000e+00	3.631798362483040421e+01	1.000000000000000000e+00
2.182000000000000000e+03	5.221704767597473307e+01	1.377208887228729495e+01	-3.368570749695350055e-03	6.519109786819235808e+01	2.959990688363798306e-01	0.000000000000000000e+00	9.690823219042982828e+00	1.000000000000000000e+00
2.184000000000000000e+03	1.206591167970775658e+01	1.890636024003648785e+01	-2.546391177230253756e-03	4.832423417452004344e+01	4.135391915138525443e-01	0.000000000000000000e+00	2.363185002856810613e+01	1.000000000000000000e+00
2.185000000000000000e+03	3.566976376342953614e+01	1.775635911720337390e+01	-3.336130376688080119e-03	6.452558954372139510e+01	3.211067168998181787e-01	0.000000000000000000e+00	1.017705930993642305e+01	1.000000000000000000e+00
2.186000000000000000e+03	5.059700651039885599e+01	2.332653921150525278e+01	-3.823905730905496989e-03	7.453221180514611888e+01	2.176827035471645688e-01	0.000000000000000000e+00	9.690823219042982828e+00	1.000000000000000000e+00
2.190000000000000000e+03	2.731964337273053900e+01	2.357426472479073354e+01	-3.668196791313723185e-03	7.133787136184569988e+01	3.421858639185689777e-01	0.000000000000000000e+00	1.017705930993642305e+01	1.000000000000000000e+00
2.197000000000000000e+03	4.706233089911801670e+01	1.385886367316356171e+01	-3.766473745253545724e-03	7.335400511394360024e+01	2.282283467842283198e-01	0.000000000000000000e+00	2.609848217124705272e+01	1.000000000000000000e+00
2.200000000000000000e+03	7.297845611412328992e+01	1.693867299892840350e+01	-2.934522565365894030e-03	5.628667867954645487e+01	3.844949479361383649e-01	0.000000000000000000e+00	7.631578121358806754e+00	1.000000000000000000e+00
2.201000000000000000e+03	7.411734642695125785e+01	9.392553898506715626e+00	-3.058668194141305526e-03	5.883350356895831368e+01	4.090623686282057747e-01	0.000000000000000000e+00	7.631578121358806754e+00	1.000000000000000000e+00
2.215000000000000000e+03	7.130059282761031625e+01	7.655554346940188992e+00	-3.007569255040986461e-03	5.778521817053589871e+01	3.735350522605295209e-01	0.000000000000000000e+00	inf	1.000000000000000000e+00
2.221000000000000000e+03	6.944899895011279511e+01	2.199381380059937996e+01	-2.532662703816924207e-03	4.804259705102575850e+01	3.843707513321590330e-01	0.000000000000000000e+00	7.449638721970833544e+00	1.000000000000000000e+00
2.221000000000000000e+03	4.496148046412706378e+01	2.287583932863692482e+01	-2.628467435616394302e-03	5.000801361765919495e+01	3.792449304633983553e-01	0.000000000000000000e+00	2.450339834866998245e+01	1.000000000000000000e+00
2.226000000000000000e+03	7.619340631251812113e+01	1.882994173968729612e+01	-5.611710431990457083e-03	1.112086985654478042e+02	1.576440667154570541e-01	0.000000000000000000e+00	7.449638721970833544e+00	1.000000000000000000e+00
2.241000000000000000e+03	7.576525574525878426e+01	1.295959650910475602e+01	3.438121341638991982e-03	-6.661791555305698864e+01	3.591126832528356294e-01	0.000000000000000000e+00	2.494672579267885482e+01	1.000000000000000000e+00
2.245000000000000000e+03	1.006828576620551274e+02	1.175450626718272673e+01	-3.073193661540244998e-03	5.913149087843406448e+01	3.344987004666996055e-01	0.000000000000000000e+00	1.821640752713621936e+01	1.000000000000000000e+00
2.246000000000000000e+03	1.188616723221264806e+02	1.058480513036188952e+01	-6.589192869805473099e-03	1.312615721635501416e+02	1.565529820530414673e-01	0.000000000000000000e+00	1.821640752713621936e+01	1.000000000000000000e+00
2.251000000000000000e+03	8.447011789510769120e+01	8.900769051682516420e+00	-3.035024852098322772e-03	5.834846472725346445e+01	3.500040597770505135e-01	0.000000000000000000e+00	3.443276046762573372e+01	1.000000000000000000e+00
2.256000000000000000e+03	2.292719563880284994e+01	2.426498541779068319e+01	-2.944716407928284034e-03	5.649580349701069082e+01	4.354456680236495902e-01	0.000000000000000000e+00	2.414833902550414635e+01	1.000000000000000000e+00
2.258000000000000000e+03	3.878661634288766180e+01	6.054519948134707619e+00	-5.868878019334946086e-03	1.164844446280322217e+02	1.878920403934783989e-01	0.000000000000000000e+00	2.414833902550414635e+01	1.000000000000000000e+00
2.262000000000000000e+03	1.168800643355975524e+02	2.064070307022053541e+01	-2.678942260637279683e-03	5.104349542978530963e+01	3.536718494665166412e-01	0.000000000000000000e+00	4.770900146290509980e+01	1.000000000000000000e+00
2.263000000000000000e+03	6.917584269780780915e+01	1.996538202056104083e+01	-2.892908545090654929e-03	5.543297465765776622e+01	4.198982427203419299e-01	0.000000000000000000e+00	3.342180668438859925e+01	1.000000000000000000e+00
2.274000000000000000e+03	2.028403818270288994e+01	1.995941905137373595e+01	-2.699724690198113640e-03	5.146984317468846371e+01	3.513612329890813957e-01	0.000000000000000000e+00	3.999772194015741889e+01	1.000000000000000000e+00
2.275000000000000000e+03	6.011105059450181898e+01	1.626796368085065225e+01	-2.954698005606140512e-03	5.670057414945186736e+01	3.776615785575765383e-01	0.000000000000000000e+00	3.999772194015741889e+01	1.000000000000000000e+00
2.284000000000000000e+03	8.577739167080864036e+01	1.612199897414896910e+01	-2.677100166292020484e-03	5.100570520089502935e+01	3.739998986335932862e-01	0.000000000000000000e+00	2.005374197714217743e+01	1.000000000000000000e+00
2.285000000000000000e+03	2.926935165668182748e+01	1.133180353552345210e+01	-4.891024506381356010e-03	9.642395849126795326e+01	2.176829318816895231e-01	0.000000000000000000e+00	3.709250256568437720e+01	1.000000000000000000e+00
2.286000000000000000e+03	6.636116541219510623e+01	1.110575285178608951e+01	-2.417548393135975429e-03	4.568104800204469029e+01	4.732817226196263105e-01	0.000000000000000000e+00	2.005374197714217743e+01	1.000000000000000000e+00
2.297000000000000000e+03	1.212204845877703434e+02	1.230864008773654561e+01	-2.739724898001008428e-03	5.229044012859616686e+01	4.238959869755095644e-01	0.000000000000000000e+00	5.594843129419035677e+01	1.000000000000000000e+00
2.299000000000000000e+03	6.532215729674069848e+01	1.467591074097194870e+01	-2.773526120267154858e-03	5.298386602694736069e+01	3.532897105413319583e-01	0.000000000000000000e+00	5.594843129419035677e+01	1.000000000000000000e+00
2.310000000000000000e+03	2.397027720336594925e+01	2.438722300431999201e+01	-2.242291288047847716e-03	4.208568051558899015e+01	4.431253883733153875e-01	0.000000000000000000e+00	inf	1.000000000000000000e+00
2.319000000000000000e+03	7.979261044232610800e+01	2.110157906351667378e+01	-2.768229700342245223e-03	5.287521093999347954e+01	3.686060394825423359e-01	0.000000000000000000e+00	inf	1.000000000000000000e+00
2.336000000000000000e+03	7.009850524627350410e+01	1.535395405156873139e+01	-2.391954627828793683e-03	4.515599658347225898e+01	3.999802382148980318e-01	0.000000000000000000e+00	2.489796466887795745e+01	1.000000000000000000e+00
2.340000000000000000e+03	4.553726132027625795e+01	1.943487814549137482e+01	-3.325207626911721483e-03	6.430151132795454316e+01	3.178168818594430123e-01	0.000000000000000000e+00	2.489796466887795745e+01	1.000000000000000000e+00
2.343000000000000000e+03	9.710614710126408866e+00	1.003345916805469962e+01	-2.869320072286475273e-03	5.494906144836080131e+01	3.476735888185250589e-01	0.000000000000000000e+00	3.703964478930471671e+01	1.000000000000000000e+00
2.355000000000000000e+03	1.199425725373617411e+02	1.483293123877490594e+01	-2.923000367956427731e-03	5.605030290512242885e+01	3.608965422225386410e-01	0.000000000000000000e+00	inf	1.000000000000000000e+00
2.385000000000000000e+03	9.283009497325751624e+01	1.248218108383438718e+01	-3.402283100648793857e-03	6.588270058780277338e+01	2.999692345629664247e-01	0.000000000000000000e+00	inf	1.000000000000000000e+00
2.395000000000000000e+03	5.273707524606408015e+01	2.146480583444040136e+01	-5.604043651648305154e-03	1.110514159676660597e+02	1.531106684012492058e-01	0.000000000000000000e+00	inf	1.000000000000000000e+00
2.401000000000000000e+03	7.791836571598315686e+01	1.102302108814879844e+01	2.927621103159929426e-03	-5.614509644348332529e+01	3.061499643395306780e-01	0.000000000000000000e+00	inf	1.000000000000000000e+00
2.408000000000000000e+03	1.040733941445728448e+02	1.971748083010264097e+01	-2.284546390986396617e-03	4.295253623117154973e+01	4.821315294138264207e-01	0.000000000000000000e+00	5.912384110362227574e+01	1.000000000000000000e+00
2.411000000000000000e+03	4.521203336432719055e+01	1.415251955942580686e+01	-3.161187754718452429e-03	6.093667362097676232e+01	4.510288732191892747e-01	0.000000000000000000e+00	3.125127876896772960e+01	1.000000000000000000e+00
2.416000000000000000e+03	1.407917328120726275e+01	1.687050553080441517e+01	-3.288184710279927741e-03	6.354199295838671446e+01	2.502519211221693185e-01	0.000000000000000000e+00	3.125127876896772960e+01	1.000000000000000000e+00
2.419000000000000000e+03	1.021917145079085714e+02	1.926581625141302112e+01	-2.750203352156553593e-03	5.250540370088739905e+01	3.725871331138917997e-01	0.000000000000000000e+00	8.814509308450131186e+01	1.000000000000000000e+00
2.426000000000000000e+03	7.870450747639424982e+00	7.254011127678606563e+00	-3.798834218365182772e-03	7.401787430665564216e+01	3.035071960166275673e-01	0.000000000000000000e+00	8.891105539205365460e+01	1.000000000000000000e+00
2.431000000000000000e+03	9.597701993638575857e+01	1.918750335407604268e+01	-4.726964339441120343e-03	9.305829414491914520e+01	2.144920033906729806e-01	0.000000000000000000e+00	8.845825008889910634e+01	1.000000000000000000e+00
2.433000000000000000e+03	7.568582957858095206e+00	2.215571490380108344e+01	-6.609379204432781763e-03	1.316756911298154193e+02	1.690366364671310739e-01	0.000000000000000000e+00	8.845825008889910634e+01	1.000000000000000000e+00
2.437000000000000000e+03	9.601927367706562677e+01	1.930164138961942299e+01	4.483052291261648004e-03	-8.805448304614333210e+01	2.504382971426417637e-01	0.000000000000000000e+00	8.849672550060402898e+01	1.000000000000000000e+00
2.447000000000000000e+03	2.540674624819902405e+01	1.573415737275387549e+01	-2.679259198405387413e-03	5.104999735018455453e+01	3.706763037314556586e-01	0.000000000000000000e+00	5.764339438596075382e+01	1.000000000000000000e+00
2.451000000000000000e+03	8.290584470165579489e+01	1.165805710716950117e+01	2.377914309956400893e-03	-4.486796202788308108e+01	4.096015724823435233e-01	0.000000000000000000e+00	1.022456918440813212e+01	1.000000000000000000e+00
2.455000000000000000e+03	7.276711740426740960e+01	1.298018561678570570e+01	-4.107397720115501562e-03	8.034799816178923493e+01	2.599674487395995381e-01	0.000000000000000000e+00	1.022456918440813212e+01	1.000000000000000000e+00
2.458000000000000000e+03	6.136185842005690461e+01	1.832236417938497297e+01	-2.683123301112545420e-03	5.112926871114110128e+01	3.674023405316773072e-01	0.000000000000000000e+00	1.259439574936446249e+01	1.000000000000000000e+00
2.459000000000000000e+03	3.067699632102801388e+01	2.371251144824994128e+01	-5.264737777073043301e-03	1.040906179515292820e+02	1.771339182028254244e-01	0.000000000000000000e+00	3.115468583722956097e+01	1.000000000000000000e+00
2.461000000000000000e+03	7.389879467349861386e+01	8.704754431175144802e+00	-2.566895924577460627e-03	4.874488531955103099e+01	4.053675381592011240e-01	0.000000000000000000e+00	1.580105021483451111e+01	1.000000000000000000e+00
2.462000000000000000e+03	8.782415475654474335e+01	1.756362684442378708e+01	-2.316554215121686706e-03	4.360917089457276319e+01	4.281087281565951752e-01	0.000000000000000000e+00	1.650440165158108030e+01	1.000000000000000000e+00
2.465000000000000000e+03	6.139217853096803168e+01	1.853363599425192376e+01	2.619559409273355260e-03	-4.982526708497996992e+01	4.089146388347107974e-01	0.000000000000000000e+00	1.590667658933182516e+01	1.000000000000000000e+00
2.472000000000000000e+03	4.022959138211833618e+01	1.470595420375123119e+01	-2.454929695520694215e-03	4.644791858984655875e+01	4.830228607495319348e-01	0.000000000000000000e+00	3.232196667896230480e+01	1.000000000000000000e+00
2.474000000000000000e+03	7.151231508968538719e+01	6.575718817738592570e+00	-3.750919205892187976e-03	7.303490658119937962e+01	2.736679930566952024e-01	0.000000000000000000e+00	3.232196667896230480e+01	1.000000000000000000e+00
2.486000000000000000e+03	1.009945654194123108e+02	2.052875255663552068e+01	-2.734303193722956941e-03	5.217921485603056908e+01	3.740284700339070456e-01	0.000000000000000000e+00	1.422497377591773393e+01	1.000000000000000000e+00
2.487000000000000000e+03	9.133613599605203603e+01	1.008535176955874846e+01	2.641909494165970741e-03	-5.028377499255967820e+01	4.084169293628553410e-01	0.000000000000000000e+00	1.422497377591773393e+01	1.000000000000000000e+00
2.494000000000000000e+03	3.591840472861998279e+01	9.500380467995684697e+00	-4.099516426815007913e-03	8.018631486986467394e+01	2.447559456422137014e-01	0.000000000000000000e+00	inf	1.000000000000000000e+00
2.503000000000000000e+03	5.260161028797705995e+01	1.625009747992374542e+01	-5.621925499791819748e-03	1.114182588148111250e+02	1.545654413376074121e-01	0.000000000000000000e+00	1.763041996101497944e+01	1.000000000000000000e+00
2.505000000000000000e+03	3.664039432725471812e+01	8.762020753758484659e+00	-3.359723623214694484e-03	6.500960068506181244e+01	4.092173019112089749e-01	0.000000000000000000e+00	1.763041996101497944e+01	1.000000000000000000e+00
2.522000000000000000e+03	7.780952052140047215e+01	6.693928871655614898e+00	2.942094129838663825e-03	-5.644200794116646591e+01	3.994548549080567668e-01	0.000000000000000000e+00	1.439040958516343771e+01	1.000000000000000000e+00
2.522000000000000000e+03	4.203011100951373180e+01	1.779135196638283034e+01	-2.444951926082341350e-03	4.624322647303927880e+01	3.410955701601615653e-01	0.000000000000000000e+00	2.323190305085846319e+01	1.000000000000000000e+00
2.524000000000000000e+03	6.466140670991235595e+01	1.254294513329475969e+01	-3.504783964012458432e-03	6.798548706990312951e+01	2.649214732975221365e-01	0.000000000000000000e+00	1.439040958516343771e+01	1.000000000000000000e+00
2.533000000000000000e+03	2.314972888674661533e+01	1.534979842867566902e+01	-2.675005785284771502e-03	5.096273935723392867e+01	3.591224854752878004e-01	0.000000000000000000e+00	3.873349036186547778e+01	1.000000000000000000e+00
2.535000000000000000e+03	6.187372404917454816e+01	1.449220046168642639e+01	-2.939151104461471681e-03	5.638163231332730163e+01	3.295362051251947699e-01	0.000000000000000000e+00	3.873349036186547778e+01	1.000000000000000000e+00
2.541000000000000000e+03	1.967350420984205073e+01	1.057996848716111593e+01	-2.659889160465218720e-03	5.065262456129547530e+01	3.800853180249985641e-01	0.000000000000000000e+00	2.683229229021374351e+01	1.000000000000000000e+00
2.543000000000000000e+03	4.438047514801427695e+01	2.104598475925704903e+01	-2.185298425887007966e-03	4.091648236256634164e+01	4.111686473430311572e-01	0.000000000000000000e+00	2.683229229021374351e+01	1.000000000000000000e+00
2.555000000000000000e+03	8.382420399748754392e+01	1.116931272493718552e+01	-2.757442522934274148e-03	5.265391396659119749e+01	3.287106505353808439e-01	0.000000000000000000e+00	6.639705849540908389e+01	1.000000000000000000e+00
2.558000000000000000e+03	1.768229204953485478e+01	1.698453935096372547e+01	-2.857802062736258027e-03	5.471277158710402944e+01	3.700206769741597457e-01	0.000000000000000000e+00	6.639705849540908389e+01	1.000000000000000000e+00
2.571000000000000000e+03	1.169513992439026424e+02	2.089665648002094045e+01	-2.745933138776871819e-03	5.241780105369191745e+01	3.957767170293532422e-01	0.000000000000000000e+00	inf	1.000000000000000000e+00
2.579000000000000000e+03	3.730053261004994880e+01	2.450174485144582448e+01	-3.687593500018644405e-03	7.173579129660018339e+01	2.837823442261344642e-01	0.000000000000000000e+00	inf	1.000000000000000000e+00
2.593000000000000000e+03	1.831069401445870071e+01	7.724778988903620025e+00	-3.610429489118559959e-03	7.015278571303099397e+01	3.549466831718366411e-01	0.000000000000000000e+00	1.418213651785161744e+01	1.000000000000000000e+00
2.596000000000000000e+03	3.042740272617433206e+01	1.509487845949524498e+01	-2.939388194466147856e-03	5.638649617145018311e+01	3.032855720403377919e-01	0.000000000000000000e+00	1.418213651785161744e+01	1.000000000000000000e+00
2.598000000000000000e+03	8.538195343550965788e+01	2.077944983963282155e+01	-2.868307194219265732e-03	5.492828243989345083e+01	3.145967844820224402e-01	0.000000000000000000e+00	5.524777819460965844e+01	1.000000000000000000e+00
2.605000000000000000e+03	1.186991929576684868e+02	7.117440628136110448e+00	-2.952857500583651491e-03	5.666281652522779666e+01	3.592981847164715692e-01	0.000000000000000000e+00	1.002807720252422570e+02	1.000000000000000000e+00
2.622000000000000000e+03	1.057163400442394021e+02	1.160895819569924114e+01	-2.304108911773470117e-03	4.335385777049282297e+01	4.754953244689027470e-01	0.000000000000000000e+00	6.276306804279926155e+01	1.000000000000000000e+00
2.623000000000000000e+03	4.344108812638653916e+01	1.941893314527583314e+01	-2.582053270320019793e-03	4.905583549778409491e+01	3.444112807661421360e-01	0.000000000000000000e+00	6.276306804279926155e+01	1.000000000000000000e+00
2.631000000000000000e+03	4.223828195463217838e+01	1.035098144925664876e+01	-2.267972424838503830e-03	4.261252434417965418e+01	3.902743045118340914e-01	0.000000000000000000e+00	inf	1.000000000000000000e+00
2.639000000000000000e+03	7.232355571292147545e+01	1.496730833067725541e+01	-2.491609481187856152e-03	4.720039769037468602e+01	3.989280852527277155e-01	0.000000000000000000e+00	1.411996051457292545e+01	1.000000000000000000e+00
2.642000000000000000e+03	5.855905627945145397e+01	1.811561585680966147e+01	-4.233187014476039525e-03	8.292854255033579136e+01	2.060162064575721264e-01	0.000000000000000000e+00	1.411996051457292545e+01	1.000000000000000000e+00
2.644000000000000000e+03	9.634492777587948353e+01	1.204778049074780988e+01	-3.029115847685027833e-03	5.822724258145685639e+01	4.025924255734183443e-01	0.000000000000000000e+00	2.419813956888385675e+01	1.000000000000000000e+00
2.679000000000000000e+03	4.069482008322376032e+01	7.387267788028037963e+00	2.828730486304001628e-03	-5.411637350879509256e+01	4.234405494052015939e-01	0.000000000000000000e+00	inf	1.000000000000000000e+00
2.689000000000000000e+03	5.464569518135897397e+01	2.038610387048391104e+01	-7.607200009806145205e-03	1.521458026219825967e+02	1.266014428516459844e-01	0.000000000000000000e+00	1.792839562842567958e+01	1.000000000000000000e+00
2.689000000000000000e+03	2.417959432415480947e+01	1.549047434148078217e+01	-2.878251381332189857e-03	5.513228562143100220e+01	3.483439245321185984e-01	0.000000000000000000e+00	1.373310334415361034e+01	1.000000000000000000e+00
2.689000000000000000e+03	3.673017731039551848e+01	2.106550745050249773e+01	-2.411035980341047665e-03	4.554744704355865537e+01	4.125531926128764848e-01	0.000000000000000000e+00	1.373310334415361034e+01	1.000000000000000000e+00
2.706000000000000000e+03	4.899158791179095829e+01	1.742387390945818737e+01	-3.914844491574298417e-03	7.639780386318436456e+01	2.499935059098198353e-01	0.000000000000000000e+00	2.244616492325779689e+01	1.000000000000000000e+00
2.707000000000000000e+03	6.911361245723847446e+01	7.477294198095272293e+00	-3.603268311387228251e-03	7.000587546042233100e+01	3.291361029626124202e-01	0.000000000000000000e+00	2.244616492325779689e+01	1.000000000000000000e+00
2.711000000000000000e+03	1.718296972060727157e+01	2.091730204573122975e+01	-1.864342198879483364e-03	3.433212401328238883e+01	4.520332855189120869e-01	0.000000000000000000e+00	3.199987861501674402e+01	1.000000000000000000e+00
2.716000000000000000e+03	6.971550534364452290e+01	7.868119730697399561e+00	-3.021802895980805689e-03	5.807721871352774201e+01	3.490197709812447036e-01	0.000000000000000000e+00	3.073189948491177503e+01	1.000000000000000000e+00
2.717000000000000000e+03	9.854868343576491441e+01	1.850284996041123975e+01	-2.966328619000228525e-03	5.693917405798973874e+01	3.088749169114490822e-01	0.000000000000000000e+00	3.073189948491177503e+01	1.000000000000000000e+00
2.726000000000000000e+03	5.195542364117242329e+01	1.772834058489308262e+01	-2.650937053296767085e-03	5.046897371853772540e+01	3.830265326589877839e-01	0.000000000000000000e+00	inf	1.000000000000000000e+00
2.740000000000000000e+03	4.325962052620390352e+01	1.869557213675294349e+01	-2.605330450766577596e-03	4.953336260124636681e+01	3.864861921841761250e-01	0.000000000000000000e+00	inf	1.000000000000000000e+00
2.752000000000000000e+03	1.049965333488386960e+02	2.197927640412402184e+01	-3.273674603069477457e-03	6.324432076037108885e+01	3.073381371519894323e-01	0.000000000000000000e+00	1.112625735206228939e+01	1.000000000000000000e+00
2.754000000000000000e+03	1.727837501176504276e+01	2.208281393083239763e+01	2.316917263771842411e-03	-4.361661877129145637e+01	4.525883485144385210e-01	0.000000000000000000e+00	7.659236933689301452e+01	1.000000000000000000e+00
2.757000000000000000e+03	9.387053434409655495e+01	2.190345549146123005e+01	-2.341995598215245063e-03	4.413109621987725006e+01	4.390983233920940920e-01	0.000000000000000000e+00	1.112625735206228939e+01	1.000000000000000000e+00
2.771000000000000000e+03	1.718240818403498693e+01	1.823438555250131898e+01	-3.215468905061110230e-03	6.205024150155580998e+01	3.094801452470298253e-01	0.000000000000000000e+00	inf	1.000000000000000000e+00
2.809000000000000000e+03	8.802138974117195858e+01	1.476303494053419918e+01	-3.407605673163196808e-03	6.599189219035129383e+01	3.807015664315877013e-01	0.000000000000000000e+00	inf	1.000000000000000000e+00
2.816000000000000000e+03	1.025791209781996827e+02	1.641511999035834890e+01	-2.440158109532752223e-03	4.614488220249025119e+01	4.162968867230065761e-01	0.000000000000000000e+00	inf	1.000000000000000000e+00
2.827000000000000000e+03	1.202963833695833813e+02	6.934975444820207890e+00	-3.469368963157579751e-03	6.725895479868705706e+01	3.278696645077254779e-01	0.000000000000000000e+00	4.669856740003417173e+01	1.000000000000000000e+00
2.832000000000000000e+03	7.626413828477927837e+01	2.248867564789984641e+01	-2.453287740273200988e-03	4.641423417797587092e+01	4.053983968843085650e-01	0.000000000000000000e+00	3.988211330947085287e+01	1.000000000000000000e+00
2.836000000000000000e+03	1.161420796507062931e+02	2.191182692842568258e+01	-4.104872209397089806e-03	8.029618777088320769e+01	2.245679408389388287e-01	0.000000000000000000e+00	3.988211330947085287e+01	1.000000000000000000e+00
2.847000000000000000e+03	4.912867400714105770e+01	1.408987437242208607e+01	-5.855985251948243701e-03	1.162199518609670719e+02	1.649890106213551810e-01	0.000000000000000000e+00	3.742808464095251253e+01	1.000000000000000000e+00
2.848000000000000000e+03	1.208534710131982592e+01	8.736982477495891075e+00	-2.702766572901129424e-03	5.153224684250287879e+01	3.877298839616543091e-01	0.000000000000000000e+00	3.742808464095251253e+01	1.000000000000000000e+00
2.854000000000000000e+03	4.035194471664350857e+01	1.381551495501391003e+01	-2.526758869346428654e-03	4.792148096566099014e+01	4.127768197232204450e-01	0.000000000000000000e+00	7.198839746728258149e+01	1.000000000000000000e+00
2.862000000000000000e+03	6.529974802371020814e+01	1.134578844856071100e+01	-2.619489990727937208e-03	4.982384297620544800e+01	4.078124267192092534e-01	0.000000000000000000e+00	inf	1.000000000000000000e+00
2.881000000000000000e+03	7.083353790580918030e+01	2.036339579391586696e+01	-2.796996675776926983e-03	5.346536018449638306e+01	3.221521961134269363e-01	0.000000000000000000e+00	3.239851700157639414e+01	1.000000000000000000e+00
2.882000000000000000e+03	1.015292755979644284e+02	9.998281639414983601e+00	-4.467214912877314273e-03	8.772958212252544286e+01	2.532340631088474403e-01	0.000000000000000000e+00	3.239851700157639414e+01	1.000000000000000000e+00
2.889000000000000000e+03	1.163591812815630249e+02	1.211279984795422848e+01	-2.451873103807399989e-03	4.638521316937404038e+01	4.722097009489903963e-01	0.000000000000000000e+00	inf	1.000000000000000000e+00
2.900000000000000000e+03	4.093476086335238051e+01	2.207232578511783316e+01	-2.739478518686078948e-03	5.228538570197085278e+01	4.016048893730542746e-01	0.000000000000000000e+00	4.999493187610100975e+00	1.000000000000000000e+00
2.903000000000000000e+03	3.757461286170637749e+01	1.837038878673520514e+01	-2.364306205453818935e-03	4.458879425059797796e+01	4.708444862743559334e-01	0.000000000000000000e+00	4.999493187610100975e+00	1.000000000000000000e+00
2.933000000000000000e+03	4.067556235260399689e+01	9.067629917486678792e+00	-3.313300251477134615e-03	6.405723369672807621e+01	3.021428551345666236e-01	0.000000000000000000e+00	inf	1.000000000000000000e+00
2.952000000000000000e+03	6.309193029509567197e+01	2.094482270807236901e+01	-3.189337707052312520e-03	6.151416474931387057e+01	3.237750343157121957e-01	0.000000000000000000e+00	1.209791676188514842e+01	1.000000000000000000e+00
2.957000000000000000e+03	6.154002016341862458e+01	8.946857675588743675e+00	-3.560700077863003347e-03	6.913259592809242804e+01	2.744895735084149635e-01	0.000000000000000000e+00	9.373298801931479574e+00	1.000000000000000000e+00
2.957000000000000000e+03	1.038565366897257150e+02	1.315886601272936041e+01	-2.869647857801566233e-03	5.495578590830721311e+01	3.653458781560061652e-01	0.000000000000000000e+00	4.150149703529825018e+01	1.000000000000000000e+00
2.961000000000000000e+03	5.788187876737951854e+01	1.757684793959687752e+01	-2.975371697081174559e-03	5.712469115239435524e+01	3.364128220266486835e-01	0.000000000000000000e+00	9.373298801931479574e+00	1.000000000000000000e+00
2.967000000000000000e+03	1.203377394507526077e+02	1.077164624136149129e+01	-2.414941911967022174e-03	4.562757651714139939e+01	4.552382698217569690e-01	0.000000000000000000e+00	7.237994726723658800e+01	1.000000000000000000e+00
2.969000000000000000e+03	4.848279032995332472e+01	1.947354564639339358e+01	-3.144945999175320726e-03	6.060347697383727450e+01	3.009965200494301163e-01	0.000000000000000000e+00	5.510082969136153963e+01	1.000000000000000000e+00
2.973000000000000000e+03	1.034764794462222000e+02	2.290801650223134089e+01	-9.121942818605590503e-03	1.832204745581735494e+02	9.425729606640942393e-02	0.000000000000000000e+00	5.510082969136153963e+01	1.000000000000000000e+00
2.982000000000000000e+03	8.113263019067947823e+01	2.490814017851551299e+01	-2.380168792375352612e-03	4.491421232275020969e+01	3.891301185509241645e-01	0.000000000000000000e+00	1.873892826985401783e+01	1.000000000000000000e+00
2.986000000000000000e+03	9.986931318504210253e+01	2.461806592682027883e+01	-3.162539365665224030e-03	6.096440167257225085e+01	3.644729121850577291e-01	0.000000000000000000e+00	1.873892826985401783e+01	1.000000000000000000e+00
2.993000000000000000e+03	1.126832803266219400e+02	1.482160872820658071e+01	-4.497427085602638715e-03	8.834937932536749372e+01	1.999058597966790751e-01	0.000000000000000000e+00	inf	1.000000000000000000e+00
3.010000000000000000e+03	4.370718043060561797e+01	1.211986709445882404e+01	-2.550535099109735217e-03	4.840924597466594292e+01	4.216853061983200091e-01	0.000000000000000000e+00	3.741459178043027833e+01	1.000000000000000000e+00
3.011000000000000000e+03	8.579891495748390184e+01	1.278294117928271234e+01	-2.969874434678978527e-03	5.701191581871854197e+01	3.454426503298420048e-01	0.000000000000000000e+00	1.131131996842069931e+01	1.000000000000000000e+00
3.019000000000000000e+03	1.033861633855728854e+02	2.508544161808513095e+01	-6.627927050687696699e-03	1.320561968065191820e+02	1.159400375668934169e-01	0.000000000000000000e+00	5.419940664785402618e+01	1.000000000000000000e+00
3.023000000000000000e+03	5.006509415547628095e+01	1.536745534835373483e+01	-7.227048636948329823e-03	1.443470666722064095e+02	1.103334018645751868e-01	0.000000000000000000e+00	5.419940664785402618e+01	1.000000000000000000e+00
3.029000000000000000e+03	9.950844671034491284e+01	2.500769000325989211e+01	3.941184573561414863e-03	-7.693816583207249948e+01	3.112865824563061379e-01	0.000000000000000000e+00	3.472378882689501012e+01	1.000000000000000000e+00
3.032000000000000000e+03	6.648806080798735252e+01	1.426545441870000985e+01	-2.468243594102074133e-03	4.672105078641794051e+01	3.826898675807879346e-01	0.000000000000000000e+00	3.472378882689501012e+01	1.000000000000000000e+00
3.045000000000000000e+03	4.091858364807086446e+01	2.179978883020962499e+01	-3.904138937649724063e-03	7.617818138062905575e+01	2.290475847401531873e-01	0.000000000000000000e+00	inf	1.000000000000000000e+00
3.061000000000000000e+03	5.378539260398454047e+01	1.674032198790088444e+01	-2.556898604765788386e-03	4.853979213040750551e+01	3.386305609388526872e-01	0.000000000000000000e+00	inf	1.000000000000000000e+00
3.072000000000000000e+03	4.265646129470970749e+01	1.945827812431555870e+01	-3.583874236433342002e-03	6.960800955658908151e+01	3.230414365388247777e-01	0.000000000000000000e+00	inf	1.000000000000000000e+00
3.078000000000000000e+03	5.305685946072244263e+01	1.608103077623285770e+01	-3.119455421461340364e-03	6.008054242988407623e+01	2.820149865701839786e-01	0.000000000000000000e+00	5.666764512518506081e+01	1.000000000000000000e+00
3.079000000000000000e+03	1.092064107641652555e+02	8.435777840197756561e+00	-2.380449414833428652e-03	4.491996924119998624e+01	4.420553689677269027e-01	0.000000000000000000e+00	5.666764512518506081e+01	1.000000000000000000e+00
3.095000000000000000e+03	8.495654944719079538e+01	1.630594486380249819e+01	-2.398056284228462787e-03	4.528117094956635924e+01	3.791652838067632869e-01	0.000000000000000000e+00	1.005768012616343299e+01	1.000000000000000000e+00
3.095000000000000000e+03	1.066422264634505126e+02	1.137362857944732752e+01	-2.685227088866522747e-03	5.117242753249245624e+01	4.175066499280315480e-01	0.000000000000000000e+00	2.143436045550093993e+01	1.000000000000000000e+00
3.095000000000000000e+03	1.604438096554013171e+01	2.211635715369801503e+01	-3.197977985509518461e-03	6.169141848304033715e+01	3.534309993412483308e-01	0.000000000000000000e+00	2.522532141724441246e+01	1.000000000000000000e+00
3.096000000000000000e+03	4.087264392396664903e+01	1.765830835736172233e+01	-2.255048488306766932e-03	4.234739214779961003e+01	4.116186275976948528e-01	0.000000000000000000e+00	2.522532141724441246e+01	1.000000000000000000e+00
3.100000000000000000e+03	9.006959027178695010e+01	2.496699232044629468e+01	-2.891739307980181230e-03	5.540898797198907033e+01	3.652374288208338760e-01	0.000000000000000000e+00	1.005768012616343299e+01	1.000000000000000000e+00
3.110000000000000000e+03	2.214884361460088513e+01	2.233596010467951487e+01	-2.545657865576267560e-03	4.830919041993528396e+01	3.921915799744645215e-01	0.000000000000000000e+00	inf	1.000000000000000000e+00
3.116000000000000000e+03	2.540338109068395056e+01	1.217207424756393230e+01	-2.660737334985086803e-03	5.067002470658510305e+01	3.848894123662029987e-01	0.000000000000000000e+00	inf	1.000000000000000000e+00
3.134000000000000000e+03	8.682735587200829386e+00	1.481379658029237589e+01	-2.247305384732496084e-03	4.218854379285734524e+01	4.412427307477940763e-01	0.000000000000000000e+00	inf	1.000000000000000000e+00
3.145000000000000000e+03	7.845990317291341398e+01	2.477560983635958181e+01	-3.269310998525571787e-03	6.315480221050675880e+01	2.902228660115983017e-01	0.000000000000000000e+00	inf	1.000000000000000000e+00
3.174000000000000000e+03	2.907335122110448822e+01	2.471813351854203233e+01	-2.408120776415813291e-03	4.548764216772263325e+01	4.549063532900945450e-01	0.000000000000000000e+00	6.889357573715392391e+01	1.000000000000000000e+00
3.177000000000000000e+03	9.728889420619877626e+01	1.507632491746941739e+01	-2.651134383579285825e-03	5.047302191322577158e+01	3.333335869633231585e-01	0.000000000000000000e+00	6.889357573715392391e+01	1.000000000000000000e+00
3.186000000000000000e+03	9.218119015981997677e+01	1.027292233352362061e+01	-3.799889138093577676e-03	7.403951579211999956e+01	2.198835229305646788e-01	0.000000000000000000e+00	6.477767431183070812e+01	1.000000000000000000e+00
3.190000000000000000e+03	2.753184327546642152e+01	1.434834092259382210e+01	-3.221299760032911991e-03	6.216986042584029093e+01	3.645959907187191762e-01	0.000000000000000000e+00	6.477767431183070812e+01	1.000000000000000000e+00
3.197000000000000000e+03	9.617146916518690603e+01	1.971451290853906002e+01	-2.514840890192663030e-03	4.767698580107317241e+01	4.384842847099761354e-01	0.000000000000000000e+00	9.786785048222645500e+00	1.000000000000000000e+00
3.200000000000000000e+03	1.055698196879726680e+02	1.698464678893411772e+01	-2.305995478711234201e-03	4.339256034649194760e+01	4.230356993659152298e-01	0.000000000000000000e+00	9.786785048222645500e+00	1.000000000000000000e+00
3.202000000000000000e+03	1.141086706802083484e+02	5.779122732381977379e+00	-2.946114028797758560e-03	5.652447543376312211e+01	3.887573727143229796e-01	0.000000000000000000e+00	6.491857428803130325e+00	1.000000000000000000e+00
3.203000000000000000e+03	1.166091307630670855e+02	2.528103308262654281e+01	-3.218401569900917764e-03	6.211040458486369431e+01	3.149193521214969094e-01	0.000000000000000000e+00	1.380928725701908810e+01	1.000000000000000000e+00
3.206000000000000000e+03	1.090919584104926514e+02	9.899415304371297353e+00	-3.290669627372246140e-03	6.359297057847103218e+01	3.626664235385821389e-01	0.000000000000000000e+00	6.491857428803130325e+00	1.000000000000000000e+00
3.209000000000000000e+03	1.468886635523147710e+01	7.439400796263716309e+00	-2.928389027388674220e-03	5.616085026871456165e+01	3.383489872611198379e-01	0.000000000000000000e+00	3.778576265433998316e+01	1.000000000000000000e+00
3.211000000000000000e+03	5.119640480209456257e+01	1.718432234140338721e+01	-2.463007799668171221e-03	4.661363942033407426e+01	3.872463594000793430e-01	0.000000000000000000e+00	3.778576265433998316e+01	1.000000000000000000e+00
3.236000000000000000e+03	3.296081627853530449e+01	2.482719490746382007e+01	-2.946550499782167945e-03	5.653342955625269184e+01	3.363229408572425694e-01	0.000000000000000000e+00	inf	1.000000000000000000e+00
3.260000000000000000e+03	5.029989813211982153e+01	9.011433443747206340e+00	-2.852561069960107137e-03	5.460525357797882151e+01	3.628278578764048135e-01	0.000000000000000000e+00	inf	1.000000000000000000e+00
3.268000000000000000e+03	1.093717740917202690e+02	2.080384739464676613e+01	-3.502119215168515969e-03	6.793082023429460037e+01	3.097070150007915634e-01	0.000000000000000000e+00	inf	1.000000000000000000e+00
3.274000000000000000e+03	3.199254452446893993e+01	2.220511087977992659e+01	-2.994321814716984723e-03	5.751344935297083083e+01	3.352970386292807303e-01	0.000000000000000000e+00	inf	1.000000000000000000e+00
3.289000000000000000e+03	9.435049566021365308e+01	2.268922210375167126e+01	3.192310430420470819e-03	-6.157514962601104713e+01	3.981327566777331795e-01	0.000000000000000000e+00	4.666962139497454132e+01	1.000000000000000000e+00
3.291000000000000000e+03	4.806801223317832950e+01	1.669044814764478701e+01	-2.909663335650825976e-03	5.577669612442581837e+01	3.563081651223434232e-01	0.000000000000000000e+00	4.666962139497454132e+01	1.000000000000000000e+00
3.297000000000000000e+03	7.547380891433749639e+01	1.051488473518928579e+01	-3.000259897511744524e-03	5.763526803644974450e+01	3.477253907704216385e-01	0.000000000000000000e+00	inf	1.000000000000000000e+00
3.303000000000000000e+03	5.751985516021021994e+01	1.947232457032722408e+01	-5.083207800804058658e-03	1.003665636590291967e+02	1.847623876162934886e-01	0.000000000000000000e+00	2.186574267957033157e+01	1.000000000000000000e+00
3.306000000000000000e+03	2.717074675280379736e+01	9.578407442827508333e+00	2.715524791440927527e-03	-5.179397936455966089e+01	4.137246398681004855e-01	0.000000000000000000e+00	1.603040657090291887e+01	1.000000000000000000e+00
3.309000000000000000e+03	5.459546756687674929e+01	2.153534383295373900e+01	-2.530794955641088237e-03	4.800428053848887089e+01	4.146370215721983943e-01	0.000000000000000000e+00	7.971569996948811188e+00	1.000000000000000000e+00
3.311000000000000000e+03	6.256683170811008665e+01	2.159263208754197194e+01	-3.324693111475744093e-03	6.429095613780197027e+01	2.466559873170981465e-01	0.000000000000000000e+00	7.971569996948811188e+00	1.000000000000000000e+00
3.315000000000000000e+03	4.916984991051852916e+01	2.154332642534097886e+01	-3.275154095152869264e-03	6.327467227011684514e+01	2.932410192505698898e-01	0.000000000000000000e+00	6.565282595876789529e+00	1.000000000000000000e+00
3.318000000000000000e+03	4.586615919436484035e+01	1.586982986539466900e+01	-2.382752952070375796e-03	4.496722588669458531e+01	4.147334426849310640e-01	0.000000000000000000e+00	6.565282595876789529e+00	1.000000000000000000e+00
3.323000000000000000e+03	1.200894380531533017e+02	2.117584550947633559e+01	2.603121315683160075e-03	-4.948804259868148137e+01	4.384714518631619429e-01	0.000000000000000000e+00	5.617877633843072260e+01	1.000000000000000000e+00
3.326000000000000000e+03	6.583025257597033431e+01	6.615773317482199545e+00	-2.531856476798721028e-03	4.802605745106778556e+01	4.556155981767489038e-01	0.000000000000000000e+00	1.867420681162587215e+01	1.000000000000000000e+00
3.328000000000000000e+03	6.332368778657500030e+01	2.512099239210916224e+01	-5.532316244787306540e-03	1.095799413225374792e+02	1.946547930481914435e-01	0.000000000000000000e+00	1.867420681162587215e+01	1.000000000000000000e+00
3.334000000000000000e+03	5.436509538357845628e+01	2.135467118445124868e+01	2.871086071502097770e-03	-5.498529059957132148e+01	3.472461394125391232e-01	0.000000000000000000e+00	1.166386775022954758e+01	1.000000000000000000e+00
3.335000000000000000e+03	4.299745278118721359e+01	1.874267720299866014e+01	-2.686295404742539399e-03	5.119434383747742601e+01	3.641898409461851172e-01	0.000000000000000000e+00	1.166386775022954758e+01	1.000000000000000000e+00
3.335000000000000000e+03	8.592918108416691325e+01	1.809662216207196650e+01	-2.385912166515010997e-03	4.503203659374849366e+01	4.133233526606037156e-01	0.000000000000000000e+00	3.173178831308313264e+01	1.000000000000000000e+00
3.349000000000000000e+03	7.168251980717998606e+01	2.380912706696330261e+01	-2.712009737910669668e-03	5.172186868368606127e+01	4.522962820878062562e-01	0.000000000000000000e+00	inf	1.000000000000000000e+00
3.360000000000000000e+03	1.485349892124204985e+01	2.003571248115600767e+01	-2.471004194493362990e-03	4.677768399900550378e+01	4.310320143750548949e-01	0.000000000000000000e+00	inf	1.000000000000000000e+00
3.366000000000000000e+03	6.144274790414090148e+01	1.691366674387349889e+01	-3.432556024781470514e-03	6.650374409466563463e+01	3.279648878492251729e-01	0.000000000000000000e+00	2.699478456444993313e+01	1.000000000000000000e+00
3.369000000000000000e+03	3.577676752079415223e+01	8.548510161793027251e+00	-6.559545535413380257e-03	1.306533625159024439e+02	1.670111532528750775e-01	0.000000000000000000e+00	2.699478456444993313e+01	1.000000000000000000e+00
3.382000000000000000e+03	3.152212822615880938e+01	1.134614417913962114e+01	-2.975969423322802343e-03	5.713695339701986597e+01	3.518188294786293024e-01	0.000000000000000000e+00	inf	1.000000000000000000e+00
3.413000000000000000e+03	8.423077148984424412e+01	5.873529824234005048e+00	-6.407820833367570100e-03	1.275407579778246259e+02	1.358607276636711880e-01	0.000000000000000000e+00	inf	1.000000000000000000e+00
3.465000000000000000e+03	1.312240567596998275e+01	1.686323430483967201e+01	-2.988180968569284675e-03	5.738747101635694037e+01	3.326696390090047029e-01	0.000000000000000000e+00	inf	1.000000000000000000e+00
3.490000000000000000e+03	1.105752175449953256e+02	1.561799964526133166e+01	-2.727138818259396483e-03	5.203223900252954337e+01	4.021496798866441846e-01	0.000000000000000000e+00	inf	1.000000000000000000e+00
3.497000000000000000e+03	9.087460156879276951e+01	1.406408208703047258e+01	-2.710048119767162391e-03	5.168162644591509292e+01	3.550401321339845540e-01	0.000000000000000000e+00	inf	1.000000000000000000e+00
3.505000000000000000e+03	2.735568012961506668e+01	1.163074170384405015e+01	-2.655796079235557550e-03	5.056865574779061490e+01	3.457426690937680513e-01	0.000000000000000000e+00	inf	1.000000000000000000e+00
3.525000000000000000e+03	1.238629184303658803e+01	1.662063290014263828e+01	-4.343657535005185887e-03	8.519482509290436667e+01	3.007929292672893995e-01	0.000000000000000000e+00	inf	1.000000000000000000e+00
3.562000000000000000e+03	8.135131672176204631e+01	1.013149334443097160e+01	-2.328933811541487268e-03	4.386313605302276386e+01	4.231644335341767649e-01	0.000000000000000000e+00	4.157045063423743159e+01	1.000000000000000000e+00
3.588000000000000000e+03	5.794228545377792727e+01	1.897513928593092558e+01	-2.494243939381166758e-03	4.725444311882046833e+01	3.825658473291594364e-01	0.000000000000000000e+00	inf	1.000000000000000000e+00
3.618000000000000000e+03	2.354010927321199276e+01	2.037654428325391720e+01	-2.711935026150604638e-03	5.172033598558027734e+01	3.713065357673481781e-01	0.000000000000000000e+00	inf	1.000000000000000000e+00
3.625000000000000000e+03	6.285589455985830654e+01	9.083787908740003303e+00	-2.815278343657076805e-03	5.384040526048015352e+01	3.773861433141763033e-01	0.000000000000000000e+00	inf	1.000000000000000000e+00
3.646000000000000000e+03	1.232550387077032816e+01	7.191864556602044267e+00	-3.415672590365675856e-03	6.615738352270633982e+01	3.643723251802676311e-01	0.000000000000000000e+00	inf	1.000000000000000000e+00
3.652000000000000000e+03	3.487682356987436805e+01	1.748061397614553769e+01	-2.439434370107781101e-03	4.613003482043461645e+01	3.656090622419037039e-01	0.000000000000000000e+00	inf	1.000000000000000000e+00
3.684000000000000000e+03	2.929852444715312743e+01	2.148533390635389040e+01	-2.650420612012547531e-03	5.045837901996038255e+01	4.750316039321307304e-01	0.000000000000000000e+00	4.694158346425817285e+01	1.000000000000000000e+00
3.725000000000000000e+03	2.218044609626270969e+01	2.126180870819527868e+01	-2.234439098262758997e-03	4.192459427696493179e+01	4.562402224485951896e-01	0.000000000000000000e+00	inf	1.000000000000000000e+00
3.734000000000000000e+03	4.119581457026434634e+01	1.312914305209980625e+01	-3.322496411887047342e-03	6.424589124713897093e+01	3.811726946013246353e-01	0.000000000000000000e+00	inf	1.000000000000000000e+00
3.785000000000000000e+03	9.490967523947819018e+01	1.531113797265345156e+01	-2.530695752786582108e-03	4.800224541005584200e+01	4.480862990162604031e-01	0.000000000000000000e+00	4.464852669684105990e+00	1.000000000000000000e+00
3.786000000000000000e+03	9.151070589450284842e+01	1.820629198477494626e+01	2.711982977127214579e-03	-5.172131969110343164e+01	4.313472521071617383e-01	0.000000000000000000e+00	4.464852669684105990e+00	1.000000000000000000e+00
3.796000000000000000e+03	2.301360984978106927e+01	1.092285769881709889e+01	2.875374220968714666e-03	-5.507326120231284250e+01	4.312723677714694892e-01	0.000000000000000000e+00	inf	1.000000000000000000e+00
3.827000000000000000e+03	6.792426565357989432e+01	1.843851666737432637e+01	-2.751782193239135556e-03	5.253779333719766953e+01	4.103219819360079956e-01	0.000000000000000000e+00	5.354753239745585347e+01	1.000000000000000000e+00
3.828000000000000000e+03	1.457333198208798208e+01	1.385418441101954912e+01	-4.474649522542915002e-03	8.788210178130189831e+01	2.723358537596599627e-01	0.000000000000000000e+00	5.354753239745585347e+01	1.000000000000000000e+00
3.833000000000000000e+03	9.950834148369732191e+01	6.882442759938734334e+00	2.369524442897697272e-03	-4.469584543823965106e+01	4.801184535508669082e-01	0.000000000000000000e+00	1.348747435525654836e+01	1.000000000000000000e+00
3.930000000000000000e+03	6.629519026717645147e+01	1.149466550246070007e+01	-2.740401974336285646e-03	5.230433022589339487e+01	3.919565189341709388e-01	0.000000000000000000e+00	inf	1.000000000000000000e+00
3.948000000000000000e+03	7.016543712499998264e+01	1.089293173319409291e+01	-2.603574503783293286e-03	4.949733966974544330e+01	4.441493388322850233e-01	0.000000000000000000e+00	inf	1.000000000000000000e+00
3.963000000000000000e+03	5.230656977427989318e+01	2.294833447633829948e+01	-2.187934931522675722e-03	4.097056979391796006e+01	4.983432142911772278e-01	0.000000000000000000e+00	inf	1.000000000000000000e+00
3.978000000000000000e+03	5.265233284146235349e+01	9.303870165438841155e+00	-2.990855480263765985e-03	5.744233813506033925e+01	3.395213864203345810e-01	0.000000000000000000e+00	3.365819978859248351e+01	1.000000000000000000e+00
3.980000000000000000e+03	1.900662985169154240e+01	8.386764210308932377e+00	-2.891215961929342534e-03	5.539825162338623699e+01	3.717128348306493191e-01	0.000000000000000000e+00	8.258038835934943478e+00	1.000000000000000000e+00
3.990000000000000000e+03	1.065646169575983464e+02	1.801699663369355164e+01	3.248248148806171832e-03	-6.272270169729131339e+01	3.784062054317852697e-01	0.000000000000000000e+00	inf	1.000000000000000000e+00
4.002000000000000000e+03	8.692865012591956031e+01	1.941836214557304174e+01	-4.992341659822151743e-03	9.850246138059792145e+01	1.731626442069656990e-01	0.000000000000000000e+00	2.464442929290949991e+01	1.000000000000000000e+00
4.004000000000000000e+03	1.153561756531094744e+02	1.513661900859267284e+01	-2.695595850235608330e-03	5.138514077731344543e+01	3.637858177629283984e-01	0.000000000000000000e+00	2.874817440969274429e+01	1.000000000000000000e+00
4.015000000000000000e+03	3.306884285682119184e+01	9.720009720634608996e+00	-3.685881130726169699e-03	7.170066235346332917e+01	2.885930236018735551e-01	0.000000000000000000e+00	4.268978695066117268e+00	1.000000000000000000e+00
4.017000000000000000e+03	9.281022202316086123e+01	2.259657429864549272e+01	-3.238479041454823352e-03	6.252229024507046518e+01	3.401633977858390390e-01	0.000000000000000000e+00	5.948663167631575988e+01	1.000000000000000000e+00
4.061000000000000000e+03	9.507236133835604619e+01	2.247837977153356093e+01	-5.871159408893160576e-03	1.165312469179446282e+02	1.659997507798657290e-01	0.000000000000000000e+00	2.329470651025168948e+01	1.000000000000000000e+00
4.063000000000000000e+03	7.275573396116260483e+01	1.579919614580034803e+01	-6.846556372543255095e-03	1.365413373946286981e+02	1.370296866085037868e-01	0.000000000000000000e+00	2.329470651025168948e+01	1.000000000000000000e+00
4.086000000000000000e+03	1.142696116200282006e+02	1.870719104784813780e+01	-2.789705101328594349e-03	5.331577486706561331e+01	3.935075519342438044e-01	0.000000000000000000e+00	1.879884020690083091e+01	1.000000000000000000e+00
4.152000000000000000e+03	5.684735949697797608e+00	1.354135644791731607e+01	2.778732711355753719e-03	-5.309067829173859820e+01	4.226660043296722735e-01	0.000000000000000000e+00	inf	1.000000000000000000e+00
4.166000000000000000e+03	1.042523572746427973e+01	9.426042220755920908e+00	3.475968563680353115e-03	-6.739434439747817862e+01	3.560054558036240824e-01	0.000000000000000000e+00	1.010344172187110985e+02	1.000000000000000000e+00
4.166000000000000000e+03	1.109438609881718918e+02	1.962209235902120952e+01	-3.098520022893047707e-03	5.965105655374466664e+01	2.812228153728808522e-01	0.000000000000000000e+00	1.010344172187110985e+02	1.000000000000000000e+00
4.230000000000000000e+03	8.518340846788755982e+01	1.690575036160573674e+01	-3.104418231699968955e-03	5.977205722964917811e+01	3.285246219546161806e-01	0.000000000000000000e+00	inf	1.000000000000000000e+00
4.244000000000000000e+03	2.074897309704030590e+01	1.199620423296899041e+01	-2.979587879127597663e-03	5.721118535666108329e+01	3.245164001728283454e-01	0.000000000000000000e+00	7.439041732344330171e+01	1.000000000000000000e+00
4.247000000000000000e+03	9.488122387676280312e+01	5.803984607633807080e+00	-2.287867860447051135e-03	4.302067557023051592e+01	4.716844605271418578e-01	0.000000000000000000e+00	3.937596513868957260e+01	1.000000000000000000e+00
4.251000000000000000e+03	5.600215683158906188e+01	1.203975050286927662e+01	-6.501315961244412758e-03	1.294587934420152919e+02	1.275377602105773889e-01	0.000000000000000000e+00	3.937596513868957260e+01	1.000000000000000000e+00
4.261000000000000000e+03	1.063806877463289027e+02	6.689259646897371070e+00	-6.565486110935423759e-03	1.307752323372260719e+02	1.390353022411366934e-01	0.000000000000000000e+00	4.378533044538293950e+01	1.000000000000000000e+00
4.289000000000000000e+03	8.312141727527021828e+01	2.190034783868643586e+01	3.624771611534897530e-03	-7.044701173369097091e+01	3.655187033681038811e-01	0.000000000000000000e+00	inf	1.000000000000000000e+00
4.295000000000000000e+03	4.314315057366504647e+01	2.483174048027066050e+01	-3.142407173106684208e-03	6.055139342095448285e+01	2.829553378088603965e-01	0.000000000000000000e+00	inf	1.000000000000000000e+00
4.309000000000000000e+03	1.001236008907904278e+02	1.883014813463828219e+01	-2.561900464221988742e-03	4.864240436317034266e+01	3.831374587898700446e-01	0.000000000000000000e+00	inf	1.000000000000000000e+00
4.354000000000000000e+03	2.190117597923790527e+01	1.967849411303765095e+01	-2.444594850721217450e-03	4.623590113725358464e+01	3.954475291209039733e-01	0.000000000000000000e+00	inf	1.000000000000000000e+00
4.366000000000000000e+03	2.710554182106406529e+01	2.115575347641060588e+01	-2.351812707733424383e-03	4.433249242777927890e+01	4.574362614992468767e-01	0.000000000000000000e+00	inf	1.000000000000000000e+00
4.372000000000000000e+03	7.482515237696414090e+01	2.482531544270520740e+01	-2.387047796301613404e-03	4.505533383130897818e+01	4.373500084594186266e-01	0.000000000000000000e+00	3.914653245528604941e+01	1.000000000000000000e+00
4.374000000000000000e+03	3.616083710342029178e+01	1.869981728330888160e+01	2.600941352792513796e-03	-4.944332105832071989e+01	4.085836097528575683e-01	0.000000000000000000e+00	3.914653245528604941e+01	1.000000000000000000e+00
4.400000000000000000e+03	1.082780351188909265e+02	1.733811421408927345e+01	-4.294382273299401573e-03	8.418395210299343034e+01	2.022351536171610453e-01	0.000000000000000000e+00	inf	1.000000000000000000e+00
4.421000000000000000e+03	8.495343085224845936e+01	1.354321155086160999e+01	-2.975345323755363130e-03	5.712415010843448471e+01	3.465804049859243507e-01	0.000000000000000000e+00	inf	1.000000000000000000e+00
4.444000000000000000e+03	5.471465167171584199e+01	2.362947022850964274e+01	-5.571607514010146200e-03	1.103859945310184685e+02	1.677558958556638613e-01	0.000000000000000000e+00	inf	1.000000000000000000e+00
4.456000000000000000e+03	7.476704961898333579e+01	1.142999842424136148e+01	2.211073924356626863e-03	-4.144526200375838698e+01	4.784990878397993308e-01	0.000000000000000000e+00	inf	1.000000000000000000e+00
4.479000000000000000e+03	9.452496722066422308e+01	1.701919703162787911e+01	-3.060513921840565203e-03	5.887136833544200698e+01	2.973252863024151704e-01	0.000000000000000000e+00	5.438076214297581146e+01	1.000000000000000000e+00
4.480000000000000000e+03	8.314473505870125791e+00	7.750483609983642275e+00	-3.084935701086051214e-03	5.937237667411373110e+01	3.222071708919738153e-01	0.000000000000000000e+00	3.232736855935510789e+01	1.000000000000000000e+00
4.483000000000000000e+03	4.047555645217962450e+01	1.102515942492801848e+01	-3.581716120584199723e-03	6.956373620429269522e+01	3.538457504089438377e-01	0.000000000000000000e+00	3.232736855935510789e+01	1.000000000000000000e+00
4.506000000000000000e+03	4.579664318298014081e+01	8.254461422533518444e+00	-2.324035122068280734e-03	4.376264033360897088e+01	4.418437766561719160e-01	0.000000000000000000e+00	inf	1.000000000000000000e+00
4.525000000000000000e+03	1.967382459639966896e+01	1.367663776491953165e+01	-2.771099538380252664e-03	5.293408514294267064e+01	3.480221700502076354e-01	0.000000000000000000e+00	inf	1.000000000000000000e+00
4.538000000000000000e+03	1.770453102154511882e+01	1.670470700422983867e+01	-3.133220241019011969e-03	6.036292518788807371e+01	2.949422855655273734e-01	0.000000000000000000e+00	7.587438909284206545e+01	1.000000000000000000e+00
4.540000000000000000e+03	9.347689157455143061e+01	1.277122299673657047e+01	-2.811607784963799078e-03	5.376510441960239461e+01	3.919076417062724582e-01	0.000000000000000000e+00	7.587438909284206545e+01	1.000000000000000000e+00
4.575000000000000000e+03	1.091689347708873754e+02	1.673403291976172369e+01	-5.718303952350798150e-03	1.133954451579908635e+02	1.535797054350515056e-01	0.000000000000000000e+00	inf	1.000000000000000000e+00
4.662000000000000000e+03	4.272701265415913952e+01	1.891133493741428495e+01	-5.743486909732220883e-03	1.139120689270325784e+02	1.389538539163029940e-01	0.000000000000000000e+00	inf	1.000000000000000000e+00
4.728000000000000000e+03	5.435024452481300727e+01	1.377886658101730966e+01	-2.455635337176044312e-03	4.646239469946539202e+01	4.269631019023667484e-01	0.000000000000000000e+00	3.838012410304447286e+01	1.000000000000000000e+00
4.781000000000000000e+03	6.705143593123769108e+01	1.685091747314466559e+01	-2.277983339652674393e-03	4.281789643231524423e+01	4.140164704369362347e-01	0.000000000000000000e+00	inf	1.000000000000000000e+00
4.803000000000000000e+03	1.060658241640152681e+02	1.841311915052715520e+01	-2.554902392186892291e-03	4.849884019411592107e+01	3.550997478812046859e-01	0.000000000000000000e+00	inf	1.000000000000000000e+00
4.919000000000000000e+03	7.993350799556637298e+01	7.116137265264639744e+00	-4.705384832617589413e-03	9.261559450562030804e+01	2.056116572247437269e-01	0.000000000000000000e+00	inf	1.000000000000000000e+00
4.931000000000000000e+03	8.496242554925198931e+01	1.340536014495446615e+01	-2.724296459955080282e-03	5.197392854129571305e+01	4.233302858022219839e-01	0.000000000000000000e+00	inf	1.000000000000000000e+00
4.968000000000000000e+03	9.504934080737662327e+01	1.283955450689496125e+01	-2.499996198070558642e-03	4.737244965473308156e+01	4.315521250258120833e-01	0.000000000000000000e+00	inf	1.000000000000000000e+00
4.996000000000000000e+03	9.307469506860653041e+01	8.908862559958116378e+00	-2.992930941336588956e-03	5.748491583972389662e+01	3.401407576788321174e-01	0.000000000000000000e+00	inf	1.000000000000000000e+00
5.054000000000000000e+03	6.877613809485961838e+01	6.155180523807566750e+00	-3.195627791132544821e-03	6.164320467484366617e+01	2.800856503576486523e-01	0.000000000000000000e+00	inf	1.000000000000000000e+00
5.060000000000000000e+03	2.077219598827754155e+01	7.295930799573733694e+00	-2.375216769348373076e-03	4.481262247522631270e+01	4.805547013036151061e-01	0.000000000000000000e+00	inf	1.000000000000000000e+00
5.078000000000000000e+03	9.221099611060601831e+01	2.168751971989444272e+01	-2.678903327251952807e-03	5.104269671849956325e+01	4.169399935563824489e-01	0.000000000000000000e+00	inf	1.000000000000000000e+00
5.085000000000000000e+03	4.096259830260738255e+01	2.182415026694578231e+01	4.167399909879358072e-03	-8.157893212069853917e+01	2.562408785874311645e-01	0.000000000000000000e+00	5.490134106750780774e+01	1.000000000000000000e+00
5.095000000000000000e+03	8.403944358835533990e+01	1.468072288102407619e+01	3.694963451366904249e-03	-7.188698450181128408e+01	2.682278029668490049e-01	0.000000000000000000e+00	inf	1.000000000000000000e+00
5.171000000000000000e+03	5.864976301681804927e+01	2.335826884847011087e+01	-2.312693983634760229e-03	4.352997895099188241e+01	4.773179364483561837e-01	0.000000000000000000e+00	inf	1.000000000000000000e+00
5.279000000000000000e+03	3.007882540371431190e+01	1.313152329444530331e+01	-2.295870052087419216e-03	4.318483906950604734e+01	4.227907470980216686e-01	0.000000000000000000e+00	1.019325666973968225e+01	1.000000000000000000e+00
5.300000000000000000e+03	6.610248478275721595e+01	1.642058103778681399e+01	2.464972086568763612e-03	-4.665393640716898460e+01	4.473952722686028727e-01	0.000000000000000000e+00	4.671458408452027555e+01	1.000000000000000000e+00
5.346000000000000000e+03	5.026357985992950717e+01	1.429918638682628540e+01	-4.214850472005248275e-03	8.255237173215215307e+01	2.171370285017365509e-01	0.000000000000000000e+00	inf	1.000000000000000000e+00
5.414000000000000000e+03	8.019152932715756776e+01	1.396774874985802484e+01	-2.693858106348637291e-03	5.134949127900716093e+01	4.189542587116814598e-01	0.000000000000000000e+00	inf	1.000000000000000000e+00
5.426000000000000000e+03	5.198025222971175907e+01	2.225415370192532905e+01	-2.955554830298366947e-03	5.671815175144679699e+01	3.193148719354289566e-01	0.000000000000000000e+00	inf	1.000000000000000000e+00
5.440000000000000000e+03	1.005651728876528352e+02	1.900940945001286053e+01	2.493147461557726745e-03	-4.723194907663009445e+01	4.032769112058610661e-01	0.000000000000000000e+00	inf	1.000000000000000000e+00
5.484000000000000000e+03	1.137892128388082256e+02	9.398055010972127477e+00	-2.056434788839876012e-03	3.827286839557361731e+01	4.710479111032230826e-01	0.000000000000000000e+00	inf	1.000000000000000000e+00
5.495000000000000000e+03	1.141777308526418722e+01	1.377777896117216727e+01	-2.959142322806926698e-03	5.679174850472360703e+01	4.194586360361695077e-01	0.000000000000000000e+00	inf	1.000000000000000000e+00
5.688000000000000000e+03	1.415238438210041494e+01	8.636142698681023688e+00	-2.970287716323061471e-03	5.702039421612866477e+01	4.266292366236343891e-01	0.000000000000000000e+00	6.119938189182352772e+00	1.000000000000000000e+00
5.721000000000000000e+03	9.303720799091171045e+01	2.150705985752648886e+01	-2.525644904085508780e-03	4.789862817188615907e+01	3.594132398524028105e-01	0.000000000000000000e+00	inf	1.000000000000000000e+00
5.859000000000000000e+03	3.108662423077937120e+01	2.209343987361557993e+01	3.858717267418076188e-03	-7.524636411564992500e+01	3.351542776419943470e-01	0.000000000000000000e+00	7.080211025032467909e+00	1.000000000000000000e+00
5.919000000000000000e+03	1.150298737516130529e+02	1.636167991588538229e+01	-3.028068742227762837e-03	5.820576140433683321e+01	3.214566732806087845e-01	0.000000000000000000e+00	3.285268173503129674e+01	1.000000000000000000e+00
6.032000000000000000e+03	1.524441112726863423e+01	1.189347763110708733e+01	-6.369234266558394808e-03	1.267491616105909173e+02	1.776974929823034177e-01	0.000000000000000000e+00	inf	1.000000000000000000e+00
6.055000000000000000e+03	1.533119659131081214e+01	1.194746738834814259e+01	6.667430558447305991e-03	-1.328666040498000314e+02	1.760145925390647070e-01	0.000000000000000000e+00	7.267686051989665330e+00	1.000000000000000000e+00
6.109000000000000000e+03	2.632863485598655728e+01	2.507747249106939691e+01	-2.601771968690736250e-03	4.946036099169575095e+01	3.295803393187806130e-01	0.000000000000000000e+00	9.102118271871061950e+01	1.000000000000000000e+00
6.124000000000000000e+03	1.202263134708379226e+02	8.593911846404235888e+00	3.007404470164903518e-03	-5.778183763891391322e+01	3.887831944934199147e-01	0.000000000000000000e+00	inf	1.000000000000000000e+00
6.270000000000000000e+03	1.049988578757904918e+02	2.261256148336396876e+01	-4.939216093134603941e-03	9.741260008754565547e+01	1.726515237705418260e-01	0.000000000000000000e+00	inf	1.000000000000000000e+00
6.314000000000000000e+03	2.144718829980622132e+01	1.313629636197052974e+01	-2.721026604066362990e-03	5.190684804523377949e+01	3.410261369056896141e-01	0.000000000000000000e+00	inf	1.000000000000000000e+00
6.371000000000000000e+03	9.923340866486232414e+01	1.386089946743308232e+01	-2.936637455597194274e-03	5.633006526619135457e+01	4.004635973652271863e-01	0.000000000000000000e+00	inf	1.000000000000000000e+00
6.420000000000000000e+03	8.511534775698338251e+01	1.354493643231822908e+01	-2.594640729993004033e-03	4.931406493289066617e+01	4.307346561915509353e-01	0.000000000000000000e+00	inf	1.000000000000000000e+00
6.431000000000000000e+03	5.154488312042413156e+01	2.497995165852876198e+01	-2.511930362750902559e-03	4.761727686244109492e+01	4.013461978335105540e-01	0.000000000000000000e+00	1.577518549525005298e+01	1.000000000000000000e+00
6.433000000000000000e+03	6.247672002269985825e+01	1.360667511429621257e+01	-3.168356253881887078e-03	6.108373407142718747e+01	2.781224394556930379e-01	0.000000000000000000e+00	1.577518549525005298e+01	1.000000000000000000e+00
6.453000000000000000e+03	3.308682993343344947e+01	2.335712335778787363e+01	-2.980482896730416494e-03	5.722954647923789651e+01	3.874253081672692778e-01	0.000000000000000000e+00	1.320048389023194169e+01	1.000000000000000000e+00
6.456000000000000000e+03	1.989156174466736005e+01	2.298608109225640916e+01	2.163001862183432187e-03	-4.045907243239994955e+01	4.702610832224966009e-01	0.000000000000000000e+00	1.320048389023194169e+01	1.000000000000000000e+00
6.497000000000000000e+03	8.576520470336495805e+01	1.673077051034456986e+01	-3.054360079601423864e-03	5.874512338638695041e+01	3.398195814012573424e-01	0.000000000000000000e+00	5.398178014196815866e+00	1.000000000000000000e+00
6.502000000000000000e+03	8.039543789324638112e+01	1.728388015400198796e+01	2.318922591771420232e-03	-4.365775770877268513e+01	4.467584434357158019e-01	0.000000000000000000e+00	5.398178014196815866e+00	1.000000000000000000e+00
6.597000000000000000e+03	9.728199742995021992e+00	1.053591630749806463e+01	-2.263751111564533264e-03	4.252592487371741470e+01	4.435865106214674780e-01	0.000000000000000000e+00	4.381849829264346852e+01	1.000000000000000000e+00
6.598000000000000000e+03	5.174051091895618981e+01	2.298688021703564388e+01	2.920511110918349792e-03	-5.599923625184388953e+01	3.723978712341298181e-01	0.000000000000000000e+00	4.381849829264346852e+01	1.000000000000000000e+00
6.796000000000000000e+03	2.585877471800046834e+01	1.824439267834706513e+01	2.228551106078481125e-03	-4.180380319320708082e+01	4.740825287996002224e-01	0.000000000000000000e+00	3.251281962025454675e+01	1.000000000000000000e+00
6.802000000000000000e+03	8.490046780644416913e+01	1.366862078175167561e+01	-3.385921965480930950e-03	6.554705488947594461e+01	3.753395691257435107e-01	0.000000000000000000e+00	5.195234828073468236e+01	1.000000000000000000e+00
6.884000000000000000e+03	3.870487815346930205e+01	8.542083983300997829e+00	-2.764675258583234110e-03	5.280229221680435359e+01	4.026738553831546996e-01	0.000000000000000000e+00	inf	1.000000000000000000e+00
6.947000000000000000e+03	8.541215948371599609e+01	1.317420902133780380e+01	-2.882458749744653582e-03	5.521859901560755191e+01	4.043160720967031718e-01	0.000000000000000000e+00	inf	1.000000000000000000e+00
7.065000000000000000e+03	7.515390730049767853e+01	1.224882019551870194e+01	-3.870664255754894482e-03	7.549145439832726368e+01	4.294229906591241486e-01	0.000000000000000000e+00	inf	1.000000000000000000e+00
7.114000000000000000e+03	7.405545680934567088e+01	1.160747179059809397e+01	-1.941267881916057102e-03	3.591024034428088640e+01	4.538756601786744227e-01	0.000000000000000000e+00	inf	1.000000000000000000e+00
7.351000000000000000e+03	8.513854798507998112e+01	1.367012926682116536e+01	2.085251784215203831e-03	-3.886404379001881892e+01	4.920819166266485745e-01	0.000000000000000000e+00	inf	1.000000000000000000e+00
7.361000000000000000e+03	9.531380489877329865e+01	1.903454563116896736e+01	2.572271284820686239e-03	-4.885515985271053552e+01	4.210551045382628921e-01	0.000000000000000000e+00	1.220775679283055659e+01	1.000000000000000000e+00
7.555000000000000000e+03	2.150964283835147128e+01	2.340114968899329995e+01	-2.821980783583078606e-03	5.397790459083684311e+01	3.767343795079790558e-01	0.000000000000000000e+00	inf	1.000000000000000000e+00
7.662000000000000000e+03	7.658971535726458058e+01	1.722807905588182820e+01	-2.429782188034882925e-03	4.593202206893562334e+01	4.203740326947220662e-01	0.000000000000000000e+00	inf	1.000000000000000000e+00
7.670000000000000000e+03	7.422758694605545493e+00	1.728059290886761445e+01	2.937699973948506259e-03	-5.635186263601637791e+01	4.261360769230384538e-01	0.000000000000000000e+00	inf	1.000000000000000000e+00
7.750000000000000000e+03	6.872624467436699547e+01	1.429306817333000623e+01	-2.842522967155074447e-03	5.439932373317871850e+01	3.512334648719204200e-01	0.000000000000000000e+00	inf	1.000000000000000000e+00
8.135000000000000000e+03	2.009795177037709735e+01	2.337559786166120901e+01	3.227317076633122103e-03	-6.229330457635976614e+01	3.647445094104799779e-01	0.000000000000000000e+00	inf	1.000000000000000000e+00
8.195000000000000000e+03	9.911668034915564363e+01	6.148646424934495869e+00	-2.615922961374242493e-03	4.975066602081150080e+01	4.322951802360990303e-01	0.000000000000000000e+00	inf	1.000000000000000000e+00
8.482000000000000000e+03	8.646076150006205552e+00	6.020810495361327952e+00	-4.769325374896777291e-03	9.392732304673330646e+01	2.794857137391915103e-01	0.000000000000000000e+00	inf	1.000000000000000000e+00
8.489000000000000000e+03	7.955136635965216385e+01	1.088404523561432136e+01	3.228530325355733529e-03	-6.231819415220930125e+01	3.312385003796523009e-01	0.000000000000000000e+00	inf	1.000000000000000000e+00
8.524000000000000000e+03	4.683736227360059701e+01	1.229040801674343086e+01	3.186494288162648476e-03	-6.145583253036542004e+01	3.460535520841759860e-01	0.000000000000000000e+00	inf	1.000000000000000000e+00
8.532000000000000000e+03	9.287380856528152151e+01	2.384942406733383891e+01	-6.805301292870489724e-03	1.356949969736111541e+02	1.167810466398160330e-01	0.000000000000000000e+00	inf	1.000000000000000000e+00
8.559000000000000000e+03	1.124348259392966298e+01	1.940107386559364144e+01	-2.655688693655967100e-03	5.056645275224769875e+01	3.710502620464126711e-01	0.000000000000000000e+00	1.348572091164292530e+01	1.000000000000000000e+00
8.561000000000000000e+03	2.403219683470971901e+01	1.512165140755182158e+01	-2.538412741136334902e-03	4.816055801593910957e+01	4.441805495558911465e-01	0.000000000000000000e+00	1.348572091164292530e+01	1.000000000000000000e+00
8.671000000000000000e+03	8.538514030668930843e+01	1.363994403473531847e+01	-2.743674136768873770e-03	5.237145804028136098e+01	3.489266223559632785e-01	0.000000000000000000e+00	inf	1.000000000000000000e+00
8.768000000000000000e+03	9.266710926138789262e+01	1.426922326420316089e+01	-2.386995909427401270e-03	4.505426938156571737e+01	4.011624710496007884e-01	0.000000000000000000e+00	inf	1.000000000000000000e+00
9.040000000000000000e+03	9.371560488435022762e+01	2.243922422135393901e+01	2.736081692167185997e-03	-5.221570042663199018e+01	3.857939610163563238e-01	0.000000000000000000e+00	8.756116074156241780e+01	1.000000000000000000e+00
9.151000000000000000e+03	6.533538258453454262e+01	2.227410209309122635e+01	-2.102924145224874600e-03	3.922658904689229331e+01	4.805554920253469753e-01	0.000000000000000000e+00	inf	1.000000000000000000e+00
9.224000000000000000e+03	9.277313170970381861e+01	6.916515353913993636e+00	-2.530392293294171299e-03	4.799601999401966168e+01	4.446352214016587867e-01	0.000000000000000000e+00	inf	1.000000000000000000e+00
9.259000000000000000e+03	1.135628408784223886e+01	1.250520963030193755e+01	-3.573595492896072204e-03	6.939714301113899353e+01	3.134776980136347868e-01	0.000000000000000000e+00	inf	1.000000000000000000e+00
9.269000000000000000e+03	3.705012059811181047e+01	1.475154568584384407e+01	-2.942478704097629700e-03	5.644989741181656484e+01	3.843372624438835539e-01	0.000000000000000000e+00	2.796496980230871898e+01	1.000000000000000000e+00
9.315000000000000000e+03	5.910461952916149642e+01	1.178333777152694850e+01	-2.629793107185126287e-03	5.003520952765406093e+01	3.444785638736850286e-01	0.000000000000000000e+00	5.158922483628596467e+01	1.000000000000000000e+00
9.397000000000000000e+03	7.592206808534652396e+01	1.046246600740028754e+01	-1.992273062684520035e-03	3.695660230765756893e+01	4.846139812447862738e-01	0.000000000000000000e+00	6.658831724888798931e+01	1.000000000000000000e+00
9.680000000000000000e+03	9.083010019457793760e+01	1.389200267833616920e+01	-4.379471012059547169e-03	8.592953203053995992e+01	2.020131155921323085e-01	0.000000000000000000e+00	inf	1.000000000000000000e+00
9.759000000000000000e+03	4.377903225035955614e+01	8.945699101159767963e+00	-2.622935322383599700e-03	4.989452332556187741e+01	4.013635115098608264e-01	0.000000000000000000e+00	inf	1.000000000000000000e+00
9.893000000000000000e+03	4.191030751807981858e+01	1.124215077402319629e+01	2.792163607331742906e-03	-5.336621066848165640e+01	3.087427198903796022e-01	0.000000000000000000e+00	inf	1.000000000000000000e+00
9.944000000000000000e+03	8.527827866933986911e+01	1.368224506288898112e+01	2.408879212513901497e-03	-4.550320134568720221e+01	4.484889479007712065e-01	0.000000000000000000e+00	inf	1.000000000000000000e+00
9.950000000000000000e+03	8.515326785999107528e+01	1.352126983246658476e+01	-1.931196073967015063e-03	3.570361904461030633e+01	4.955409203987575228e-01	0.000000000000000000e+00	inf	1.000000000000000000e+00
9.984000000000000000e+03	4.652928680321328159e+01	2.066743617797162713e+01	2.532370965269699174e-03	-4.803661208803831784e+01	3.654125984019549467e-01	0.000000000000000000e+00	inf	1.000000000000000000e+00
# Refeyn DiscoverMP; 2023.2.0; Refeyn Ltd; www.refeyn.com; email: support@refeyn.com
# Time created: 2024-04-25 10:44:56
# Time changed: 2024-04-25 10:44:56
# Version commit: 2ea6e1c64794154d619e1d2e75a404e9d8884f06
