# Supplementary material for: Toxin-mediated depletion of NAD and NADP drives persister formation in a human pathogen
Source: EMBO J. 2024 Sep 25;43(21):19. doi: 10.1038/s44318-024-00248-5 (PMC11535050; doi:10.1038/s44318-024-00248-5)
Supplement: Supplementary file 10 — Source data Fig. 5 [file 44318_2024_248_MOESM10_ESM.zip]

Archive with 50 entries (42 files):
- Fig_5/
- __MACOSX/._Fig_5
- Fig_5/5g/
- __MACOSX/Fig_5/._5g
- Fig_5/5a/
- __MACOSX/Fig_5/._5a
- Fig_5/5f/
- __MACOSX/Fig_5/._5f
- Fig_5/.DS_Store
- __MACOSX/Fig_5/._.DS_Store
- Fig_5/5c/
- __MACOSX/Fig_5/._5c
- Fig_5/5d/
- __MACOSX/Fig_5/._5d
- Fig_5/5e/
- __MACOSX/Fig_5/._5e
- Fig_5/5b/
- __MACOSX/Fig_5/._5b
- Fig_5/5g/Fig5g.xlsx
- __MACOSX/Fig_5/5g/._Fig5g.xlsx
- Fig_5/5a/Fig5a.xlsx
- __MACOSX/Fig_5/5a/._Fig5a.xlsx
- Fig_5/5f/+_Nam_25min_029.fcs
- __MACOSX/Fig_5/5f/._+_Nam_25min_029.fcs
- Fig_5/5f/+_Nam_75min__033.fcs
- __MACOSX/Fig_5/5f/._+_Nam_75min__033.fcs
- Fig_5/5f/+_Nam_90min__037.fcs
- __MACOSX/Fig_5/5f/._+_Nam_90min__037.fcs
- Fig_5/5f/+_Nam_210min_039.fcs
- __MACOSX/Fig_5/5f/._+_Nam_210min_039.fcs
- Fig_5/5f/control_018.fcs
- __MACOSX/Fig_5/5f/._control_018.fcs
- Fig_5/5f/no_Nam_210min_038.fcs
- __MACOSX/Fig_5/5f/._no_Nam_210min_038.fcs
- Fig_5/5f/+_Nam_0min_026.fcs
- __MACOSX/Fig_5/5f/._+_Nam_0min_026.fcs
- Fig_5/5c/Fig5c.xlsx
- __MACOSX/Fig_5/5c/._Fig5c.xlsx
- Fig_5/5d/Fig5d.xlsx
- __MACOSX/Fig_5/5d/._Fig5d.xlsx
- Fig_5/5e/Fig5e.xlsx
- __MACOSX/Fig_5/5e/._Fig5e.xlsx
- Fig_5/5b/natT_e29D_074.fcs
- __MACOSX/Fig_5/5b/._natT_e29D_074.fcs
- Fig_5/5b/control_001.fcs
- __MACOSX/Fig_5/5b/._control_001.fcs
- Fig_5/5b/nrtR_KO_081.fcs
- __MACOSX/Fig_5/5b/._nrtR_KO_081.fcs
- Fig_5/5b/wt_040.fcs
- __MACOSX/Fig_5/5b/._wt_040.fcs
