# Supplementary material for: Toxin-mediated depletion of NAD and NADP drives persister formation in a human pathogen
Source: EMBO J. 2024 Sep 25;43(21):19. doi: 10.1038/s44318-024-00248-5 (PMC11535050; doi:10.1038/s44318-024-00248-5)
Supplement: Supplementary file 10 — Source data Fig. 5 [file 44318_2024_248_MOESM10_ESM.zip › Fig_5/5g/Fig5g.xlsx]

## Sheet: Sheet1
Time (h)	wt		NatTE29D		ΔNrtR NatTE29D
	mean	SD	mean	SD	mean	SD
0	2	0	2	0	2	0
3	-3.86443	0.0334817	-0.0810127	0.139539	-1.49237	0.199408
5	-3.86443	0.0334817	-0.473043	0.0731493	-2	0
