# Supplementary material for: Toxin-mediated depletion of NAD and NADP drives persister formation in a human pathogen
Source: EMBO J. 2024 Sep 25;43(21):19. doi: 10.1038/s44318-024-00248-5 (PMC11535050; doi:10.1038/s44318-024-00248-5)
Supplement: Supplementary file 10 — Source data Fig. 5 [file 44318_2024_248_MOESM10_ESM.zip › Fig_5/5a/Fig5a.xlsx]

## Sheet: Sheet1
	NO IPTG	+IPTG
PA1957, nadR	0.97166	0.365587
PA4006, nadD	0.919028	0.205668
PA4376, pncB2	0.954656	0.363158
PA4920, nadE	0.8	0.0230769
PA4917, nadD	0.987854	0.065587
PA4919, pncB1	0.957895	0.0368421
PA4918, pncA	0.91417	0.516194
PA4524, nadC	0.940891	0.402834
PA1004, nadA	0.835628	0.609717
PA0761, NadB	0.994332	0.392308
PAO1 p30mut	1	0.431579
