# Supplementary material for: Toxin-mediated depletion of NAD and NADP drives persister formation in a human pathogen
Source: EMBO J. 2024 Sep 25;43(21):19. doi: 10.1038/s44318-024-00248-5 (PMC11535050; doi:10.1038/s44318-024-00248-5)
Supplement: Supplementary file 10 — Source data Fig. 5 [file 44318_2024_248_MOESM10_ESM.zip › Fig_5/5c/Fig5c.xlsx]

## Sheet: Sheet1
wt pa4919::gfp	GFF (Median)	natT_E29D pa4919::gfp	GFP (Median)	PAO1 ΔnatR pa4919::gfp	GFP (Median)	natT_E29D ΔnatR pa4919::gfp	GFP (Median)	ΔrelA ΔspoT pa4919::gfp	GFP (Median)	natT_E29D ΔrelA ΔspoT pa4919::gfp	GFP (Median)	natT_E29D_R82A pa4919::gfp	GFP (Median)
0		0		0		0		0		0		0
0.195	0.036	0.235	2.96	0.18	0.054	0.17	0.054	0.51	0.07	0.265	3.34	0.1735	0.058
0.37	0.025	0.44	2.23	0.35	0.044	0.335	0.023	0.99	0.052	0.545	2.73	0.325	0.031
0.725	0.048	0.79	2.04	0.59	0.059	0.59	0.042	1.48	0.12	0.855	2.66	0.65	0.045
1.05	0.032	1.21	1.18	1	0.04	1.025	0.036	1.875	0.043	1.3	1.99	1.065	0.02
1.585	0.049	1.72	1.3	1.8	0.058	1.35	0.07	2.27	0.083	1.9	1.88	1.45	0.058
2.1	0.032	2.2	1.22	2.3	0.058	2.05	0.026	2.85	0.13	2.45	1.47	2	0.024
2.1	0.033	2.3	1.21	2.3	0.061	2.3	0.029	2.85	0.1	2.8	0.81	1.9	0.044
