# Supplementary material for: Toxin-mediated depletion of NAD and NADP drives persister formation in a human pathogen
Source: EMBO J. 2024 Sep 25;43(21):19. doi: 10.1038/s44318-024-00248-5 (PMC11535050; doi:10.1038/s44318-024-00248-5)
Supplement: Supplementary file 10 — Source data Fig. 5 [file 44318_2024_248_MOESM10_ESM.zip › Fig_5/5d/Fig5d.xlsx]

## Sheet: Sheet1
Time (h)	PA1030* Nicotinamide 0 mM	PA1030* Nicotinamide 6.25 mM	PA1030* Nicotinamide 12.5 mM	PA1030* Nicotinamide 25 mM
0	100	100	100	100
3	0.523256	0.002958	0.000989	0.00015
5	0.168217	0.000141	0.00011	0.00015
