# Supplementary material for: Toxin-mediated depletion of NAD and NADP drives persister formation in a human pathogen
Source: EMBO J. 2024 Sep 25;43(21):19. doi: 10.1038/s44318-024-00248-5 (PMC11535050; doi:10.1038/s44318-024-00248-5)
Supplement: Supplementary file 10 — Source data Fig. 5 [file 44318_2024_248_MOESM10_ESM.zip › Fig_5/5e/Fig5e.xlsx]

## Sheet: Sheet1
natT_E29D + Nam Fraction of GFP+ cells	Fraction of GFP+ cells		OD600
	0.011	0.015	0.235
	0.049	0.052	0.74
	0.011	0.02	1.5
natT_E29D - Nam Fraction of GFP+ cells	Fraction of GFP+ cells		OD600
	2.33	2.2	0.205
	1.91	1.8	0.59
	1.38	1.26	1.09
	0.35	0.32	1.35
