# Supplementary material for: Toxin-mediated depletion of NAD and NADP drives persister formation in a human pathogen
Source: EMBO J. 2024 Sep 25;43(21):19. doi: 10.1038/s44318-024-00248-5 (PMC11535050; doi:10.1038/s44318-024-00248-5)
Supplement: Supplementary file 11 — Source data Fig. 6 [file 44318_2024_248_MOESM11_ESM.zip]

Archive with 46 entries (37 files):
- Fig_6/
- __MACOSX/._Fig_6
- Fig_6/6f/
- __MACOSX/Fig_6/._6f
- Fig_6/6a/
- __MACOSX/Fig_6/._6a
- Fig_6/.DS_Store
- __MACOSX/Fig_6/._.DS_Store
- Fig_6/6b/
- __MACOSX/Fig_6/._6b
- Fig_6/6e/
- __MACOSX/Fig_6/._6e
- Fig_6/6c/
- __MACOSX/Fig_6/._6c
- Fig_6/6f/.DS_Store
- __MACOSX/Fig_6/6f/._.DS_Store
- Fig_6/6f/2h/
- __MACOSX/Fig_6/6f/._2h
- Fig_6/6f/3h/
- __MACOSX/Fig_6/6f/._3h
- Fig_6/6f/0h/
- __MACOSX/Fig_6/6f/._0h
- Fig_6/6a/Fig6a.xlsx
- __MACOSX/Fig_6/6a/._Fig6a.xlsx
- Fig_6/6b/Fig6b.xlsx
- __MACOSX/Fig_6/6b/._Fig6b.xlsx
- Fig_6/6e/.DS_Store
- __MACOSX/Fig_6/6e/._.DS_Store
- Fig_6/6e/persister_frequency_simple_plot.xlsx
- __MACOSX/Fig_6/6e/._persister_frequency_simple_plot.xlsx
- Fig_6/6c/.DS_Store
- __MACOSX/Fig_6/6c/._.DS_Store
- Fig_6/6c/2021 11 09_WT.fcs
- __MACOSX/Fig_6/6c/._2021 11 09_WT.fcs
- Fig_6/6c/2021 11 09_30 mut.fcs
- __MACOSX/Fig_6/6c/._2021 11 09_30 mut.fcs
- Fig_6/6c/Fig6c.xlsx
- __MACOSX/Fig_6/6c/._Fig6c.xlsx
- Fig_6/6f/2h/df_cell_length_per_and_nonper_2024-07-05_5.csv
- __MACOSX/Fig_6/6f/2h/._df_cell_length_per_and_nonper_2024-07-05_5.csv
- Fig_6/6f/3h/df_cell_length_per_and_nonper_2024-07-05_1.csv
- __MACOSX/Fig_6/6f/3h/._df_cell_length_per_and_nonper_2024-07-05_1.csv
- Fig_6/6f/0h/df_cell_length_per_and_nonper_2024-07-05_1.csv
- __MACOSX/Fig_6/6f/0h/._df_cell_length_per_and_nonper_2024-07-05_1.csv
- Fig_6/6f/0h/.DS_Store
- __MACOSX/Fig_6/6f/0h/._.DS_Store
