# Supplementary material for: Toxin-mediated depletion of NAD and NADP drives persister formation in a human pathogen
Source: EMBO J. 2024 Sep 25;43(21):19. doi: 10.1038/s44318-024-00248-5 (PMC11535050; doi:10.1038/s44318-024-00248-5)
Supplement: Supplementary file 11 — Source data Fig. 6 [file 44318_2024_248_MOESM11_ESM.zip › Fig_6/6a/Fig6a.xlsx]

## Sheet: Sheet1
WT
	Time (h)	% of slow growing cells (ratio more than 0.85)
	3.15	0.08
	4.5	0.0373617
	8.3	0.590436
	13	1.40239
	16	1.21446
natTE29D
	Time (h)	% of slow growing cells (ratio more than 0.85)
	3.15	0.16
	4.5	0.0523945
	8.3	0.71506
	13	3.58029
	16	12.3805
Time (h)	wt	natTE29D
0	0	0
2	0.2	0.19
3.15	0.6	0.59
4.5	1.9	2
8.5	3.6	3.6
13	3.5	3.5
16	3.6	2.9
