# Supplementary material for: Toxin-mediated depletion of NAD and NADP drives persister formation in a human pathogen
Source: EMBO J. 2024 Sep 25;43(21):19. doi: 10.1038/s44318-024-00248-5 (PMC11535050; doi:10.1038/s44318-024-00248-5)
Supplement: Supplementary file 11 — Source data Fig. 6 [file 44318_2024_248_MOESM11_ESM.zip › Fig_6/6b/Fig6b.xlsx]

## Sheet: Sheet1
	no lag	lag 1-7 hrs	lag > 7hrs	no signal
WT ctx::TIMER	100
natT_E29D ctx::TIMER	36	5	50	7

## Sheet: lag time distribution
Movie name	Lag time
movie 28.10.2021	2.17
movie 28.10.2021	2.67
movie 28.10.2021	1.5
movie 28.10.2021	2.17
movie 28.10.2021	3.83
movie 28.10.2021	1.33
movie 28.10.2021	1
movie 28.10.2021	0.83
movie 28.10.2021	1.5
movie 28.10.2021	4.5
movie 28.10.2021	4.17
movie 28.10.2021	2.67
movie 28.10.2021	3.33
movie 28.10.2021	1.33
movie 11.01.2019	1
movie 11.01.2019	2
movie 11.01.2019	3
movie 11.01.2019	3
movie 11.01.2019	3
movie 11.01.2019	5
movie 11.01.2019	5
movie 11.01.2019	5
