# Supplementary material for: Toxin-mediated depletion of NAD and NADP drives persister formation in a human pathogen
Source: EMBO J. 2024 Sep 25;43(21):19. doi: 10.1038/s44318-024-00248-5 (PMC11535050; doi:10.1038/s44318-024-00248-5)
Supplement: Supplementary file 11 — Source data Fig. 6 [file 44318_2024_248_MOESM11_ESM.zip › Fig_6/6e/persister_frequency_simple_plot.xlsx]

## Sheet: Sheet1
Duration of wake-up phase	Persisters frequency
0	206/25810
1	21/30000
2	13/36947
3	1/29947
