# Supplementary material for: Toxin-mediated depletion of NAD and NADP drives persister formation in a human pathogen
Source: EMBO J. 2024 Sep 25;43(21):19. doi: 10.1038/s44318-024-00248-5 (PMC11535050; doi:10.1038/s44318-024-00248-5)
Supplement: Supplementary file 11 — Source data Fig. 6 [file 44318_2024_248_MOESM11_ESM.zip › Fig_6/6c/Fig6c.xlsx]

## Sheet: Sheet1
Time (hrs)	WT			natT_E29D			Slow			Fast			wt_All_ON_3			PA1030E29D_All_ON_1
0	2	2	2	2	2		2	2	2	2	2	2	2	2	2	2	2
1	-2.23	-2.17	-2.205	-1	-1.192		0.415	0.353	0.591	-1.991	-1.143	-2.009	-2.237	-2.369	-2.17	1.241	1.287
3	-2.23	-2.17	-2.205	-2.041	-2.037		-0.284	-0.249	-0.215	-1.991	-2.097	-1.708	-2.237	-2.369	-2.17	0.026	0.226
5	-2.23	-2.17	-2.205	-2.041	-2.037		-0.886	-0.851	-0.914	-1.991	-2.097	-2.009	-2.237	-2.369	-2.17	-1.204	-1.103
