# Supplementary material for: Toxin-mediated depletion of NAD and NADP drives persister formation in a human pathogen
Source: EMBO J. 2024 Sep 25;43(21):19. doi: 10.1038/s44318-024-00248-5 (PMC11535050; doi:10.1038/s44318-024-00248-5)
Supplement: Supplementary file 11 — Source data Fig. 6 [file 44318_2024_248_MOESM11_ESM.zip › Fig_6/6f/2h/df_cell_length_per_and_nonper_2024-07-05_5.csv]

Time	Spinelength	unique_lineage_id	cell_type	Frame
0.0	3.04598	xy06-129-23-14	susceptible	0
0.1666666666666666	3.68382	xy06-129-23-14	susceptible	1
0.3333333333333333	2.44567	xy06-129-23-14	susceptible	2
0.5	3.0941	xy06-129-23-14	susceptible	3
0.6666666666666666	3.75654	xy06-129-23-14	susceptible	4
0.8333333333333334	2.34872	xy06-129-23-14	susceptible	5
1.0	2.83396	xy06-129-23-14	susceptible	6
1.1666666666666667	1.79719	xy06-129-23-14	susceptible	7
1.3333333333333333	2.18454	xy06-129-23-14	susceptible	8
1.5	2.55586	xy06-129-23-14	susceptible	9
1.6666666666666667	3.3054	xy06-129-23-14	susceptible	10
1.8333333333333333	4.06895	xy06-129-23-14	susceptible	11
2.0	2.4436	xy06-129-23-14	susceptible	12
2.1666666666666665	3.07779	xy06-129-23-14	susceptible	13
2.333333333333333	3.75731	xy06-129-23-14	susceptible	14
2.5	2.3678	xy06-129-23-14	susceptible	15
2.6666666666666665	2.93088	xy06-129-23-14	susceptible	16
2.833333333333333	3.57177	xy06-129-23-14	susceptible	17
3.0	2.09574	xy06-129-23-14	susceptible	18
3.1666666666666665	2.78688	xy06-129-23-14	susceptible	19
3.333333333333333	3.39283	xy06-129-23-14	susceptible	20
3.5	4.10617	xy06-129-23-14	susceptible	21
3.6666666666666665	2.42155	xy06-129-23-14	susceptible	22
3.8333333333333335	3.23469	xy06-129-23-14	susceptible	23
4.0	3.89319	xy06-129-23-14	susceptible	24
4.166666666666667	4.60157	xy06-129-23-14	susceptible	25
4.333333333333333	2.70469	xy06-129-23-14	susceptible	26
4.5	3.35767	xy06-129-23-14	susceptible	27
4.666666666666667	1.87135	xy06-129-23-14	susceptible	28
4.833333333333333	2.35391	xy06-129-23-14	susceptible	29
5.0	2.95551	xy06-129-23-14	susceptible	30
5.166666666666667	3.54117	xy06-129-23-14	susceptible	31
5.333333333333333	2.1323	xy06-129-23-14	susceptible	32
5.5	2.56347	xy06-129-23-14	susceptible	33
5.666666666666667	2.73095	xy06-129-23-14	susceptible	34
5.833333333333333	3.10094	xy06-129-23-14	susceptible	35
6.0	3.66977	xy06-129-23-14	susceptible	36
6.166666666666667	2.00231	xy06-129-23-14	susceptible	37
6.333333333333333	2.37618	xy06-129-23-14	susceptible	38
6.5	2.66256	xy06-129-23-14	susceptible	39
6.666666666666667	2.52719	xy06-129-23-14	susceptible	40
6.833333333333333	2.79517	xy06-129-23-14	susceptible	41
7.0	2.97572	xy06-129-23-14	susceptible	42
7.166666666666667	3.17177	xy06-129-23-14	susceptible	43
7.333333333333333	1.55042	xy06-129-23-14	susceptible	44
7.5	1.66715	xy06-129-23-14	susceptible	45
7.666666666666667	1.77145	xy06-129-23-14	susceptible	46
7.833333333333333	1.94796	xy06-129-23-14	susceptible	47
8.0	2.08093	xy06-129-23-14	susceptible	48
8.166666666666666	2.07108	xy06-129-23-14	susceptible	49
8.333333333333334	2.25093	xy06-129-23-14	susceptible	50
8.5	2.19181	xy06-129-23-14	susceptible	51
8.666666666666666	2.22637	xy06-129-23-14	susceptible	52
8.833333333333334	2.38288	xy06-129-23-14	susceptible	53
9.0	2.21176	xy06-129-23-14	susceptible	54
9.166666666666666	2.31488	xy06-129-23-14	susceptible	55
9.333333333333334	2.30413	xy06-129-23-14	susceptible	56
9.5	2.40788	xy06-129-23-14	susceptible	57
9.666666666666666	1.25432	xy06-129-23-14	susceptible	58
9.833333333333334	1.44518	xy06-129-23-14	susceptible	59
10.0	1.28732	xy06-129-23-14	susceptible	60
10.166666666666666	1.26722	xy06-129-23-14	susceptible	61
10.333333333333334	1.17471	xy06-129-23-14	susceptible	62
10.5	1.2184	xy06-129-23-14	susceptible	63
10.666666666666666	1.28516	xy06-129-23-14	susceptible	64
10.833333333333334	1.29529	xy06-129-23-14	susceptible	65
11.0	1.40854	xy06-129-23-14	susceptible	66
11.166666666666666	1.45423	xy06-129-23-14	susceptible	67
11.333333333333334	1.27346	xy06-129-23-14	susceptible	68
11.5	1.34576	xy06-129-23-14	susceptible	69
11.666666666666666	1.30922	xy06-129-23-14	susceptible	70
11.833333333333334	1.41906	xy06-129-23-14	susceptible	71
12.0	1.41811	xy06-129-23-14	susceptible	72
12.166666666666666	1.32725	xy06-129-23-14	susceptible	73
12.333333333333334	1.35656	xy06-129-23-14	susceptible	74
12.5	1.36736	xy06-129-23-14	susceptible	75
12.666666666666666	1.47422	xy06-129-23-14	susceptible	76
12.833333333333334	1.39643	xy06-129-23-14	susceptible	77
13.0	1.45521	xy06-129-23-14	susceptible	78
13.166666666666666	1.54914	xy06-129-23-14	susceptible	79
13.333333333333334	1.39332	xy06-129-23-14	susceptible	80
13.5	1.38854	xy06-129-23-14	susceptible	81
13.666666666666666	1.36732	xy06-129-23-14	susceptible	82
13.833333333333334	1.36557	xy06-129-23-14	susceptible	83
14.0	1.39934	xy06-129-23-14	susceptible	84
14.166666666666666	1.47026	xy06-129-23-14	susceptible	85
14.333333333333334	1.47215	xy06-129-23-14	susceptible	86
14.5	1.3304	xy06-129-23-14	susceptible	87
14.666666666666666	1.36041	xy06-129-23-14	susceptible	88
14.833333333333334	1.43925	xy06-129-23-14	susceptible	89
15.0	1.38148	xy06-129-23-14	susceptible	90
15.166666666666666	1.47807	xy06-129-23-14	susceptible	91
15.333333333333334	1.37765	xy06-129-23-14	susceptible	92
15.5	1.27777	xy06-129-23-14	susceptible	93
15.666666666666666	1.35395	xy06-129-23-14	susceptible	94
15.833333333333334	1.17329	xy06-129-23-14	susceptible	95
16.0	1.01111	xy06-129-23-14	susceptible	96
16.166666666666668	1.24434	xy06-129-23-14	susceptible	97
16.333333333333332	1.10799	xy06-129-23-14	susceptible	98
16.5	1.12044	xy06-129-23-14	susceptible	99
16.666666666666668	1.13853	xy06-129-23-14	susceptible	100
16.833333333333332	1.14384	xy06-129-23-14	susceptible	101
17.0	1.26871	xy06-129-23-14	susceptible	102
17.166666666666668	1.12996	xy06-129-23-14	susceptible	103
17.333333333333332	1.36844	xy06-129-23-14	susceptible	104
17.5	1.49541	xy06-129-23-14	susceptible	105
17.666666666666668	1.31028	xy06-129-23-14	susceptible	106
17.833333333333332	1.44922	xy06-129-23-14	susceptible	107
18.0	2.18504	xy06-129-23-14	susceptible	108
18.166666666666668	1.9877	xy06-129-23-14	susceptible	109
18.33333333333333	2.56023	xy06-129-23-14	susceptible	110
18.5	3.86763	xy06-129-23-14	susceptible	111
18.666666666666668	4.60515	xy06-129-23-14	susceptible	112
18.83333333333333	5.2266	xy06-129-23-14	susceptible	113
19.0	1.90636	xy06-129-23-14	susceptible	114
19.166666666666668	2.06383	xy06-129-23-14	susceptible	115
19.33333333333333	2.08862	xy06-129-23-14	susceptible	116
19.5	2.05222	xy06-129-23-14	susceptible	117
19.666666666666668	2.16116	xy06-129-23-14	susceptible	118
19.83333333333333	2.0885	xy06-129-23-14	susceptible	119
20.0	2.04126	xy06-129-23-14	susceptible	120
20.166666666666668	2.09829	xy06-129-23-14	susceptible	121
20.33333333333333	2.12352	xy06-129-23-14	susceptible	122
20.5	2.17988	xy06-129-23-14	susceptible	123
20.666666666666668	2.10124	xy06-129-23-14	susceptible	124
20.83333333333333	2.11865	xy06-129-23-14	susceptible	125
21.0	2.1714	xy06-129-23-14	susceptible	126
21.166666666666668	2.22476	xy06-129-23-14	susceptible	127
21.33333333333333	2.09959	xy06-129-23-14	susceptible	128
21.5	2.16935	xy06-129-23-14	susceptible	129
21.666666666666668	2.1912	xy06-129-23-14	susceptible	130
21.83333333333333	2.17461	xy06-129-23-14	susceptible	131
0.0	3.15129	xy44-276-12-0	persister	0
0.1666666666666666	1.94295	xy44-276-12-0	persister	1
0.3333333333333333	2.34895	xy44-276-12-0	persister	2
0.5	2.75188	xy44-276-12-0	persister	3
0.6666666666666666	1.56794	xy44-276-12-0	persister	4
0.8333333333333334	2.07167	xy44-276-12-0	persister	5
1.0	2.70208	xy44-276-12-0	persister	6
1.1666666666666667	3.43846	xy44-276-12-0	persister	7
1.3333333333333333	1.99447	xy44-276-12-0	persister	8
1.5	2.55732	xy44-276-12-0	persister	9
1.6666666666666667	3.1325	xy44-276-12-0	persister	10
1.8333333333333333	1.77887	xy44-276-12-0	persister	11
2.0	2.4128	xy44-276-12-0	persister	12
2.1666666666666665	3.02829	xy44-276-12-0	persister	13
2.333333333333333	3.49847	xy44-276-12-0	persister	14
2.5	2.17271	xy44-276-12-0	persister	15
2.6666666666666665	2.68955	xy44-276-12-0	persister	16
2.833333333333333	3.3198	xy44-276-12-0	persister	17
3.0	4.15411	xy44-276-12-0	persister	18
3.1666666666666665	2.70748	xy44-276-12-0	persister	19
3.333333333333333	3.24927	xy44-276-12-0	persister	20
3.5	3.91648	xy44-276-12-0	persister	21
3.6666666666666665	2.40933	xy44-276-12-0	persister	22
3.8333333333333335	3.01671	xy44-276-12-0	persister	23
4.0	3.73085	xy44-276-12-0	persister	24
4.166666666666667	2.14939	xy44-276-12-0	persister	25
4.333333333333333	2.80211	xy44-276-12-0	persister	26
4.5	3.41587	xy44-276-12-0	persister	27
4.666666666666667	4.16168	xy44-276-12-0	persister	28
4.833333333333333	2.42079	xy44-276-12-0	persister	29
5.0	3.02428	xy44-276-12-0	persister	30
5.166666666666667	3.76587	xy44-276-12-0	persister	31
5.333333333333333	4.53205	xy44-276-12-0	persister	32
5.5	2.87217	xy44-276-12-0	persister	33
5.666666666666667	3.33481	xy44-276-12-0	persister	34
5.833333333333333	3.7338	xy44-276-12-0	persister	35
6.0	2.24605	xy44-276-12-0	persister	36
6.166666666666667	2.62441	xy44-276-12-0	persister	37
6.333333333333333	2.8685	xy44-276-12-0	persister	38
6.5	3.20738	xy44-276-12-0	persister	39
6.666666666666667	1.71865	xy44-276-12-0	persister	40
6.833333333333333	1.80862	xy44-276-12-0	persister	41
7.0	1.85086	xy44-276-12-0	persister	42
7.166666666666667	1.99698	xy44-276-12-0	persister	43
7.333333333333333	2.03721	xy44-276-12-0	persister	44
7.5	2.20265	xy44-276-12-0	persister	45
7.666666666666667	2.33467	xy44-276-12-0	persister	46
7.833333333333333	2.34895	xy44-276-12-0	persister	47
8.0	2.5313	xy44-276-12-0	persister	48
8.166666666666666	1.34953	xy44-276-12-0	persister	49
8.333333333333334	1.38713	xy44-276-12-0	persister	50
8.5	1.39584	xy44-276-12-0	persister	51
8.666666666666666	1.43083	xy44-276-12-0	persister	52
8.833333333333334	1.40436	xy44-276-12-0	persister	53
9.0	1.43883	xy44-276-12-0	persister	54
9.166666666666666	1.35575	xy44-276-12-0	persister	55
9.333333333333334	1.50673	xy44-276-12-0	persister	56
9.5	1.54213	xy44-276-12-0	persister	57
9.666666666666666	1.56534	xy44-276-12-0	persister	58
9.833333333333334	1.51529	xy44-276-12-0	persister	59
10.0	1.57473	xy44-276-12-0	persister	60
10.166666666666666	1.58139	xy44-276-12-0	persister	61
10.333333333333334	1.64212	xy44-276-12-0	persister	62
10.5	1.64021	xy44-276-12-0	persister	63
10.666666666666666	1.64649	xy44-276-12-0	persister	64
10.833333333333334	1.54251	xy44-276-12-0	persister	65
11.0	1.6221	xy44-276-12-0	persister	66
11.166666666666666	1.64842	xy44-276-12-0	persister	67
11.333333333333334	1.63625	xy44-276-12-0	persister	68
11.5	1.60094	xy44-276-12-0	persister	69
11.666666666666666	1.68045	xy44-276-12-0	persister	70
11.833333333333334	1.67724	xy44-276-12-0	persister	71
12.0	1.70666	xy44-276-12-0	persister	72
12.166666666666666	1.73921	xy44-276-12-0	persister	73
12.333333333333334	1.71188	xy44-276-12-0	persister	74
12.5	1.70858	xy44-276-12-0	persister	75
12.666666666666666	1.80179	xy44-276-12-0	persister	76
12.833333333333334	1.78042	xy44-276-12-0	persister	77
13.0	1.82597	xy44-276-12-0	persister	78
13.166666666666666	1.76742	xy44-276-12-0	persister	79
13.333333333333334	1.77532	xy44-276-12-0	persister	80
13.5	1.77796	xy44-276-12-0	persister	81
13.666666666666666	1.78685	xy44-276-12-0	persister	82
13.833333333333334	1.7697	xy44-276-12-0	persister	83
14.0	1.82979	xy44-276-12-0	persister	84
14.166666666666666	1.86042	xy44-276-12-0	persister	85
14.333333333333334	1.84107	xy44-276-12-0	persister	86
14.5	1.87333	xy44-276-12-0	persister	87
14.666666666666666	1.89464	xy44-276-12-0	persister	88
14.833333333333334	1.94717	xy44-276-12-0	persister	89
15.0	1.85628	xy44-276-12-0	persister	90
15.166666666666666	1.86483	xy44-276-12-0	persister	91
15.333333333333334	1.92665	xy44-276-12-0	persister	92
15.5	1.91969	xy44-276-12-0	persister	93
15.666666666666666	1.96186	xy44-276-12-0	persister	94
15.833333333333334	1.88983	xy44-276-12-0	persister	95
16.0	1.90741	xy44-276-12-0	persister	96
16.166666666666668	2.04341	xy44-276-12-0	persister	97
16.333333333333332	1.94816	xy44-276-12-0	persister	98
16.5	2.0523	xy44-276-12-0	persister	99
16.666666666666668	2.00995	xy44-276-12-0	persister	100
16.833333333333332	2.01072	xy44-276-12-0	persister	101
17.0	2.01208	xy44-276-12-0	persister	102
17.166666666666668	1.96737	xy44-276-12-0	persister	103
17.333333333333332	2.02613	xy44-276-12-0	persister	104
17.5	1.98354	xy44-276-12-0	persister	105
17.666666666666668	1.92933	xy44-276-12-0	persister	106
17.833333333333332	1.9212	xy44-276-12-0	persister	107
18.0	1.82271	xy44-276-12-0	persister	108
18.166666666666668	1.98542	xy44-276-12-0	persister	109
18.33333333333333	1.95668	xy44-276-12-0	persister	110
18.5	1.89888	xy44-276-12-0	persister	111
18.666666666666668	1.91822	xy44-276-12-0	persister	112
18.83333333333333	1.9782	xy44-276-12-0	persister	113
19.0	1.79437	xy44-276-12-0	persister	114
19.166666666666668	1.80113	xy44-276-12-0	persister	115
19.33333333333333	1.77499	xy44-276-12-0	persister	116
19.5	1.92666	xy44-276-12-0	persister	117
19.666666666666668	1.80686	xy44-276-12-0	persister	118
19.83333333333333	1.86938	xy44-276-12-0	persister	119
20.0	1.91844	xy44-276-12-0	persister	120
20.166666666666668	1.97556	xy44-276-12-0	persister	121
20.33333333333333	2.04309	xy44-276-12-0	persister	122
20.5	2.03279	xy44-276-12-0	persister	123
20.666666666666668	1.8791	xy44-276-12-0	persister	124
20.83333333333333	1.92656	xy44-276-12-0	persister	125
21.0	1.89953	xy44-276-12-0	persister	126
21.166666666666668	1.8853	xy44-276-12-0	persister	127
21.33333333333333	2.0015	xy44-276-12-0	persister	128
21.5	2.01084	xy44-276-12-0	persister	129
21.666666666666668	1.98591	xy44-276-12-0	persister	130
21.83333333333333	1.95386	xy44-276-12-0	persister	131
22.0	1.91998	xy44-276-12-0	persister	132
22.166666666666668	1.88092	xy44-276-12-0	persister	133
22.33333333333333	2.01231	xy44-276-12-0	persister	134
22.5	2.25964	xy44-276-12-0	persister	135
22.666666666666668	2.34763	xy44-276-12-0	persister	136
22.83333333333333	2.44355	xy44-276-12-0	persister	137
23.0	2.46188	xy44-276-12-0	persister	138
23.166666666666668	2.57392	xy44-276-12-0	persister	139
23.33333333333333	2.60092	xy44-276-12-0	persister	140
23.5	2.66274	xy44-276-12-0	persister	141
23.666666666666668	2.77829	xy44-276-12-0	persister	142
23.83333333333333	2.76421	xy44-276-12-0	persister	143
24.0	2.86459	xy44-276-12-0	persister	144
24.166666666666668	3.02654	xy44-276-12-0	persister	145
24.33333333333333	3.11598	xy44-276-12-0	persister	146
24.5	3.20568	xy44-276-12-0	persister	147
24.666666666666668	3.38434	xy44-276-12-0	persister	148
24.83333333333333	3.54356	xy44-276-12-0	persister	149
25.0	3.55273	xy44-276-12-0	persister	150
25.166666666666668	3.79942	xy44-276-12-0	persister	151
25.33333333333333	3.95301	xy44-276-12-0	persister	152
25.5	4.22493	xy44-276-12-0	persister	153
25.666666666666668	2.10865	xy44-276-12-0	persister	154
25.83333333333333	2.23227	xy44-276-12-0	persister	155
26.0	2.54926	xy44-276-12-0	persister	156
26.166666666666668	2.62171	xy44-276-12-0	persister	157
26.33333333333333	2.83003	xy44-276-12-0	persister	158
26.5	3.03713	xy44-276-12-0	persister	159
26.666666666666668	3.29878	xy44-276-12-0	persister	160
26.83333333333333	3.55688	xy44-276-12-0	persister	161
27.0	3.87597	xy44-276-12-0	persister	162
27.166666666666668	4.16968	xy44-276-12-0	persister	163
27.33333333333333	2.48256	xy44-276-12-0	persister	164
27.5	2.61946	xy44-276-12-0	persister	165
27.666666666666668	2.8777	xy44-276-12-0	persister	166
27.83333333333333	3.34034	xy44-276-12-0	persister	167
28.0	3.52627	xy44-276-12-0	persister	168
28.166666666666668	3.92835	xy44-276-12-0	persister	169
28.33333333333333	4.51182	xy44-276-12-0	persister	170
28.5	2.60365	xy44-276-12-0	persister	171
28.666666666666668	3.12985	xy44-276-12-0	persister	172
28.83333333333333	3.67782	xy44-276-12-0	persister	173
29.0	4.47839	xy44-276-12-0	persister	174
29.166666666666668	2.76343	xy44-276-12-0	persister	175
29.33333333333333	3.45764	xy44-276-12-0	persister	176
29.5	4.25925	xy44-276-12-0	persister	177
29.666666666666668	2.51396	xy44-276-12-0	persister	178
29.83333333333333	3.20533	xy44-276-12-0	persister	179
30.0	3.96436	xy44-276-12-0	persister	180
30.166666666666668	2.50492	xy44-276-12-0	persister	181
30.33333333333333	3.19302	xy44-276-12-0	persister	182
30.5	3.9544	xy44-276-12-0	persister	183
30.666666666666668	2.47903	xy44-276-12-0	persister	184
30.83333333333333	3.11541	xy44-276-12-0	persister	185
31.0	4.00584	xy44-276-12-0	persister	186
31.166666666666668	2.63744	xy44-276-12-0	persister	187
31.33333333333333	3.34061	xy44-276-12-0	persister	188
31.5	1.94318	xy44-276-12-0	persister	189
31.666666666666668	2.53325	xy44-276-12-0	persister	190
31.83333333333333	3.23488	xy44-276-12-0	persister	191
32.0	1.85145	xy44-276-12-0	persister	192
32.166666666666664	2.44828	xy44-276-12-0	persister	193
32.333333333333336	3.10978	xy44-276-12-0	persister	194
32.5	3.85151	xy44-276-12-0	persister	195
32.666666666666664	2.44157	xy44-276-12-0	persister	196
32.833333333333336	3.13669	xy44-276-12-0	persister	197
33.0	4.07416	xy44-276-12-0	persister	198
33.166666666666664	2.60192	xy44-276-12-0	persister	199
33.333333333333336	3.347	xy44-276-12-0	persister	200
33.5	2.12974	xy44-276-12-0	persister	201
33.666666666666664	2.7802	xy44-276-12-0	persister	202
33.833333333333336	3.41674	xy44-276-12-0	persister	203
34.0	4.37888	xy44-276-12-0	persister	204
34.166666666666664	2.75054	xy44-276-12-0	persister	205
34.333333333333336	3.5371	xy44-276-12-0	persister	206
34.5	4.46104	xy44-276-12-0	persister	207
34.666666666666664	2.69835	xy44-276-12-0	persister	208
34.833333333333336	3.46599	xy44-276-12-0	persister	209
35.0	4.61192	xy44-276-12-0	persister	210
35.166666666666664	6.0207	xy44-276-12-0	persister	211
35.333333333333336	3.83972	xy44-276-12-0	persister	212
35.5	4.79378	xy44-276-12-0	persister	213
35.666666666666664	3.19191	xy44-276-12-0	persister	214
35.833333333333336	4.22157	xy44-276-12-0	persister	215
36.0	2.5402	xy44-276-12-0	persister	216
36.16666666666666	3.21404	xy44-276-12-0	persister	217
36.333333333333336	4.15669	xy44-276-12-0	persister	218
36.5	2.43254	xy44-276-12-0	persister	219
36.66666666666666	3.13665	xy44-276-12-0	persister	220
36.833333333333336	3.98318	xy44-276-12-0	persister	221
37.0	2.30387	xy44-276-12-0	persister	222
37.16666666666666	3.08337	xy44-276-12-0	persister	223
37.333333333333336	4.12443	xy44-276-12-0	persister	224
37.5	2.40307	xy44-276-12-0	persister	225
37.66666666666666	3.11824	xy44-276-12-0	persister	226
37.833333333333336	4.06411	xy44-276-12-0	persister	227
38.0	2.62026	xy44-276-12-0	persister	228
38.16666666666666	3.57375	xy44-276-12-0	persister	229
38.333333333333336	2.46624	xy44-276-12-0	persister	230
38.5	3.17578	xy44-276-12-0	persister	231
38.66666666666666	4.13612	xy44-276-12-0	persister	232
38.833333333333336	5.20903	xy44-276-12-0	persister	233
39.0	6.56002	xy44-276-12-0	persister	234
39.16666666666666	8.55039	xy44-276-12-0	persister	235
39.333333333333336	10.95887	xy44-276-12-0	persister	236
39.5	13.99348	xy44-276-12-0	persister	237
39.66666666666666	3.92701	xy44-276-12-0	persister	238
39.833333333333336	3.34094	xy44-276-12-0	persister	239
40.0	4.43443	xy44-276-12-0	persister	240
40.16666666666666	2.7329	xy44-276-12-0	persister	241
40.333333333333336	3.69198	xy44-276-12-0	persister	242
40.5	4.81363	xy44-276-12-0	persister	243
40.66666666666666	2.94575	xy44-276-12-0	persister	244
40.833333333333336	3.93041	xy44-276-12-0	persister	245
41.0	2.42217	xy44-276-12-0	persister	246
41.16666666666666	3.24422	xy44-276-12-0	persister	247
41.333333333333336	1.80387	xy44-276-12-0	persister	248
41.5	2.31957	xy44-276-12-0	persister	249
41.66666666666666	3.05538	xy44-276-12-0	persister	250
41.833333333333336	1.7438	xy44-276-12-0	persister	251
42.0	2.1882	xy44-276-12-0	persister	252
42.16666666666666	2.92429	xy44-276-12-0	persister	253
42.333333333333336	3.99856	xy44-276-12-0	persister	254
42.5	2.34033	xy44-276-12-0	persister	255
42.66666666666666	3.11964	xy44-276-12-0	persister	256
42.833333333333336	4.08092	xy44-276-12-0	persister	257
43.0	2.63442	xy44-276-12-0	persister	258
43.16666666666666	3.44066	xy44-276-12-0	persister	259
43.333333333333336	4.53692	xy44-276-12-0	persister	260
43.5	2.84816	xy44-276-12-0	persister	261
43.66666666666666	3.65169	xy44-276-12-0	persister	262
43.833333333333336	2.15008	xy44-276-12-0	persister	263
44.0	2.77771	xy44-276-12-0	persister	264
44.16666666666666	1.60539	xy44-276-12-0	persister	265
44.333333333333336	2.28271	xy44-276-12-0	persister	266
44.5	3.03696	xy44-276-12-0	persister	267
44.66666666666666	1.84046	xy44-276-12-0	persister	268
44.833333333333336	2.39783	xy44-276-12-0	persister	269
45.0	3.08648	xy44-276-12-0	persister	270
45.16666666666666	3.96934	xy44-276-12-0	persister	271
45.333333333333336	2.38352	xy44-276-12-0	persister	272
45.5	2.8599	xy44-276-12-0	persister	273
45.66666666666666	3.44916	xy44-276-12-0	persister	274
45.833333333333336	1.9473	xy44-276-12-0	persister	275
46.0	2.3599	xy44-276-12-0	persister	276
