# Supplementary material for: Toxin-mediated depletion of NAD and NADP drives persister formation in a human pathogen
Source: EMBO J. 2024 Sep 25;43(21):19. doi: 10.1038/s44318-024-00248-5 (PMC11535050; doi:10.1038/s44318-024-00248-5)
Supplement: Supplementary file 11 — Source data Fig. 6 [file 44318_2024_248_MOESM11_ESM.zip › Fig_6/6f/3h/df_cell_length_per_and_nonper_2024-07-05_1.csv]

Time	Spinelength	unique_lineage_id	cell_type	Frame
0.0	3.80905	xy17-129-5-8	susceptible	0
0.1666666666666666	2.50679	xy17-129-5-8	susceptible	1
0.3333333333333333	3.01496	xy17-129-5-8	susceptible	2
0.5	3.77365	xy17-129-5-8	susceptible	3
0.6666666666666666	2.40523	xy17-129-5-8	susceptible	4
0.8333333333333334	2.8305	xy17-129-5-8	susceptible	5
1.0	3.52292	xy17-129-5-8	susceptible	6
1.1666666666666667	4.42143	xy17-129-5-8	susceptible	7
1.3333333333333333	2.45684	xy17-129-5-8	susceptible	8
1.5	3.40135	xy17-129-5-8	susceptible	9
1.6666666666666667	4.40563	xy17-129-5-8	susceptible	10
1.8333333333333333	2.36206	xy17-129-5-8	susceptible	11
2.0	2.95903	xy17-129-5-8	susceptible	12
2.1666666666666665	4.0367	xy17-129-5-8	susceptible	13
2.333333333333333	2.3	xy17-129-5-8	susceptible	14
2.5	2.87852	xy17-129-5-8	susceptible	15
2.6666666666666665	3.67486	xy17-129-5-8	susceptible	16
2.833333333333333	2.04187	xy17-129-5-8	susceptible	17
3.0	2.75196	xy17-129-5-8	susceptible	18
3.1666666666666665	3.36728	xy17-129-5-8	susceptible	19
3.333333333333333	4.32639	xy17-129-5-8	susceptible	20
3.5	2.35463	xy17-129-5-8	susceptible	21
3.6666666666666665	2.87919	xy17-129-5-8	susceptible	22
3.8333333333333335	3.73608	xy17-129-5-8	susceptible	23
4.0	1.9952	xy17-129-5-8	susceptible	24
4.166666666666667	3.13207	xy17-129-5-8	susceptible	25
4.333333333333333	3.62963	xy17-129-5-8	susceptible	26
4.5	1.88767	xy17-129-5-8	susceptible	27
4.666666666666667	2.33872	xy17-129-5-8	susceptible	28
4.833333333333333	2.78697	xy17-129-5-8	susceptible	29
5.0	3.43879	xy17-129-5-8	susceptible	30
5.166666666666667	4.03755	xy17-129-5-8	susceptible	31
5.333333333333333	4.54532	xy17-129-5-8	susceptible	32
5.5	2.4305	xy17-129-5-8	susceptible	33
5.666666666666667	2.59535	xy17-129-5-8	susceptible	34
5.833333333333333	3.02751	xy17-129-5-8	susceptible	35
6.0	3.29131	xy17-129-5-8	susceptible	36
6.166666666666667	3.54	xy17-129-5-8	susceptible	37
6.333333333333333	1.64998	xy17-129-5-8	susceptible	38
6.5	1.84852	xy17-129-5-8	susceptible	39
6.666666666666667	1.83075	xy17-129-5-8	susceptible	40
6.833333333333333	2.09713	xy17-129-5-8	susceptible	41
7.0	1.9256	xy17-129-5-8	susceptible	42
7.166666666666667	2.02607	xy17-129-5-8	susceptible	43
7.333333333333333	2.63141	xy17-129-5-8	susceptible	44
7.5	3.11302	xy17-129-5-8	susceptible	45
7.666666666666667	1.38118	xy17-129-5-8	susceptible	46
7.833333333333333	1.50895	xy17-129-5-8	susceptible	47
8.0	1.54811	xy17-129-5-8	susceptible	48
8.166666666666666	1.60256	xy17-129-5-8	susceptible	49
8.333333333333334	1.79095	xy17-129-5-8	susceptible	50
8.5	1.96731	xy17-129-5-8	susceptible	51
8.666666666666666	1.94311	xy17-129-5-8	susceptible	52
8.833333333333334	1.90357	xy17-129-5-8	susceptible	53
9.0	2.11622	xy17-129-5-8	susceptible	54
9.166666666666666	2.23962	xy17-129-5-8	susceptible	55
9.333333333333334	2.35967	xy17-129-5-8	susceptible	56
9.5	2.51588	xy17-129-5-8	susceptible	57
9.666666666666666	3.71026	xy17-129-5-8	susceptible	58
9.833333333333334	3.80157	xy17-129-5-8	susceptible	59
10.0	0.91794	xy17-129-5-8	susceptible	60
10.166666666666666	0.95288	xy17-129-5-8	susceptible	61
10.333333333333334	1.00741	xy17-129-5-8	susceptible	62
10.5	1.04182	xy17-129-5-8	susceptible	63
10.666666666666666	1.07518	xy17-129-5-8	susceptible	64
10.833333333333334	1.12769	xy17-129-5-8	susceptible	65
11.0	1.22089	xy17-129-5-8	susceptible	66
11.166666666666666	1.23099	xy17-129-5-8	susceptible	67
11.333333333333334	1.37514	xy17-129-5-8	susceptible	68
11.5	1.48043	xy17-129-5-8	susceptible	69
11.666666666666666	1.61353	xy17-129-5-8	susceptible	70
11.833333333333334	1.42362	xy17-129-5-8	susceptible	71
12.0	1.4514	xy17-129-5-8	susceptible	72
12.166666666666666	1.38717	xy17-129-5-8	susceptible	73
12.333333333333334	1.49178	xy17-129-5-8	susceptible	74
12.5	1.43766	xy17-129-5-8	susceptible	75
12.666666666666666	1.55692	xy17-129-5-8	susceptible	76
12.833333333333334	1.51522	xy17-129-5-8	susceptible	77
13.0	1.8541	xy17-129-5-8	susceptible	78
13.166666666666666	1.6923	xy17-129-5-8	susceptible	79
13.333333333333334	2.03807	xy17-129-5-8	susceptible	80
13.5	1.45085	xy17-129-5-8	susceptible	81
13.666666666666666	1.91688	xy17-129-5-8	susceptible	82
13.833333333333334	2.08153	xy17-129-5-8	susceptible	83
14.0	2.02064	xy17-129-5-8	susceptible	84
14.166666666666666	2.28476	xy17-129-5-8	susceptible	85
14.333333333333334	2.6894	xy17-129-5-8	susceptible	86
14.5	2.23963	xy17-129-5-8	susceptible	87
14.666666666666666	2.59073	xy17-129-5-8	susceptible	88
14.833333333333334	2.63145	xy17-129-5-8	susceptible	89
15.0	2.56463	xy17-129-5-8	susceptible	90
15.166666666666666	2.64494	xy17-129-5-8	susceptible	91
15.333333333333334	2.73948	xy17-129-5-8	susceptible	92
15.5	2.74013	xy17-129-5-8	susceptible	93
15.666666666666666	2.86371	xy17-129-5-8	susceptible	94
15.833333333333334	2.95747	xy17-129-5-8	susceptible	95
16.0	3.15546	xy17-129-5-8	susceptible	96
16.166666666666668	3.53385	xy17-129-5-8	susceptible	97
16.333333333333332	3.81566	xy17-129-5-8	susceptible	98
16.5	4.27088	xy17-129-5-8	susceptible	99
16.666666666666668	2.31681	xy17-129-5-8	susceptible	100
16.833333333333332	5.36952	xy17-129-5-8	susceptible	101
17.0	2.56867	xy17-129-5-8	susceptible	102
17.166666666666668	4.93467	xy17-129-5-8	susceptible	103
17.333333333333332	2.06038	xy17-129-5-8	susceptible	104
17.5	2.62017	xy17-129-5-8	susceptible	105
17.666666666666668	2.87959	xy17-129-5-8	susceptible	106
17.833333333333332	3.4542	xy17-129-5-8	susceptible	107
18.0	4.03094	xy17-129-5-8	susceptible	108
18.166666666666668	2.08797	xy17-129-5-8	susceptible	109
18.33333333333333	2.46462	xy17-129-5-8	susceptible	110
18.5	3.0503	xy17-129-5-8	susceptible	111
18.666666666666668	3.85434	xy17-129-5-8	susceptible	112
18.83333333333333	4.78426	xy17-129-5-8	susceptible	113
19.0	7.21398	xy17-129-5-8	susceptible	114
19.166666666666668	2.66301	xy17-129-5-8	susceptible	115
19.33333333333333	2.39426	xy17-129-5-8	susceptible	116
19.5	2.66551	xy17-129-5-8	susceptible	117
19.666666666666668	2.97798	xy17-129-5-8	susceptible	118
19.83333333333333	2.91256	xy17-129-5-8	susceptible	119
20.0	2.50683	xy17-129-5-8	susceptible	120
20.166666666666668	2.63207	xy17-129-5-8	susceptible	121
20.33333333333333	2.56645	xy17-129-5-8	susceptible	122
20.5	2.35097	xy17-129-5-8	susceptible	123
20.666666666666668	2.95644	xy17-129-5-8	susceptible	124
20.83333333333333	2.02463	xy17-129-5-8	susceptible	125
21.0	5.07896	xy17-129-5-8	susceptible	126
21.166666666666668	2.57084	xy17-129-5-8	susceptible	127
21.33333333333333	2.65129	xy17-129-5-8	susceptible	128
21.5	2.706	xy17-129-5-8	susceptible	129
21.666666666666668	2.69246	xy17-129-5-8	susceptible	130
21.83333333333333	2.58924	xy17-129-5-8	susceptible	131
0.0	3.02666	xy18-254-5-0	persister	0
0.1666666666666666	1.68237	xy18-254-5-0	persister	1
0.3333333333333333	2.23788	xy18-254-5-0	persister	2
0.5	2.95329	xy18-254-5-0	persister	3
0.6666666666666666	1.69088	xy18-254-5-0	persister	4
0.8333333333333334	1.98934	xy18-254-5-0	persister	5
1.0	2.63415	xy18-254-5-0	persister	6
1.1666666666666667	3.344	xy18-254-5-0	persister	7
1.3333333333333333	4.71778	xy18-254-5-0	persister	8
1.5	2.73003	xy18-254-5-0	persister	9
1.6666666666666667	3.33993	xy18-254-5-0	persister	10
1.8333333333333333	4.35569	xy18-254-5-0	persister	11
2.0	2.36336	xy18-254-5-0	persister	12
2.1666666666666665	3.13676	xy18-254-5-0	persister	13
2.333333333333333	4.09295	xy18-254-5-0	persister	14
2.5	2.56422	xy18-254-5-0	persister	15
2.6666666666666665	2.9185	xy18-254-5-0	persister	16
2.833333333333333	3.34514	xy18-254-5-0	persister	17
3.0	1.92955	xy18-254-5-0	persister	18
3.1666666666666665	2.34299	xy18-254-5-0	persister	19
3.333333333333333	3.20912	xy18-254-5-0	persister	20
3.5	4.12438	xy18-254-5-0	persister	21
3.6666666666666665	1.75609	xy18-254-5-0	persister	22
3.8333333333333335	1.59901	xy18-254-5-0	persister	23
4.0	2.11274	xy18-254-5-0	persister	24
4.166666666666667	1.53428	xy18-254-5-0	persister	25
4.333333333333333	1.4319	xy18-254-5-0	persister	26
4.5	2.008	xy18-254-5-0	persister	27
4.666666666666667	2.25441	xy18-254-5-0	persister	28
4.833333333333333	2.69445	xy18-254-5-0	persister	29
5.0	3.48436	xy18-254-5-0	persister	30
5.166666666666667	1.87687	xy18-254-5-0	persister	31
5.333333333333333	2.02282	xy18-254-5-0	persister	32
5.5	2.44549	xy18-254-5-0	persister	33
5.666666666666667	2.32259	xy18-254-5-0	persister	34
5.833333333333333	2.37326	xy18-254-5-0	persister	35
6.0	2.49799	xy18-254-5-0	persister	36
6.166666666666667	1.13244	xy18-254-5-0	persister	37
6.333333333333333	1.61679	xy18-254-5-0	persister	38
6.5	1.22836	xy18-254-5-0	persister	39
6.666666666666667	1.58736	xy18-254-5-0	persister	40
6.833333333333333	1.5333	xy18-254-5-0	persister	41
7.0	1.3855	xy18-254-5-0	persister	42
7.166666666666667	1.41384	xy18-254-5-0	persister	43
7.333333333333333	1.39833	xy18-254-5-0	persister	44
7.5	1.47023	xy18-254-5-0	persister	45
7.666666666666667	1.73373	xy18-254-5-0	persister	46
7.833333333333333	1.81073	xy18-254-5-0	persister	47
8.0	2.18269	xy18-254-5-0	persister	48
8.166666666666666	2.36583	xy18-254-5-0	persister	49
8.333333333333334	1.07639	xy18-254-5-0	persister	50
8.5	1.13633	xy18-254-5-0	persister	51
8.666666666666666	1.22022	xy18-254-5-0	persister	52
8.833333333333334	1.21277	xy18-254-5-0	persister	53
9.0	1.29445	xy18-254-5-0	persister	54
9.166666666666666	1.32104	xy18-254-5-0	persister	55
9.333333333333334	1.31316	xy18-254-5-0	persister	56
9.5	1.28811	xy18-254-5-0	persister	57
9.666666666666666	1.29368	xy18-254-5-0	persister	58
9.833333333333334	1.52662	xy18-254-5-0	persister	59
10.0	1.46252	xy18-254-5-0	persister	60
10.166666666666666	1.25349	xy18-254-5-0	persister	61
10.333333333333334	1.51197	xy18-254-5-0	persister	62
10.5	1.52981	xy18-254-5-0	persister	63
10.666666666666666	1.5083	xy18-254-5-0	persister	64
10.833333333333334	1.71869	xy18-254-5-0	persister	65
11.0	1.61952	xy18-254-5-0	persister	66
11.166666666666666	1.71482	xy18-254-5-0	persister	67
11.333333333333334	1.90052	xy18-254-5-0	persister	68
11.5	1.83217	xy18-254-5-0	persister	69
11.666666666666666	1.97798	xy18-254-5-0	persister	70
11.833333333333334	1.94526	xy18-254-5-0	persister	71
12.0	0.80848	xy18-254-5-0	persister	72
12.166666666666666	1.08758	xy18-254-5-0	persister	73
12.333333333333334	1.12515	xy18-254-5-0	persister	74
12.5	1.26736	xy18-254-5-0	persister	75
12.666666666666666	0.9968	xy18-254-5-0	persister	76
12.833333333333334	1.09589	xy18-254-5-0	persister	77
13.0	1.17918	xy18-254-5-0	persister	78
13.166666666666666	1.26543	xy18-254-5-0	persister	79
13.333333333333334	0.82798	xy18-254-5-0	persister	80
13.5	0.87764	xy18-254-5-0	persister	81
13.666666666666666	1.10688	xy18-254-5-0	persister	82
13.833333333333334	1.21876	xy18-254-5-0	persister	83
14.0	1.30809	xy18-254-5-0	persister	84
14.166666666666666	1.16881	xy18-254-5-0	persister	85
14.333333333333334	0.85031	xy18-254-5-0	persister	86
14.5	1.31171	xy18-254-5-0	persister	87
14.666666666666666	1.24419	xy18-254-5-0	persister	88
14.833333333333334	1.09441	xy18-254-5-0	persister	89
15.0	1.23141	xy18-254-5-0	persister	90
15.166666666666666	1.25373	xy18-254-5-0	persister	91
15.333333333333334	1.30665	xy18-254-5-0	persister	92
15.5	1.34977	xy18-254-5-0	persister	93
15.666666666666666	1.41284	xy18-254-5-0	persister	94
15.833333333333334	1.43019	xy18-254-5-0	persister	95
16.0	1.02803	xy18-254-5-0	persister	96
16.166666666666668	1.17605	xy18-254-5-0	persister	97
16.333333333333332	0.9563	xy18-254-5-0	persister	98
16.5	0.99749	xy18-254-5-0	persister	99
16.666666666666668	1.19234	xy18-254-5-0	persister	100
16.833333333333332	1.25645	xy18-254-5-0	persister	101
17.0	1.31626	xy18-254-5-0	persister	102
17.166666666666668	1.28153	xy18-254-5-0	persister	103
17.333333333333332	1.31876	xy18-254-5-0	persister	104
17.5	1.28522	xy18-254-5-0	persister	105
17.666666666666668	1.60463	xy18-254-5-0	persister	106
17.833333333333332	1.27763	xy18-254-5-0	persister	107
18.0	1.25177	xy18-254-5-0	persister	108
18.166666666666668	1.22524	xy18-254-5-0	persister	109
18.33333333333333	1.5183	xy18-254-5-0	persister	110
18.5	1.60808	xy18-254-5-0	persister	111
18.666666666666668	1.53318	xy18-254-5-0	persister	112
18.83333333333333	1.48785	xy18-254-5-0	persister	113
19.0	1.30829	xy18-254-5-0	persister	114
19.166666666666668	1.28437	xy18-254-5-0	persister	115
19.33333333333333	1.11294	xy18-254-5-0	persister	116
19.5	1.00147	xy18-254-5-0	persister	117
19.666666666666668	1.0604	xy18-254-5-0	persister	118
19.83333333333333	1.10417	xy18-254-5-0	persister	119
20.0	1.16145	xy18-254-5-0	persister	120
20.166666666666668	1.16825	xy18-254-5-0	persister	121
20.33333333333333	1.31174	xy18-254-5-0	persister	122
20.5	1.1736	xy18-254-5-0	persister	123
20.666666666666668	1.27119	xy18-254-5-0	persister	124
20.83333333333333	1.34167	xy18-254-5-0	persister	125
21.0	1.33796	xy18-254-5-0	persister	126
21.166666666666668	1.27062	xy18-254-5-0	persister	127
21.33333333333333	1.27275	xy18-254-5-0	persister	128
21.5	1.22209	xy18-254-5-0	persister	129
21.666666666666668	1.39541	xy18-254-5-0	persister	130
21.83333333333333	1.26445	xy18-254-5-0	persister	131
22.0	1.26379	xy18-254-5-0	persister	132
22.166666666666668	1.16819	xy18-254-5-0	persister	133
22.33333333333333	1.20431	xy18-254-5-0	persister	134
22.5	1.16348	xy18-254-5-0	persister	135
22.666666666666668	1.05736	xy18-254-5-0	persister	136
22.83333333333333	1.04456	xy18-254-5-0	persister	137
23.0	1.15527	xy18-254-5-0	persister	138
23.166666666666668	1.00768	xy18-254-5-0	persister	139
23.33333333333333	1.09928	xy18-254-5-0	persister	140
23.5	1.08409	xy18-254-5-0	persister	141
23.666666666666668	1.16611	xy18-254-5-0	persister	142
23.83333333333333	1.05103	xy18-254-5-0	persister	143
24.0	1.19166	xy18-254-5-0	persister	144
24.166666666666668	1.13533	xy18-254-5-0	persister	145
24.33333333333333	1.32697	xy18-254-5-0	persister	146
24.5	1.41242	xy18-254-5-0	persister	147
24.666666666666668	1.43156	xy18-254-5-0	persister	148
24.83333333333333	1.64323	xy18-254-5-0	persister	149
25.0	1.74052	xy18-254-5-0	persister	150
25.166666666666668	2.03663	xy18-254-5-0	persister	151
25.33333333333333	2.22203	xy18-254-5-0	persister	152
25.5	2.68966	xy18-254-5-0	persister	153
25.666666666666668	3.25325	xy18-254-5-0	persister	154
25.83333333333333	1.64916	xy18-254-5-0	persister	155
26.0	2.42567	xy18-254-5-0	persister	156
26.166666666666668	2.44599	xy18-254-5-0	persister	157
26.33333333333333	2.97497	xy18-254-5-0	persister	158
26.5	1.75012	xy18-254-5-0	persister	159
26.666666666666668	2.03236	xy18-254-5-0	persister	160
26.83333333333333	2.59561	xy18-254-5-0	persister	161
27.0	3.28051	xy18-254-5-0	persister	162
27.166666666666668	3.94156	xy18-254-5-0	persister	163
27.33333333333333	2.05785	xy18-254-5-0	persister	164
27.5	2.65679	xy18-254-5-0	persister	165
27.666666666666668	3.17862	xy18-254-5-0	persister	166
27.83333333333333	4.57713	xy18-254-5-0	persister	167
28.0	2.28423	xy18-254-5-0	persister	168
28.166666666666668	2.69101	xy18-254-5-0	persister	169
28.33333333333333	3.80324	xy18-254-5-0	persister	170
28.5	2.25844	xy18-254-5-0	persister	171
28.666666666666668	2.68935	xy18-254-5-0	persister	172
28.83333333333333	3.52073	xy18-254-5-0	persister	173
29.0	2.20032	xy18-254-5-0	persister	174
29.166666666666668	2.7928	xy18-254-5-0	persister	175
29.33333333333333	3.74958	xy18-254-5-0	persister	176
29.5	2.08567	xy18-254-5-0	persister	177
29.666666666666668	2.76063	xy18-254-5-0	persister	178
29.83333333333333	3.52949	xy18-254-5-0	persister	179
30.0	4.63131	xy18-254-5-0	persister	180
30.166666666666668	2.60169	xy18-254-5-0	persister	181
30.33333333333333	3.56455	xy18-254-5-0	persister	182
30.5	1.96991	xy18-254-5-0	persister	183
30.666666666666668	2.58189	xy18-254-5-0	persister	184
30.83333333333333	3.32514	xy18-254-5-0	persister	185
31.0	4.1	xy18-254-5-0	persister	186
31.166666666666668	2.29924	xy18-254-5-0	persister	187
31.33333333333333	2.85565	xy18-254-5-0	persister	188
31.5	3.85465	xy18-254-5-0	persister	189
31.666666666666668	2.71466	xy18-254-5-0	persister	190
31.83333333333333	2.89097	xy18-254-5-0	persister	191
32.0	3.89157	xy18-254-5-0	persister	192
32.166666666666664	5.01485	xy18-254-5-0	persister	193
32.333333333333336	3.08981	xy18-254-5-0	persister	194
32.5	4.15443	xy18-254-5-0	persister	195
32.666666666666664	2.63518	xy18-254-5-0	persister	196
32.833333333333336	3.29692	xy18-254-5-0	persister	197
33.0	4.273	xy18-254-5-0	persister	198
33.166666666666664	2.50791	xy18-254-5-0	persister	199
33.333333333333336	3.22527	xy18-254-5-0	persister	200
33.5	4.2399	xy18-254-5-0	persister	201
33.666666666666664	2.68402	xy18-254-5-0	persister	202
33.833333333333336	3.20515	xy18-254-5-0	persister	203
34.0	3.92365	xy18-254-5-0	persister	204
34.166666666666664	5.04015	xy18-254-5-0	persister	205
34.333333333333336	2.98272	xy18-254-5-0	persister	206
34.5	3.88734	xy18-254-5-0	persister	207
34.666666666666664	5.04736	xy18-254-5-0	persister	208
34.833333333333336	2.84259	xy18-254-5-0	persister	209
35.0	3.61292	xy18-254-5-0	persister	210
35.166666666666664	4.92685	xy18-254-5-0	persister	211
35.333333333333336	6.17394	xy18-254-5-0	persister	212
35.5	3.96115	xy18-254-5-0	persister	213
35.666666666666664	5.16147	xy18-254-5-0	persister	214
35.833333333333336	6.24733	xy18-254-5-0	persister	215
36.0	3.7763	xy18-254-5-0	persister	216
36.16666666666666	4.65893	xy18-254-5-0	persister	217
36.333333333333336	6.0827	xy18-254-5-0	persister	218
36.5	3.52992	xy18-254-5-0	persister	219
36.66666666666666	4.48858	xy18-254-5-0	persister	220
36.833333333333336	2.47291	xy18-254-5-0	persister	221
37.0	3.02157	xy18-254-5-0	persister	222
37.16666666666666	3.73154	xy18-254-5-0	persister	223
37.333333333333336	4.36733	xy18-254-5-0	persister	224
37.5	2.20169	xy18-254-5-0	persister	225
37.66666666666666	2.77925	xy18-254-5-0	persister	226
37.833333333333336	3.72332	xy18-254-5-0	persister	227
38.0	1.93058	xy18-254-5-0	persister	228
38.16666666666666	2.7015	xy18-254-5-0	persister	229
38.333333333333336	3.61172	xy18-254-5-0	persister	230
38.5	2.13858	xy18-254-5-0	persister	231
38.66666666666666	2.66437	xy18-254-5-0	persister	232
38.833333333333336	3.49242	xy18-254-5-0	persister	233
39.0	1.79318	xy18-254-5-0	persister	234
39.16666666666666	2.44029	xy18-254-5-0	persister	235
39.333333333333336	3.23561	xy18-254-5-0	persister	236
39.5	1.95814	xy18-254-5-0	persister	237
39.66666666666666	2.36285	xy18-254-5-0	persister	238
39.833333333333336	3.25982	xy18-254-5-0	persister	239
40.0	4.57624	xy18-254-5-0	persister	240
40.16666666666666	2.77566	xy18-254-5-0	persister	241
40.333333333333336	3.69131	xy18-254-5-0	persister	242
40.5	4.97169	xy18-254-5-0	persister	243
40.66666666666666	3.13168	xy18-254-5-0	persister	244
40.833333333333336	4.37191	xy18-254-5-0	persister	245
41.0	2.35147	xy18-254-5-0	persister	246
41.16666666666666	3.17669	xy18-254-5-0	persister	247
41.333333333333336	4.2713	xy18-254-5-0	persister	248
41.5	2.31754	xy18-254-5-0	persister	249
41.66666666666666	3.2758	xy18-254-5-0	persister	250
41.833333333333336	1.96995	xy18-254-5-0	persister	251
42.0	2.46633	xy18-254-5-0	persister	252
42.16666666666666	3.41487	xy18-254-5-0	persister	253
42.333333333333336	1.90505	xy18-254-5-0	persister	254
