# Supplementary material for: Toxin-mediated depletion of NAD and NADP drives persister formation in a human pathogen
Source: EMBO J. 2024 Sep 25;43(21):19. doi: 10.1038/s44318-024-00248-5 (PMC11535050; doi:10.1038/s44318-024-00248-5)
Supplement: Supplementary file 11 — Source data Fig. 6 [file 44318_2024_248_MOESM11_ESM.zip › Fig_6/6f/0h/df_cell_length_per_and_nonper_2024-07-05_1.csv]

Time	Spinelength	unique_lineage_id	cell_type	Frame
0.0	3.31167	xy15-111-6-3	susceptible	0
0.1666666666666666	1.89708	xy15-111-6-3	susceptible	1
0.3333333333333333	2.52958	xy15-111-6-3	susceptible	2
0.5	3.12431	xy15-111-6-3	susceptible	3
0.6666666666666666	3.80923	xy15-111-6-3	susceptible	4
0.8333333333333334	2.34302	xy15-111-6-3	susceptible	5
1.0	3.04421	xy15-111-6-3	susceptible	6
1.1666666666666667	3.77101	xy15-111-6-3	susceptible	7
1.3333333333333333	4.68855	xy15-111-6-3	susceptible	8
1.5	2.92117	xy15-111-6-3	susceptible	9
1.6666666666666667	3.64406	xy15-111-6-3	susceptible	10
1.8333333333333333	2.24033	xy15-111-6-3	susceptible	11
2.0	2.76932	xy15-111-6-3	susceptible	12
2.1666666666666665	3.45553	xy15-111-6-3	susceptible	13
2.333333333333333	4.45971	xy15-111-6-3	susceptible	14
2.5	2.82963	xy15-111-6-3	susceptible	15
2.6666666666666665	3.62143	xy15-111-6-3	susceptible	16
2.833333333333333	2.12082	xy15-111-6-3	susceptible	17
3.0	2.70183	xy15-111-6-3	susceptible	18
3.1666666666666665	2.82444	xy15-111-6-3	susceptible	19
3.333333333333333	3.1519	xy15-111-6-3	susceptible	20
3.5	1.95215	xy15-111-6-3	susceptible	21
3.6666666666666665	2.37166	xy15-111-6-3	susceptible	22
3.8333333333333335	2.92656	xy15-111-6-3	susceptible	23
4.0	3.5694	xy15-111-6-3	susceptible	24
4.166666666666667	2.10944	xy15-111-6-3	susceptible	25
4.333333333333333	2.78535	xy15-111-6-3	susceptible	26
4.5	3.32603	xy15-111-6-3	susceptible	27
4.666666666666667	1.89921	xy15-111-6-3	susceptible	28
4.833333333333333	2.29647	xy15-111-6-3	susceptible	29
5.0	2.76128	xy15-111-6-3	susceptible	30
5.166666666666667	3.30227	xy15-111-6-3	susceptible	31
5.333333333333333	1.59153	xy15-111-6-3	susceptible	32
5.5	1.83589	xy15-111-6-3	susceptible	33
5.666666666666667	1.94626	xy15-111-6-3	susceptible	34
5.833333333333333	2.18486	xy15-111-6-3	susceptible	35
6.0	2.37179	xy15-111-6-3	susceptible	36
6.166666666666667	1.20737	xy15-111-6-3	susceptible	37
6.333333333333333	1.41978	xy15-111-6-3	susceptible	38
6.5	1.50426	xy15-111-6-3	susceptible	39
6.666666666666667	1.58056	xy15-111-6-3	susceptible	40
6.833333333333333	1.6903	xy15-111-6-3	susceptible	41
7.0	1.76904	xy15-111-6-3	susceptible	42
7.166666666666667	1.89567	xy15-111-6-3	susceptible	43
7.333333333333333	1.99185	xy15-111-6-3	susceptible	44
7.5	0.91358	xy15-111-6-3	susceptible	45
7.666666666666667	0.99181	xy15-111-6-3	susceptible	46
7.833333333333333	1.08188	xy15-111-6-3	susceptible	47
8.0	1.08455	xy15-111-6-3	susceptible	48
8.166666666666666	1.15614	xy15-111-6-3	susceptible	49
8.333333333333334	1.16904	xy15-111-6-3	susceptible	50
8.5	1.16518	xy15-111-6-3	susceptible	51
8.666666666666666	1.2164	xy15-111-6-3	susceptible	52
8.833333333333334	1.25207	xy15-111-6-3	susceptible	53
9.0	1.30224	xy15-111-6-3	susceptible	54
9.166666666666666	1.30516	xy15-111-6-3	susceptible	55
9.333333333333334	1.40289	xy15-111-6-3	susceptible	56
9.5	1.40987	xy15-111-6-3	susceptible	57
9.666666666666666	1.4967	xy15-111-6-3	susceptible	58
9.833333333333334	1.50791	xy15-111-6-3	susceptible	59
10.0	1.61087	xy15-111-6-3	susceptible	60
10.166666666666666	1.66346	xy15-111-6-3	susceptible	61
10.333333333333334	1.75217	xy15-111-6-3	susceptible	62
10.5	0.91464	xy15-111-6-3	susceptible	63
10.666666666666666	1.06273	xy15-111-6-3	susceptible	64
10.833333333333334	0.92929	xy15-111-6-3	susceptible	65
11.0	0.92788	xy15-111-6-3	susceptible	66
11.166666666666666	0.90054	xy15-111-6-3	susceptible	67
11.333333333333334	0.96787	xy15-111-6-3	susceptible	68
11.5	0.99782	xy15-111-6-3	susceptible	69
11.666666666666666	1.00296	xy15-111-6-3	susceptible	70
11.833333333333334	1.08692	xy15-111-6-3	susceptible	71
12.0	1.0633	xy15-111-6-3	susceptible	72
12.166666666666666	1.05762	xy15-111-6-3	susceptible	73
12.333333333333334	1.09053	xy15-111-6-3	susceptible	74
12.5	1.10841	xy15-111-6-3	susceptible	75
12.666666666666666	1.23216	xy15-111-6-3	susceptible	76
12.833333333333334	1.10342	xy15-111-6-3	susceptible	77
13.0	1.28736	xy15-111-6-3	susceptible	78
13.166666666666666	1.26909	xy15-111-6-3	susceptible	79
13.333333333333334	1.23801	xy15-111-6-3	susceptible	80
13.5	1.32335	xy15-111-6-3	susceptible	81
13.666666666666666	1.23628	xy15-111-6-3	susceptible	82
13.833333333333334	1.31599	xy15-111-6-3	susceptible	83
14.0	1.39794	xy15-111-6-3	susceptible	84
14.166666666666666	1.3114	xy15-111-6-3	susceptible	85
14.333333333333334	1.41724	xy15-111-6-3	susceptible	86
14.5	1.45754	xy15-111-6-3	susceptible	87
14.666666666666666	1.41393	xy15-111-6-3	susceptible	88
14.833333333333334	1.45995	xy15-111-6-3	susceptible	89
15.0	1.54137	xy15-111-6-3	susceptible	90
15.166666666666666	1.53825	xy15-111-6-3	susceptible	91
15.333333333333334	1.62084	xy15-111-6-3	susceptible	92
15.5	1.59895	xy15-111-6-3	susceptible	93
15.666666666666666	1.7015	xy15-111-6-3	susceptible	94
15.833333333333334	1.78037	xy15-111-6-3	susceptible	95
16.0	1.84366	xy15-111-6-3	susceptible	96
16.166666666666668	2.0167	xy15-111-6-3	susceptible	97
16.333333333333332	2.24361	xy15-111-6-3	susceptible	98
16.5	2.4921	xy15-111-6-3	susceptible	99
16.666666666666668	2.8346	xy15-111-6-3	susceptible	100
16.833333333333332	1.5036	xy15-111-6-3	susceptible	101
17.0	1.55295	xy15-111-6-3	susceptible	102
17.166666666666668	1.499	xy15-111-6-3	susceptible	103
17.333333333333332	1.3613	xy15-111-6-3	susceptible	104
17.5	1.45664	xy15-111-6-3	susceptible	105
17.666666666666668	1.42341	xy15-111-6-3	susceptible	106
17.833333333333332	1.60514	xy15-111-6-3	susceptible	107
18.0	1.37877	xy15-111-6-3	susceptible	108
18.166666666666668	1.43424	xy15-111-6-3	susceptible	109
18.33333333333333	1.35199	xy15-111-6-3	susceptible	110
18.5	1.44642	xy15-111-6-3	susceptible	111
18.666666666666668	1.41357	xy15-111-6-3	susceptible	112
18.83333333333333	1.33682	xy15-111-6-3	susceptible	113
19.0	1.3584	xy15-111-6-3	susceptible	114
19.166666666666668	1.40054	xy15-111-6-3	susceptible	115
19.33333333333333	1.39142	xy15-111-6-3	susceptible	116
19.5	1.45644	xy15-111-6-3	susceptible	117
19.666666666666668	1.41226	xy15-111-6-3	susceptible	118
19.83333333333333	1.43703	xy15-111-6-3	susceptible	119
20.0	1.45006	xy15-111-6-3	susceptible	120
20.166666666666668	1.31201	xy15-111-6-3	susceptible	121
20.33333333333333	1.28961	xy15-111-6-3	susceptible	122
20.5	1.4793	xy15-111-6-3	susceptible	123
20.666666666666668	1.38341	xy15-111-6-3	susceptible	124
20.83333333333333	1.36243	xy15-111-6-3	susceptible	125
21.0	1.37707	xy15-111-6-3	susceptible	126
21.166666666666668	2.29367	xy15-111-6-3	susceptible	127
21.33333333333333	2.24144	xy15-111-6-3	susceptible	128
21.5	2.31438	xy15-111-6-3	susceptible	129
21.666666666666668	2.24595	xy15-111-6-3	susceptible	130
21.83333333333333	2.31945	xy15-111-6-3	susceptible	131
22.0	2.24911	xy15-111-6-3	susceptible	132
22.166666666666668	2.33586	xy15-111-6-3	susceptible	133
22.33333333333333	2.31888	xy15-111-6-3	susceptible	134
22.5	2.29246	xy15-111-6-3	susceptible	135
22.666666666666668	2.23175	xy15-111-6-3	susceptible	136
22.83333333333333	2.21913	xy15-111-6-3	susceptible	137
23.0	2.27078	xy15-111-6-3	susceptible	138
23.166666666666668	2.33526	xy15-111-6-3	susceptible	139
23.33333333333333	2.30077	xy15-111-6-3	susceptible	140
23.5	2.30578	xy15-111-6-3	susceptible	141
23.666666666666668	2.29279	xy15-111-6-3	susceptible	142
23.83333333333333	2.31828	xy15-111-6-3	susceptible	143
24.0	2.22974	xy15-111-6-3	susceptible	144
24.166666666666668	2.32608	xy15-111-6-3	susceptible	145
24.33333333333333	2.25027	xy15-111-6-3	susceptible	146
24.5	2.24311	xy15-111-6-3	susceptible	147
24.666666666666668	2.25613	xy15-111-6-3	susceptible	148
24.83333333333333	2.21795	xy15-111-6-3	susceptible	149
25.0	2.30565	xy15-111-6-3	susceptible	150
25.166666666666668	2.2962	xy15-111-6-3	susceptible	151
0.0	3.4687	xy20-258-23-1	persister	0
0.1666666666666666	2.1578	xy20-258-23-1	persister	1
0.3333333333333333	2.75827	xy20-258-23-1	persister	2
0.5	3.3056	xy20-258-23-1	persister	3
0.6666666666666666	4.37377	xy20-258-23-1	persister	4
0.8333333333333334	2.65554	xy20-258-23-1	persister	5
1.0	3.38562	xy20-258-23-1	persister	6
1.1666666666666667	3.97173	xy20-258-23-1	persister	7
1.3333333333333333	2.4961	xy20-258-23-1	persister	8
1.5	3.33306	xy20-258-23-1	persister	9
1.6666666666666667	4.52936	xy20-258-23-1	persister	10
1.8333333333333333	2.3952	xy20-258-23-1	persister	11
2.0	3.0725	xy20-258-23-1	persister	12
2.1666666666666665	3.74555	xy20-258-23-1	persister	13
2.333333333333333	2.30396	xy20-258-23-1	persister	14
2.5	2.85742	xy20-258-23-1	persister	15
2.6666666666666665	1.6018	xy20-258-23-1	persister	16
2.833333333333333	2.02494	xy20-258-23-1	persister	17
3.0	2.48902	xy20-258-23-1	persister	18
3.1666666666666665	2.75232	xy20-258-23-1	persister	19
3.333333333333333	1.45391	xy20-258-23-1	persister	20
3.5	1.88947	xy20-258-23-1	persister	21
3.6666666666666665	2.30119	xy20-258-23-1	persister	22
3.8333333333333335	1.34025	xy20-258-23-1	persister	23
4.0	1.56629	xy20-258-23-1	persister	24
4.166666666666667	1.96142	xy20-258-23-1	persister	25
4.333333333333333	2.25401	xy20-258-23-1	persister	26
4.5	2.57214	xy20-258-23-1	persister	27
4.666666666666667	3.20799	xy20-258-23-1	persister	28
4.833333333333333	1.7788	xy20-258-23-1	persister	29
5.0	2.1486	xy20-258-23-1	persister	30
5.166666666666667	2.38094	xy20-258-23-1	persister	31
5.333333333333333	2.63275	xy20-258-23-1	persister	32
5.5	2.96548	xy20-258-23-1	persister	33
5.666666666666667	3.02445	xy20-258-23-1	persister	34
5.833333333333333	3.20407	xy20-258-23-1	persister	35
6.0	1.69066	xy20-258-23-1	persister	36
6.166666666666667	1.91939	xy20-258-23-1	persister	37
6.333333333333333	2.08831	xy20-258-23-1	persister	38
6.5	2.28645	xy20-258-23-1	persister	39
6.666666666666667	2.43962	xy20-258-23-1	persister	40
6.833333333333333	2.5887	xy20-258-23-1	persister	41
7.0	1.2919	xy20-258-23-1	persister	42
7.166666666666667	1.44882	xy20-258-23-1	persister	43
7.333333333333333	1.47144	xy20-258-23-1	persister	44
7.5	1.56261	xy20-258-23-1	persister	45
7.666666666666667	1.58425	xy20-258-23-1	persister	46
7.833333333333333	1.61823	xy20-258-23-1	persister	47
8.0	1.71807	xy20-258-23-1	persister	48
8.166666666666666	1.85922	xy20-258-23-1	persister	49
8.333333333333334	1.87233	xy20-258-23-1	persister	50
8.5	1.92415	xy20-258-23-1	persister	51
8.666666666666666	1.9361	xy20-258-23-1	persister	52
8.833333333333334	2.0957	xy20-258-23-1	persister	53
9.0	2.08287	xy20-258-23-1	persister	54
9.166666666666666	2.13583	xy20-258-23-1	persister	55
9.333333333333334	2.20185	xy20-258-23-1	persister	56
9.5	2.16139	xy20-258-23-1	persister	57
9.666666666666666	1.11409	xy20-258-23-1	persister	58
9.833333333333334	1.10103	xy20-258-23-1	persister	59
10.0	1.22635	xy20-258-23-1	persister	60
10.166666666666666	1.17522	xy20-258-23-1	persister	61
10.333333333333334	1.07267	xy20-258-23-1	persister	62
10.5	1.10809	xy20-258-23-1	persister	63
10.666666666666666	1.15915	xy20-258-23-1	persister	64
10.833333333333334	1.20275	xy20-258-23-1	persister	65
11.0	1.16949	xy20-258-23-1	persister	66
11.166666666666666	1.22313	xy20-258-23-1	persister	67
11.333333333333334	1.20243	xy20-258-23-1	persister	68
11.5	1.16293	xy20-258-23-1	persister	69
11.666666666666666	1.19614	xy20-258-23-1	persister	70
11.833333333333334	1.24266	xy20-258-23-1	persister	71
12.0	1.22691	xy20-258-23-1	persister	72
12.166666666666666	1.24412	xy20-258-23-1	persister	73
12.333333333333334	1.24886	xy20-258-23-1	persister	74
12.5	1.26701	xy20-258-23-1	persister	75
12.666666666666666	1.29746	xy20-258-23-1	persister	76
12.833333333333334	1.30956	xy20-258-23-1	persister	77
13.0	1.24535	xy20-258-23-1	persister	78
13.166666666666666	1.34007	xy20-258-23-1	persister	79
13.333333333333334	1.25702	xy20-258-23-1	persister	80
13.5	1.3811	xy20-258-23-1	persister	81
13.666666666666666	1.3629	xy20-258-23-1	persister	82
13.833333333333334	1.32638	xy20-258-23-1	persister	83
14.0	1.3847	xy20-258-23-1	persister	84
14.166666666666666	1.3197	xy20-258-23-1	persister	85
14.333333333333334	1.29754	xy20-258-23-1	persister	86
14.5	1.27496	xy20-258-23-1	persister	87
14.666666666666666	1.28911	xy20-258-23-1	persister	88
14.833333333333334	1.27701	xy20-258-23-1	persister	89
15.0	1.29605	xy20-258-23-1	persister	90
15.166666666666666	1.24959	xy20-258-23-1	persister	91
15.333333333333334	1.25891	xy20-258-23-1	persister	92
15.5	1.16108	xy20-258-23-1	persister	93
15.666666666666666	1.1825	xy20-258-23-1	persister	94
15.833333333333334	1.11587	xy20-258-23-1	persister	95
16.0	1.18325	xy20-258-23-1	persister	96
16.166666666666668	1.19039	xy20-258-23-1	persister	97
16.333333333333332	1.11544	xy20-258-23-1	persister	98
16.5	1.23511	xy20-258-23-1	persister	99
16.666666666666668	1.22378	xy20-258-23-1	persister	100
16.833333333333332	1.19085	xy20-258-23-1	persister	101
17.0	1.23593	xy20-258-23-1	persister	102
17.166666666666668	1.25502	xy20-258-23-1	persister	103
17.333333333333332	1.19	xy20-258-23-1	persister	104
17.5	1.11378	xy20-258-23-1	persister	105
17.666666666666668	1.11852	xy20-258-23-1	persister	106
17.833333333333332	1.04151	xy20-258-23-1	persister	107
18.0	1.11857	xy20-258-23-1	persister	108
18.166666666666668	1.11632	xy20-258-23-1	persister	109
18.33333333333333	1.12927	xy20-258-23-1	persister	110
18.5	1.07781	xy20-258-23-1	persister	111
18.666666666666668	1.15185	xy20-258-23-1	persister	112
18.83333333333333	1.19454	xy20-258-23-1	persister	113
19.0	1.15379	xy20-258-23-1	persister	114
19.166666666666668	1.16338	xy20-258-23-1	persister	115
19.33333333333333	1.17464	xy20-258-23-1	persister	116
19.5	1.20047	xy20-258-23-1	persister	117
19.666666666666668	1.20066	xy20-258-23-1	persister	118
19.83333333333333	1.24886	xy20-258-23-1	persister	119
20.0	1.30351	xy20-258-23-1	persister	120
20.166666666666668	1.39279	xy20-258-23-1	persister	121
20.33333333333333	1.41321	xy20-258-23-1	persister	122
20.5	1.51169	xy20-258-23-1	persister	123
20.666666666666668	1.60651	xy20-258-23-1	persister	124
20.83333333333333	1.73481	xy20-258-23-1	persister	125
21.0	1.88137	xy20-258-23-1	persister	126
21.166666666666668	2.05571	xy20-258-23-1	persister	127
21.33333333333333	2.29932	xy20-258-23-1	persister	128
21.5	2.50687	xy20-258-23-1	persister	129
21.666666666666668	2.95972	xy20-258-23-1	persister	130
21.83333333333333	1.72581	xy20-258-23-1	persister	131
22.0	2.19243	xy20-258-23-1	persister	132
22.166666666666668	2.55045	xy20-258-23-1	persister	133
22.33333333333333	3.1127	xy20-258-23-1	persister	134
22.5	3.96587	xy20-258-23-1	persister	135
22.666666666666668	2.42259	xy20-258-23-1	persister	136
22.83333333333333	3.06601	xy20-258-23-1	persister	137
23.0	1.79089	xy20-258-23-1	persister	138
23.166666666666668	2.25262	xy20-258-23-1	persister	139
23.33333333333333	2.88306	xy20-258-23-1	persister	140
23.5	4.01853	xy20-258-23-1	persister	141
23.666666666666668	2.32214	xy20-258-23-1	persister	142
23.83333333333333	2.97404	xy20-258-23-1	persister	143
24.0	3.66098	xy20-258-23-1	persister	144
24.166666666666668	2.19483	xy20-258-23-1	persister	145
24.33333333333333	2.8233	xy20-258-23-1	persister	146
24.5	3.52877	xy20-258-23-1	persister	147
24.666666666666668	2.23785	xy20-258-23-1	persister	148
24.83333333333333	2.86646	xy20-258-23-1	persister	149
25.0	3.43492	xy20-258-23-1	persister	150
25.166666666666668	4.26701	xy20-258-23-1	persister	151
25.33333333333333	2.63335	xy20-258-23-1	persister	152
25.5	3.35746	xy20-258-23-1	persister	153
25.666666666666668	4.15309	xy20-258-23-1	persister	154
25.83333333333333	2.69484	xy20-258-23-1	persister	155
26.0	3.42463	xy20-258-23-1	persister	156
26.166666666666668	4.3199	xy20-258-23-1	persister	157
26.33333333333333	2.5497	xy20-258-23-1	persister	158
26.5	3.35077	xy20-258-23-1	persister	159
26.666666666666668	4.14803	xy20-258-23-1	persister	160
26.83333333333333	2.64082	xy20-258-23-1	persister	161
27.0	3.36671	xy20-258-23-1	persister	162
27.166666666666668	1.8385	xy20-258-23-1	persister	163
27.33333333333333	2.54769	xy20-258-23-1	persister	164
27.5	3.25194	xy20-258-23-1	persister	165
27.666666666666668	1.88994	xy20-258-23-1	persister	166
27.83333333333333	2.69805	xy20-258-23-1	persister	167
28.0	3.34345	xy20-258-23-1	persister	168
28.166666666666668	2.17265	xy20-258-23-1	persister	169
28.33333333333333	2.83664	xy20-258-23-1	persister	170
28.5	3.75733	xy20-258-23-1	persister	171
28.666666666666668	2.16196	xy20-258-23-1	persister	172
28.83333333333333	2.8504	xy20-258-23-1	persister	173
29.0	3.6446	xy20-258-23-1	persister	174
29.166666666666668	1.97765	xy20-258-23-1	persister	175
29.33333333333333	2.68752	xy20-258-23-1	persister	176
29.5	3.44645	xy20-258-23-1	persister	177
29.666666666666668	4.20975	xy20-258-23-1	persister	178
29.83333333333333	2.29424	xy20-258-23-1	persister	179
30.0	2.91011	xy20-258-23-1	persister	180
30.166666666666668	3.73031	xy20-258-23-1	persister	181
30.33333333333333	4.78587	xy20-258-23-1	persister	182
30.5	2.69361	xy20-258-23-1	persister	183
30.666666666666668	3.29084	xy20-258-23-1	persister	184
30.83333333333333	4.18557	xy20-258-23-1	persister	185
31.0	2.32847	xy20-258-23-1	persister	186
31.166666666666668	3.0326	xy20-258-23-1	persister	187
31.33333333333333	3.75742	xy20-258-23-1	persister	188
31.5	2.09924	xy20-258-23-1	persister	189
31.666666666666668	2.6824	xy20-258-23-1	persister	190
31.83333333333333	3.47261	xy20-258-23-1	persister	191
32.0	2.09961	xy20-258-23-1	persister	192
32.166666666666664	2.62698	xy20-258-23-1	persister	193
32.333333333333336	3.26768	xy20-258-23-1	persister	194
32.5	4.11071	xy20-258-23-1	persister	195
32.666666666666664	2.50158	xy20-258-23-1	persister	196
32.833333333333336	3.08335	xy20-258-23-1	persister	197
33.0	3.95279	xy20-258-23-1	persister	198
33.166666666666664	5.19752	xy20-258-23-1	persister	199
33.333333333333336	2.92755	xy20-258-23-1	persister	200
33.5	3.53699	xy20-258-23-1	persister	201
33.666666666666664	1.96651	xy20-258-23-1	persister	202
33.833333333333336	2.45473	xy20-258-23-1	persister	203
34.0	2.83022	xy20-258-23-1	persister	204
34.166666666666664	3.40242	xy20-258-23-1	persister	205
34.333333333333336	1.93658	xy20-258-23-1	persister	206
34.5	2.39555	xy20-258-23-1	persister	207
34.666666666666664	2.79655	xy20-258-23-1	persister	208
34.833333333333336	3.36009	xy20-258-23-1	persister	209
35.0	1.85991	xy20-258-23-1	persister	210
35.166666666666664	2.30749	xy20-258-23-1	persister	211
35.333333333333336	2.58855	xy20-258-23-1	persister	212
35.5	3.16957	xy20-258-23-1	persister	213
35.666666666666664	1.71392	xy20-258-23-1	persister	214
35.833333333333336	2.15128	xy20-258-23-1	persister	215
36.0	2.48846	xy20-258-23-1	persister	216
36.16666666666666	2.89138	xy20-258-23-1	persister	217
36.333333333333336	3.5015	xy20-258-23-1	persister	218
36.5	1.91719	xy20-258-23-1	persister	219
36.66666666666666	2.24749	xy20-258-23-1	persister	220
36.833333333333336	2.5731	xy20-258-23-1	persister	221
37.0	2.88959	xy20-258-23-1	persister	222
37.16666666666666	1.59876	xy20-258-23-1	persister	223
37.333333333333336	2.01913	xy20-258-23-1	persister	224
37.5	2.45401	xy20-258-23-1	persister	225
37.66666666666666	3.01217	xy20-258-23-1	persister	226
37.833333333333336	1.69553	xy20-258-23-1	persister	227
38.0	2.03953	xy20-258-23-1	persister	228
38.16666666666666	2.56185	xy20-258-23-1	persister	229
38.333333333333336	3.16323	xy20-258-23-1	persister	230
38.5	1.79075	xy20-258-23-1	persister	231
38.66666666666666	2.19425	xy20-258-23-1	persister	232
38.833333333333336	2.82255	xy20-258-23-1	persister	233
39.0	3.44972	xy20-258-23-1	persister	234
39.16666666666666	2.03869	xy20-258-23-1	persister	235
39.333333333333336	2.34384	xy20-258-23-1	persister	236
39.5	3.04592	xy20-258-23-1	persister	237
39.66666666666666	1.73106	xy20-258-23-1	persister	238
39.833333333333336	2.31432	xy20-258-23-1	persister	239
40.0	2.92116	xy20-258-23-1	persister	240
40.16666666666666	3.87304	xy20-258-23-1	persister	241
40.333333333333336	2.18823	xy20-258-23-1	persister	242
40.5	2.84494	xy20-258-23-1	persister	243
40.66666666666666	1.59082	xy20-258-23-1	persister	244
40.833333333333336	2.0658	xy20-258-23-1	persister	245
41.0	2.70786	xy20-258-23-1	persister	246
41.16666666666666	3.50738	xy20-258-23-1	persister	247
41.333333333333336	2.08966	xy20-258-23-1	persister	248
41.5	2.82355	xy20-258-23-1	persister	249
41.66666666666666	3.65269	xy20-258-23-1	persister	250
41.833333333333336	4.62026	xy20-258-23-1	persister	251
42.0	2.72301	xy20-258-23-1	persister	252
42.16666666666666	3.53126	xy20-258-23-1	persister	253
42.333333333333336	1.9164	xy20-258-23-1	persister	254
42.5	2.73005	xy20-258-23-1	persister	255
42.66666666666666	3.47801	xy20-258-23-1	persister	256
42.833333333333336	1.95126	xy20-258-23-1	persister	257
43.0	2.60865	xy20-258-23-1	persister	258
