# Supplementary material for: Toxin-mediated depletion of NAD and NADP drives persister formation in a human pathogen
Source: EMBO J. 2024 Sep 25;43(21):19. doi: 10.1038/s44318-024-00248-5 (PMC11535050; doi:10.1038/s44318-024-00248-5)
Supplement: Supplementary file 12 — Source data Fig. 7 [file 44318_2024_248_MOESM12_ESM.zip]

Archive with 22 entries (17 files):
- Fig_7/
- __MACOSX/._Fig_7
- Fig_7/.DS_Store
- __MACOSX/Fig_7/._.DS_Store
- Fig_7/7d/
- __MACOSX/Fig_7/._7d
- Fig_7/7c/
- __MACOSX/Fig_7/._7c
- Fig_7/7b/
- __MACOSX/Fig_7/._7b
- Fig_7/7a/
- __MACOSX/Fig_7/._7a
- Fig_7/7d/Fig7d.xlsx
- __MACOSX/Fig_7/7d/._Fig7d.xlsx
- Fig_7/7c/Fig7c.xlsx
- __MACOSX/Fig_7/7c/._Fig7c.xlsx
- Fig_7/7b/Fig7b.xlsx
- __MACOSX/Fig_7/7b/._Fig7b.xlsx
- Fig_7/7a/.DS_Store
- __MACOSX/Fig_7/7a/._.DS_Store
- Fig_7/7a/Fig7a.xlsx
- __MACOSX/Fig_7/7a/._Fig7a.xlsx
