# Supplementary material for: Toxin-mediated depletion of NAD and NADP drives persister formation in a human pathogen
Source: EMBO J. 2024 Sep 25;43(21):19. doi: 10.1038/s44318-024-00248-5 (PMC11535050; doi:10.1038/s44318-024-00248-5)
Supplement: Supplementary file 12 — Source data Fig. 7 [file 44318_2024_248_MOESM12_ESM.zip › Fig_7/7d/Fig7d.xlsx]

## Sheet: Sheet1
Time (h)	Control	wt	natT_E29D	ΔnatR-ΔnatT	natT_E29D,R82A
0	0
9.5	0
10	0
10.5	0
13	0
14.5	0
42.5	0
0		0
9.5		0
10		0
10.5		1
13		0
14.5		0
42.5		0
0			0
9.5			1
10			1
10.5
13
14.5			1
42.5			1
0
9.5
10
10.5
13
14.5
42.5
0				0
9.5				0
10				0
10.5				0
13				0
14.5				0
42.5				0
0					0
9.5					0
10					0
10.5					0
13					1
14.5					0
42.5					0
