# Supplementary material for: Toxin-mediated depletion of NAD and NADP drives persister formation in a human pathogen
Source: EMBO J. 2024 Sep 25;43(21):19. doi: 10.1038/s44318-024-00248-5 (PMC11535050; doi:10.1038/s44318-024-00248-5)
Supplement: Supplementary file 12 — Source data Fig. 7 [file 44318_2024_248_MOESM12_ESM.zip › Fig_7/7c/Fig7c.xlsx]

## Sheet: Sheet1
	No IPTG		IPTG
pME6032_empty	0.02	0.018	0.012	0.00402
pME6032_natT	0.16	0.079	0.15	0.18
pME6032_natT_I14V,S105C,V117A,P165S,S232A	0.22	0.18	4.81	3.95
pME6032_natT_E29D	2.48	1.07	12.5	12.2
