# Supplementary material for: Toxin-mediated depletion of NAD and NADP drives persister formation in a human pathogen
Source: EMBO J. 2024 Sep 25;43(21):19. doi: 10.1038/s44318-024-00248-5 (PMC11535050; doi:10.1038/s44318-024-00248-5)
Supplement: Supplementary file 12 — Source data Fig. 7 [file 44318_2024_248_MOESM12_ESM.zip › Fig_7/7b/Fig7b.xlsx]

## Sheet: Sheet1
Empty Vector							natT_E29D							natT_V117A				natT_S170T				natT_I14V,V117A				natT_S170T,I142M				natT_I14V,V117A,S170T				natT_I14V,V117A,S232A				natT_I14V,S105C,V117A,P165S,S232A
-4.31175	-4.31175	-4.31175	-4.43933	-4.43933	-4.43933		0.539912	0.200486	0.327699	-0.6538916*	-0.6300887*	-0.9610819*		-1.67415	-1.66225	-1.94041		-2.05271	-1.86283	-1.87429		-1.52288	-1.67415	-1.79909		-1.40749	-1.44265	-1.26136		-1.07328	-0.928506	-0.995452		-1.309	-1.23352	-1.41814		-0.89933	-0.793526	-0.98333
