# Supplementary material for: Toxin-mediated depletion of NAD and NADP drives persister formation in a human pathogen
Source: EMBO J. 2024 Sep 25;43(21):19. doi: 10.1038/s44318-024-00248-5 (PMC11535050; doi:10.1038/s44318-024-00248-5)
Supplement: Supplementary file 12 — Source data Fig. 7 [file 44318_2024_248_MOESM12_ESM.zip › Fig_7/7a/Fig7a.xlsx]

## Sheet: Sheet1
wt	I14V|V117A	I14V|V117A|S232A	V117A	I14V|V117A|S170T	S170T	I14V|S105C|V117A|P165S|S232A	I142M|S170T	I142M|S170T|E239K	V117A|S232A	V117A|D151G	V57M|V117A	I14V	V117A|S170T	V117A|I142M|S170T	I14V|K97R|V117A|V118M	I14V|V117A|I142M|E167K|S170T	I14V|V117A|V118M	I14V|V117A|P165S	I125T	V117A
43.7	15.76	11.78	9.67	4.88	3.45	2.44	0.95	0.71	0.65	0.54	0.43	0.35	0.35	0.33	0.31	0.29	0.28	0.1	0.01	0.01
